# Supplementary material for: The Patterns of Coevolution in Clade B HIV Envelope's N-Glycosylation Sites
Source: PLoS One. 2015 Jun 25;10(6):e0128664. doi: 10.1371/journal.pone.0128664 (PMC4482261; doi:10.1371/journal.pone.0128664)
Supplement: S1 Dataset — (XLSX) [file pone.0128664.s001.xlsx]

## Sheet: gp120_MSA_1_per_pat
	31	32	33		34	35	36	37	38	39	40	41	42	43	44	45	46	47	48	49	50		51	52	53	54	55	56	57	58	59	60	61	62	63	64	65	66	67	68	69	70	71	72	73	74	75	76	77
B.US.1997.ARES2.AB078005	A	A	N	-	L	W	V	T	V	Y	Y	G	V	P	V	W	R	E	A	N	T	-	T	L	F	C	A	S	D	A	K	A	Y	D	T	E	A	H	N	V	W	A	T	H	A	C	V	P	T
B.MM.1999.mSTD101.AB097870	K	E	K	-	S	W	V	T	V	Y	Y	G	V	P	V	W	K	E	A	I	T	-	T	L	F	C	A	S	D	A	K	A	Y	D	T	E	I	H	N	V	W	A	T	H	A	C	V	P	T
B.JP.2004.04JPDR6075B.AB221125	L	E	Q	-	L	W	V	T	V	Y	Y	G	V	P	V	W	K	D	A	T	T	-	T	L	F	C	A	S	D	A	K	A	Y	D	T	E	M	H	N	V	W	A	T	H	A	C	V	P	T
B.JP.2004.DR6089.AB286955	A	E	Q	-	L	W	V	T	V	Y	Y	G	V	P	V	W	K	E	A	T	T	-	T	L	F	C	A	S	D	A	K	A	V	E	T	E	V	H	N	V	W	A	T	H	A	C	V	P	T
B.JP.2005.DR6538.AB287363	A	E	Q	-	L	W	V	T	V	Y	Y	G	V	P	V	W	K	E	A	E	T	-	T	L	F	C	A	S	D	A	K	T	Y	D	T	E	A	H	S	V	W	A	T	H	A	C	V	P	T
B.JP.2005.DR6737.AB287364	K	E	Q	-	L	W	V	T	V	Y	Y	G	V	P	V	W	K	E	A	T	T	-	T	L	F	C	A	S	D	A	K	S	Y	D	T	E	A	H	N	V	W	A	T	H	A	C	V	P	T
B.JP.2005.DR7060.AB287366	A	E	Q	-	L	W	V	T	V	Y	Y	G	V	P	V	W	K	E	A	T	T	-	T	L	F	C	A	S	D	A	K	A	Y	D	T	E	V	H	N	V	W	A	T	H	A	C	V	P	T
B.JP.2005.DR7065.AB287368	E	E	K	-	T	W	V	T	V	Y	Y	G	V	P	V	W	K	E	A	T	T	-	T	L	F	C	A	S	D	A	K	A	Y	V	Q	E	V	H	N	I	W	A	T	H	A	C	V	P	T
B.JP.1999.DR1348.AB287369	A	E	Q	-	L	W	V	T	V	Y	Y	G	V	P	V	W	R	D	A	N	T	-	T	L	F	C	A	S	D	A	K	A	Y	A	T	E	V	H	N	V	W	A	T	H	A	C	V	P	I
B.JP.2000.DR2508.AB289587	K	E	Q	-	T	W	V	T	I	Y	Y	G	V	P	V	W	K	E	A	T	T	-	T	L	F	C	A	S	D	A	K	A	Y	E	Q	E	A	H	N	V	W	A	T	H	A	C	V	P	T
B.JP.2001.DR388.AB289589	S	E	Q	-	L	W	V	T	V	Y	Y	G	V	P	V	W	K	E	A	T	T	-	T	L	F	C	A	S	D	A	K	A	Y	D	T	E	V	H	N	V	W	A	T	H	A	C	V	P	T
B.JP.2002.197.AB428554	A	D	K	-	L	W	V	T	V	Y	Y	G	V	P	V	W	K	E	A	T	T	-	T	L	F	C	A	S	D	A	K	A	Y	K	T	E	V	H	N	V	W	A	T	H	A	C	V	P	T
B.JP.2006.574.AB428562	A	E	Q	-	L	W	V	T	V	Y	Y	G	V	P	V	W	K	E	A	T	T	-	T	L	F	C	A	S	D	A	K	A	Y	D	T	E	A	H	N	V	W	A	T	H	A	C	V	P	T
B.JP.2004.DR6174.AB480692	T	K	P	-	L	W	V	T	V	Y	Y	G	V	P	V	W	K	E	A	T	T	-	T	L	F	C	A	S	D	A	K	A	Y	D	T	E	V	H	N	V	W	A	T	H	A	C	V	P	T
B.JP.2004.DR6175.AB480694	E	K	K	-	M	W	V	T	V	Y	Y	G	V	P	V	W	K	E	A	T	T	-	T	L	F	C	A	S	D	A	R	A	Y	D	T	E	A	H	N	V	W	A	T	H	A	C	V	P	T
B.JP.2004.DR5913.AB480696	T	E	H	-	L	W	V	T	V	Y	Y	G	V	P	V	W	K	E	A	N	T	-	T	L	F	C	A	S	D	A	K	S	Y	E	T	E	M	H	N	V	W	A	T	H	A	C	V	P	T
B.JP.1998.DR1120.AB480698	T	E	K	-	L	W	V	T	V	Y	Y	G	V	P	V	W	K	E	A	T	T	-	T	L	F	C	A	S	D	A	K	A	Y	D	T	E	A	H	N	V	W	A	T	H	A	C	V	P	T
B.US.1991.US2.AB485638	-	E	K	-	L	W	V	T	V	Y	Y	G	V	P	V	W	K	E	A	T	T	-	T	L	F	C	A	S	D	A	K	A	Y	D	T	E	V	H	N	V	W	A	T	H	A	C	V	P	T
B.BR.1990.BZ167.AB485641	A	E	Q	-	L	W	V	T	V	Y	Y	G	V	P	V	W	K	E	A	T	T	-	T	L	F	C	A	S	D	A	K	A	Y	D	T	E	V	H	N	V	W	A	T	H	A	C	V	P	T
B.JP.1988.02.AB588196	T	E	Q	-	L	W	V	T	V	Y	Y	G	V	P	V	W	K	E	A	T	T	-	T	L	F	C	A	S	D	A	K	A	Y	D	T	E	V	H	N	V	W	A	T	H	A	C	V	P	T
B.JP.1988.03.AB588207	A	E	Q	-	L	W	V	T	V	Y	Y	G	V	P	V	W	K	E	A	T	T	-	T	L	F	C	A	S	D	A	K	A	Y	D	T	E	V	H	N	V	W	A	T	H	A	C	V	P	T
B.JP.1989.31.AB588209	A	E	Q	-	L	W	V	T	V	Y	Y	G	V	P	V	W	K	E	A	T	T	-	T	L	F	C	A	S	D	A	K	A	Y	D	T	E	V	H	N	V	W	A	T	H	A	C	V	P	T
B.JP.1989.33.AB588211	A	E	Q	-	L	W	V	T	V	Y	Y	G	V	P	V	W	K	E	A	T	T	-	T	L	F	C	A	S	D	A	K	A	Y	D	T	E	V	H	N	V	W	A	T	H	A	C	V	P	T
B.JP.1989.60.AB588232	A	E	E	-	T	W	V	T	V	Y	Y	G	V	P	V	W	K	E	A	T	T	-	T	L	F	C	A	S	D	A	K	A	Y	V	Q	E	A	H	N	V	W	A	T	H	A	C	V	P	T
B.JP.2005.DR6657.AB588243	T	E	N	-	L	W	V	T	V	Y	Y	G	V	P	V	W	K	E	A	T	T	-	T	L	F	C	A	S	D	A	K	A	Y	D	T	E	A	H	N	V	W	A	T	H	A	C	V	P	T
B.JP.2005.DR6739.AB588253	E	S	P	-	L	W	V	T	V	Y	Y	G	V	P	V	W	K	D	A	T	T	-	T	L	F	C	A	S	D	A	K	A	Y	D	T	E	V	H	N	V	W	A	T	H	A	C	V	P	T
B.JP.2005.DR6826.AB588263	V	E	Q	-	L	W	V	T	V	Y	Y	G	V	P	V	W	K	E	A	T	T	-	T	L	F	C	A	S	D	A	K	A	Y	D	T	E	V	H	N	V	W	A	T	H	A	C	V	P	T
B.JP.2005.DR6871.AB588271	S	E	K	-	L	W	V	T	V	Y	Y	G	V	P	V	W	R	E	T	N	T	-	T	L	F	C	A	S	N	A	K	A	Y	D	T	E	V	H	N	V	W	A	T	H	A	C	V	P	T
B.JP.2005.DR6946.AB588283	L	G	Q	-	L	W	V	T	V	Y	Y	G	V	P	V	W	K	D	A	T	T	-	T	L	F	C	A	S	D	A	K	A	Y	D	T	E	V	H	N	V	W	A	T	H	A	C	V	P	T
B.JP.2005.DR7015.AB588291	E	N	N	-	L	W	V	T	V	Y	Y	G	V	P	V	W	K	E	A	T	T	-	T	L	F	C	A	S	D	A	K	A	Y	S	T	E	A	H	N	V	W	A	T	H	A	C	V	P	T
B.JP.2006.DR7259.AB588311	T	E	D	-	L	W	V	T	V	Y	Y	G	V	P	V	W	K	E	A	N	T	-	T	L	F	C	A	S	D	A	K	A	Y	D	T	E	A	H	N	V	W	A	T	H	A	C	V	P	T
B.JP.2006.DR7374.AB588329	A	E	Q	-	L	W	V	T	V	Y	Y	G	V	P	V	W	K	D	A	T	T	-	T	L	F	C	A	S	D	A	K	A	Y	H	T	E	V	H	N	V	W	A	T	H	A	C	V	P	T
B.US.1987.SFMHS5.AF025753	T	E	K	-	L	W	V	T	V	Y	Y	G	V	P	V	W	K	E	A	T	T	-	T	L	F	C	A	S	D	A	K	A	Y	D	T	E	V	H	N	V	W	A	T	H	A	C	V	P	T
B.US.1987.SFMHS9.AF025757	A	D	Q	-	L	W	V	T	V	Y	Y	G	V	P	V	W	K	E	A	T	T	-	T	L	F	C	A	S	D	A	K	A	Y	D	T	E	V	H	N	V	W	A	T	H	A	C	V	P	T
B.US.1989.SFMHS20.AF025763	A	E	K	-	L	W	V	T	V	Y	Y	G	V	P	V	W	K	E	A	T	T	-	T	L	F	G	A	S	D	A	K	A	Y	D	T	E	V	H	N	V	W	A	T	H	A	C	V	P	T
B.FR.1992.PHI133.AF041126	E	E	Q	-	L	W	V	T	V	Y	Y	G	V	P	V	W	K	E	A	T	T	-	T	L	F	C	A	S	D	A	K	A	Y	D	T	E	V	H	N	V	W	A	T	H	A	C	V	P	T
B.FR.1993.PHI146.AF041127	T	E	R	-	L	W	V	T	V	Y	Y	G	V	P	V	W	K	E	A	S	T	-	T	L	F	C	A	S	D	A	K	A	Y	D	T	E	V	H	N	V	W	A	T	H	A	C	V	P	T
B.FR.1994.PIH309.AF041132	T	E	K	-	L	W	V	T	V	Y	Y	G	V	P	V	W	K	E	A	D	T	-	T	L	F	C	A	S	D	A	K	A	Y	D	T	E	V	H	N	V	W	A	T	H	A	C	V	P	T
B.FR.1996.PIH384.AF041135	T	E	Q	-	L	W	V	T	V	Y	Y	G	V	P	V	W	K	E	A	T	T	-	T	L	F	C	A	S	N	A	K	A	Y	D	T	E	I	H	N	V	W	A	T	H	A	C	V	P	T
B.AU.1993.MBC18_MBCC18.AF042102	A	N	N	-	F	W	V	T	V	Y	Y	G	V	P	V	W	R	E	A	T	T	-	T	L	F	C	A	S	D	A	K	A	Y	D	E	E	V	H	N	V	W	A	T	H	A	C	V	P	T
B.AU.1996.MBCC98.AF042104	A	D	K	-	L	W	V	T	V	Y	Y	G	V	P	V	W	R	E	A	A	T	-	T	L	F	C	A	S	D	A	K	A	Y	D	T	E	M	H	N	V	W	A	T	H	A	C	V	P	T
B.AU.1996.MBCD36.AF042105	E	D	K	-	W	W	V	T	V	Y	Y	G	V	P	V	W	R	E	A	T	T	-	T	L	F	C	A	S	D	A	K	A	Y	D	T	E	A	H	N	V	W	A	T	H	A	C	V	P	T
B.US.1991.DH12_5.AF069139	A	E	Q	-	L	W	V	T	V	Y	Y	G	V	P	V	W	K	E	A	N	T	-	T	L	F	C	A	S	D	A	K	A	Y	D	T	E	V	H	N	V	W	A	T	H	A	C	V	P	T
B.TW.1994.TWCYS_LM49.AF086817	A	E	N	-	L	W	V	T	V	Y	Y	G	V	P	V	W	K	E	A	T	T	-	T	L	F	C	A	S	D	A	K	T	Y	D	T	E	V	H	N	V	W	A	T	H	A	C	V	P	T
B.KR.1997.WK.AF224507	A	E	K	-	L	W	V	T	V	Y	Y	G	V	P	V	W	K	E	A	T	T	-	T	L	F	C	A	S	D	A	K	A	Y	D	T	E	V	H	N	V	W	A	T	H	A	C	V	P	I
B.TT.1994.QH0705_M.AF277066	A	G	Q	-	L	W	V	T	V	Y	Y	G	V	P	V	W	K	E	T	T	T	-	T	L	F	C	A	S	D	A	K	A	Y	D	P	E	V	H	N	V	W	A	T	H	A	C	V	P	T
B.TT.1995.QH0944_M.AF277073	A	E	Q	-	L	W	V	T	V	Y	Y	G	V	P	V	W	K	E	A	S	T	-	T	L	F	C	A	S	D	A	K	A	Y	D	T	E	V	H	N	V	W	A	T	H	A	C	V	P	T
B.US.1988.WR27.AF286365	A	D	Q	-	L	W	V	T	V	Y	Y	G	V	P	V	W	K	G	A	T	T	-	T	L	F	C	A	S	D	A	K	A	Y	D	T	E	V	H	N	V	W	A	T	H	A	C	V	P	T
B.AU.1999.1181.AF538302	T	E	K	-	L	W	V	T	V	Y	Y	G	V	P	V	W	K	E	A	T	T	-	T	L	F	C	A	S	D	A	K	A	Y	A	T	E	V	H	N	V	W	A	T	H	A	C	V	P	T
B.AU.1999.1182.AF538303	A	D	Q	-	W	W	V	T	V	Y	Y	G	V	P	V	W	K	E	T	T	T	-	T	L	F	C	A	S	D	A	K	A	Y	D	T	E	V	H	N	V	W	A	T	H	A	C	V	P	T
B.AU.1995.C24.AF538304	T	E	K	-	L	W	V	T	V	Y	Y	G	V	P	V	W	K	E	A	T	T	-	T	L	F	C	A	S	D	A	K	G	Y	E	T	E	A	H	N	V	W	A	T	H	A	C	V	P	T
B.AU.1995.C42.AF538305	A	E	D	-	L	W	V	T	V	Y	Y	G	V	P	V	W	K	E	A	T	T	-	T	L	F	C	A	S	D	A	K	A	Y	D	T	E	V	H	N	V	W	A	T	H	A	C	G	P	T
B.AU.1995.C76.AF538306	A	E	Q	-	L	W	V	T	V	Y	Y	G	V	P	V	W	K	E	A	T	T	-	T	L	F	C	A	S	D	A	K	A	Y	D	P	E	V	H	N	V	W	A	T	H	A	C	V	P	T
B.AU.1995.C92.AF538307	A	E	K	-	L	W	V	T	V	Y	Y	G	V	P	V	W	K	E	A	T	T	-	T	L	F	C	A	S	D	A	K	A	Y	G	T	E	V	H	N	V	W	A	T	H	A	C	V	P	T
B.GB.1986.GB8_46R.AJ271445	T	E	K	-	L	W	V	T	V	Y	Y	G	V	P	V	W	K	E	A	T	T	-	T	L	F	C	A	S	D	A	K	A	Y	D	T	E	K	H	N	V	W	A	T	H	A	C	V	P	T
B.CA.1993.CA5.AJ277821	T	E	N	-	L	W	V	T	V	Y	Y	G	V	P	V	W	K	E	A	T	T	-	T	L	F	C	A	S	D	A	K	A	Y	D	T	E	V	H	N	V	W	A	T	H	A	C	V	P	T
B.KR.1996.KR3042_K5.AJ417408	V	G	E	-	G	W	V	T	V	Y	Y	G	V	P	V	W	K	E	A	N	T	-	T	L	F	C	A	S	D	A	K	A	Y	D	T	E	A	H	N	V	W	A	T	H	A	C	V	P	I
B.KR.1996.KR5058_K1.AJ417411	T	G	G	-	L	W	V	T	V	Y	Y	G	V	P	V	W	K	E	A	V	T	-	T	L	F	C	A	S	D	A	K	A	Y	D	T	E	V	H	N	V	W	A	T	H	A	C	V	P	I
B.KR.1995.KR5076_K1X.AJ417414	A	E	E	-	L	W	V	T	V	Y	Y	G	V	P	V	W	K	E	A	T	T	-	T	L	F	C	A	S	D	A	K	A	Y	D	T	E	A	H	N	V	W	A	T	H	A	C	V	P	I
B.KR.1996.KR6035_K1.AJ417417	A	E	R	-	M	W	V	T	V	Y	Y	G	V	P	V	W	K	D	A	T	T	-	T	L	F	C	A	S	D	A	K	A	Q	N	R	E	V	Y	N	I	W	A	T	H	A	C	V	P	I
B.KR.1993.KRA812_C1.AJ417420	A	D	Q	-	L	W	V	T	V	Y	Y	G	V	P	V	W	K	E	A	A	T	-	T	L	F	C	A	S	D	A	K	A	Y	D	K	E	V	H	N	V	W	A	T	H	A	C	V	P	T
B.KR.1992.KR2057_C1.AJ417423	A	E	K	-	L	W	V	T	V	Y	Y	G	V	P	V	W	K	D	A	T	T	-	T	L	F	C	A	S	D	A	K	A	Y	D	T	E	V	H	N	V	W	A	T	H	A	C	V	P	T
B.KR.1995.KR5086_C1.AJ417429	T	E	N	-	L	W	V	T	V	Y	Y	G	V	P	V	W	K	E	A	T	T	-	T	L	F	C	A	S	D	A	K	A	Y	D	K	E	V	H	N	V	W	A	T	H	A	C	V	P	T
B.GB.1997.CW010.AJ418478	A	E	Q	-	L	W	V	T	V	Y	Y	G	V	P	V	W	K	E	A	T	T	-	T	L	F	C	A	S	D	A	K	A	Y	D	K	E	A	H	N	V	W	A	T	H	A	C	V	P	T
B.GB.1997.CW012.AJ418495	T	E	K	-	L	W	V	T	V	Y	Y	G	V	P	V	W	K	E	A	T	T	-	T	L	F	C	A	S	D	A	K	A	Y	D	K	E	V	H	N	V	W	A	T	H	A	C	V	P	T
B.GB.1997.CW037.AJ418514	A	E	Q	-	L	W	V	T	V	Y	Y	G	V	P	V	W	K	E	A	T	T	-	T	L	F	C	A	S	D	A	K	A	Y	D	T	E	V	H	N	V	W	A	T	H	A	C	V	P	T
B.GB.1997.CW002.AJ418531	T	E	N	-	L	W	V	T	V	Y	Y	G	V	P	V	W	K	E	A	T	T	-	T	L	F	C	A	S	D	A	K	A	Y	E	T	E	V	H	N	V	W	A	T	H	A	C	V	P	T
B.GB.1994.746DEN04.AJ535590	-	T	D	-	L	W	V	T	V	Y	Y	G	V	P	V	W	K	E	A	T	T	-	T	L	F	C	A	S	D	A	K	A	Y	D	T	E	A	H	N	V	W	A	T	H	A	C	V	P	T
B.GB.1994.748DEN31.AJ535600	L	E	Q	-	S	W	V	T	V	Y	Y	G	V	P	V	W	R	E	A	N	T	-	T	L	F	C	A	S	D	A	K	A	H	A	T	E	A	H	N	V	W	A	T	H	A	R	V	P	T
B.GB.1995.820DEN35.AJ535608	A	E	Q	-	L	W	V	T	I	Y	Y	G	V	P	V	W	K	E	A	T	T	-	T	L	F	C	A	S	D	A	K	A	Y	D	T	E	A	H	N	V	W	A	T	H	A	C	V	P	T
B.GB.1996.875DEN49.AJ535612	V	E	Q	-	L	W	V	T	V	Y	Y	G	V	P	V	W	K	E	A	N	T	-	T	L	F	C	A	S	D	A	K	A	Y	D	T	E	V	H	N	V	W	A	T	H	V	C	V	P	T
B.GB.1995.811DEN01.AJ535616	T	E	K	-	L	W	V	T	V	Y	Y	G	V	P	V	W	K	N	A	T	T	-	T	L	F	C	A	S	D	A	K	A	Y	D	T	E	A	H	N	V	W	A	T	H	A	C	V	P	T
B.AR.1998.ARCH054.AY037268	T	E	Q	-	L	W	V	T	V	Y	Y	G	V	P	V	W	K	E	A	N	T	-	T	L	F	C	A	S	D	A	K	A	Y	D	T	E	A	H	N	V	W	A	T	H	A	C	V	P	T
B.AR.2000.ARMS008.AY037269	N	T	N	-	L	W	V	T	V	Y	Y	G	V	P	V	W	K	E	A	T	T	-	T	L	F	C	A	S	D	A	K	A	Y	D	T	E	V	H	N	V	W	A	T	H	A	C	V	P	T
B.BO.1999.BOL0122.AY037270	T	E	Q	-	L	W	V	T	V	Y	Y	G	V	P	V	W	K	E	A	T	T	-	T	L	F	C	A	S	D	A	K	A	Y	S	T	E	K	H	N	I	W	A	T	H	A	C	V	P	T
B.AR.1999.ARMA132.AY037282	T	Q	Q	-	L	W	V	T	V	Y	Y	G	V	P	V	W	K	E	A	N	T	-	T	L	F	C	A	S	N	A	K	A	Y	D	T	E	V	H	N	V	W	A	T	H	A	C	V	P	T
B.EC.1989.EC003.AY173959	A	E	Q	-	L	W	V	T	V	Y	Y	G	V	P	V	W	K	E	A	V	T	-	T	L	F	C	A	S	D	A	K	A	Y	D	T	E	V	H	N	V	W	A	T	H	A	C	V	P	T
B.EC.1989.EC102.AY173960	S	G	Q	-	L	W	V	T	V	Y	Y	G	V	P	V	W	K	E	A	T	T	-	T	L	F	C	A	S	D	A	K	A	Y	D	T	E	V	H	N	V	W	A	T	H	A	C	V	P	T
B.CN.2001.CNHN24.AY180905	A	E	K	-	L	W	V	T	V	Y	Y	G	V	P	V	W	K	D	A	T	T	-	I	L	F	C	A	S	D	A	K	A	Y	K	S	E	V	H	N	I	W	A	T	H	A	C	V	P	T
B.US.1997.1006_08.AY331284	A	E	-	-	K	W	V	T	V	Y	Y	G	V	P	V	W	K	E	A	T	T	-	T	L	F	C	A	S	D	A	K	A	Y	D	T	E	V	H	N	V	W	A	T	H	A	C	V	P	T
B.US.1997.1018_06.AY331289	-	A	Q	-	L	W	V	T	V	Y	Y	G	V	P	V	W	K	D	A	T	T	-	T	L	F	C	A	S	D	A	K	A	Y	D	T	E	V	H	N	V	W	A	T	H	A	C	V	P	T
B.US.1998.1058_08.AY331294	A	E	Q	-	L	W	V	T	V	Y	Y	G	V	P	V	W	R	E	A	K	T	-	T	L	F	C	A	S	D	A	K	A	Y	D	T	E	V	H	N	V	W	A	T	H	A	C	V	P	T
B.US.1999.PRB959_03.AY331296	A	E	Q	-	L	W	V	T	V	Y	Y	G	V	P	V	W	K	E	A	T	T	-	T	L	F	C	A	S	D	A	R	A	Y	N	K	E	V	H	N	V	W	A	T	H	A	C	V	P	T
B.US.1984.SF33.AY352275	A	E	N	-	L	W	V	T	V	Y	Y	G	V	P	V	W	K	D	A	T	T	-	T	L	F	C	A	S	D	A	K	A	Y	D	T	E	V	H	N	V	W	A	T	H	A	C	V	P	T
B.NL.1999.671_99T12.AY423381	T	G	N	-	L	W	V	T	V	Y	Y	G	V	P	V	W	K	E	A	T	T	-	T	L	F	C	A	S	D	A	K	A	Y	E	T	E	V	H	N	V	W	A	T	H	A	C	V	P	T
B.US.1998.98USHVTN1925c1.AY560107	T	G	P	-	L	W	V	T	V	Y	Y	G	V	P	V	W	K	D	A	T	T	-	T	L	F	C	A	S	D	A	K	A	Y	D	T	E	V	H	N	V	W	A	T	H	A	C	V	P	T
B.US.1998.98USHVTN3605c9.AY560108	T	E	K	-	L	W	V	T	V	Y	Y	G	V	P	V	W	K	E	A	N	T	-	T	L	F	C	A	S	D	A	K	A	Y	D	T	E	V	H	N	V	W	A	T	H	A	C	V	P	T
B.US.1998.98USHVTN8229c6.AY560109	T	G	D	-	S	W	V	T	V	Y	Y	G	V	P	V	W	K	E	A	N	T	-	T	L	F	C	A	S	D	A	K	A	Y	V	R	E	A	H	N	V	W	A	T	H	A	C	V	P	T
B.US.1998.98USHVTN941c1.AY560110	A	E	Q	-	L	W	V	T	V	Y	Y	G	V	P	V	W	K	E	A	T	T	-	T	L	F	C	A	S	D	A	K	A	Y	L	T	E	K	H	N	V	W	A	T	H	A	C	V	P	T
B.CO.2001.PCM001.AY561236	T	E	Q	-	L	W	V	T	V	Y	Y	G	V	P	V	W	K	E	A	N	T	-	V	L	F	C	A	S	D	A	K	A	Y	G	T	E	V	H	N	A	W	A	T	R	A	C	V	P	T
B.CO.2001.PCM013.AY561237	K	D	K	-	L	W	V	T	V	Y	Y	G	V	P	V	W	K	E	A	T	T	-	T	L	F	C	A	S	D	A	K	A	Y	D	T	E	V	H	N	V	W	A	T	H	A	C	V	P	T
B.CO.2001.PCM039.AY561239	T	D	K	-	L	W	V	T	V	Y	Y	G	V	P	V	W	K	E	A	T	T	-	T	L	F	C	A	S	D	A	K	A	Y	D	A	E	A	H	N	V	W	A	T	H	A	C	V	P	T
B.US.1991.R3B.AY608576	-	E	Q	-	L	W	V	T	V	Y	Y	G	V	P	V	W	K	E	A	T	T	-	T	L	F	C	A	S	D	A	K	A	I	D	T	E	A	H	N	V	W	A	T	H	A	C	V	P	T
B.US.1994.6101.AY612855	E	E	K	-	L	W	V	T	V	Y	Y	G	V	P	V	W	K	E	A	T	T	-	T	L	F	C	A	S	D	A	K	A	H	H	A	E	A	H	N	V	W	A	T	H	A	C	V	P	T
B.US.1994.94US_33931N.AY713410	E	E	Q	-	L	W	V	T	V	Y	Y	G	V	P	V	W	K	E	A	T	T	-	T	L	F	C	A	S	D	A	K	A	Y	D	K	E	T	H	N	V	W	A	T	H	A	C	V	P	T
B.FR.1992.92FR_BX08.AY713411	A	D	Q	-	L	W	V	T	V	Y	Y	G	V	P	V	W	K	D	A	T	T	-	T	L	F	C	A	S	D	A	K	A	Y	D	K	E	V	H	N	V	W	A	T	H	A	C	V	P	T
B.CA.1998.CANC10FULL.AY779557	V	D	Q	-	L	W	V	T	V	Y	Y	G	V	P	V	W	K	E	A	R	T	-	T	L	F	C	A	S	D	A	K	A	Y	D	T	E	V	H	N	V	W	A	T	H	A	C	V	P	T
B.UY.2001.01UYTRA1179.AY781127	T	E	K	-	L	W	V	T	V	Y	Y	G	V	P	V	W	K	E	A	S	T	-	T	L	F	C	A	S	D	A	K	A	V	D	T	E	V	H	N	V	W	A	T	H	A	C	V	P	T
B.YE.2002.02YE507.AY795904	T	Q	N	-	M	W	V	T	I	Y	Y	G	V	P	V	W	K	D	A	N	T	-	T	L	F	C	A	S	D	A	K	A	Y	D	E	E	V	H	N	V	W	A	T	H	A	C	V	P	T
B.YE.2002.02YE508.AY795905	-	E	D	-	M	W	V	T	V	Y	Y	G	V	P	V	W	K	E	A	D	T	-	T	L	F	C	A	S	E	A	K	A	Y	D	T	E	A	H	N	V	W	A	T	H	A	C	V	P	T
B.AU.2004.Phcsffull04.AY818644	A	G	Q	-	L	W	V	T	V	Y	Y	G	V	P	V	W	K	E	A	T	T	-	T	L	F	C	A	S	D	A	K	A	Y	D	T	E	V	H	N	V	W	A	T	H	A	C	V	P	T
B.US.1995.5768_4.AY835435	A	D	K	-	L	W	V	T	V	Y	Y	G	V	P	V	W	K	E	T	T	T	-	T	L	F	C	A	S	D	A	R	A	Y	D	T	E	V	H	N	V	W	A	T	H	A	C	V	P	T
B.US.1995.3988_25.AY835436	T	E	N	-	L	W	V	T	V	Y	Y	G	V	P	V	W	K	E	A	T	T	-	T	L	F	C	A	S	D	A	K	A	Y	E	T	E	V	H	N	V	W	A	T	H	A	C	V	P	T
B.US.1994.7165_18.AY835437	T	E	K	-	L	W	V	T	V	Y	Y	G	V	P	V	W	K	E	A	N	T	-	T	L	F	C	A	S	D	A	K	A	Y	V	T	E	V	H	N	A	W	A	T	R	A	C	V	P	T
B.US.1995.6535_3.AY835438	T	E	K	-	L	W	V	T	V	Y	Y	G	V	P	V	W	K	E	A	T	T	-	T	L	F	C	A	S	E	A	K	A	Y	D	T	E	V	H	N	V	W	A	T	H	A	C	V	P	T
B.US.1997.SS1196_1.AY835442	E	D	N	-	L	W	V	T	V	Y	Y	G	V	P	V	W	K	E	A	T	T	-	T	L	F	C	A	S	D	A	K	A	Y	D	T	E	K	H	N	V	W	A	T	H	A	C	V	P	T
B.IT.1996.PVO_4.AY835444	E	E	K	-	L	W	V	T	V	Y	Y	G	V	P	V	W	K	E	A	T	T	-	T	L	F	C	A	S	D	A	K	A	Y	N	T	E	V	H	N	V	W	A	T	H	A	C	V	P	T
B.IT.1995.TRO_11.AY835445	Q	G	Q	-	L	W	V	T	V	Y	Y	G	V	P	V	W	K	D	A	S	T	-	T	L	F	C	A	S	D	A	K	A	Y	D	T	E	V	H	N	V	W	A	T	H	A	C	V	P	T
B.US.2000.RHPA_7.AY835447	A	D	Q	-	L	W	V	T	V	Y	Y	G	V	P	V	W	K	E	A	N	T	-	T	L	F	C	A	S	D	A	K	A	Y	D	T	E	A	H	N	V	W	A	T	H	A	C	V	P	T
B.US.2001.REJO_67.AY835449	T	E	K	-	L	W	V	T	V	Y	Y	G	V	P	V	W	K	E	A	T	T	-	T	L	F	C	A	S	D	A	K	A	Y	D	Q	E	I	H	N	I	W	A	T	H	A	C	V	P	T
B.US.2001.TRJO_58.AY835450	T	E	K	-	L	W	V	T	V	Y	Y	G	V	P	V	W	K	E	A	T	T	-	T	L	F	C	A	S	D	A	K	A	Y	E	T	E	V	H	N	V	W	A	T	H	A	C	V	P	T
B.US.2000.WITO_33.AY835451	A	E	Q	-	L	W	V	T	V	Y	Y	G	V	P	V	W	R	E	A	N	T	-	T	L	F	C	A	S	D	A	K	A	Y	D	T	E	V	H	N	V	W	A	T	H	A	C	V	P	T
B.US.2004.CAAN_A2.AY835452	T	E	N	-	L	W	V	T	V	Y	Y	G	V	P	V	W	K	E	A	T	T	-	T	L	F	C	A	S	D	A	K	G	Y	E	K	E	V	H	N	V	W	A	T	H	A	C	V	P	T
B.US.1983.5096_83.AY835748	A	G	Q	-	L	W	V	T	V	Y	Y	G	V	P	V	W	K	E	A	N	T	-	T	L	F	C	A	S	D	A	K	A	Y	D	T	E	V	H	N	V	W	A	T	H	A	C	V	P	T
B.US.1996.5155_96.AY835753	T	G	K	-	L	W	V	T	V	Y	Y	G	V	P	V	W	K	E	A	T	T	-	T	L	F	C	A	S	D	A	K	S	Y	D	T	E	A	H	N	V	W	A	T	H	A	C	V	P	T
B.US.1986.5113_86.AY835757	A	G	Q	-	L	W	V	T	V	Y	Y	G	V	P	V	W	K	E	A	T	T	-	T	L	F	C	A	S	D	A	K	A	Y	D	T	E	V	H	N	V	W	A	T	H	A	C	V	P	T
B.KR.2004.04LHS6.AY839827	A	G	G	-	L	W	V	T	V	Y	Y	G	V	P	V	W	K	E	A	T	T	-	T	L	F	C	A	S	D	A	K	A	Y	D	T	E	V	H	N	V	W	A	T	H	A	C	V	P	I
B.TH.2000.00TH_C3198.AY945710	A	E	N	-	L	W	V	T	V	Y	Y	G	V	P	V	W	K	E	A	I	T	-	T	L	F	C	A	S	D	A	K	A	Y	D	T	E	A	H	N	V	W	A	T	H	A	C	V	P	T
B.NL.1986.H434-8-A3.AY970946	T	E	K	-	L	W	V	T	V	Y	Y	G	V	P	V	W	K	E	A	T	T	-	T	L	F	C	A	S	D	A	K	A	Y	D	T	E	V	H	N	V	W	A	T	H	A	C	V	P	T
B.GB.1983.CAM1.D10112	A	D	K	-	L	W	V	T	V	Y	Y	G	V	P	V	W	K	E	A	T	T	-	T	L	F	C	A	S	D	A	K	A	Y	D	T	E	V	H	N	V	W	A	T	H	A	C	V	P	T
B.BE.1993.VI843-172_patent.DL258715	T	E	K	-	L	W	V	T	V	Y	Y	G	V	P	V	W	K	E	T	D	T	-	T	L	F	C	A	S	D	A	K	A	Y	D	R	E	V	H	N	V	W	A	T	H	A	C	V	P	T
B.NL.1994.ACH142_E11.DQ178989	A	E	Q	-	L	W	V	T	V	Y	Y	G	V	P	V	W	K	E	A	T	T	-	T	L	F	C	A	S	D	A	K	A	Y	D	T	E	A	H	N	V	W	A	T	H	A	C	V	P	T
B.GE.2003.03GEMZ004.DQ207940	-	-	Q	-	L	W	V	T	V	Y	Y	G	V	P	V	W	K	E	A	T	T	-	T	L	F	C	A	S	D	A	K	A	H	H	T	E	V	H	N	V	W	A	T	H	A	C	V	P	T
B.GE.2003.03GEMZ010.DQ207942	T	E	K	-	L	W	V	T	V	Y	Y	G	V	P	V	W	K	D	A	T	T	-	T	L	F	C	A	S	D	A	K	A	Y	D	T	E	M	H	N	V	W	A	T	H	A	C	V	P	T
B.GE.1998.98GEMZ003.DQ207943	T	E	N	-	L	W	V	T	V	Y	Y	G	V	P	V	W	K	E	A	T	T	-	T	L	F	C	A	S	D	A	K	A	Y	S	K	E	A	H	N	V	W	A	T	Y	A	C	V	P	T
B.KR.2004.04LSK7.DQ295192	A	E	D	-	L	W	V	T	V	Y	Y	G	V	P	V	W	K	E	T	T	T	-	T	L	F	C	A	S	D	A	K	A	Y	D	T	E	V	H	N	V	W	A	T	H	A	C	V	P	I
B.KR.2004.04KJin8_1955.DQ295195	T	G	G	-	L	W	V	T	V	Y	Y	G	V	P	V	W	K	E	A	T	T	-	T	L	F	C	A	S	D	A	K	A	Y	D	T	E	V	H	N	V	W	A	T	H	A	C	V	P	I
B.KR.2004.04KYR8.DQ295196	V	E	P	-	L	W	V	T	V	Y	Y	G	V	P	V	W	K	E	A	T	T	-	T	L	F	C	A	S	D	A	K	A	Y	D	T	E	V	H	N	V	W	A	T	H	A	C	V	P	I
B.BE.1994.VI1399.DQ313253	V	E	Q	-	L	W	V	T	V	Y	Y	G	V	P	V	W	K	E	A	T	T	-	T	L	F	C	A	S	D	A	K	A	Y	D	T	E	V	H	N	V	W	A	T	H	A	C	V	P	T
B.KR.2003.03CWS10_1432_HP_8.DQ339425	-	N	K	-	S	W	V	T	V	Y	Y	G	V	P	V	W	K	E	A	T	T	-	T	L	F	C	A	S	D	A	K	A	Y	D	T	E	V	H	N	V	W	A	T	H	A	C	V	P	I
B.BR.2002.02BR002.DQ358805	T	R	Q	-	L	W	V	T	V	H	Y	G	V	P	V	W	K	E	A	N	T	-	T	L	F	C	A	S	D	A	K	A	Y	D	T	E	V	H	N	V	W	A	T	H	A	C	V	P	T
B.BR.2002.02BR008.DQ358808	A	E	K	-	L	W	V	T	V	Y	Y	G	V	P	V	W	K	E	A	T	T	-	T	L	F	C	A	S	D	A	K	S	Y	D	T	E	A	H	N	V	W	A	T	H	A	C	V	P	T
B.BR.2002.02BR011.DQ358809	-	Q	Q	-	L	W	V	T	V	Y	Y	G	V	P	V	W	K	E	A	T	T	-	T	L	F	C	A	S	N	A	K	A	Y	D	T	E	V	H	N	V	W	A	T	H	A	C	V	P	T
B.BR.2002.02BR013.DQ358810	-	T	Q	-	L	W	V	T	V	Y	Y	G	V	P	V	W	K	E	A	T	T	-	T	L	F	C	A	S	D	A	K	A	Y	D	T	E	V	H	N	V	W	A	T	H	A	C	V	P	T
B.AR.2002.02AR114146.DQ383746	T	N	K	-	L	W	V	T	V	Y	Y	G	V	P	V	W	K	E	A	T	T	-	T	L	F	C	A	S	D	A	K	A	H	N	T	E	V	H	N	V	W	A	T	H	A	C	V	P	T
B.AR.2003.03AR137681.DQ383748	V	E	Q	-	L	W	V	T	V	Y	Y	G	V	P	V	W	K	E	A	N	T	-	T	L	F	C	A	S	D	A	K	T	Y	E	T	E	A	H	N	I	W	A	T	H	A	C	V	P	T
B.AR.2003.03AR138910.DQ383749	G	E	Q	-	L	W	V	T	V	Y	Y	G	V	P	V	W	K	E	A	T	T	-	T	L	F	C	A	S	D	A	K	G	Y	D	T	E	A	H	N	V	W	A	T	H	A	C	V	P	T
B.AR.2004.04AR151263.DQ383751	G	R	K	-	L	W	V	T	V	Y	Y	G	V	P	V	W	K	E	A	N	T	-	T	L	F	C	A	S	D	A	K	A	Y	D	T	E	V	H	N	V	W	A	T	H	A	C	V	P	T
B.ZA.2003.03ZAPS045MB2.DQ396398	A	D	Q	-	L	W	V	T	V	Y	Y	G	V	P	V	W	K	E	A	I	T	-	T	L	F	C	A	S	D	A	K	A	Y	D	T	E	V	H	N	V	W	A	T	H	A	C	V	P	T
B.US.2005.ES8v3ed1_1.DQ410131	E	E	Q	-	L	W	V	T	V	Y	Y	G	V	P	V	W	K	E	A	T	T	-	T	L	F	C	A	S	D	A	K	G	Y	D	T	E	V	H	N	V	W	A	T	H	A	C	V	P	T
B.US.2004.ES10v1e2_1.DQ410217	A	N	N	-	L	W	V	T	V	Y	Y	G	V	P	V	W	K	E	A	N	T	-	T	L	F	C	A	S	D	A	K	A	Y	S	T	E	V	H	N	V	W	A	T	H	A	C	V	P	T
B.US.2004.H9v2ed17.DQ410227	A	E	K	-	L	W	V	T	V	Y	Y	G	V	P	V	W	K	E	A	N	T	-	T	L	F	C	A	S	D	A	R	A	Y	D	T	E	V	H	N	V	W	A	T	H	A	C	V	P	T
B.US.2004.H22v1ed10_3.DQ410246	E	E	D	-	L	W	V	T	V	Y	Y	G	V	P	V	W	K	E	A	T	T	-	T	L	F	C	A	S	D	A	K	A	Y	D	T	E	V	H	N	V	W	A	T	H	A	C	V	P	T
B.US.2004.H23v1ed9_3.DQ410284	-	E	N	-	L	W	V	T	V	Y	Y	G	V	P	V	W	R	E	A	N	T	-	T	L	F	C	A	S	D	A	K	A	Y	D	T	E	V	H	N	V	W	A	T	H	A	C	V	P	T
B.US.2004.H25v1ed3_3.DQ410325	E	E	G	-	L	W	V	T	V	Y	Y	G	V	P	V	W	K	E	A	T	T	-	T	L	F	C	A	S	D	A	K	A	Y	K	K	E	V	H	N	V	W	A	T	H	A	C	V	P	T
B.US.2005.H26v2ed14.DQ410373	K	R	D	-	M	W	V	T	V	Y	Y	G	V	P	V	W	K	E	A	T	T	-	T	L	F	C	A	S	D	A	K	S	H	N	T	E	V	H	N	V	W	A	T	H	A	C	V	P	T
B.US.2005.H28v2ed12.DQ410404	A	E	K	-	L	W	V	T	V	Y	Y	G	V	P	V	W	K	D	A	T	T	-	T	L	F	C	A	S	D	A	K	A	Y	E	T	E	K	H	N	V	W	A	T	H	A	C	V	P	T
B.US.2003.H135v1ed5_3.DQ410427	E	E	K	-	K	L	V	T	V	Y	Y	K	V	P	V	-	K	E	A	T	T	-	T	L	F	C	A	S	D	A	K	A	Y	D	T	E	V	H	N	V	-	A	T	H	A	C	V	P	T
B.US.2004.H148v1ed11.DQ410479	T	E	Q	-	L	W	V	T	V	Y	Y	G	V	P	V	W	K	E	A	N	T	-	T	L	F	C	A	S	D	A	K	G	G	H	T	E	R	H	N	V	W	A	T	H	A	C	V	P	T
B.US.2004.C61v1e1.DQ410511	T	E	Q	-	L	W	V	T	V	Y	Y	G	V	P	V	W	K	E	A	N	T	-	T	L	F	C	A	S	D	A	K	G	Y	E	T	E	K	H	N	V	W	A	T	H	A	C	V	P	T
B.US.2004.C62v1e3_2.DQ410528	A	E	K	-	L	W	V	T	V	Y	Y	G	V	P	V	W	K	E	A	T	T	-	T	L	F	C	A	S	D	A	K	A	Y	D	T	E	V	H	N	V	W	A	T	H	A	C	V	P	T
B.US.2005.C93v1e12.DQ410542	A	D	Q	-	L	W	V	T	V	Y	Y	G	V	P	V	W	K	E	A	T	T	-	T	L	F	C	A	S	D	A	K	A	Y	V	T	E	V	H	N	V	W	A	T	H	A	C	V	P	T
B.US.2005.C94v1e12.DQ410560	A	E	Q	-	L	W	V	T	V	Y	Y	G	V	P	V	W	K	E	A	T	T	-	T	L	F	C	A	S	D	A	K	A	Y	D	T	E	M	H	N	I	W	A	T	H	A	C	V	P	T
B.US.2005.C96v1e4.DQ410573	A	E	Q	-	L	W	V	T	V	Y	Y	G	V	P	V	W	K	E	A	T	T	-	T	L	F	C	A	S	D	A	K	A	Y	E	T	E	V	H	N	V	W	A	T	H	A	C	V	P	T
B.US.2005.C98v1e8.DQ410588	T	E	Q	-	L	W	V	T	V	Y	Y	G	V	P	V	W	K	E	A	T	T	-	T	L	F	C	A	S	D	A	K	A	Y	D	T	E	A	H	N	V	W	A	T	H	A	C	V	P	T
B.US.2005.C109v1e4.DQ410607	A	E	K	-	M	W	V	T	V	Y	Y	G	V	P	V	W	K	E	A	T	T	-	T	L	F	C	A	S	D	A	K	A	T	D	T	E	V	H	N	V	W	A	T	H	A	C	V	P	T
B.US.2004.154v38Renv_re3.DQ410619	T	E	K	-	L	W	V	T	V	Y	Y	G	V	P	V	W	K	E	A	T	T	-	T	L	F	C	A	S	D	A	K	A	Y	D	T	E	V	H	N	V	W	A	T	H	A	C	V	P	T
B.IT.2005.SG1.DQ672623	K	E	D	-	L	W	V	T	V	Y	Y	G	V	L	V	W	K	E	A	T	T	-	T	L	F	C	A	S	D	A	-	G	Y	S	T	E	A	H	N	V	W	A	T	H	A	C	V	P	T
B.AU.2003.PS2016_Day0.DQ676877	A	G	N	-	L	W	V	T	V	Y	Y	G	V	P	V	W	K	E	A	T	T	-	T	L	F	C	A	S	D	A	K	A	Y	V	T	E	V	H	N	V	W	A	T	H	A	C	V	P	T
B.UA.2001.01UAKV167.DQ823362	T	D	K	-	L	W	V	T	V	Y	Y	G	V	P	V	W	K	E	A	K	T	-	T	L	F	C	A	S	D	A	K	A	Y	H	T	E	V	H	N	V	W	A	T	H	A	C	V	P	T
B.UA.2001.01UAKV252.DQ823363	A	E	Q	-	T	W	V	T	V	Y	Y	G	V	P	V	W	K	E	A	T	T	-	T	L	F	C	A	S	D	A	K	T	Y	D	T	E	V	H	N	V	W	A	T	H	A	C	V	P	T
B.UA.2001.01UAKV259.DQ823364	V	E	Q	-	L	W	V	T	V	Y	Y	G	V	P	V	W	K	E	A	T	T	-	T	L	F	C	A	S	D	A	K	A	Y	D	T	E	V	H	N	V	W	A	T	H	A	C	V	P	T
B.KR.2005.05CSR3.DQ837381	K	E	Q	-	L	W	V	T	V	Y	Y	G	V	P	V	W	K	E	A	N	T	-	T	L	F	C	A	S	D	A	K	A	Y	S	T	E	V	H	N	V	W	A	T	H	A	C	V	P	T
B.US.1998.15387_1.DQ853455	A	E	N	-	L	W	V	T	V	Y	Y	G	V	P	V	W	K	E	A	T	T	-	T	L	F	C	A	S	D	A	K	A	Y	E	T	E	V	H	N	V	W	A	T	H	A	C	V	P	T
B.US.2001.APV_1.DQ869014	-	E	K	-	L	W	V	T	V	Y	Y	G	V	P	V	W	K	E	A	T	T	-	T	L	F	C	A	S	D	A	K	A	Y	S	T	E	K	H	N	V	W	A	T	H	A	C	V	P	T
B.US.2004.APV_20.DQ869015	A	E	N	-	L	W	V	T	V	Y	Y	G	V	P	V	W	K	E	A	T	T	-	T	L	F	C	A	S	D	A	K	G	Y	E	K	E	V	H	N	V	W	A	T	H	A	C	V	P	T
B.US.2003.APV_10.DQ869016	T	E	Q	-	L	W	V	T	V	Y	Y	G	V	P	V	W	R	E	A	T	T	-	I	L	F	C	A	S	D	A	K	A	Y	D	T	E	V	H	N	V	W	A	T	H	A	C	V	P	T
B.US.2001.APV_11.DQ869017	A	E	Q	-	L	W	V	T	V	Y	Y	G	V	P	V	W	R	E	A	S	T	-	T	L	F	C	A	S	D	A	K	A	Y	D	T	E	V	H	N	V	W	A	T	H	A	C	V	P	T
B.US.2001.APV_13.DQ869019	K	E	N	-	L	W	V	T	V	Y	Y	G	V	P	V	W	K	E	A	T	T	-	T	L	F	C	A	S	D	A	K	A	Y	D	T	E	I	H	N	V	W	A	T	H	A	C	V	P	T
B.US.2002.APV_14.DQ869020	T	E	Q	-	L	W	V	T	V	Y	Y	G	V	P	V	W	K	E	A	T	T	-	T	L	F	C	A	S	D	A	K	A	Y	E	K	E	V	H	N	V	W	A	T	H	A	C	V	P	T
B.US.2002.APV_15.DQ869021	T	E	Q	-	L	W	V	T	V	Y	Y	G	V	P	V	W	K	E	A	N	T	-	T	L	F	C	A	S	D	A	K	A	Y	S	T	E	A	H	N	V	W	A	T	H	A	C	V	P	T
B.US.2002.APV_16.DQ869022	T	E	Q	-	L	W	V	T	V	Y	Y	G	V	P	V	W	K	E	A	T	T	-	T	L	F	C	A	S	D	A	K	A	Y	E	T	E	V	H	N	V	W	A	T	H	A	C	V	P	T
B.US.2003.APV_18.DQ869024	T	G	N	-	L	W	V	T	V	Y	Y	G	I	P	V	W	K	E	A	T	T	-	T	L	F	C	A	S	D	A	K	A	H	D	T	E	V	H	N	V	W	A	T	H	A	C	V	P	T
B.US.2003.APV_19.DQ869025	T	E	K	-	L	W	V	T	V	Y	Y	G	V	P	V	W	K	D	A	N	A	-	T	L	F	C	A	S	D	A	K	A	Y	E	T	E	V	H	N	V	W	A	T	H	A	C	V	P	T
B.US.2000.APV_2.DQ869026	T	E	K	-	L	W	V	T	V	Y	Y	G	V	P	V	W	K	E	A	N	T	-	T	L	F	C	A	S	N	A	R	A	Y	D	T	E	V	H	N	V	W	A	T	H	A	C	V	P	T
B.US.2001.APV_3.DQ869027	A	E	Q	-	L	W	V	T	V	Y	Y	G	V	P	V	W	K	E	A	T	T	-	T	L	F	C	A	S	D	A	K	S	Y	D	T	E	V	H	N	V	W	A	T	H	A	C	V	P	T
B.US.2001.APV_4.DQ869028	E	E	K	-	S	W	V	T	V	Y	Y	G	V	P	V	W	K	E	A	N	T	-	T	L	F	C	A	S	D	A	K	G	Y	S	T	E	A	H	N	V	W	A	T	H	A	C	V	P	T
B.US.2003.APV_6.DQ869030	E	K	T	-	L	W	V	T	V	Y	Y	G	V	P	V	W	K	E	A	T	T	-	T	L	F	C	A	S	D	A	K	A	Y	D	T	E	A	H	N	V	W	A	T	H	A	C	V	P	T
B.US.2003.APV_7.DQ869031	T	E	K	-	L	W	V	T	V	Y	Y	G	V	P	V	W	K	E	A	A	T	-	T	L	F	C	A	S	N	A	K	A	Y	D	T	E	A	H	N	V	W	A	T	H	A	C	V	P	T
B.US.2003.APV_8.DQ869032	T	E	Q	-	L	W	V	T	V	Y	Y	G	V	P	V	W	K	E	A	T	T	-	T	L	F	C	A	S	D	A	K	A	Y	D	T	E	V	H	N	V	W	A	T	H	A	C	V	P	T
B.US.2005.L8249.DQ886037	T	E	N	-	L	W	V	T	V	Y	Y	G	V	P	V	W	K	E	A	T	T	-	T	L	F	C	A	S	D	A	K	G	Y	E	T	E	V	H	N	V	W	A	T	H	A	C	V	P	T
B.CN.2005.05CNHB_hp3.DQ990880	A	E	K	-	L	W	V	T	V	Y	Y	G	V	P	V	W	K	E	T	T	T	-	T	L	F	C	A	S	E	A	K	A	Y	A	T	E	V	H	N	I	W	A	T	H	A	C	V	P	T
B.US.2001.WC3_0901.EF121405	E	E	Q	-	L	W	V	T	V	Y	Y	G	V	P	V	W	K	E	A	D	T	-	T	L	F	C	A	S	D	A	K	A	Y	K	T	E	A	H	N	V	W	A	T	H	A	C	V	P	T
B.US.2003.AS1M6envc25.EF125655	T	E	K	-	L	W	V	T	V	Y	Y	G	V	P	V	W	K	E	A	T	T	-	T	L	F	C	A	S	D	A	K	A	Y	E	T	E	V	H	N	V	W	A	T	H	A	C	V	P	T
B.US.1982.H3.EF159971	V	Q	N	-	L	W	V	T	V	Y	Y	G	V	P	V	W	K	E	A	S	T	-	T	L	F	C	A	S	D	A	K	A	Y	D	T	E	V	H	N	V	W	A	T	H	A	C	V	P	T
B.US.1983.H6.EF159973	A	D	N	-	L	W	V	T	V	Y	Y	G	V	P	V	W	K	E	A	T	T	-	T	L	F	C	A	S	D	A	K	A	Y	D	T	E	A	H	N	V	W	A	T	H	A	C	V	P	T
B.US.1983.H7.EF159974	T	E	K	-	L	W	V	T	V	Y	Y	G	V	P	V	W	K	E	A	I	T	-	T	L	F	C	A	S	D	A	K	A	Y	D	T	E	A	H	N	V	W	A	T	H	A	C	V	P	T
B.US.2000.ES1-16.EF363122	K	E	D	-	T	W	V	T	V	Y	Y	G	V	P	V	W	R	E	A	T	T	-	T	L	F	C	A	S	D	A	K	A	Y	D	K	E	A	H	N	V	W	A	T	H	A	C	V	P	T
B.DK.2001.CTL_016.EF514704	A	D	K	-	L	W	V	T	V	Y	Y	G	V	P	V	W	K	D	A	N	T	-	T	L	F	C	A	S	D	A	R	A	Y	K	T	E	A	H	N	V	W	A	T	H	A	C	V	P	T
B.DK.2001.CTL_017.EF514705	T	G	N	-	L	W	V	T	V	Y	Y	G	V	P	V	W	K	E	A	T	T	-	T	L	F	C	A	S	N	A	K	A	Y	D	T	E	V	H	N	V	W	A	T	H	A	C	V	P	T
B.DK.2001.CTL_018.EF514706	-	K	D	-	L	W	V	T	V	Y	Y	G	V	P	V	W	K	E	A	T	T	-	T	L	F	C	A	S	D	A	K	A	H	A	T	E	V	H	N	V	W	A	T	H	A	C	V	P	T
B.DK.2001.CTL_043.EF514712	T	E	K	-	L	W	V	T	V	Y	Y	G	V	P	V	W	K	E	A	D	T	-	T	L	F	C	A	S	D	A	K	A	Y	D	T	E	A	H	N	V	W	A	T	H	A	C	V	P	T
B.US.1997.105112_SGA_D17.EF593181	T	E	Q	-	L	W	V	T	V	Y	Y	G	V	P	V	W	K	E	A	T	T	-	T	L	F	C	A	S	D	A	K	A	Y	D	T	E	V	H	N	V	W	A	T	H	A	C	V	P	T
B.US.1997.105307_SGA_A15.EF593182	A	E	Q	-	W	W	V	T	V	Y	Y	G	V	P	V	W	K	E	E	T	T	-	T	L	F	C	A	S	D	A	K	A	Y	D	T	E	V	H	N	V	W	A	T	H	A	C	V	P	T
B.US.1998.105909_SGA_C8.EF593186	A	E	Q	-	L	W	V	T	V	Y	Y	G	V	P	V	W	K	E	A	T	T	-	T	L	F	C	A	S	D	A	K	A	Y	T	A	E	A	H	N	V	W	A	T	H	A	C	V	P	T
B.US.1999.1200808_SGA_B26.EF593187	S	E	K	-	L	W	V	T	V	Y	Y	G	V	P	V	W	K	E	A	T	T	-	T	L	F	C	A	S	D	A	K	G	H	E	T	E	V	H	N	V	W	A	T	H	A	C	V	P	T
B.US.2004.3405_C4.EF593188	T	E	K	-	L	W	V	T	V	Y	Y	G	V	P	V	W	K	D	A	T	T	-	T	L	F	C	A	S	D	A	K	A	F	D	P	E	V	H	N	V	W	A	T	H	A	C	V	P	T
B.US.2005.5057_E9.EF593189	N	E	K	-	L	W	V	T	V	Y	Y	G	V	P	V	W	K	E	A	T	T	-	T	L	F	C	A	S	D	A	K	A	Y	H	T	E	V	H	N	V	W	A	T	H	A	C	V	P	T
B.US.2004.5417_B11.EF593190	G	E	Q	-	L	W	V	T	V	Y	Y	G	V	P	V	W	K	E	A	T	T	-	T	L	F	C	A	S	D	T	K	A	Y	H	T	E	V	H	N	V	W	A	T	H	A	C	V	P	T
B.US.2004.5539_A3.EF593192	T	E	Q	-	L	W	V	T	V	Y	Y	G	V	P	V	W	K	E	A	N	T	-	T	L	F	C	A	S	D	A	K	A	Y	E	T	E	K	H	N	V	W	A	T	H	A	C	V	P	T
B.US.2004.5769_E9.EF593193	T	D	K	-	L	W	V	T	V	Y	Y	G	V	P	V	W	K	E	A	T	T	-	T	L	F	C	A	S	D	A	K	A	Y	D	T	E	V	H	N	V	W	A	T	H	A	C	V	P	T
B.US.2005.5791_D2.EF593194	-	-	E	-	K	W	V	T	V	Y	Y	G	V	P	V	W	K	E	A	T	T	-	T	L	F	C	A	S	D	A	K	A	Y	E	T	E	K	H	N	I	W	A	T	H	A	C	V	P	T
B.US.1996.6213004_SGA_TE1.EF593195	A	E	D	-	L	W	V	T	V	Y	Y	G	V	P	V	W	R	E	A	T	T	-	T	L	F	C	A	S	D	A	K	A	Y	D	T	E	V	H	N	V	W	A	T	H	A	C	V	P	T
B.US.1996.6235714_SGA_C11.EF593196	T	E	K	-	L	W	V	T	V	Y	Y	G	V	P	V	W	K	E	A	T	T	-	T	L	F	C	A	S	D	A	K	A	Y	D	T	E	V	H	N	V	W	A	T	H	A	C	V	P	T
B.US.1995.624008_SGA_C15.EF593197	T	E	K	-	L	W	V	T	V	Y	Y	G	V	P	V	W	K	E	A	T	T	-	T	L	F	C	A	S	D	A	K	A	Y	S	P	E	K	H	N	I	W	A	T	H	A	C	V	P	T
B.US.1996.624413_SGA_A3.EF593199	E	E	D	-	T	W	V	T	V	Y	Y	G	V	P	V	W	K	E	A	T	T	-	T	L	F	C	A	S	D	A	K	A	Y	D	T	E	V	H	N	V	W	A	T	H	A	C	V	P	T
B.US.1997.624708_SGA_D14.EF593200	A	E	Q	-	L	W	V	T	V	Y	Y	G	V	P	V	W	K	E	A	N	T	-	T	L	F	C	A	S	D	A	K	A	Y	D	T	E	V	H	N	V	W	A	T	H	A	C	V	P	T
B.US.1997.6305404_SGA_TA3.EF593201	A	E	Q	-	L	W	V	T	V	Y	Y	G	V	P	V	W	K	E	A	N	T	-	T	L	F	C	A	S	D	A	K	A	Y	D	T	E	A	H	N	V	W	A	T	H	A	C	V	P	T
B.US.1997.6306805_SGA_A18.EF593202	T	E	N	-	L	W	V	T	V	Y	Y	G	V	P	V	W	K	E	A	N	T	-	T	L	F	C	A	S	D	A	K	A	Y	D	T	E	V	H	N	V	W	A	T	H	A	C	V	P	T
B.US.2004.7092_A2.EF593203	T	E	K	-	L	W	V	T	V	Y	Y	G	V	P	V	W	K	E	A	N	T	-	T	L	F	C	A	S	D	A	K	A	Y	D	T	E	A	H	N	T	W	A	T	H	A	C	V	P	T
B.US.1997.901009_SGA_B3.EF593204	E	E	Q	-	L	W	V	T	V	H	Y	G	V	P	V	W	R	E	A	N	T	-	T	L	F	C	A	S	D	A	K	G	Y	D	T	E	V	H	N	V	W	A	T	H	A	C	V	P	T
B.US.1997.901401_SGA_A8.EF593205	A	E	E	-	S	W	V	T	V	Y	Y	G	V	P	V	W	R	E	T	T	T	-	T	L	F	C	A	S	D	A	K	A	Y	D	T	E	V	H	N	V	W	A	T	H	A	C	V	P	T
B.US.1997.901507_SGA_TA9.EF593206	A	E	Q	-	L	W	V	T	V	Y	Y	G	V	P	V	W	K	E	A	T	T	-	T	L	F	C	A	S	D	A	K	A	Y	D	T	E	A	H	N	V	W	A	T	H	A	C	V	P	T
B.US.1997.9017_01_SGA_A10.EF593207	E	K	D	-	S	W	V	T	V	Y	Y	G	V	P	V	W	K	E	A	I	T	-	T	L	F	C	A	S	D	A	K	A	Y	K	T	E	V	H	N	V	W	A	T	H	A	C	V	P	T
B.US.1998.902020_SGA_A11.EF593208	E	E	Q	-	L	W	V	T	V	Y	Y	G	V	P	V	W	R	E	A	T	T	-	T	L	F	C	A	S	D	A	K	A	Y	E	K	E	M	H	N	V	W	A	T	H	A	C	V	P	T
B.US.1998.902114_SGA_B1.EF593209	A	E	N	-	L	W	V	T	V	Y	Y	G	V	P	V	W	K	E	A	T	T	-	T	L	F	C	A	S	D	A	K	A	Y	D	T	E	V	H	N	V	W	A	T	H	A	C	V	P	T
B.US.1998.903208_SGA_B15.EF593210	-	A	K	-	K	W	V	T	V	Y	Y	G	V	P	V	W	K	E	A	T	T	-	T	L	F	C	A	S	D	A	K	A	Y	D	T	E	V	H	N	V	W	A	T	H	A	C	V	P	T
B.US.1997.9076_08_SGA_B9.EF593211	A	G	K	-	L	W	V	T	V	Y	Y	G	V	P	V	W	K	E	A	N	A	-	T	L	F	C	A	S	D	A	K	A	Y	D	T	E	V	H	N	V	W	A	T	H	A	C	V	P	T
B.US.1999.9079_09_SGA_TA1.EF593213	-	T	Q	-	L	W	V	T	V	Y	Y	G	V	P	V	W	K	E	A	N	A	-	T	L	F	C	A	S	D	A	K	A	Y	D	T	E	M	H	N	V	W	A	T	H	A	C	V	P	T
B.US.2006.CH16_SGA_A11.EF593216	T	G	Q	-	L	W	V	T	V	Y	Y	G	V	P	V	W	K	E	A	T	T	-	T	L	F	C	A	S	D	A	K	A	Y	S	T	E	K	H	N	V	W	A	T	H	A	C	V	P	T
B.US.2006.CH58_SGA_TE6.EF593219	A	E	Q	-	L	W	V	T	V	Y	Y	G	V	P	V	W	R	E	A	T	T	-	T	L	F	C	A	S	D	A	K	A	Y	D	T	E	V	H	N	V	W	A	T	H	A	C	V	P	T
B.US.2006.CH77_SGA_A5.EF593220	A	E	Q	-	L	W	V	T	V	Y	Y	G	V	P	V	W	K	E	A	T	T	-	N	L	F	C	A	S	D	A	K	V	Y	D	T	E	T	H	N	V	W	A	T	H	A	C	V	P	T
B.US.2001.CRPE_SGA_TA3.EF593221	E	E	D	-	S	W	V	T	V	Y	Y	G	V	P	V	W	K	E	A	T	T	-	T	L	F	C	A	S	D	A	K	G	Y	E	T	E	A	H	N	V	W	A	T	H	A	C	V	P	T
B.US.2003.FERI_SGA_A1.EF593222	T	E	K	-	S	W	V	T	V	Y	Y	G	V	P	V	W	K	E	A	T	T	-	T	L	F	C	A	S	D	A	K	A	Y	E	T	E	A	H	N	V	W	A	T	H	A	C	V	P	T
B.US.2002.FOJO_SGA_A11.EF593223	T	E	K	-	L	W	V	T	V	Y	Y	G	V	P	V	W	K	E	A	T	T	-	T	L	F	C	A	S	D	A	K	A	Y	R	T	E	K	H	N	V	W	A	T	H	A	C	V	P	T
B.US.2002.HEMA_SGA_B15.EF593224	A	T	K	-	L	W	V	T	V	Y	Y	G	V	P	V	W	K	D	A	N	T	-	T	L	F	C	A	S	D	A	R	A	Y	D	T	E	V	H	N	V	W	A	T	H	A	C	V	P	T
B.US.2004.JOTO_SGA_A6.EF593225	A	D	N	-	L	W	V	T	V	Y	Y	G	V	P	V	W	K	E	A	T	T	-	T	L	F	C	A	S	D	A	K	A	H	D	P	E	V	H	N	V	W	A	T	H	A	C	V	P	T
B.US.2004.LAHA_SGA_B5.EF593226	A	D	Q	-	L	W	V	T	V	Y	Y	G	V	P	V	W	K	D	A	N	T	-	T	L	F	C	A	S	D	A	R	A	Y	D	K	E	A	H	N	V	W	A	T	H	A	C	V	P	T
B.US.2006.MCRO_SGA_C2.EF593227	E	D	K	-	L	W	V	T	V	Y	Y	G	V	P	V	W	K	D	A	N	A	-	T	L	F	C	A	S	D	A	K	A	I	E	T	E	K	H	N	V	W	A	T	H	A	C	V	P	T
B.US.2003.MEMI_SGA_E14.EF593228	A	E	Q	-	L	W	V	T	V	Y	Y	G	V	P	V	W	K	N	A	T	T	-	T	L	F	C	A	S	D	A	K	A	H	D	P	E	V	H	N	V	W	A	T	H	A	C	V	P	T
B.US.2002.OLLA_SGA_D12.EF593229	Q	Q	Q	-	M	W	V	T	V	Y	Y	G	V	P	V	W	K	E	A	N	T	-	T	L	F	C	A	S	D	A	K	A	Y	D	T	E	A	H	N	V	W	A	T	H	A	C	V	P	T
B.US.1995.PRB93106_SGA_TC5.EF593231	A	D	K	-	L	W	V	T	V	Y	Y	G	V	P	V	W	K	E	A	T	T	-	T	L	F	C	A	S	D	A	K	S	Y	D	T	E	A	H	N	V	W	A	T	H	A	C	V	P	T
B.US.1997.PRB95604_SGA_A4.EF593232	A	G	Q	-	L	W	V	T	V	Y	Y	G	V	P	V	W	K	E	A	T	T	-	T	L	F	C	A	S	D	A	K	A	Y	S	S	E	K	H	N	V	W	A	T	H	A	C	V	P	T
B.US.1999.PRB95706_SGA_B3.EF593233	G	E	Q	-	L	W	V	T	V	Y	Y	G	V	P	V	W	K	E	A	T	T	-	T	L	F	C	A	S	D	A	K	A	Y	D	T	E	V	H	N	V	W	A	T	H	A	C	V	P	T
B.US.2000.PRB95806_SGA_TE3.EF593234	K	E	N	-	L	W	V	T	V	Y	Y	G	V	P	V	W	K	E	A	T	T	-	T	L	F	C	A	S	D	A	K	A	Y	E	T	E	V	H	N	V	W	A	T	H	A	C	V	P	T
B.US.2004.SAMI_SGA_A23.EF593238	-	N	Q	-	L	W	V	T	V	Y	Y	G	V	P	V	W	K	E	A	T	T	-	T	L	F	C	A	S	D	A	K	A	Y	V	T	E	A	H	N	I	W	A	T	H	A	C	V	P	T
B.TT.2000.SC03C_240500_8C6.EF593240	A	E	Q	-	L	W	V	T	V	Y	Y	G	V	P	V	W	K	E	A	T	T	-	T	L	F	C	A	S	D	A	K	A	Y	D	P	E	V	H	N	V	W	A	T	H	A	C	V	P	T
B.TT.1993.SC11_QA2273_8G11.EF593242	Q	E	Q	-	G	W	V	T	V	Y	Y	G	V	P	V	W	K	E	A	T	T	-	T	L	F	C	A	S	D	A	K	A	Y	D	T	E	V	H	N	V	W	A	T	H	A	C	V	P	T
B.TT.1994.SC22_QH0126_3B9.EF593245	T	Q	Q	-	L	W	V	T	V	Y	Y	G	V	P	V	W	K	E	A	T	T	-	T	L	F	C	A	S	D	A	K	A	Y	D	T	E	A	H	N	V	W	A	T	H	A	C	V	P	T
B.TT.1994.SC33_QA8543_4D12.EF593249	A	E	N	-	L	W	V	T	V	Y	Y	G	V	P	V	W	K	E	A	T	T	-	T	L	F	C	A	S	D	A	K	A	Y	E	T	E	K	H	N	V	W	A	T	H	A	C	V	P	T
B.TT.1995.SC45_QA9611_2B10.EF593251	T	E	K	-	G	W	V	T	V	Y	Y	G	V	P	V	W	R	E	A	T	T	-	T	L	F	C	A	S	D	A	K	A	H	N	T	E	V	H	N	V	W	A	T	H	A	C	V	P	T
B.US.2002.SHKE_SGA_TB9.EF593253	Q	E	Q	-	L	W	V	T	V	Y	Y	G	V	P	V	W	K	E	A	T	T	-	T	L	F	C	A	S	D	A	K	A	Y	D	T	E	K	H	N	V	W	A	T	H	A	C	V	P	T
B.US.2001.SMRE_SGA_C2.EF593254	Q	N	K	-	T	W	V	T	V	Y	Y	G	V	P	V	W	K	E	A	T	T	-	T	L	F	C	A	S	D	A	K	A	Y	D	T	E	M	H	N	V	W	A	T	H	A	C	V	P	T
B.US.1991.SUMAd5_SGA_A22.EF593255	T	E	N	-	L	W	V	T	V	Y	Y	G	V	P	V	W	K	E	A	T	T	-	T	L	F	C	A	S	D	A	K	A	Y	D	T	E	V	H	N	V	W	A	T	H	A	C	V	P	T
B.US.2003.TALA_SGA_B16.EF593256	K	E	Q	-	S	W	V	T	V	Y	Y	G	V	P	V	W	K	E	A	T	T	-	T	L	F	C	A	S	D	A	R	G	Y	N	T	E	V	H	N	V	W	A	T	H	A	C	V	P	T
B.TT.2001.TT103C_IHV50107_2H8.EF593259	A	E	Q	-	L	W	V	T	V	Y	Y	G	V	P	V	W	R	E	A	T	T	-	T	L	F	C	A	S	D	A	K	A	Y	N	P	E	A	H	N	V	W	A	T	H	A	C	V	P	T
B.TT.2001.TT112PC_DUK50127_1H3.EF593260	D	E	Q	-	L	W	V	T	V	Y	Y	G	V	P	V	W	K	E	T	T	T	-	T	L	F	C	A	S	D	A	K	A	Y	D	T	E	V	H	N	V	W	A	T	H	A	C	V	P	T
B.TT.2001.TT113PC_DUK50105_2B4.EF593261	I	E	P	-	L	W	V	T	V	Y	Y	G	V	P	V	W	K	E	A	T	T	-	T	L	F	C	A	S	D	A	K	A	Y	D	T	E	V	H	N	V	W	A	T	H	A	C	V	P	T
B.TT.1998.TT27P_IHV42010_2D6.EF593263	A	E	Q	-	L	W	V	T	V	Y	Y	G	V	P	V	W	K	E	A	T	T	-	T	L	F	C	A	S	D	A	K	S	Y	S	T	E	K	H	N	V	W	A	T	H	A	C	V	P	T
B.TT.1998.TT28P_IHV42011_2C7.EF593264	T	E	Q	-	L	W	V	T	V	Y	Y	G	V	P	V	W	K	E	A	T	T	-	T	L	F	C	A	S	D	A	K	A	Y	D	T	E	V	H	N	V	W	A	T	H	A	C	V	P	T
B.TT.1999.TT34P_CRC04276_8D1.EF593267	A	E	E	-	L	W	V	T	V	Y	Y	G	V	P	V	W	K	E	A	N	T	-	T	L	F	C	A	S	D	A	K	A	Y	K	T	E	V	H	N	V	W	A	T	H	A	C	V	P	T
B.TT.1999.TT35P_CRC04429_7H12.EF593268	E	E	Q	-	S	W	V	T	V	Y	Y	G	V	P	V	W	K	E	A	T	T	-	T	L	F	C	A	S	D	A	K	A	Y	S	T	E	V	H	N	V	W	A	T	H	A	C	V	P	T
B.US.2004.UNC2009_1.EF593269	T	E	K	-	L	W	V	T	V	Y	Y	G	V	P	V	W	K	E	A	A	T	-	T	L	F	C	A	S	D	A	K	A	Y	N	T	E	V	H	N	V	W	A	T	H	A	C	V	P	T
B.US.2004.UNC4295_10.EF593270	T	E	E	-	W	W	V	T	V	Y	Y	G	V	P	V	W	K	E	A	T	T	-	T	L	F	C	A	S	D	A	K	G	Y	D	K	E	V	H	N	V	W	A	T	H	A	C	V	P	T
B.US.2004.UNC4484_13.EF593271	E	E	K	-	L	W	V	T	V	Y	Y	G	V	P	V	W	K	E	A	T	T	-	T	L	F	C	A	S	D	A	K	G	Y	K	T	E	V	H	N	V	W	A	T	H	A	C	V	P	T
B.US.2004.UNC4911_20.EF593272	T	N	Q	-	L	W	V	T	V	Y	Y	G	V	P	V	W	K	E	A	N	T	-	T	L	F	C	A	S	D	A	K	A	Y	D	T	E	A	H	N	V	W	A	T	H	A	C	V	P	T
B.US.2004.UNC5283_17.EF593273	T	E	N	-	L	W	V	T	V	Y	Y	G	V	P	V	W	K	E	A	T	T	-	T	L	F	C	A	S	D	A	K	G	Y	E	T	E	K	H	N	V	W	A	T	H	A	C	V	P	T
B.US.2004.UNC5548_11.EF593274	A	G	Q	-	L	W	V	T	V	Y	Y	G	V	P	V	W	K	E	A	T	T	-	T	L	F	C	A	S	D	A	R	S	Y	D	T	E	K	H	N	V	W	A	T	H	A	C	V	P	T
B.US.2004.UNC5734_10.EF593275	A	E	Q	-	K	W	V	T	V	Y	Y	G	V	P	V	W	K	E	A	T	T	-	T	L	F	C	A	S	D	A	K	G	Y	E	T	E	V	H	N	V	W	A	T	H	A	C	V	P	T
B.US.2004.UNC5799_16.EF593276	A	E	K	-	L	W	V	T	V	Y	Y	G	V	P	V	W	K	D	A	S	T	-	T	L	F	C	A	S	D	A	K	A	Y	K	A	E	A	H	N	V	W	A	T	H	A	C	V	P	T
B.US.2004.UNC6064_24.EF593277	T	E	K	-	K	W	V	T	V	Y	Y	G	V	P	V	W	K	E	A	S	T	-	T	L	F	C	A	S	D	A	K	A	Y	K	T	E	V	H	N	V	W	A	T	H	A	C	V	P	T
B.US.2005.WICU_SGA_B23.EF593279	V	E	Q	-	T	W	V	T	V	Y	Y	G	V	P	V	W	K	E	A	T	T	-	T	L	F	C	A	S	D	A	K	A	Y	D	T	E	A	H	N	V	W	A	T	H	A	C	V	P	T
B.US.2006.YOMI_SGA_E6.EF593281	N	E	K	-	L	W	V	T	V	Y	Y	G	V	P	V	W	K	E	A	N	T	-	T	L	F	C	A	S	D	A	K	A	Y	K	T	E	A	H	N	V	W	A	T	H	A	C	V	P	T
B.US.1998.Z02_C6.EF593282	T	E	K	-	L	W	V	T	V	Y	Y	G	V	P	V	W	K	E	A	T	T	-	T	L	F	C	A	S	D	A	K	A	Y	D	T	E	V	H	N	V	W	A	T	H	A	C	V	P	T
B.US.1998.Z03_SGA_TC2.EF593283	G	E	Q	-	L	W	V	T	V	Y	Y	G	V	P	V	W	K	E	A	N	T	-	T	L	F	C	A	S	D	A	K	A	Y	D	T	E	A	H	N	V	W	A	T	H	A	C	V	P	T
B.US.1998.Z05_D6.EF593284	T	E	K	-	M	W	V	T	V	Y	Y	G	V	P	V	W	K	E	A	T	T	-	T	L	F	C	A	S	D	A	K	A	Y	N	T	E	V	H	N	V	W	A	T	H	A	C	V	P	T
B.US.1999.Z10_SGA_A7.EF593285	-	T	Q	-	L	W	V	T	V	Y	Y	G	V	P	V	W	K	D	A	T	T	-	T	L	F	C	A	S	D	A	K	A	Y	D	T	E	V	H	N	V	W	A	T	H	A	C	V	P	T
B.US.1999.Z16_SGA_A20.EF593287	K	E	N	-	S	W	V	T	V	Y	Y	G	V	P	V	W	K	E	A	T	T	-	T	L	F	C	A	S	D	A	Q	S	Y	N	T	E	V	H	N	V	W	A	T	H	A	C	V	P	T
B.US.2000.Z18_SGA_F8.EF593288	K	E	Q	-	L	W	V	T	V	Y	Y	G	V	P	V	W	R	D	A	S	T	-	T	L	F	C	A	S	D	A	K	G	Y	D	T	E	A	H	N	V	W	A	T	H	A	C	V	P	T
B.US.2000.Z20_B3.EF593289	T	E	Q	-	L	W	V	T	V	Y	Y	G	V	P	V	W	K	E	A	T	T	-	T	L	F	C	A	S	N	A	K	A	Y	D	T	E	A	H	N	V	W	A	T	Y	A	C	V	P	T
B.US.2001.Z27_F10.EF593291	A	D	Q	-	L	W	V	T	V	Y	Y	G	V	P	V	W	K	E	A	T	T	-	T	L	F	C	A	S	D	A	K	A	Y	D	T	E	A	H	N	V	W	A	T	H	A	C	V	P	T
B.US.2001.Z29_SGA_A34.EF593292	-	T	K	-	L	W	V	T	V	Y	Y	G	V	P	V	W	K	E	A	T	T	-	T	L	F	C	A	S	D	A	K	A	Y	K	T	E	V	H	N	V	W	A	T	H	A	C	V	P	T
B.US.2001.Z30_SGA_E13.EF593293	E	D	Q	-	L	W	V	T	V	Y	Y	G	V	P	V	W	K	E	A	T	T	-	T	L	F	C	A	S	D	A	K	A	Q	D	P	E	V	H	N	V	W	A	T	H	A	C	V	P	T
B.US.2001.Z31_B7.EF593294	-	Q	Q	-	L	W	V	T	V	Y	Y	G	V	P	V	W	K	E	A	T	T	-	T	L	F	C	A	S	D	A	K	A	Y	E	K	E	V	H	N	I	W	A	T	H	A	C	V	P	T
B.US.2002.Z32_E11.EF593295	T	D	Q	-	L	W	V	T	V	Y	Y	G	V	P	V	W	K	E	A	T	T	-	T	L	F	C	A	S	D	A	K	S	Y	N	P	E	A	H	N	V	W	A	T	H	A	C	V	P	T
B.US.2002.Z33_G11.EF593296	A	E	Q	-	L	W	V	T	V	Y	Y	G	V	P	V	W	K	E	A	T	T	-	T	L	F	C	A	S	D	A	K	A	Y	D	T	E	V	H	N	V	W	A	T	H	A	C	V	P	T
B.US.2002.Z34_A3.EF593297	T	E	-	-	-	W	V	T	V	Y	Y	G	V	P	V	W	K	E	A	T	T	-	T	L	F	C	A	S	D	A	K	A	Y	D	T	E	V	H	N	V	W	A	T	H	A	C	V	P	T
B.US.2003.Z35_C1.EF593298	A	E	Q	-	L	W	V	T	I	Y	Y	G	V	P	V	W	K	E	A	T	T	-	T	L	F	C	A	S	D	A	K	G	Y	S	T	E	V	H	N	V	W	A	T	H	A	C	V	P	T
B.US.2003.Z36_E1.EF593299	A	E	Q	-	L	W	V	T	V	Y	Y	G	V	P	V	W	K	E	A	T	T	-	T	L	F	C	A	S	D	A	K	A	Y	D	T	E	V	H	N	V	W	A	T	H	A	C	V	P	T
B.US.1999.zp12007_p27.EF593300	T	D	Q	-	L	W	V	T	V	Y	Y	G	V	P	V	W	K	E	A	T	T	-	T	L	F	C	A	S	D	A	K	A	Y	E	T	E	V	H	N	V	W	A	T	H	A	C	V	P	T
B.US.1996.zp61792_p68.EF593301	A	D	K	-	L	W	V	T	V	Y	Y	G	V	P	V	W	K	E	A	T	T	-	T	L	F	C	A	S	D	A	K	A	Y	D	T	E	V	H	N	V	W	A	T	H	A	C	V	P	T
B.US.1997.zp6248_p4.EF593302	E	E	K	-	L	W	V	T	V	Y	Y	G	V	P	V	W	K	E	A	T	T	-	T	L	F	C	A	S	D	A	K	A	Y	D	T	E	A	H	N	V	W	A	T	H	A	C	V	P	T
B.US.1996.zp62615_p31.EF593303	A	E	Q	-	L	W	V	T	V	Y	Y	G	V	P	V	W	K	E	A	T	T	-	T	L	F	C	A	S	D	A	K	A	Y	D	T	E	K	H	N	V	W	A	T	H	A	C	V	P	T
B.US.1997.zp62995_p2.EF593304	V	E	Q	-	L	W	V	T	V	Y	Y	G	V	P	V	W	K	E	A	T	T	-	T	L	F	C	A	S	D	A	K	S	Y	S	T	E	V	H	N	V	W	A	T	H	A	C	V	P	T
B.US.1997.zp63215_p16.EF593305	T	E	Q	-	L	W	V	T	V	Y	Y	G	V	P	V	W	K	E	A	T	T	-	T	L	F	C	A	S	D	A	K	A	Y	E	T	E	G	H	N	V	W	A	T	H	A	C	V	P	T
B.US.1997.zp9022_p19.EF593309	-	E	K	-	L	W	V	T	V	Y	Y	G	V	P	V	W	K	E	A	T	T	-	T	L	F	C	A	S	D	A	K	G	Y	D	T	E	V	H	N	V	W	A	T	H	A	C	V	P	T
B.US.1998.zp9023_p5.EF593310	A	D	Q	-	L	W	V	T	V	Y	Y	G	V	P	V	W	K	E	A	T	T	-	T	L	F	C	A	S	D	A	K	A	Y	D	T	E	V	H	N	V	W	A	T	H	A	C	V	P	T
B.US.1997.zp9024_p17.EF593311	A	E	N	-	L	W	V	T	V	Y	Y	G	V	P	V	W	K	E	A	T	T	-	T	L	F	C	A	S	D	A	K	G	Y	D	T	E	V	H	N	V	W	A	T	H	A	C	V	P	T
B.US.1998.zp9025_p9.EF593312	T	E	Q	-	L	W	V	T	V	Y	Y	G	V	P	V	W	K	E	A	T	T	-	T	L	F	C	A	S	D	A	K	A	Y	S	T	E	K	H	N	V	W	A	T	H	A	C	V	P	T
B.US.1998.zp9026_p5.EF593313	A	E	D	-	L	W	V	T	V	Y	Y	G	V	P	V	W	K	E	A	T	T	-	T	L	F	C	A	S	D	A	K	A	H	D	K	E	V	H	N	V	W	A	T	H	A	C	V	P	T
B.US.1998.zp9028_p5.EF593314	T	E	K	-	W	W	V	T	V	Y	Y	G	V	P	V	W	K	E	A	T	T	-	T	L	F	C	A	S	D	A	K	A	Y	D	T	E	V	H	N	V	W	A	T	H	A	C	V	P	T
B.US.1998.zp9029_p14.EF593315	T	D	Q	-	L	W	V	T	V	Y	Y	G	V	P	V	W	K	E	A	T	T	-	T	L	F	C	A	S	D	A	K	A	Y	D	T	E	V	H	N	V	W	A	T	H	A	C	V	P	T
B.US.1998.zp9030_p19.EF593316	A	E	Q	-	L	W	V	T	V	Y	Y	G	V	P	V	W	K	E	A	N	T	-	T	L	F	C	A	S	D	A	K	A	Y	D	T	E	V	H	N	V	W	A	T	H	A	C	V	P	T
B.US.1998.zp9031_p5.EF593317	A	E	Q	-	L	W	V	T	V	Y	Y	G	V	P	V	W	K	E	A	T	T	-	T	L	F	C	A	S	D	A	K	A	Y	T	T	E	A	H	N	V	W	A	T	H	A	C	V	P	T
B.US.1998.zp9033_p5.EF593318	S	K	N	-	L	W	V	T	V	Y	Y	G	V	P	V	W	K	E	T	N	T	-	T	L	F	C	A	S	D	A	K	A	Y	D	T	E	V	H	N	V	W	A	T	H	A	C	V	P	T
B.BR.2003.BREPM2012.EF637046	K	E	Q	-	L	W	V	T	V	Y	Y	G	V	P	V	W	K	E	A	T	T	-	T	L	F	C	A	S	D	A	K	A	Y	E	T	E	M	H	N	V	W	A	T	H	A	C	V	P	T
B.BR.2003.BREPM1040.EF637047	A	E	Q	-	L	W	V	T	V	Y	Y	G	V	P	V	W	K	E	A	T	T	-	T	L	F	C	A	S	D	A	K	A	Y	D	T	E	A	H	N	V	W	A	T	H	A	C	V	P	T
B.BR.2003.BREPM1038.EF637048	N	D	Q	-	L	W	V	T	V	Y	Y	G	V	P	V	W	K	D	A	K	T	-	T	L	F	C	A	S	D	A	K	A	Y	D	T	E	V	H	N	V	W	A	T	H	A	C	V	P	T
B.BR.2003.BREPM1033.EF637050	P	N	N	-	S	W	V	T	V	Y	Y	G	V	P	V	W	K	E	A	T	T	-	T	L	F	C	A	S	D	A	K	A	Y	D	T	E	A	H	N	V	W	A	T	H	A	C	V	P	T
B.BR.2003.BREPM1032.EF637051	A	G	K	-	L	W	V	T	V	Y	Y	G	V	P	V	W	K	E	A	T	T	-	T	L	F	C	A	S	D	A	K	A	Y	E	E	E	A	H	N	V	W	A	T	H	A	C	V	P	T
B.BR.2003.BREPM1028.EF637053	A	G	Q	-	L	W	V	T	V	Y	Y	G	V	P	V	W	K	D	A	T	T	-	T	L	F	C	A	S	D	A	K	A	V	D	T	E	A	H	N	V	W	A	T	H	A	C	V	P	T
B.BR.2003.BREPM1027.EF637054	E	D	K	-	L	W	V	T	V	Y	Y	G	V	P	V	W	K	E	A	T	T	-	T	L	F	C	A	S	D	A	K	A	Y	D	T	E	A	H	N	V	W	A	T	H	A	C	V	P	T
B.BR.2003.BREPM1024.EF637056	-	E	Q	-	L	W	V	T	V	Y	Y	G	V	P	V	W	K	E	A	T	T	-	T	L	F	C	A	S	D	A	K	A	Y	E	T	E	V	H	N	V	W	A	T	H	A	C	V	P	T
B.BR.2003.BREPM1023.EF637057	V	G	P	-	L	W	V	T	V	Y	Y	G	V	P	V	W	K	E	A	N	T	-	T	L	F	C	A	S	D	A	K	A	Y	D	T	E	A	H	N	V	W	A	T	H	A	C	V	P	T
B.CH.2001.NAB01_pre_cl_30_4.EF643652	A	E	Q	-	L	W	V	T	V	Y	Y	G	V	P	V	W	K	E	A	T	T	-	T	L	F	C	A	S	D	A	K	A	Y	V	P	E	V	H	N	V	W	A	T	H	A	C	V	P	T
B.CH.2003.NAB02_pre_cl_3_3.EF643656	K	E	N	-	L	W	V	T	V	Y	Y	G	V	P	V	W	K	E	A	T	T	-	T	L	F	C	A	S	D	A	K	A	Y	D	T	E	V	H	N	V	W	A	T	H	A	C	V	P	T
B.CH.2003.NAB03_pre_cl_43_1.EF643659	A	G	Q	-	L	W	V	T	V	Y	Y	G	V	P	V	W	K	E	A	N	T	-	T	L	F	C	A	S	D	A	K	A	Y	D	T	E	V	H	N	V	W	A	T	H	A	C	V	P	T
B.CH.2003.NAb4pre_cl_1.EU023922	A	G	Q	-	L	W	V	T	V	Y	Y	G	V	P	V	W	K	E	A	T	T	-	T	L	F	C	A	S	D	A	K	A	Y	D	T	E	V	H	N	V	W	A	T	H	A	C	V	P	T
B.CN.2004.CNHLJBF04026.EU131788	A	E	N	-	L	W	V	T	V	Y	Y	G	V	P	V	W	K	E	A	T	T	-	T	L	F	C	A	S	D	A	K	A	Y	E	T	E	A	H	N	I	W	A	T	H	A	C	V	P	T
B.CN.2004.CNHLJBM04020.EU131789	A	E	N	-	L	W	V	T	V	Y	Y	G	V	P	V	W	K	E	A	T	T	-	T	L	F	C	A	S	D	A	K	A	Y	E	T	E	P	H	N	I	W	A	T	H	A	C	V	P	T
B.CN.2004.CNHLJBF04024.EU131791	A	E	N	-	L	W	V	T	V	Y	Y	G	V	P	V	W	K	E	A	T	T	-	T	L	F	C	A	S	D	A	K	A	Y	E	T	E	V	H	N	I	W	A	T	H	A	C	V	P	T
B.CN.2006.CNHLJBM06050.EU131798	A	D	N	-	L	W	V	T	V	Y	Y	G	V	P	V	W	K	E	A	T	T	-	T	L	F	C	A	S	D	A	K	A	Y	A	T	E	V	H	N	I	W	A	T	H	A	C	V	P	T
B.CN.2006.CNHLJBF06044.EU131805	E	D	K	-	L	W	V	T	V	Y	Y	G	V	P	V	W	K	E	A	T	T	-	T	L	F	C	A	S	D	A	K	A	Y	D	T	E	V	H	N	V	W	A	T	H	A	C	V	P	T
B.CN.2004.CNHLJBF04030.EU131808	A	G	N	-	L	W	V	T	V	Y	Y	G	V	P	V	W	K	E	A	T	T	-	T	L	F	C	A	S	D	A	K	A	Y	D	T	E	V	H	N	V	W	A	T	H	A	C	V	P	T
B.CN.2006.CNHLJ_M06058.EU131809	Q	D	N	-	L	W	V	T	V	Y	Y	G	V	P	V	W	K	E	A	T	T	-	T	L	F	C	A	S	D	A	K	A	Y	D	K	E	V	H	N	V	W	A	T	R	A	C	V	P	T
B.US.1997.1054_TC4_1499.EU289185	A	E	Q	-	L	W	V	T	V	Y	Y	G	V	P	V	W	R	E	A	N	T	-	T	L	F	C	A	S	D	A	K	S	Y	D	T	E	V	H	N	V	W	A	T	H	A	C	V	P	T
B.US.1998.1056_TA11_1826.EU289186	E	E	E	-	A	W	V	T	V	Y	Y	G	V	P	V	W	K	E	A	V	T	-	T	L	F	C	A	S	D	A	K	A	Y	D	T	E	V	H	N	V	W	T	T	H	A	C	V	P	T
B.US.1997.63396_07_p10.EU575734	A	A	Q	-	L	W	V	T	V	Y	Y	G	V	P	V	W	K	E	A	T	T	-	T	L	F	C	A	S	D	A	K	A	Y	D	T	E	V	H	N	V	W	A	T	H	A	C	V	P	T
B.US.1999.Z13_A2.EU577480	E	E	K	-	L	W	V	T	V	Y	Y	G	V	P	V	W	K	E	A	T	T	-	T	L	F	C	A	S	D	A	K	G	Y	D	T	E	V	H	N	V	W	A	T	H	A	C	V	P	T
B.US.2001.Z23_A10.EU577589	-	E	K	-	L	W	V	T	V	Y	Y	G	V	P	V	W	K	E	A	T	T	-	T	L	F	C	A	S	D	A	K	A	Y	S	T	E	V	H	N	V	W	A	T	H	A	C	V	P	T
B.CY.2003.CY005.EU668963	E	D	K	-	L	W	V	T	V	Y	Y	G	V	P	V	W	K	E	A	T	T	-	T	L	F	C	A	S	D	A	K	G	Y	N	T	E	A	H	N	V	W	A	T	H	A	C	V	P	T
B.NL.1987.H3_12_6C4.EU744055	A	D	Q	-	L	W	V	T	V	Y	Y	G	V	P	V	W	K	D	T	T	T	-	T	L	F	C	A	S	D	A	K	A	Y	D	T	E	V	H	N	V	W	A	T	H	A	C	V	P	T
B.ES.2006.X1998.EU786676	A	E	D	-	L	W	V	T	V	Y	Y	G	V	P	V	W	K	E	A	T	T	-	T	L	F	C	A	S	D	A	K	S	Y	D	T	E	V	H	N	V	W	A	T	H	A	C	V	P	T
B.DO.2005.05DO_162387.EU839596	A	E	K	-	S	W	V	T	V	Y	Y	G	V	P	V	W	K	E	A	T	T	-	T	L	F	C	A	S	D	A	K	A	Y	E	T	E	V	H	N	V	W	A	T	H	A	C	V	P	T
B.DO.2005.05DO_160884.EU839597	-	E	Q	-	L	W	V	T	V	Y	Y	G	V	P	V	W	K	E	A	T	T	-	T	L	F	C	A	S	D	A	K	A	Y	D	T	E	K	H	N	V	W	A	T	H	A	C	V	P	T
B.DO.2005.05DO_163007.EU839598	K	E	D	-	L	W	V	T	V	Y	Y	G	V	P	V	W	K	E	A	S	T	-	T	L	F	C	A	S	D	A	K	A	V	E	R	E	A	H	N	V	W	A	T	H	A	C	V	P	T
B.HT.2005.05HT_129517.EU839600	A	E	K	-	L	W	V	T	V	Y	Y	G	V	P	V	W	K	D	A	T	T	-	T	L	F	C	A	S	D	A	K	A	Y	D	T	E	A	H	N	V	W	A	T	H	A	C	V	P	T
B.HT.2005.05HT_129389.EU839602	-	A	K	-	M	W	V	T	V	Y	Y	G	V	P	V	W	K	E	A	T	T	-	T	L	F	C	A	S	D	A	K	A	Y	E	T	E	V	H	N	V	W	A	T	H	A	C	V	P	T
B.HT.2005.05HT_129805.EU839604	A	E	Q	-	L	W	V	T	I	Y	Y	G	V	P	V	W	R	E	A	T	T	-	T	L	F	C	A	S	D	A	K	A	Y	D	T	E	V	H	N	V	W	A	T	H	A	C	V	P	T
B.JM.2005.05JM_KJ108.EU839605	T	D	N	-	L	W	V	T	V	Y	Y	G	V	P	V	W	K	E	A	T	T	-	T	L	F	C	A	S	D	A	K	A	Y	K	T	E	V	H	N	V	W	A	T	H	A	C	V	P	T
B.TT.2000.00TT_CRC08767.EU839606	S	T	K	-	L	W	V	T	V	Y	Y	G	V	P	V	W	K	E	A	T	T	-	T	L	F	C	A	S	D	A	K	A	Y	D	T	E	V	H	N	V	W	A	T	H	A	C	V	P	T
B.TT.2001.01TT_CRC50069.EU839608	A	E	K	-	L	W	V	T	V	Y	Y	G	V	P	V	W	K	E	A	T	T	-	T	L	F	C	A	S	D	A	Q	A	Y	K	E	E	V	H	N	V	W	A	T	H	A	C	V	P	T
B.TT.2001.01TT_CRC50077.EU839610	A	E	Q	-	S	W	V	T	V	Y	Y	G	V	P	V	W	K	E	A	S	T	-	T	L	F	C	A	S	D	A	K	A	Y	D	P	E	V	H	N	V	W	A	T	H	A	C	V	P	T
B.US.2006.2857_p1.FJ152546	A	E	K	-	L	W	V	T	V	Y	Y	G	V	P	V	W	K	N	A	T	T	-	T	L	F	C	A	S	D	A	K	A	Y	E	R	E	K	H	N	V	W	A	T	H	A	C	V	P	T
B.US.2006.2866_P4.FJ152547	T	E	N	-	L	W	V	T	V	Y	Y	G	V	P	V	W	K	E	A	T	T	-	T	L	F	C	A	S	D	A	K	A	Y	D	T	E	A	H	N	V	W	A	T	H	A	C	V	P	T
B.BR.2004.BREPM1070.FJ195086	T	E	Q	-	L	W	V	T	V	Y	Y	G	V	P	V	W	K	E	A	T	T	-	T	L	F	C	A	S	D	A	K	A	Y	D	T	E	V	H	N	V	W	A	T	H	A	C	V	P	T
B.BR.2005.BREPM1084.FJ195088	T	E	K	-	L	W	V	T	V	Y	Y	G	V	P	V	W	K	E	A	T	T	-	T	L	F	C	A	S	N	A	K	A	Y	D	T	E	V	H	N	V	W	A	T	Y	A	C	V	P	A
B.BR.2005.BREPM1093.FJ195089	E	E	D	-	L	W	V	T	V	Y	Y	G	V	P	V	W	K	E	A	S	T	-	T	L	F	C	A	S	D	A	K	A	Y	D	T	E	A	H	N	V	W	A	T	R	A	C	V	P	T
B.BR.2004.BREPM1066.FJ195090	E	E	K	-	L	W	V	T	V	Y	Y	G	V	P	V	W	K	E	A	N	T	-	T	L	F	C	A	S	D	A	K	A	Y	S	T	E	A	H	N	V	W	A	T	H	A	C	V	P	T
B.BR.2005.BREPM1081.FJ195091	A	D	K	-	L	W	V	T	V	Y	Y	G	V	P	V	W	K	E	A	T	T	-	T	L	F	C	A	S	D	A	K	G	Y	D	T	E	V	H	N	V	W	A	T	H	A	C	V	P	T
B.CY.2005.CY018.FJ388890	T	E	K	-	L	W	V	T	V	Y	Y	G	V	P	V	W	K	E	A	T	T	-	T	L	F	C	A	S	D	A	K	A	Y	D	T	E	V	H	N	V	W	A	T	H	A	C	V	P	T
B.CY.2005.CY020.FJ388891	A	E	K	-	L	W	V	T	V	Y	Y	G	V	P	V	W	K	E	A	T	T	-	T	L	F	C	A	S	D	A	K	A	Y	D	T	E	V	H	N	V	W	A	T	H	A	C	V	P	T
B.CY.2005.CY028.FJ388895	A	E	K	-	L	W	V	T	V	Y	Y	G	V	P	V	W	K	E	T	T	T	-	T	L	F	C	A	S	D	A	R	A	Y	D	T	E	V	H	N	V	W	A	T	H	A	C	V	P	T
B.CY.2005.CY032.FJ388898	A	G	N	-	L	W	V	T	V	Y	Y	G	V	P	V	W	K	E	A	T	T	-	T	L	F	C	A	S	D	A	K	A	Y	D	K	E	V	H	N	V	W	A	T	H	A	C	V	P	T
B.CY.2005.CY037.FJ388899	-	T	D	-	L	W	V	T	V	Y	Y	G	V	P	V	W	R	E	T	N	T	-	T	L	F	C	A	S	N	A	K	A	Y	D	T	E	V	H	N	V	W	A	T	H	A	C	V	P	T
B.CY.2005.CY055.FJ388904	K	E	N	-	M	W	V	T	V	Y	Y	G	V	P	V	W	K	E	A	T	T	-	T	L	F	C	A	S	D	A	Q	A	Y	N	T	E	A	H	N	V	W	A	T	H	A	C	V	P	T
B.CY.2005.CY056.FJ388905	K	D	K	-	L	W	V	T	V	Y	Y	G	V	P	V	W	K	E	A	T	T	-	T	L	F	C	A	S	D	A	K	A	Y	E	T	E	V	H	N	V	W	A	T	H	A	C	V	P	T
B.CY.2005.CY065.FJ388910	T	D	Q	-	L	W	V	T	V	Y	Y	G	V	P	V	W	R	D	A	N	A	-	T	L	F	C	A	S	D	A	K	A	Y	D	T	E	A	H	N	V	W	A	T	H	A	C	V	P	T
B.CY.2005.CY067.FJ388911	K	E	N	-	S	W	V	T	V	Y	Y	G	V	P	V	W	K	E	A	T	T	-	T	L	F	C	A	S	D	A	K	A	Y	D	T	E	A	H	N	V	W	A	T	H	A	C	V	P	T
B.CY.2005.CY068.FJ388912	E	E	N	-	L	W	V	T	V	Y	Y	G	V	P	V	W	K	E	A	T	T	-	P	L	F	C	A	S	D	A	K	A	Y	D	T	E	A	H	N	V	W	A	T	H	A	C	V	P	T
B.CY.2005.CY072.FJ388914	T	E	K	-	L	W	V	T	V	Y	Y	G	V	P	V	W	K	E	A	T	T	-	T	L	F	C	A	S	D	A	K	A	Y	D	T	E	V	H	N	V	W	A	T	H	A	C	V	P	T
B.CY.2005.CY074.FJ388915	A	D	Q	-	L	W	V	T	V	Y	Y	G	V	P	V	W	K	E	A	T	T	-	T	L	F	C	A	S	D	A	K	A	Y	D	T	E	V	H	N	V	W	A	T	H	A	C	V	P	T
B.CY.2005.CY075.FJ388916	E	E	N	-	L	W	V	T	V	Y	Y	G	V	P	V	W	K	E	A	T	T	-	T	L	F	C	A	S	D	A	Q	A	H	N	T	E	A	H	N	V	W	A	T	H	A	C	V	P	T
B.CY.2005.CY087.FJ388918	A	D	Q	-	L	W	V	T	V	Y	Y	G	V	P	V	W	K	E	A	T	T	-	T	L	F	C	A	S	D	A	K	A	Y	D	T	E	V	H	N	V	W	A	T	H	A	C	V	P	T
B.CY.2005.CY089.FJ388920	T	E	K	-	L	W	V	T	V	Y	Y	G	V	P	V	W	K	D	A	T	A	-	T	L	F	C	A	S	D	A	K	A	Y	D	T	E	V	H	N	V	W	A	T	H	A	C	V	P	T
B.CY.2005.CY093.FJ388923	T	G	R	-	L	W	V	T	V	Y	Y	G	V	P	V	W	K	E	A	T	T	R	T	L	F	C	A	S	D	A	K	A	Y	D	A	E	V	H	N	V	W	A	T	H	A	C	V	P	T
B.CY.2005.CY110.FJ388927	T	E	K	-	L	W	V	T	V	Y	Y	G	V	P	V	W	K	E	A	N	T	-	I	L	F	C	A	S	D	A	K	A	F	D	T	E	V	H	N	V	W	A	T	H	A	C	V	P	T
B.CY.2005.CY113.FJ388930	A	E	N	-	L	W	V	T	V	Y	Y	G	V	P	V	W	K	E	A	T	T	-	T	L	F	C	A	S	D	A	K	A	Y	D	T	E	V	H	N	V	W	A	T	H	A	C	V	P	T
B.CY.2005.CY124.FJ388933	T	E	K	-	L	W	V	T	V	Y	Y	G	V	P	V	W	K	E	A	T	T	-	T	L	F	C	A	S	D	S	K	A	Y	S	T	E	K	H	N	V	W	A	T	H	A	C	V	P	T
B.CY.2005.CY131.FJ388935	A	D	Q	-	L	W	V	T	V	Y	Y	G	V	P	V	W	K	E	A	N	A	-	T	L	F	C	A	S	D	A	K	A	Y	K	T	E	V	H	N	V	W	A	T	H	A	C	V	P	T
B.CY.2005.CY132.FJ388936	T	K	G	-	L	W	V	T	V	Y	Y	G	V	P	V	W	K	D	A	T	T	-	T	L	F	C	A	S	D	A	K	A	Y	D	T	E	V	H	N	V	W	A	T	H	A	C	V	P	T
B.CY.2005.CY137.FJ388937	A	E	N	-	L	W	V	T	V	Y	Y	G	V	P	V	W	K	E	A	T	T	-	T	L	F	C	A	S	N	A	K	A	Y	E	T	E	V	S	N	V	W	A	T	H	A	C	V	P	T
B.CY.2005.CY141.FJ388939	T	Q	K	-	L	W	V	T	V	Y	Y	G	V	P	V	W	K	E	A	D	T	-	T	L	F	C	A	S	D	A	K	A	Y	D	T	E	K	H	N	V	W	A	T	H	A	C	V	P	T
B.CY.2005.CY149.FJ388940	T	E	K	-	S	W	V	T	V	Y	Y	G	V	P	V	W	K	E	A	T	T	-	T	L	F	C	A	S	D	A	K	A	Y	D	T	E	V	H	N	V	W	A	T	H	A	C	V	P	T
B.CY.2005.CY150.FJ388941	A	E	D	-	L	W	V	T	V	Y	Y	G	V	P	V	W	K	D	A	T	T	-	T	L	F	C	A	S	D	A	K	A	Y	D	T	E	V	H	N	V	W	A	T	H	A	C	V	P	T
B.CY.2006.CY165.FJ388947	T	E	K	-	M	W	V	T	V	Y	Y	G	V	P	V	W	R	E	A	T	T	-	T	L	F	C	A	S	D	A	K	A	Y	D	T	E	V	H	N	V	W	A	T	H	A	C	V	P	T
B.CY.2006.CY168.FJ388949	T	E	Q	-	L	W	V	T	V	Y	Y	G	V	P	V	W	K	E	A	T	T	-	T	L	F	C	A	S	D	A	K	A	Y	D	T	E	V	H	N	V	W	A	T	H	A	C	V	P	T
B.CY.2006.CY180.FJ388955	T	N	N	-	L	W	V	T	V	Y	Y	G	V	P	V	W	K	E	A	T	T	-	T	L	F	C	A	S	D	A	R	A	Y	K	T	E	V	H	N	V	W	A	T	H	A	C	V	P	T
B.CY.2005.CY030.FJ388956	A	E	Q	-	L	W	V	T	V	Y	Y	G	V	P	V	W	K	E	A	T	T	-	T	L	F	C	A	S	D	A	K	A	Y	D	T	E	A	H	N	V	W	A	T	H	A	C	V	P	T
B.CY.2005.CY035.FJ388958	T	E	K	-	L	W	V	T	V	Y	Y	G	V	P	V	W	K	E	A	T	T	-	T	L	F	C	A	S	D	A	K	A	H	K	T	E	A	H	N	V	W	A	T	H	A	C	V	P	T
B.CY.2005.CY070.FJ388960	T	E	K	-	L	W	V	T	V	Y	Y	G	V	P	V	W	K	E	A	T	T	-	T	L	F	C	A	S	D	A	K	A	Y	D	T	E	V	H	N	V	W	A	T	H	A	C	V	P	T
B.CY.2005.CY082.FJ388962	T	E	N	-	L	W	V	T	V	Y	Y	G	V	P	V	W	K	E	A	T	T	-	T	L	F	C	A	S	D	A	K	A	Y	D	T	E	V	H	N	V	W	A	T	H	A	C	V	P	T
B.CY.2005.CY096.FJ388963	T	E	K	-	L	-	V	T	V	Y	Y	E	V	P	V	W	K	E	A	T	T	-	T	L	F	C	A	S	D	A	K	A	H	N	T	E	A	H	N	V	-	A	T	H	A	C	V	P	T
B.CY.2005.CY100.FJ388964	T	E	P	-	L	W	V	T	V	Y	Y	G	V	P	V	W	K	E	A	T	T	-	T	L	F	C	A	S	D	A	R	A	Y	D	R	E	V	H	N	V	W	A	T	H	A	C	V	P	T
B.CY.2005.CY142.FJ388965	A	D	N	-	S	W	V	T	V	Y	Y	G	V	P	V	W	K	E	A	T	T	-	T	L	F	C	A	S	D	A	K	A	Y	D	T	E	V	H	N	V	W	A	T	H	A	C	V	P	T
B.CY.2005.CY122.FJ403482	T	E	Q	-	W	W	V	T	V	Y	Y	G	V	P	V	W	R	E	A	T	T	-	T	L	F	C	A	S	D	A	K	S	Y	S	T	E	M	H	N	V	W	A	T	H	A	C	V	P	T
B.HK.2006.HK003.FJ460500	K	E	K	-	L	W	V	T	V	Y	Y	G	V	P	V	W	K	E	A	N	T	-	T	L	F	C	A	S	D	A	K	A	Y	D	T	E	A	H	N	V	W	A	T	H	A	C	V	P	T
B.US.2005.012286G.FJ469683	A	D	N	-	L	W	V	T	V	Y	Y	G	V	P	V	W	K	E	A	N	T	-	T	L	F	C	A	S	D	A	K	A	Y	D	T	E	V	H	N	V	W	A	T	H	A	C	V	P	T
B.US.2004.014837G.FJ469684	T	E	K	-	L	W	V	T	V	Y	Y	G	V	P	V	W	K	E	A	T	T	-	T	L	F	C	A	S	D	A	K	A	Y	D	T	E	V	H	N	V	W	A	T	H	A	C	V	P	T
B.US.2003.AT01480.FJ469686	E	D	K	-	L	W	V	T	V	Y	Y	G	V	P	V	W	K	E	A	T	T	-	T	L	F	C	A	S	D	A	R	A	Y	S	T	E	A	H	N	V	W	A	T	H	A	C	V	P	T
B.US.2002.CR0017Q.FJ469687	V	E	Q	-	L	W	V	T	V	Y	Y	G	V	P	V	W	K	E	T	V	T	-	T	L	F	C	A	S	N	A	K	A	Y	D	T	E	V	H	N	V	W	A	T	H	A	C	V	P	T
B.US.2002.CR0023W.FJ469688	A	E	Q	-	L	W	V	T	V	Y	Y	G	V	P	V	W	K	E	A	T	T	-	T	L	F	C	A	S	D	A	K	A	Y	D	T	E	V	H	N	V	W	A	T	H	A	C	V	P	T
B.US.2006.CR0047U.FJ469691	A	E	N	-	L	W	V	T	V	Y	Y	G	V	P	V	W	K	E	A	N	T	-	T	L	F	C	A	S	D	A	K	A	Y	D	K	E	V	H	N	V	W	A	T	H	A	C	V	P	T
B.US.2002.CR0058S.FJ469693	A	E	K	-	L	W	V	T	V	Y	Y	G	V	P	V	W	R	E	A	N	T	-	T	L	F	C	A	S	D	A	K	A	Y	D	T	E	V	H	N	V	W	A	T	H	A	C	V	P	T
B.US.2004.CR0068P.FJ469695	A	E	Q	-	L	W	V	T	V	Y	Y	G	V	P	V	W	K	E	A	T	T	-	T	L	F	C	A	S	D	A	K	A	Y	D	T	E	V	H	N	V	W	A	T	H	A	C	V	P	T
B.US.2006.CR0078.FJ469696	-	T	N	-	L	W	V	T	V	Y	Y	G	V	P	V	W	K	E	A	N	T	-	T	L	F	C	A	S	D	A	K	T	Y	D	T	E	V	H	N	V	W	A	T	H	A	C	V	P	T
B.US.2004.CR0080N.FJ469697	T	E	Q	-	L	W	V	T	V	Y	Y	G	V	P	V	W	K	E	A	N	T	-	T	L	F	C	A	S	D	A	K	A	Y	E	T	E	V	H	N	V	W	A	T	H	A	C	V	P	T
B.US.2004.CR0116Y.FJ469698	N	E	T	-	L	W	V	T	V	Y	Y	G	V	P	V	W	K	E	A	T	T	-	T	L	F	C	A	S	D	A	K	A	Y	T	T	E	A	H	N	V	W	A	T	H	A	C	V	P	T
B.US.2006.CR0131.FJ469700	E	E	Q	-	K	W	V	T	V	Y	Y	G	V	P	V	W	K	E	A	T	T	-	T	L	F	C	A	S	D	A	K	A	Y	D	T	E	V	H	N	V	W	A	T	H	A	C	V	P	T
B.US.2003.CR0154X.FJ469701	E	D	K	-	L	W	V	T	V	Y	Y	G	V	P	V	W	K	E	A	T	T	-	T	L	F	C	A	S	D	A	K	A	Y	D	T	E	V	H	N	V	W	A	T	H	A	C	V	P	T
B.US.2005.CR0175S.FJ469703	K	E	N	-	L	W	V	T	V	Y	Y	G	V	P	V	W	K	E	A	T	T	-	T	L	F	C	A	S	D	A	K	A	Y	D	T	E	V	H	N	V	W	A	T	H	A	C	V	P	T
B.US.2005.CR0208W.FJ469706	V	D	Q	-	L	W	V	T	V	Y	Y	G	V	P	V	W	K	E	A	T	T	-	T	L	F	C	A	S	D	A	K	A	Y	D	T	E	V	H	N	V	W	A	T	H	A	C	V	P	T
B.US.2006.CR0215.FJ469708	A	E	N	-	L	W	V	T	V	Y	Y	G	V	P	V	W	K	E	A	T	T	-	T	L	F	C	A	S	D	A	K	A	Y	A	T	E	V	H	N	V	W	A	T	H	A	C	V	P	T
B.US.2006.CR0222X.FJ469709	A	E	Q	-	L	W	V	T	V	Y	Y	G	V	P	V	W	K	E	A	T	T	-	T	L	F	C	A	S	D	A	K	A	Y	D	T	E	V	H	N	V	W	A	T	H	A	C	V	P	T
B.US.2006.CR0228Q.FJ469710	-	E	N	-	L	W	V	T	V	Y	Y	G	V	P	V	W	K	E	A	N	T	-	T	L	F	C	A	S	D	A	K	A	Y	D	T	E	V	H	N	V	W	A	T	H	A	C	V	P	T
B.US.2006.CR0276Z.FJ469714	-	E	D	-	L	W	V	T	V	Y	Y	G	V	P	V	W	K	E	A	N	T	-	T	L	F	C	A	S	D	A	K	A	Y	D	T	E	V	H	N	V	W	A	T	H	A	C	V	P	T
B.US.2005.CR0307R.FJ469717	A	G	Q	-	L	W	V	T	V	Y	Y	G	V	P	V	W	K	E	A	T	T	-	T	L	F	C	A	S	D	A	K	A	Y	D	T	E	V	H	N	V	W	A	T	H	A	C	V	P	T
B.US.2005.CR0312W.FJ469718	A	E	E	-	L	W	V	T	V	Y	Y	G	V	P	V	W	R	D	A	N	T	-	T	L	F	C	A	S	D	A	K	A	Y	D	T	E	V	H	N	V	W	A	T	H	A	C	V	P	T
B.US.2004.CR0345Q.FJ469722	T	E	K	-	M	W	V	T	V	Y	Y	G	V	P	V	W	K	E	A	N	T	-	T	L	F	C	A	S	D	A	K	A	Y	D	T	E	M	H	N	V	W	A	T	H	A	C	V	P	T
B.US.2006.CR0361T.FJ469723	V	G	K	-	L	W	V	T	V	Y	Y	G	V	P	V	W	K	D	A	T	T	-	T	L	F	C	A	S	D	A	K	A	Y	D	T	E	V	H	N	V	W	A	T	H	A	C	V	P	T
B.US.2005.CR0367Z.FJ469724	A	N	D	-	L	W	V	T	V	Y	Y	G	V	P	V	W	K	E	A	T	T	-	T	L	F	C	A	S	D	A	K	A	Y	D	K	E	A	H	N	V	W	A	T	H	A	C	V	P	T
B.US.2002.F714.FJ469730	T	E	Q	-	L	W	V	T	V	Y	Y	G	V	P	V	W	K	E	A	T	T	-	T	L	F	C	A	S	D	A	K	A	Y	D	T	E	A	H	N	V	W	A	T	H	A	C	V	P	T
B.US.2003.F7157.FJ469731	V	E	K	-	T	W	V	T	V	Y	Y	G	V	P	V	W	K	E	A	T	T	-	T	L	F	C	A	S	D	A	K	S	Y	D	T	E	A	H	N	V	W	A	T	H	A	C	V	P	T
B.US.2004.F7165.FJ469732	T	E	K	-	L	W	V	T	V	Y	Y	G	V	P	V	W	R	D	A	N	T	-	T	L	F	C	A	S	N	A	K	A	Y	D	T	E	A	H	N	V	W	A	T	H	A	C	V	P	T
B.US.2004.F7172.FJ469733	S	E	K	-	L	W	V	T	V	Y	Y	G	V	P	V	W	K	D	A	K	T	-	T	L	F	C	A	S	D	A	K	G	Y	E	T	E	M	H	N	V	W	A	T	H	A	C	V	P	T
B.US.2002.F762P.FJ469735	A	E	N	-	L	W	V	T	V	Y	Y	G	V	P	V	W	K	E	A	T	T	-	T	L	F	C	A	S	D	A	K	A	Y	D	T	E	A	H	N	V	W	A	T	H	A	C	V	P	T
B.US.2002.F797.FJ469737	-	T	D	-	L	W	V	T	V	Y	Y	G	V	P	V	W	K	E	T	T	T	-	T	L	F	C	A	S	D	A	K	A	Y	D	T	E	I	H	N	V	W	A	T	H	A	C	V	P	T
B.US.2001.L805.FJ469738	E	D	Q	-	L	W	V	T	V	Y	Y	G	V	P	V	W	K	E	A	T	T	-	T	L	F	C	A	S	D	A	K	A	Y	D	T	E	V	H	N	V	W	A	T	H	A	C	V	P	T
B.US.2003.L8107.FJ469739	A	D	Q	-	L	W	V	T	V	Y	Y	G	V	P	V	W	K	E	A	I	T	-	T	L	F	C	A	S	D	A	K	T	Y	D	T	E	V	H	N	V	W	A	T	H	A	C	V	P	T
B.US.2002.L8124P.FJ469741	H	E	Q	-	L	W	V	T	V	Y	Y	G	V	P	V	W	K	E	A	T	T	-	T	L	F	C	A	S	D	A	R	A	Y	D	T	E	V	H	N	M	W	A	T	H	A	C	V	P	T
B.US.2003.L8152.FJ469742	T	E	K	-	L	W	V	T	V	Y	Y	G	V	P	V	W	K	E	A	T	T	-	T	L	F	C	A	S	D	A	K	A	S	D	T	E	I	H	N	V	W	A	T	H	A	C	V	P	T
B.US.2003.L8180.FJ469743	E	Q	Q	-	S	W	V	T	V	Y	Y	G	V	P	V	W	K	E	A	N	T	-	T	L	F	C	A	S	D	A	K	A	Y	E	R	E	V	H	N	V	W	A	T	H	A	C	V	P	T
B.US.2004.L819.FJ469745	A	A	N	-	L	W	V	T	V	Y	Y	G	V	P	V	W	G	E	A	T	T	-	T	L	F	C	A	S	D	A	K	A	Y	D	T	E	V	H	N	V	W	A	T	H	A	C	V	P	T
B.US.2005.L827.FJ469747	S	E	K	-	L	W	V	T	V	Y	Y	G	V	P	V	W	K	E	A	N	T	-	T	L	F	C	A	S	N	A	K	A	Y	D	T	E	A	H	N	V	W	A	T	H	A	C	V	P	T
B.US.2002.L861P.FJ469748	K	E	N	-	L	W	V	T	V	Y	Y	G	V	P	V	W	K	E	A	T	T	-	T	L	F	C	A	S	D	A	K	A	Y	D	T	E	A	H	N	V	W	A	T	H	A	C	V	P	T
B.US.2002.L893P.FJ469749	A	A	N	-	L	W	V	T	V	Y	Y	G	V	P	V	W	K	E	A	I	T	-	T	L	F	C	A	S	D	A	K	A	Y	D	T	E	V	H	N	V	W	A	T	H	A	C	V	P	T
B.US.2003.PRLS01.FJ469753	A	D	N	-	L	W	V	T	V	Y	Y	G	V	P	V	W	K	E	A	T	T	-	I	L	F	C	A	S	D	A	K	A	Y	K	T	E	V	H	N	V	W	A	T	H	A	C	V	P	T
B.US.2002.PRLS02.FJ469754	A	D	N	-	L	W	V	T	V	Y	Y	G	V	P	V	W	K	E	A	N	T	-	T	L	F	C	A	S	D	A	K	A	Q	D	K	E	V	H	N	V	W	A	T	H	A	C	V	P	T
B.US.2003.PRLS04.FJ469755	A	E	Q	-	L	W	V	T	V	Y	Y	G	I	P	V	W	K	E	A	I	T	-	T	L	F	C	A	S	D	A	K	T	Y	D	T	E	V	H	N	V	W	A	T	H	A	C	V	P	T
B.US.2002.PRLS08.FJ469757	T	E	Q	-	L	W	V	T	V	Y	Y	G	V	P	V	W	K	E	A	T	T	-	T	L	F	C	A	S	D	A	K	A	Y	D	T	E	V	H	N	V	W	A	T	H	A	C	V	P	T
B.US.2002.PRLS09.FJ469758	V	G	N	-	L	W	V	T	V	Y	Y	G	V	P	V	W	K	E	A	T	T	-	T	L	F	C	A	S	D	A	K	A	Y	D	P	E	V	H	N	V	W	A	T	H	A	C	V	P	T
B.US.2003.PRLS12.FJ469759	A	G	Q	-	L	W	V	T	V	Y	Y	G	V	P	V	W	K	E	A	N	T	-	T	L	F	C	A	S	D	A	K	A	Q	E	T	E	V	H	N	I	W	A	T	H	A	C	V	P	T
B.US.2002.PRLS16.FJ469760	V	E	N	-	L	W	V	T	V	Y	Y	G	V	P	V	W	K	E	A	T	T	-	T	L	F	C	A	S	D	A	K	A	Y	D	T	E	V	H	N	V	W	A	T	H	A	C	V	P	T
B.US.2002.PRLS18.FJ469762	A	E	Q	-	L	W	V	T	V	Y	Y	G	V	P	V	W	K	E	A	T	T	-	T	L	F	C	A	S	D	A	K	G	Y	E	T	E	A	H	N	V	W	A	T	H	A	C	V	P	T
B.US.2003.PRLS24.FJ469764	K	E	Q	-	L	W	V	T	V	Y	Y	G	V	P	V	W	K	E	A	N	T	-	T	L	F	C	A	S	D	A	K	A	H	D	T	E	V	H	N	V	W	A	T	H	A	C	V	P	T
B.US.2003.PRLS25.FJ469765	A	D	Q	-	L	W	V	T	V	Y	Y	G	V	P	V	W	K	E	A	T	T	-	T	L	F	C	A	S	D	A	K	A	Y	D	T	E	A	H	N	V	W	A	T	H	A	C	V	P	T
B.US.2004.SH858.FJ469772	A	E	D	-	L	W	V	T	V	Y	Y	G	V	P	V	W	K	D	A	N	T	-	T	L	F	C	A	S	D	A	K	A	Y	D	K	E	M	H	N	V	W	A	T	H	A	C	V	P	T
B.US.2002.04013226_2_flA8.FJ496072	E	D	Q	-	L	W	V	T	V	Y	Y	G	V	P	V	W	K	E	A	T	T	-	T	L	F	C	A	S	D	A	K	G	Y	D	T	E	V	H	N	V	W	A	T	H	A	C	V	P	T
B.US.2005.N6_WEEK_20.FJ653098	T	E	R	-	L	W	V	T	V	Y	Y	G	V	P	V	W	K	E	A	T	T	-	T	L	F	C	A	S	D	A	K	A	Y	D	T	E	V	H	N	V	W	A	T	H	A	C	V	P	T
B.US.2005.N5_DAY_1.FJ653122	A	D	Q	-	L	W	V	T	V	Y	Y	G	V	P	V	W	R	E	A	K	T	-	T	L	F	C	A	S	D	A	K	A	Y	D	T	E	V	H	N	V	W	A	T	H	A	C	V	P	T
B.US.2005.N7_WEEK_12.FJ653146	E	E	Q	-	L	W	V	T	V	Y	Y	G	V	P	V	W	K	E	A	T	T	-	T	L	F	C	A	S	D	A	K	A	Y	K	T	E	V	H	N	V	W	A	T	H	A	C	V	P	T
B.US.2005.N8_DAY_1.FJ653194	E	D	K	-	L	W	V	T	V	Y	Y	G	V	P	V	W	K	E	A	T	T	-	T	L	F	C	A	S	D	A	K	A	H	S	T	E	A	H	N	V	W	A	T	H	A	C	V	P	T
B.US.2005.N1_DAY_1.FJ653218	A	E	D	-	L	W	V	T	V	Y	Y	G	V	P	V	W	K	E	A	T	T	-	T	L	F	C	A	S	D	A	K	A	Y	D	T	E	V	H	N	V	W	A	T	H	A	C	V	P	T
B.BE.2005.N2_DAY_1.FJ653242	A	E	Q	-	L	W	V	T	V	Y	Y	G	V	P	V	W	R	D	A	N	T	-	S	L	F	C	A	S	D	A	K	A	H	D	T	E	V	H	N	V	W	A	T	H	A	C	V	P	T
B.US.2005.P5_SCREEN.FJ653332	E	E	N	-	L	W	V	T	V	Y	Y	G	V	P	V	W	K	E	A	T	T	-	T	L	F	C	A	S	D	A	K	A	Y	D	T	E	V	H	N	V	W	A	T	H	A	C	V	P	T
B.US.2005.P3_WEEK_16.FJ653380	A	G	N	-	L	W	V	T	V	Y	Y	G	V	P	V	W	K	E	A	T	T	-	T	L	F	C	A	S	D	A	K	G	Y	K	T	E	V	H	N	V	W	A	T	H	A	C	V	P	T
B.US.2005.P8_DAY_1.FJ653404	T	E	Q	-	L	W	V	T	I	Y	Y	G	V	P	V	W	K	E	A	T	T	-	T	L	F	C	A	S	D	A	K	A	Y	D	T	E	V	H	N	V	W	A	T	H	A	C	V	P	T
B.GB.2005.P1_DAY_1.FJ653428	-	G	Q	-	L	W	V	T	V	Y	Y	G	V	P	V	W	K	E	A	N	T	-	T	L	F	C	A	S	D	A	K	A	Y	D	T	E	I	H	N	V	W	A	T	H	A	C	V	P	T
B.US.2005.P2_DAY_1.FJ653452	A	D	Q	-	L	W	V	T	V	Y	Y	G	V	P	V	W	K	E	A	T	T	-	T	L	F	C	A	S	D	A	K	A	Y	D	T	E	A	H	N	V	W	A	T	H	A	C	V	P	T
B.US.2005.P4_WEEK_4.FJ653476	A	D	N	-	L	W	V	T	V	Y	Y	G	V	P	V	W	K	E	A	N	T	-	T	L	F	C	A	S	D	A	K	G	Y	N	T	E	A	H	N	V	W	A	T	H	A	C	V	P	T
B.CA.2005.P6_DAY_1.FJ653500	A	D	Q	-	W	W	V	T	I	Y	Y	G	V	P	V	W	K	E	A	T	T	-	T	L	F	C	A	S	D	A	K	A	Y	D	T	E	A	H	N	V	W	A	T	H	A	C	V	P	T
B.US.2005.P7_DAY_1.FJ653524	E	E	K	-	L	W	V	T	V	Y	Y	G	V	P	V	W	K	E	A	T	T	-	T	L	F	C	A	S	D	A	K	A	Y	D	T	E	V	H	N	V	W	A	T	H	A	C	V	P	T
B.US.2005.P9_DAY_1.FJ653548	A	E	Q	-	L	W	V	T	V	Y	Y	G	V	P	V	W	K	E	A	T	T	-	T	L	F	C	A	S	D	A	K	G	Y	D	T	E	A	H	N	V	W	A	T	H	A	C	V	P	T
B.US.2005.P10_DAY_1.FJ653572	A	E	N	-	L	W	V	T	V	Y	Y	G	V	P	V	W	K	E	A	N	T	-	T	L	F	C	A	S	D	A	K	A	Y	E	T	E	K	H	N	V	W	A	T	H	A	C	V	P	T
B.US.2005.P11_DAY_1.FJ653596	T	D	K	-	Y	W	V	T	V	Y	Y	G	V	P	V	W	K	E	A	N	A	-	T	L	F	C	A	S	D	A	K	A	Y	D	T	E	A	H	N	V	W	A	T	H	A	C	V	P	T
B.GB.2005.23.12.17.GQ304518	T	E	Q	-	L	W	V	T	V	Y	Y	G	V	P	V	W	K	D	A	S	T	-	T	L	F	C	A	S	D	A	K	A	Y	K	T	E	V	H	N	V	W	A	T	H	A	C	V	P	T
B.CA.2004.091_D1.GU191360	A	N	N	-	L	W	V	T	V	Y	Y	G	V	P	V	W	K	E	A	S	T	-	T	L	F	C	A	S	D	A	K	A	Y	K	T	E	A	H	N	I	W	A	T	H	A	C	V	P	T
B.IT.2005.131_D1.GU191382	A	D	Q	-	L	W	V	T	V	Y	Y	G	V	P	V	W	R	E	A	T	T	-	T	L	F	C	A	S	D	A	K	A	Y	D	T	E	K	H	N	V	W	A	T	H	A	C	V	P	T
B.SE.1992.P4a_19920211.GU204933	-	E	E	-	K	W	V	T	V	Y	Y	G	V	P	V	W	K	E	A	T	T	-	T	L	F	C	A	S	D	A	R	A	Y	D	T	E	S	H	N	V	W	A	T	H	A	C	V	P	T
B.US.2002.04013171_3_2A10.GU330247	T	G	Q	-	L	W	V	T	V	Y	Y	G	V	P	V	W	K	E	A	T	T	-	T	L	F	C	A	S	D	A	K	A	Y	K	T	E	V	H	N	V	W	A	T	H	A	C	V	P	T
B.US.2002.04013211_3_A10.GU330333	A	G	P	-	L	W	V	T	V	Y	Y	G	V	P	V	W	K	E	A	T	T	-	T	L	F	C	A	S	D	A	K	A	Y	D	T	E	V	H	N	V	W	A	T	H	A	C	V	P	T
B.US.2003.04013296_3_A10.GU330524	A	E	Q	-	L	W	V	T	V	Y	Y	G	V	P	V	W	K	D	A	N	T	-	T	L	F	C	A	S	D	A	K	A	Y	D	T	E	V	H	N	V	W	A	T	H	A	C	V	P	T
B.US.2003.04013321_2_2A2.GU330549	-	T	K	-	K	W	V	T	V	Y	Y	G	V	P	V	W	K	E	A	S	T	-	V	L	F	C	A	S	D	A	K	A	Y	D	T	E	A	H	N	V	W	A	T	H	A	C	V	P	T
B.US.2004.04013327_0_A1.GU330598	G	E	Q	-	L	W	V	T	V	Y	Y	G	V	P	V	W	K	D	A	N	T	-	T	L	F	C	A	S	D	A	K	A	Y	D	T	E	A	H	N	V	W	A	T	H	A	C	V	P	T
B.US.2005.04013396_0_A1.GU330692	G	D	K	-	L	W	V	T	V	Y	Y	G	V	P	V	W	R	D	A	V	T	-	T	L	F	C	A	S	D	A	K	A	Y	D	T	E	V	H	N	V	W	A	T	H	A	C	V	P	T
B.US.2006.04013419_7_2A1.GU330731	-	E	Q	-	L	W	V	T	V	H	Y	G	V	P	V	W	K	D	A	V	T	-	T	L	F	C	A	S	D	A	K	A	Y	E	V	E	K	H	N	V	W	A	T	H	A	C	V	P	T
B.US.2006.04013440_5_B11.GU330809	E	E	N	-	L	W	V	T	V	Y	Y	G	V	P	V	W	K	E	A	N	T	-	T	L	F	C	A	S	D	A	K	A	Y	D	T	E	V	H	N	V	W	A	T	H	A	C	V	P	T
B.US.2006.04013446_4_A1.GU330839	E	D	K	-	L	W	V	T	V	Y	Y	G	V	P	V	W	K	E	A	N	T	-	T	L	F	C	A	S	D	A	K	A	Y	D	T	E	A	H	N	V	W	A	T	H	A	C	V	P	T
B.US.2006.700010106_E_2A1.GU330916	A	P	D	-	K	W	V	T	V	H	Y	G	V	P	V	W	R	E	A	K	T	-	T	L	F	C	A	S	D	A	K	A	Y	S	T	E	K	H	N	V	W	A	T	H	A	C	V	P	T
B.US.2006.701010027_E_A1.GU331039	T	A	Q	-	L	W	V	T	V	Y	Y	G	V	P	V	W	K	E	A	T	T	-	T	L	F	C	A	S	D	A	K	A	Y	D	K	E	V	H	N	V	W	A	T	H	A	C	V	P	T
B.US.2006.701010055_E_A1.GU331066	A	E	Q	-	L	W	V	T	V	Y	Y	G	V	P	V	W	K	E	A	N	T	-	S	L	F	C	A	S	D	A	K	A	Y	E	S	E	V	H	N	V	W	A	T	H	A	C	V	P	T
B.US.2006.701010068_E_A12.GU331094	-	E	D	-	L	W	V	T	V	Y	Y	G	V	P	V	W	K	E	A	T	T	-	T	L	F	C	A	S	D	A	K	A	Y	D	T	E	K	H	N	V	W	A	T	H	A	C	V	P	T
B.US.1999.AD18_A1.GU331463	T	G	Q	-	L	W	V	T	V	Y	Y	G	V	P	V	W	K	E	A	T	T	-	T	L	F	C	A	S	D	A	K	A	Y	D	T	E	V	H	N	V	W	A	T	H	A	C	V	P	T
B.US.2002.AD77_A1.GU331550	A	E	Q	-	L	W	V	T	V	Y	Y	G	V	P	V	W	K	E	A	T	T	-	T	L	F	C	A	S	D	A	K	A	Y	D	A	E	K	H	N	V	W	A	T	H	A	C	V	P	T
B.US.2003.AD83_A1.GU331590	A	E	Q	-	L	W	V	T	I	Y	Y	G	V	P	V	W	K	E	A	T	T	-	T	L	F	C	A	S	N	A	K	A	Y	D	T	E	V	H	N	V	W	A	T	H	A	C	V	P	T
B.US.1991.LACU9000_A1.GU331722	A	E	E	-	K	W	V	T	V	Y	Y	G	V	P	V	W	K	E	A	T	T	-	T	L	F	C	A	S	D	A	K	A	Y	D	T	E	V	H	N	V	W	A	T	H	A	C	V	P	T
B.US.1990.RIER_A1.GU331748	A	E	N	-	L	W	V	T	V	Y	Y	G	V	P	V	W	K	E	A	T	T	-	T	L	F	C	A	S	D	A	K	A	Y	D	T	E	V	H	N	V	W	A	T	H	A	C	V	P	T
B.NL.1987.19554_9_2D8.GU455456	E	E	G	-	K	W	V	T	V	Y	Y	G	V	P	V	W	K	E	A	T	T	-	T	L	F	C	A	S	D	A	K	A	D	D	T	E	V	H	N	V	W	A	T	H	A	C	V	P	T
B.NL.1985.19298_4G10.GU455476	A	E	Q	-	L	W	V	T	V	Y	Y	G	V	P	V	W	K	E	A	T	T	-	T	L	F	C	A	S	D	A	K	A	Y	D	T	E	V	H	N	V	W	A	T	H	A	C	V	P	T
B.US.1997.ACTDM580208A1.GU562028	T	E	K	-	L	W	V	T	V	Y	Y	G	V	P	V	W	E	E	A	T	T	-	T	L	F	C	A	S	D	A	K	A	Y	D	T	E	V	H	N	V	W	A	T	H	A	C	V	P	T
B.US.1997.CQLDR03A1.GU562058	T	K	D	-	L	W	V	T	V	Y	Y	G	V	P	V	W	K	E	A	T	T	-	T	L	F	C	A	S	D	A	K	A	Y	D	T	E	V	H	N	V	W	A	T	H	A	C	V	P	T
B.US.1998.HDNDRPI001B10.GU562080	T	E	Q	-	L	W	V	T	V	Y	Y	G	V	P	V	W	K	E	A	T	T	-	T	L	F	C	A	S	D	A	K	A	Y	D	T	E	A	H	N	V	W	A	T	H	A	C	V	P	T
B.US.2003.HDNDRPI029A1.GU562105	T	E	K	-	L	W	V	T	V	Y	Y	G	V	P	V	W	R	E	A	T	T	-	T	L	F	C	A	S	N	A	K	A	Y	D	P	E	A	H	N	I	W	A	T	H	A	C	V	P	T
B.US.2003.HDNDRPI032A4.GU562134	A	Q	D	-	L	W	V	T	V	Y	Y	G	V	P	V	W	K	A	A	N	T	-	T	L	F	C	A	S	D	A	K	A	Y	D	T	E	V	H	N	V	W	A	T	H	A	C	V	P	T
B.US.2004.HDNDRPI034A1.GU562153	T	E	P	-	L	W	V	T	V	Y	Y	G	V	P	V	W	K	E	A	T	T	-	T	L	F	C	A	S	D	A	K	A	Y	D	T	E	A	H	N	V	W	A	T	H	A	C	V	P	T
B.US.1997.HTM319A1.GU562218	T	E	R	-	L	W	V	T	V	Y	Y	G	V	P	V	W	K	D	A	T	T	-	T	L	F	C	A	S	D	A	K	A	Y	D	T	E	V	H	N	V	W	A	T	H	A	C	V	P	T
B.US.2006.HTM385A1.GU562249	A	E	Q	-	L	W	V	T	V	Y	Y	G	V	P	V	W	K	E	A	T	T	-	T	L	F	C	A	S	D	A	K	A	Y	K	S	E	M	H	N	V	W	A	T	H	A	C	V	P	T
B.US.2003.PSL024B1.GU562271	K	E	Q	-	L	W	V	T	V	Y	Y	G	V	P	V	W	K	D	A	T	T	-	T	L	F	C	A	S	D	A	K	A	Y	D	T	E	V	H	N	V	W	A	T	H	A	C	V	P	T
B.US.2006.CH010025_w48_p1.HM204580	S	N	N	-	L	W	V	T	V	Y	Y	G	V	P	V	W	R	E	A	T	T	-	T	L	F	C	A	S	D	A	K	A	Y	D	T	E	V	H	N	V	W	A	T	H	A	C	V	P	T
B.US.2006.CH010032_48_p1.HM204582	A	E	N	-	L	W	V	T	V	Y	Y	G	V	P	V	W	K	E	A	N	T	-	T	L	F	C	A	S	D	A	K	G	Y	E	T	E	V	H	N	V	W	A	T	H	A	C	V	P	T
B.US.2006.CH010111_w48_p1.HM204589	A	E	N	-	L	W	V	T	V	Y	Y	G	V	P	V	W	K	E	A	T	T	-	T	L	F	C	A	S	D	A	K	A	H	D	T	E	A	H	N	V	W	A	T	H	A	C	V	P	T
B.CN.2006.CNE4.HM215413	E	E	K	-	L	W	V	T	V	Y	Y	G	V	P	V	W	K	E	A	T	T	-	T	L	F	C	A	S	D	A	K	A	Y	D	P	E	V	H	N	I	W	A	T	H	A	C	V	P	T
B.CN.2005.CNE57.HM215420	A	E	K	-	L	W	V	T	V	Y	Y	G	V	P	V	W	K	E	A	T	T	-	T	L	F	C	A	S	D	A	K	A	Y	D	A	E	V	H	N	V	W	A	T	H	A	C	V	P	T
B.US.2003.043S018.HM234502	D	E	Q	-	L	W	V	T	V	Y	Y	G	V	P	V	W	K	E	A	N	T	-	T	L	F	C	A	S	D	A	K	A	Y	D	T	E	V	H	N	A	W	A	T	H	A	C	V	P	T
B.GB.2004.MM42d22_GN1.HM586198	A	E	K	-	L	W	V	T	V	Y	Y	G	V	P	V	W	K	E	A	S	A	-	T	L	F	C	A	S	D	A	K	A	Y	Y	T	E	V	H	N	V	W	A	T	H	A	C	V	P	T
B.GB.2005.MM45d22_GN1.HM586210	A	E	N	-	L	W	V	T	V	Y	Y	G	V	P	V	W	K	E	A	T	T	-	T	L	F	C	A	S	D	A	K	A	Y	D	T	E	A	H	N	V	W	A	T	H	A	C	V	P	T
B.US.2001.108051_005.HM769943	A	G	N	-	L	W	V	T	V	Y	Y	G	V	P	V	W	K	E	A	T	T	-	T	L	F	C	A	S	D	A	K	A	Y	D	T	E	V	H	N	V	W	A	T	H	A	C	V	P	T
B.US.2004.6568FL5_2_209.HM771423	E	E	D	-	K	W	V	T	V	Y	Y	G	V	P	V	W	K	E	A	D	T	-	T	L	F	C	A	S	D	A	K	A	Y	T	T	E	A	H	N	V	W	A	T	H	A	C	V	P	T
B.US.1989.1989b2.HQ110664	A	E	Q	-	L	W	V	T	V	Y	Y	G	V	P	V	W	K	E	A	T	T	-	T	L	F	C	A	S	D	A	K	A	Y	D	T	E	V	H	N	V	W	A	T	H	A	C	V	P	T
B.US.2004.1218_A10.HQ216367	A	E	Q	-	L	W	V	T	V	Y	Y	G	V	P	V	W	K	E	A	N	T	-	T	L	F	C	A	S	D	A	K	A	Y	D	K	E	V	H	N	V	W	A	T	H	A	C	V	P	T
B.US.2004.1249_D15.HQ216397	A	E	Q	-	L	W	V	T	V	Y	Y	G	V	P	V	W	K	E	A	T	T	-	T	L	F	C	A	S	D	A	K	A	Y	H	T	E	V	H	N	V	W	A	T	H	A	C	V	P	T
B.US.2004.1330_B15.HQ216471	A	E	P	-	L	W	V	T	V	Y	Y	G	V	P	V	W	K	E	A	T	T	-	T	L	F	C	A	S	D	A	K	A	Y	A	T	E	V	H	N	V	W	A	T	H	A	C	V	P	T
B.US.2004.1352_A1.HQ216501	T	E	K	-	L	W	V	T	V	Y	Y	G	V	P	V	W	K	E	A	N	T	-	T	L	F	C	A	S	D	A	K	A	Y	D	T	E	V	H	N	V	W	A	T	H	A	C	V	P	T
B.US.2005.1423_A1.HQ216557	A	E	K	-	L	W	V	T	V	Y	Y	G	V	P	V	W	R	E	A	N	T	-	T	L	F	C	A	S	D	A	K	A	Y	V	T	E	A	H	N	V	W	A	T	H	A	C	V	P	T
B.US.2005.1444_A10.HQ216577	T	E	K	-	L	W	V	T	V	Y	Y	G	V	P	V	W	R	D	A	T	T	-	T	L	F	C	A	S	D	A	K	A	Y	E	R	E	S	H	N	V	W	A	T	H	A	C	V	P	T
B.US.2005.1446_A37.HQ216601	T	E	K	-	L	W	V	T	V	Y	Y	G	V	P	V	W	K	E	A	T	T	-	T	L	F	C	A	S	D	A	K	A	Y	D	T	E	A	H	N	V	W	A	T	Y	A	C	V	P	T
B.US.2005.1451_B5.HQ216632	A	E	Q	-	L	W	V	T	V	Y	Y	G	V	P	V	W	R	D	A	D	T	-	T	L	F	C	A	S	E	A	K	A	Y	D	T	E	K	H	N	V	W	A	T	H	A	C	V	P	T
B.US.2005.1470_C1.HQ216675	V	G	Q	-	L	W	V	T	V	Y	Y	G	V	P	V	W	K	E	A	T	T	-	T	L	F	C	A	S	D	A	K	A	Y	D	T	E	V	H	N	V	W	A	T	H	A	C	V	P	T
B.US.2005.1508_A2.HQ216702	T	E	N	-	L	W	V	T	V	Y	Y	G	V	P	V	W	K	E	A	T	T	-	T	L	F	C	A	S	D	A	K	A	Y	D	I	E	V	H	N	V	W	A	T	H	A	C	V	P	T
B.US.2005.1586_A1.HQ216730	A	E	N	-	L	W	V	T	V	Y	Y	G	V	P	V	W	K	E	A	T	T	-	T	L	F	C	A	S	D	A	K	G	Y	D	T	E	V	H	N	V	W	A	T	H	A	C	V	P	T
B.US.2005.1588_A10.HQ216755	T	N	N	-	L	W	V	T	V	Y	Y	G	V	P	V	W	K	D	A	T	T	-	T	L	F	C	A	S	D	A	K	G	Y	D	T	E	A	H	N	V	W	A	T	H	A	C	V	P	T
B.US.2005.1599_A1.HQ216785	A	G	Q	-	L	W	V	T	V	Y	Y	G	V	P	V	W	K	E	A	T	T	-	T	L	F	C	A	S	D	A	K	A	Y	D	T	E	A	H	N	V	W	A	T	H	A	C	V	P	T
B.US.2005.1624_A1.HQ216810	A	G	N	-	L	W	V	T	V	Y	Y	G	V	P	V	W	K	E	A	T	T	-	T	L	F	C	A	S	D	A	K	A	Y	D	T	E	A	H	N	V	W	A	T	H	A	C	V	P	T
B.US.2005.1631_A1.HQ216841	A	Q	Q	-	L	W	V	T	V	Y	Y	G	V	P	V	W	K	E	A	T	T	-	T	L	F	C	A	S	D	A	K	A	Y	D	T	E	V	H	N	V	W	A	T	H	A	C	V	P	T
B.US.2005.1632_A12.HQ216861	A	D	Q	-	L	W	V	T	V	Y	Y	G	V	P	V	W	K	E	A	T	T	-	T	L	F	C	A	S	D	A	K	A	Y	D	T	E	V	H	N	V	W	A	T	H	A	C	V	P	T
B.US.2006.1711_A1.HQ216893	A	E	K	-	L	W	V	T	V	Y	Y	G	V	P	V	W	K	E	A	T	T	-	T	L	F	C	A	S	D	A	K	A	Y	D	A	E	V	H	N	V	W	A	T	H	A	C	V	P	T
B.US.2006.1791_B3.HQ216915	A	E	D	-	L	W	V	T	V	Y	Y	G	V	P	V	W	R	D	A	T	T	-	T	L	F	C	A	S	D	A	K	S	Y	D	K	E	V	H	N	V	W	A	T	H	A	C	V	P	T
B.US.2006.1794_A1.HQ216949	A	A	N	-	L	W	V	T	V	Y	Y	G	V	P	V	W	K	E	A	N	T	-	T	L	F	C	A	S	E	A	K	A	Y	D	K	E	A	H	N	V	W	A	T	H	A	C	V	P	T
B.US.2006.701010043_E_A1.HQ217019	A	E	Q	-	L	W	V	A	V	Y	Y	G	V	P	V	W	K	E	A	T	T	-	T	L	F	C	A	S	D	A	K	G	Y	D	T	E	V	H	N	V	W	A	T	H	A	C	V	P	T
B.US.2004.DIGA3757_A1.HQ217167	T	E	Q	-	L	W	V	T	V	Y	Y	G	V	P	V	W	R	E	A	N	T	-	T	L	-	-	-	-	D	A	K	A	Y	D	T	E	V	H	N	V	W	A	T	H	A	C	V	P	T
B.US.2002.EABE4459_E4.HQ217193	-	D	N	-	L	W	V	T	V	Y	Y	G	V	P	V	W	R	E	A	N	T	-	S	L	F	C	A	S	D	A	K	A	Y	D	T	E	A	H	N	V	W	A	T	H	A	C	V	P	T
B.US.2006.GETO5098_A1.HQ217256	-	E	Q	-	L	W	V	T	V	Y	Y	G	V	P	V	W	K	E	A	T	T	-	T	L	F	C	A	S	D	A	K	A	Y	D	T	E	V	H	N	V	W	A	T	H	A	C	V	P	T
B.US.2004.JACH1853_A1.HQ217315	T	E	K	-	L	W	V	T	V	Y	Y	G	V	P	V	W	K	E	A	T	T	-	T	L	F	C	A	S	D	A	K	A	Y	D	T	E	A	H	N	I	W	A	T	H	A	C	V	P	T
B.US.2003.RHGA1581_A1.HQ217443	A	G	N	-	L	W	V	T	V	Y	Y	G	V	P	V	W	K	E	A	T	T	-	T	L	F	C	A	S	D	A	R	A	Y	D	T	E	V	H	N	V	W	A	T	H	A	C	V	P	T
B.US.2005.RHMI4089_A1.HQ217474	T	E	K	-	L	W	V	T	V	Y	Y	G	V	P	V	W	K	E	A	T	T	-	T	L	F	C	A	S	D	A	K	A	Y	D	T	E	V	H	N	V	W	A	T	H	A	C	V	P	T
B.US.2005.ROST4216_B1.HQ217541	A	D	D	-	L	W	V	T	V	Y	Y	G	V	P	V	W	K	E	A	N	T	-	T	L	F	C	A	S	D	A	R	A	Y	E	K	E	V	H	N	V	W	A	T	H	A	C	V	P	T
B.TT.2000.SC46C_A1.HQ217651	A	D	N	-	L	W	V	T	V	Y	Y	G	V	P	V	W	K	E	A	T	T	-	T	L	F	C	A	S	D	A	K	A	Y	E	R	E	V	H	N	V	W	A	T	H	A	C	V	P	T
B.TT.1995.SC50_A1.HQ217673	A	G	Q	-	L	W	V	T	V	Y	Y	G	V	P	V	W	K	E	A	T	T	-	T	L	F	C	A	S	D	A	K	A	Y	V	T	E	K	H	N	V	W	A	T	H	A	C	V	P	T
B.US.2005.STCO5453_A2.HQ217733	T	G	Q	-	L	W	V	T	V	Y	Y	G	V	P	V	W	R	D	A	T	T	-	T	L	F	C	A	S	D	A	K	T	Y	S	P	E	R	H	N	V	W	A	S	H	A	C	V	P	T
B.TT.2001.TT106C_A1.HQ217760	T	Q	Q	-	L	W	V	T	V	Y	Y	G	V	P	V	W	K	E	A	T	T	-	T	L	F	C	A	S	D	A	K	A	Y	D	T	E	V	H	N	V	W	A	T	H	A	C	V	P	T
B.US.2005.Z62_p1.HQ217818	V	D	Q	-	L	W	V	T	V	Y	Y	G	V	P	V	W	K	E	A	N	T	-	T	L	F	C	A	S	N	A	K	S	Y	S	T	E	K	H	N	V	W	A	T	H	A	C	V	P	T
B.US.2005.Z64_p17.HQ217840	Q	G	P	-	L	W	V	T	V	Y	Y	G	V	P	V	W	K	E	A	T	T	-	T	L	F	C	A	S	D	A	K	A	Y	K	T	E	M	H	N	V	W	A	T	H	A	C	V	P	T
B.US.2005.Z71_p1.HQ217860	D	E	K	-	L	W	V	T	V	Y	Y	G	V	P	V	W	K	D	A	A	T	-	T	L	F	C	A	S	D	A	K	S	Y	D	T	E	V	H	N	V	W	A	T	H	A	C	V	P	T
B.US.2005.Z74_p1.HQ217874	T	E	N	-	L	W	V	T	V	Y	Y	G	V	P	V	W	K	E	A	T	T	-	T	L	F	C	A	S	D	A	K	T	Y	D	T	E	V	H	N	V	W	A	T	H	A	C	V	P	T
B.US.2005.Z75_p1.HQ217892	T	E	K	-	L	W	V	T	V	Y	Y	G	V	P	V	W	K	E	A	T	T	-	T	L	F	C	A	S	D	A	K	A	Y	V	P	E	A	H	N	V	W	A	T	H	A	C	V	P	T
B.US.2006.Z85_p12.HQ217930	-	E	D	-	L	W	V	T	V	Y	Y	G	V	P	V	W	K	E	A	S	T	-	T	L	F	C	A	S	D	A	K	S	Y	D	T	E	V	H	N	V	W	A	T	H	A	C	V	P	T
B.US.2006.Z86_p1.HQ217947	K	E	N	-	L	W	V	T	V	Y	Y	G	V	P	V	W	K	E	A	T	T	-	T	L	F	C	A	S	D	A	K	A	Y	K	P	E	A	H	N	I	W	A	T	H	A	C	V	P	T
B.US.2006.Z91_p1.HQ217967	K	E	N	-	L	W	V	T	V	Y	Y	G	V	P	V	W	K	E	A	T	T	-	T	L	F	C	A	S	D	A	K	A	Y	D	T	E	V	H	N	V	W	A	T	H	A	C	V	P	T
B.US.2006.Z92_p10.HQ217984	T	E	N	-	K	W	V	T	V	Y	Y	G	V	P	V	W	K	E	A	N	T	-	T	L	F	C	A	S	D	A	K	G	Y	E	T	E	V	H	N	V	W	A	T	H	A	C	V	P	T
B.US.2006.Z93_p1.HQ218001	A	D	N	-	L	W	V	T	V	Y	Y	G	V	P	V	W	R	E	A	T	T	-	T	L	F	C	A	S	D	A	K	A	Y	D	T	E	A	H	N	V	W	A	T	H	A	C	V	P	T
B.US.2006.Z94_p1.HQ218020	T	G	Q	-	L	W	V	T	V	Y	Y	G	V	P	V	W	K	E	A	T	T	-	T	L	F	C	A	S	D	A	K	A	Y	K	T	E	V	H	N	V	W	A	T	H	A	C	V	P	T
B.US.2006.Z95_p1.HQ218034	A	G	N	-	L	W	V	T	V	Y	Y	G	V	P	V	W	K	E	A	T	T	-	T	L	F	C	A	S	D	A	K	A	Y	V	K	E	V	H	N	V	W	A	T	H	A	C	V	P	T
B.BR.2006.P1357_E2.HQ236571	-	E	Q	-	L	W	V	T	V	Y	Y	G	V	P	V	W	K	E	A	T	T	-	T	L	F	C	A	S	D	A	K	A	Y	A	T	E	V	H	N	V	W	A	T	H	A	C	V	P	T
B.US.2005.04013383_0_SC13.HQ238279	T	E	K	-	L	W	V	T	V	Y	Y	G	V	P	V	W	K	E	A	T	T	-	T	L	F	C	A	S	D	A	K	A	Y	E	T	E	V	H	N	V	W	A	T	R	A	C	V	P	T
B.CO.2006.subject_247_day1_clone_10.HQ377375	G	Q	Q	-	L	W	V	T	V	Y	Y	G	V	P	V	W	K	E	A	T	T	-	T	L	F	C	A	S	D	A	K	A	Y	D	T	E	V	H	N	V	W	A	T	H	A	C	V	P	T
B.BR.2006.subject_485_day1_clone_03.HQ377411	T	Q	Q	-	M	W	V	T	V	Y	Y	G	V	P	V	W	K	E	A	T	T	-	I	L	F	C	A	S	D	A	K	A	Y	D	T	E	V	H	N	V	W	A	T	H	A	C	V	P	T
B.BR.2006.subject_498_day1_clone_10.HQ377435	E	D	K	-	L	W	V	T	V	Y	Y	G	V	P	V	W	K	E	A	T	T	-	T	L	F	C	A	S	E	A	K	A	Y	D	T	E	V	H	N	V	W	A	T	H	A	C	V	P	T
B.BR.2006.subject_784_day1_clone_02.HQ377483	T	E	E	-	L	W	V	T	V	Y	Y	G	V	P	V	W	K	E	A	T	T	-	T	L	F	C	A	S	D	A	K	A	Y	D	T	E	V	H	N	V	W	A	T	H	A	C	V	P	T
B.NL.2003.patient_A_5_2.HQ386140	E	D	Q	-	L	W	V	T	V	Y	Y	G	V	P	V	W	K	E	A	N	T	-	T	L	F	C	A	S	D	A	K	A	Y	N	T	E	A	H	S	V	W	A	T	H	A	C	V	P	T
B.NL.2002.patient_B_5_11.HQ386159	T	E	K	-	L	W	V	T	V	Y	Y	G	V	P	V	W	K	E	A	N	T	-	T	L	F	C	A	S	D	A	K	A	H	N	T	E	V	H	N	V	W	A	T	H	A	C	V	P	T
B.NL.2002.patient_C_9_3.HQ386173	V	G	N	-	L	W	V	T	V	Y	Y	G	V	P	V	W	K	E	A	T	T	-	T	L	F	C	A	S	D	A	K	A	Y	D	T	E	V	H	N	V	W	A	T	H	A	C	V	P	T
B.NL.2003.patient_D_5_13.HQ386192	A	G	K	-	L	W	V	T	V	Y	Y	G	V	P	V	W	K	E	A	N	T	-	T	L	F	C	A	S	D	A	K	V	H	N	R	E	A	H	N	V	W	A	T	H	A	C	V	P	T
B.NL.2002.patient_E_129_1.HQ386210	T	E	D	-	T	W	V	T	V	Y	Y	G	V	P	V	W	K	E	A	T	T	-	T	L	F	C	A	S	D	A	K	A	Y	S	T	E	A	H	N	V	W	A	T	H	A	C	V	P	T
B.CN.2006.CNE1.HQ699949	A	E	K	-	L	W	V	T	V	Y	Y	G	V	P	V	W	K	E	A	T	T	-	T	L	F	C	A	S	D	A	K	A	Y	D	T	E	V	H	N	V	W	A	T	H	A	C	V	P	T
B.CN.2004.CNE64.HQ699979	A	D	K	-	L	W	V	T	V	Y	Y	G	V	P	V	W	K	D	A	T	T	-	T	L	F	C	A	S	D	A	K	A	Y	E	T	E	V	H	N	V	W	A	T	H	A	C	V	P	T
B.CN.2004.CNE83_U.HQ699990	A	E	N	-	L	W	V	T	V	Y	Y	G	V	P	V	W	K	D	A	T	T	-	T	L	F	C	A	S	D	A	K	A	Y	D	T	E	V	H	N	V	W	A	T	H	A	C	V	P	T
B.CN.2005.CNE95_U.HQ699995	A	E	N	-	L	W	V	T	V	Y	Y	G	V	P	V	W	K	D	A	T	T	-	T	L	F	C	A	S	D	A	K	A	Y	K	T	E	A	H	N	I	W	A	T	H	A	C	V	P	T
B.CN.2005.CNE101_U.HQ699998	A	E	N	-	L	W	V	T	V	Y	Y	G	V	P	V	W	K	E	A	T	T	-	T	L	F	C	A	S	D	A	K	A	Y	D	T	E	V	H	N	V	W	A	T	H	A	C	V	P	T
B.US.2006.700010150_A11.HQ908232	T	N	N	-	L	W	V	T	V	Y	Y	G	V	P	V	W	K	D	A	T	T	-	T	L	F	C	A	S	D	A	K	A	Y	D	T	E	A	H	N	I	W	A	T	H	A	C	V	P	T
B.PE.2006.502_0524_FL04.JF320008	T	K	N	-	L	W	V	T	V	Y	Y	G	V	P	V	W	K	E	A	N	T	-	T	L	F	C	A	S	D	A	K	A	Y	D	T	E	V	H	N	V	W	A	T	H	A	C	V	P	T
B.US.2006.502_0961_RH08.JF320011	S	E	N	-	L	W	V	T	V	Y	Y	G	V	P	V	W	K	E	A	T	T	-	T	L	F	C	A	S	D	A	K	A	Y	E	T	E	V	H	N	V	W	A	T	H	A	C	V	P	T
B.US.2006.502_0227_FL05.JF320036	T	E	K	-	L	W	V	T	V	Y	Y	G	V	P	V	W	K	E	A	T	T	-	T	L	F	C	A	S	E	A	K	A	Y	D	T	E	V	H	N	V	W	A	T	H	A	C	V	P	T
B.US.2006.502_0572_FL06.JF320038	A	D	N	-	L	W	V	T	V	Y	Y	G	V	P	V	W	K	E	A	K	T	-	T	L	F	C	A	S	D	A	R	A	Y	D	T	E	V	H	N	V	W	A	T	H	A	C	V	P	T
B.US.2005.502_1400_FL02.JF320043	D	K	D	-	K	W	V	T	V	Y	Y	G	V	P	V	W	K	E	A	N	T	-	T	L	F	C	A	S	D	A	K	S	Y	S	T	E	A	H	N	V	W	A	T	H	A	C	V	P	T
B.US.2006.502_1174_FL07.JF320044	T	Q	Q	-	L	W	V	T	V	Y	Y	G	V	P	V	W	K	E	A	T	T	-	T	L	F	C	A	S	D	A	K	A	Y	D	T	E	V	H	N	V	W	A	T	H	A	C	V	P	T
B.US.2006.502_0309_wg13.JF320048	V	E	Q	-	G	W	V	T	V	Y	Y	G	V	P	V	W	K	E	A	T	T	-	T	L	F	C	A	S	D	A	K	A	Y	D	P	E	V	H	N	V	W	A	T	H	A	C	V	P	T
B.US.2005.502_2495_wg02.JF320054	A	E	Q	-	L	W	V	T	V	Y	Y	G	V	P	V	W	K	E	A	T	T	-	T	L	F	C	A	S	D	A	K	A	Y	S	T	E	A	H	N	V	W	A	T	H	A	C	V	P	T
B.US.2005.502_0223_wg1.JF320059	A	E	Q	-	L	W	V	T	V	Y	Y	G	V	P	V	W	K	E	A	S	T	-	T	L	F	C	A	S	D	A	K	S	Y	S	T	E	Q	H	N	V	W	A	T	H	A	C	V	P	T
B.US.2006.502_0346_RH06.JF320083	T	A	N	-	L	W	V	T	V	Y	Y	G	V	P	V	W	K	E	A	N	T	-	T	L	F	C	A	S	D	A	K	A	V	N	T	E	K	H	N	V	W	A	T	H	A	C	V	P	T
B.US.2006.502_1619_FL09.JF320120	T	E	Q	-	L	W	V	T	V	Y	Y	G	V	P	V	W	K	E	A	T	T	-	T	L	F	C	A	S	D	A	K	A	Y	K	T	E	K	H	N	V	W	A	T	H	A	C	V	P	T
B.US.2006.502_1211_FL04.JF320144	T	E	Q	-	L	W	V	T	V	Y	Y	G	V	P	V	W	K	E	A	T	T	-	T	L	F	C	A	S	D	A	K	A	Y	D	T	E	A	H	N	V	W	A	T	H	A	C	V	P	T
B.US.2006.502_2667_FL03.JF320145	E	E	K	-	L	W	V	T	V	Y	Y	G	V	P	V	W	K	E	A	T	T	-	T	L	F	C	A	S	D	A	K	G	Y	D	T	E	V	H	N	V	W	A	T	H	A	C	V	P	T
B.US.2006.502_0923_wg07.JF320160	T	E	K	-	L	W	V	T	V	Y	Y	G	V	P	V	W	K	E	A	T	T	-	T	L	F	C	A	S	D	A	K	A	Y	D	T	E	A	H	N	V	W	A	T	H	A	C	V	P	T
B.US.2006.502_1919_RH01.JF320184	A	E	K	-	L	W	V	T	V	Y	Y	G	V	P	V	W	K	E	A	T	T	-	T	L	F	C	A	S	D	A	K	A	Y	D	R	E	A	H	N	V	W	A	T	H	A	C	V	P	T
B.US.2005.502_2136_FL02.JF320185	A	E	Q	-	G	W	V	T	V	Y	Y	G	V	P	V	W	K	E	A	V	T	-	T	L	F	C	A	S	D	A	K	A	Y	D	S	E	V	H	N	V	W	A	T	H	A	C	V	P	T
B.PE.2006.502_0648_FL03.JF320186	T	E	Q	-	S	W	V	T	V	Y	Y	G	V	P	V	W	K	E	A	T	T	-	T	L	F	C	A	S	D	A	K	A	Y	K	T	E	M	H	N	V	W	A	T	H	A	C	V	P	T
B.PE.2006.502_0841_FL03.JF320196	Q	E	Q	-	L	W	V	T	V	Y	Y	G	V	P	V	W	K	E	A	T	T	-	T	L	F	C	A	S	D	A	K	A	Y	D	T	E	V	H	N	V	W	A	T	H	A	C	V	P	T
B.PE.2006.502_2717_RH03.JF320230	A	E	N	-	L	W	V	T	V	Y	Y	G	V	P	V	W	K	E	A	T	T	-	T	L	F	C	A	S	N	A	K	A	Y	D	T	E	K	H	N	V	W	A	T	H	A	C	V	P	T
B.PE.2006.502_2794_FL01.JF320241	T	E	N	-	L	W	V	T	V	Y	Y	G	V	P	V	W	K	E	A	T	T	-	T	L	F	C	A	S	D	A	K	A	Y	D	T	E	V	H	N	V	W	A	T	H	A	C	V	P	T
B.US.2006.502_0839_RH01.JF320259	A	E	K	-	L	W	V	T	V	Y	Y	G	V	P	V	W	K	E	A	K	T	-	T	L	F	C	A	S	D	A	K	A	Y	D	T	E	V	H	N	V	W	A	T	H	A	C	V	P	T
B.US.2006.502_0762_RH05.JF320329	T	D	K	-	L	W	V	T	V	Y	Y	G	V	P	V	W	K	E	A	N	T	-	T	L	F	C	A	S	D	A	K	A	Y	E	T	E	K	H	N	V	W	A	T	H	A	C	V	P	T
B.US.2006.502_1512_FL01.JF320356	A	E	D	-	S	W	V	T	I	Y	Y	G	V	P	V	W	K	E	A	T	T	-	T	L	F	C	A	S	D	A	K	A	Y	D	T	E	V	H	N	V	W	A	T	H	A	C	V	P	T
B.US.2005.502_1926_FL01.JF320361	T	E	Q	-	L	W	V	T	V	Y	Y	G	V	P	V	W	K	E	A	T	T	-	T	L	F	C	A	S	D	A	K	A	Y	D	T	E	V	H	N	V	W	A	T	Q	A	C	V	P	T
B.US.2006.502_0176_FL06.JF320363	A	E	-	-	K	W	V	T	V	Y	Y	G	V	P	V	W	K	E	A	T	T	-	T	L	F	C	A	S	D	A	K	A	Y	V	A	E	A	H	N	V	W	A	T	H	A	C	V	P	T
B.CA.2006.502_1027_wg02.JF320411	A	E	Q	-	L	W	V	T	V	Y	Y	G	V	P	V	W	K	E	A	N	T	-	T	L	F	C	A	S	D	A	K	A	Y	E	T	E	V	H	N	V	W	A	T	H	A	C	V	P	T
B.CA.2006.502_1799_FL02.JF320427	A	E	K	-	L	W	V	T	V	Y	Y	G	V	P	V	W	K	E	A	T	T	-	T	L	F	C	A	S	D	A	K	A	Y	D	S	E	V	H	N	V	W	A	T	H	A	C	V	P	T
B.US.2005.502_2008_FL12.JF320482	T	E	K	-	L	W	V	T	V	Y	Y	G	V	P	V	W	K	E	A	T	T	-	T	L	F	C	A	S	D	A	K	A	Y	D	T	E	V	H	N	V	W	A	T	H	A	C	V	P	T
B.US.2006.502_0897_RH03.JF320497	K	E	K	-	S	W	V	T	V	Y	Y	G	V	P	V	W	K	E	A	T	T	-	T	L	F	C	A	S	D	A	K	A	Y	D	T	E	A	H	N	V	W	A	T	H	A	C	V	P	T
B.US.2006.502_0717_RH02.JF320520	A	E	K	-	L	W	V	T	V	Y	Y	G	V	P	V	W	R	D	A	N	T	-	T	L	F	C	A	S	D	A	K	A	Y	V	T	E	A	H	N	V	W	A	T	H	A	C	V	P	T
B.US.2006.502_1046_FL04.JF320564	E	E	N	-	L	W	V	T	V	Y	Y	G	V	P	V	W	K	E	A	S	T	-	T	L	F	C	A	S	D	A	K	A	Y	I	Q	E	A	H	N	V	W	A	T	H	A	C	V	P	T
B.US.2006.502_2437_RH01.JF320592	-	E	Q	-	L	W	V	T	V	Y	Y	G	V	P	V	W	K	E	A	T	T	-	T	L	F	C	A	S	D	A	K	A	Y	D	T	E	V	H	N	V	W	A	T	H	A	C	V	P	T
B.US.2006.502_0062_FL04.JF320613	-	E	D	-	L	W	V	T	V	Y	Y	G	V	P	V	W	K	D	A	N	T	-	T	L	F	C	A	S	D	A	K	G	Y	T	T	E	V	H	N	V	W	A	T	H	A	C	V	P	T
B.US.2006.502_0053_wg06.JF320615	S	E	K	-	L	W	V	T	V	Y	Y	G	V	P	V	W	K	E	A	T	T	-	T	L	F	C	A	S	D	A	K	A	Y	D	T	E	V	H	N	V	W	A	T	H	A	C	V	P	T
B.US.2005.05US_SAJ_NVS12.JF689852	-	E	K	-	L	W	V	T	V	Y	Y	G	V	P	V	W	K	E	A	T	T	-	T	L	F	C	A	S	D	A	K	A	Y	D	T	E	V	H	N	V	W	A	T	H	A	C	V	P	T
B.US.2005.05US_SAJ_NVS16.JF689854	E	E	K	-	L	W	V	T	V	Y	Y	G	V	P	V	W	K	E	A	A	T	-	T	L	F	C	A	S	D	A	K	A	Y	D	T	E	V	H	N	V	W	A	T	H	A	C	V	P	T
B.US.2005.05US_SAJ_NVS3.JF689856	T	E	K	-	L	W	V	T	V	Y	Y	G	V	P	V	W	K	E	A	N	T	-	T	L	F	C	A	S	D	A	K	A	Y	D	T	E	A	H	N	V	W	A	T	H	A	C	V	P	T
B.US.2005.05US_SAJ_NVS5.JF689857	T	D	K	-	L	W	V	T	V	Y	Y	G	V	P	V	W	K	E	A	T	T	-	T	L	F	C	A	S	D	A	K	A	Y	D	T	E	V	H	N	V	W	A	T	H	A	C	V	P	T
B.US.2005.05US_SAJ_NVS9.JF689860	-	E	N	-	L	W	V	T	V	Y	Y	G	V	P	V	W	K	E	A	V	T	-	T	L	F	C	A	S	D	A	K	A	Y	D	T	E	V	H	N	V	W	A	T	H	A	C	V	P	T
B.US.2006.06US_SAJ_C164_SC.JF689862	T	E	Q	-	L	W	V	T	V	Y	Y	G	V	P	V	W	K	E	A	T	T	-	T	L	F	C	A	S	D	A	K	A	Y	T	T	E	V	H	N	V	W	A	T	H	A	C	V	P	T
B.US.2006.06US_SAJ_C165_TJ.JF689863	T	E	Q	-	L	W	V	T	V	Y	Y	G	V	P	V	W	K	E	A	T	T	-	T	L	F	C	A	S	D	A	K	A	H	N	T	E	V	H	N	V	W	A	T	H	A	C	V	P	T
B.US.2006.06US_SAJ_C167_LH.JF689865	-	E	Q	-	L	W	V	T	V	Y	Y	G	V	P	V	W	K	E	A	N	T	-	T	L	F	C	A	S	D	A	K	A	Y	D	T	E	V	H	N	V	W	A	T	H	A	C	V	P	T
B.US.2006.06US_SAJ_C168_LS.JF689866	A	E	N	-	L	W	V	T	V	Y	Y	G	V	P	V	W	K	E	A	K	T	-	T	L	F	C	A	S	D	A	K	A	Y	E	T	E	V	H	N	V	W	A	T	H	A	C	V	P	T
B.US.2006.06US_SAJ_C169_JS.JF689867	N	E	K	-	L	W	V	T	V	Y	Y	G	V	P	V	W	K	E	A	T	T	-	T	L	F	C	A	S	D	A	K	A	Y	D	T	E	V	H	N	V	W	A	T	H	A	C	V	P	T
B.US.2006.06US_SAJ_NVS23.JF689871	A	E	K	-	L	W	V	T	V	Y	Y	G	V	P	V	W	K	E	A	T	T	-	T	L	F	C	A	S	D	A	K	A	H	D	T	E	V	H	N	V	W	A	T	H	A	C	V	P	T
B.US.2006.06US_SAJ_NVS27.JF689872	T	E	Q	-	L	W	V	T	V	Y	Y	G	V	P	V	W	K	E	A	T	T	-	T	L	F	C	A	S	D	A	R	A	Y	D	T	E	V	H	N	V	W	A	T	H	A	C	V	P	T
B.US.2006.06US_SAJ_NVS31.JF689873	A	E	N	-	L	W	V	T	V	Y	Y	G	V	P	V	W	K	E	A	N	T	-	T	L	F	C	A	S	D	A	K	A	Y	S	T	E	V	H	N	V	W	A	T	H	A	C	V	P	T
B.US.2006.06US_SAJ_NVS35.JF689875	A	E	D	-	L	W	V	T	V	Y	Y	G	V	P	V	W	K	E	A	K	T	-	T	L	F	C	A	S	D	A	K	A	Y	D	T	E	A	H	N	V	W	A	T	H	A	C	V	P	T
B.US.2006.06US_SAJ_NVS39.JF689876	K	D	N	-	L	W	V	T	V	Y	Y	G	V	P	V	W	K	E	A	T	T	-	T	L	F	C	A	S	D	A	K	A	Y	D	T	E	V	H	N	V	W	A	T	H	A	C	V	P	T
B.GB.1991.E21BrD2.JF706370	T	D	K	-	L	W	V	T	V	Y	Y	G	V	P	V	W	K	E	A	T	T	-	T	L	F	C	A	S	D	A	K	A	Y	D	T	E	V	H	N	V	W	A	T	H	A	C	V	P	T
B.CN.2003.SHXDC0081.JF932492	A	E	N	-	L	W	V	T	V	Y	Y	G	V	P	V	W	K	E	A	T	T	-	T	L	F	C	A	S	D	A	K	A	Y	D	T	E	V	H	N	V	W	A	T	H	A	C	V	P	T
B.CN.1998.YN9838.JF932496	A	E	P	-	L	W	V	T	V	Y	Y	G	V	P	V	W	K	E	A	T	T	-	T	L	F	C	A	S	D	A	K	A	Y	D	T	E	V	H	N	V	W	A	T	H	A	C	V	P	T
B.US.2004.USPI83747EI6y04121pcWG2B5.JN024100	T	E	K	-	L	W	V	T	V	Y	Y	G	V	P	V	W	K	E	A	T	T	-	T	L	F	C	A	S	D	A	K	A	Y	D	T	E	V	H	N	V	W	A	T	H	A	C	V	P	T
B.US.2004.USPI71101EI7y04051pcWG2B14.JN024203	T	E	K	-	L	W	V	T	V	Y	Y	G	V	P	V	W	K	E	A	N	T	-	T	L	F	C	A	S	D	A	K	A	Y	A	T	E	I	H	N	V	W	A	T	H	A	C	V	P	T
B.US.1995.USPI90770EI3y95061pcWG2B3.JN024274	E	E	G	-	L	W	V	T	V	Y	Y	G	V	P	V	W	K	E	A	T	T	-	T	L	F	C	A	S	D	A	K	A	Y	D	T	E	A	H	N	V	W	A	T	H	A	C	V	P	T
B.US.2005.USPI38051EI3y05121pcWG2B1.JN024450	A	E	N	-	L	W	V	T	V	Y	Y	G	V	P	V	W	K	E	A	T	T	-	T	L	F	C	A	S	D	A	K	A	Y	D	T	E	V	H	N	M	W	A	T	H	A	C	V	P	T
B.US.2005.USPI51550EI3285y05051pcWG2B1.JN024459	L	E	Q	-	K	W	V	T	V	Y	Y	G	V	P	V	W	K	E	A	N	T	-	T	L	F	C	A	S	D	A	K	A	Y	V	T	E	A	H	N	V	W	A	T	H	A	C	V	P	T
B.US.2005.USPI11286EI13y05091pcWG2B1.JN024469	T	E	K	-	L	W	V	T	V	Y	Y	G	V	P	V	W	K	E	A	T	T	-	T	L	F	C	A	S	D	A	K	A	Y	K	T	E	V	H	N	V	W	A	T	H	A	C	V	P	T
B.GB.2001.patient_MM8.JN034137	A	D	N	-	L	W	V	T	V	Y	Y	G	V	P	V	W	K	E	A	T	T	-	T	L	F	C	A	S	D	A	K	A	Y	D	T	E	A	H	N	V	W	A	T	H	A	C	V	P	T
B.GB.2000.patient_MM4.JN034158	A	D	Q	-	L	W	V	T	V	Y	Y	G	V	P	V	W	K	E	A	T	T	-	T	L	F	C	A	S	D	A	K	A	Y	D	T	E	V	H	N	V	W	A	T	H	A	C	V	P	T
B.UY.2002.02UY_TSU1290.JN235958	-	E	Q	-	L	W	V	T	V	Y	Y	G	V	P	V	W	K	E	A	T	T	-	T	L	F	C	A	S	D	A	K	A	Y	I	K	E	A	H	N	V	W	A	T	H	A	C	V	P	T
B.UY.1999.99UY_TRA0043.JN235959	A	G	Q	-	G	W	V	T	V	Y	Y	G	V	P	V	W	K	E	A	T	T	-	T	L	F	C	A	S	D	A	K	A	Y	D	T	E	V	H	N	V	W	A	T	H	A	C	V	P	T
B.UY.1999.99UY_TRA0177.JN235965	T	E	K	-	L	W	V	T	V	Y	Y	G	V	P	V	W	K	E	A	-	T	-	T	L	F	C	A	S	D	A	K	G	Y	D	T	E	V	H	N	V	W	A	T	H	A	C	V	P	T
B.TH.2004.04TH317223.JN248321	T	N	N	-	L	W	V	T	V	Y	Y	G	V	P	V	W	K	E	A	T	T	-	T	L	F	C	A	S	D	A	K	A	Y	M	T	E	V	H	N	V	W	A	T	H	A	C	V	P	T
B.TH.2004.04TH601066.JN248329	A	K	N	-	L	W	V	T	V	Y	Y	G	V	P	V	W	K	D	A	T	T	-	T	L	F	C	A	S	D	A	K	A	Y	D	T	E	V	H	N	V	W	A	T	H	A	C	V	P	T
B.TH.2004.04TH803686.JN248333	T	E	K	-	L	W	V	T	V	Y	Y	G	V	P	V	W	K	E	A	T	T	-	T	L	F	C	A	S	D	A	K	A	Y	D	T	E	V	H	N	V	W	A	T	H	A	C	V	P	T
B.TH.2004.04TH808998.JN248335	A	E	N	-	L	W	V	T	V	Y	Y	G	V	P	V	W	K	D	A	S	T	-	T	L	F	C	A	S	D	A	K	A	Y	D	T	E	V	H	N	V	W	A	T	H	A	C	V	P	T
B.TH.2004.04TH821921.JN248337	-	E	N	-	L	W	V	T	V	Y	Y	G	V	P	V	W	K	D	A	N	T	-	T	L	F	C	A	S	D	A	K	A	Y	K	T	E	V	H	N	V	W	A	T	H	A	C	V	P	T
B.TH.2005.05TH356883.JN248345	T	D	N	-	L	W	V	T	V	Y	Y	G	V	P	V	W	K	E	A	T	T	-	T	L	F	C	A	S	D	A	K	A	Y	D	T	E	V	H	N	V	W	A	T	H	A	C	V	P	T
B.TH.2005.05TH357801.JN248346	A	Q	Q	-	L	W	V	T	V	Y	Y	G	V	P	V	W	K	E	A	K	T	-	T	L	F	C	A	S	D	A	K	A	Y	D	T	E	V	H	N	V	W	A	T	H	A	C	V	P	T
B.TH.2005.05TH429730.JN248347	A	E	N	-	L	W	V	T	V	Y	Y	G	V	P	V	W	K	E	A	T	T	-	T	L	F	C	A	S	D	A	K	A	Y	D	T	E	V	H	N	V	W	A	T	H	A	C	V	P	T
B.TH.2005.05TH645189.JN248353	V	G	N	-	L	W	V	T	V	Y	Y	G	V	P	V	W	K	D	A	N	T	-	T	L	F	C	A	S	D	A	R	A	Y	S	T	E	V	H	N	I	W	A	T	H	A	C	V	P	T
B.TH.2005.05TH736580.JN248354	A	E	K	-	L	W	V	T	I	Y	Y	G	V	P	V	W	K	E	A	T	T	-	T	L	F	C	A	S	D	A	R	A	Y	D	T	E	V	H	N	V	W	A	T	H	A	C	V	P	T
B.SE.2000.s6_522_8.JN251812	A	D	K	-	L	W	V	T	V	Y	Y	G	V	P	V	W	K	E	A	T	T	-	T	L	F	C	A	S	D	A	K	A	Y	D	T	E	V	H	N	V	W	A	T	H	A	C	V	P	T
B.PY.2002.02PY_PSP0090.JN251901	A	G	Q	-	L	W	V	T	V	Y	Y	G	V	P	V	W	K	E	A	T	T	-	T	L	F	C	A	S	D	A	K	A	Y	D	T	E	A	H	N	V	W	A	T	H	A	C	V	P	T
B.US.1997.4012_C11.JN562755	T	K	E	-	M	W	V	T	V	Y	Y	G	V	P	V	W	K	E	A	A	T	-	T	L	F	C	A	S	D	A	K	A	Y	D	T	E	V	H	N	V	W	A	T	H	A	C	V	P	T
B.US.1999.4030_P52.JN562759	A	E	Q	-	M	W	V	T	V	Y	Y	G	V	P	V	W	K	E	A	T	T	-	T	L	F	C	A	S	D	A	K	A	Y	D	T	E	V	H	N	V	W	A	T	H	A	C	V	P	T
B.US.2000.4033_C10.JN562764	A	E	Q	-	L	W	V	T	V	Y	Y	G	V	P	V	W	K	E	A	T	T	-	T	L	F	C	A	S	D	A	K	A	Y	D	T	E	A	H	N	V	W	A	T	H	A	C	V	P	T
B.US.1997.5003_C18.JN562770	A	D	K	-	L	W	V	T	V	Y	Y	G	V	P	V	W	K	E	A	D	T	-	T	L	F	C	A	S	D	A	K	A	H	D	T	E	V	H	N	V	W	A	T	H	A	C	V	P	T
B.US.2004.7036_C3.JN562775	A	G	Q	-	W	W	V	T	V	Y	Y	G	V	P	V	W	K	E	A	T	T	-	T	L	F	C	A	S	D	A	K	A	Y	D	T	E	V	H	N	V	W	A	T	H	A	C	V	P	T
B.US.2006.4059_C12.JN562779	T	G	N	-	L	W	V	T	V	Y	Y	G	V	P	V	W	K	E	A	T	T	-	T	L	F	C	A	S	D	A	K	S	Y	D	T	E	V	H	N	V	W	A	T	H	A	C	V	P	T
B.US.1997.5002_C13.JN562785	T	E	K	-	L	W	V	T	V	Y	Y	G	V	P	V	W	K	E	A	T	T	-	T	L	F	C	A	S	D	A	K	A	Y	E	T	E	V	H	N	V	W	A	T	H	A	C	V	P	T
B.US.1997.4013_P32.JN562791	T	E	Q	-	L	W	V	T	V	Y	Y	G	V	P	V	W	K	E	A	T	T	-	T	L	F	C	A	S	D	A	K	A	Y	D	T	E	V	H	N	V	W	A	T	H	A	C	V	P	T
B.US.2004.4051_C3.JN562797	Q	Q	Q	-	L	W	V	T	V	Y	Y	G	V	P	V	W	K	E	A	T	T	-	T	L	F	C	A	S	D	A	K	A	Y	D	T	E	V	H	N	V	W	A	T	H	A	C	V	P	T
B.US.2002.7115_C17_21.JN562802	A	E	D	-	L	W	V	T	V	Y	Y	G	V	P	V	W	K	E	A	T	T	-	T	L	F	C	A	S	D	A	K	A	Y	D	T	E	A	H	N	V	W	A	T	H	A	C	V	P	T
B.US.1999.169_1999.JN599165	A	G	N	-	L	W	V	T	V	Y	Y	G	V	P	V	W	K	E	A	T	T	-	I	L	F	C	A	S	D	A	K	T	Y	D	T	E	A	H	N	V	W	A	T	H	A	C	V	P	T
B.US.2006.BP00054_RH01.JN687749	T	E	K	-	L	W	V	T	V	Y	Y	G	V	P	V	W	K	E	A	T	T	-	T	L	F	C	A	S	D	A	K	G	Y	K	T	E	A	H	N	V	W	A	T	H	A	C	V	P	T
B.US.2006.BP00055_RH01.JN687750	A	E	N	-	L	W	V	T	V	Y	Y	G	V	P	V	W	K	E	A	T	T	-	T	L	F	C	A	S	D	A	K	A	Y	D	T	E	V	H	N	V	W	A	T	H	A	C	V	P	T
B.US.2006.BP00057_RH02.JN687758	T	D	Q	-	L	W	V	T	V	Y	Y	G	V	P	V	W	K	E	A	T	T	-	T	L	F	C	A	S	D	A	K	G	Y	D	T	E	V	H	N	V	W	A	T	H	A	C	V	P	T
B.BR.2002.02BR1013.JN692432	E	D	K	-	L	W	V	T	V	Y	Y	G	V	P	V	W	K	E	A	T	T	-	T	L	F	C	A	S	D	A	K	A	Y	D	P	E	V	H	N	V	W	A	T	H	A	C	V	P	T
B.BR.2002.04BR1064.JN692433	T	Q	P	-	L	W	V	T	V	Y	Y	G	V	P	V	W	K	E	A	T	T	-	T	L	F	C	A	S	D	A	K	A	Y	D	T	E	T	H	N	V	W	A	T	H	A	C	V	P	T
B.BR.2002.02BR2025.JN692435	-	E	K	-	L	W	F	T	F	Y	Y	G	V	P	G	R	K	D	A	T	T	-	I	L	F	C	A	S	D	A	K	A	H	H	T	E	A	H	N	I	W	A	T	H	A	C	V	P	T
B.BR.2002.02BR2027.JN692436	E	E	N	-	L	W	V	T	V	H	L	G	G	P	G	W	K	E	A	T	T	-	I	L	F	C	A	S	D	A	K	A	Y	D	T	E	A	H	N	V	W	-	T	H	A	C	V	P	T
B.BR.2002.02BR2032.JN692439	T	D	K	-	L	W	V	T	V	Y	Y	G	V	P	V	W	R	E	A	N	T	-	T	L	F	C	A	S	D	A	K	A	Y	D	T	E	A	H	N	V	W	A	T	H	A	C	V	P	T
B.BR.2002.02BR2041.JN692443	T	E	Q	-	L	W	V	T	V	Y	Y	G	V	P	V	W	K	E	A	N	T	-	S	L	F	C	A	S	D	A	K	A	Y	S	T	E	V	H	N	V	W	A	T	H	A	C	V	P	T
B.BR.2003.03BR1020.JN692445	E	E	K	-	L	W	V	T	V	Y	Y	G	V	P	V	W	K	E	A	T	T	-	T	L	F	C	A	S	D	A	K	A	Y	V	T	E	M	H	N	V	W	A	T	H	A	C	V	P	T
B.BR.2003.03BR1046.JN692447	A	D	H	-	L	W	V	T	V	Y	Y	G	V	P	V	W	K	E	P	P	T	-	T	L	F	C	A	S	D	A	K	A	H	Y	T	E	M	H	N	V	W	A	T	H	A	C	V	P	T
B.BR.2004.04BR1047.JN692450	T	E	Q	-	L	W	V	T	V	Y	Y	G	V	P	V	W	K	E	A	T	T	-	T	L	F	C	A	S	D	A	K	A	Y	E	T	E	V	H	N	V	W	A	T	H	A	C	V	P	T
B.BR.2004.04BR1049.JN692451	A	D	Q	-	L	W	V	T	V	Y	Y	G	V	P	V	W	K	E	A	T	T	-	T	L	F	C	A	S	D	A	K	A	Y	D	T	E	A	H	N	V	W	A	T	H	A	C	V	P	T
B.BR.2004.04BR1051.JN692452	E	K	D	-	L	W	V	T	V	Y	Y	G	V	P	V	W	K	E	A	T	T	-	T	L	F	C	A	S	D	A	K	G	Y	N	T	E	V	H	N	V	W	A	T	H	A	C	V	P	T
B.BR.2004.04BR1054.JN692453	-	E	N	-	L	W	V	T	V	Y	Y	G	V	P	V	W	K	E	A	T	T	-	T	L	F	C	A	S	D	A	K	A	Y	D	T	E	A	H	N	V	W	A	T	H	A	C	V	P	T
B.BR.2004.04BR1057.JN692455	T	E	Q	-	L	W	V	T	V	Y	Y	G	V	P	V	W	K	E	A	T	T	-	T	L	F	C	A	S	D	A	K	A	Y	D	T	E	V	H	N	V	W	A	T	H	A	C	V	P	T
B.BR.2004.04BR1068.JN692457	K	D	N	-	W	W	V	T	V	Y	Y	G	V	P	V	W	K	E	A	T	A	-	T	L	F	C	A	S	D	A	K	A	Y	D	T	E	A	H	N	V	W	A	T	H	A	C	V	P	T
B.BR.2005.05BR1074.JN692459	T	Q	Q	-	L	W	V	T	V	Y	Y	G	V	P	V	W	K	E	A	T	T	-	T	L	F	C	A	S	D	A	K	A	Y	E	T	E	A	H	N	V	W	A	T	H	A	C	V	P	T
B.BR.2005.05BR1078.JN692461	T	D	Q	-	L	W	V	T	V	Y	Y	G	V	P	V	W	K	E	A	T	T	-	T	L	F	C	A	S	D	A	K	A	Y	D	T	E	V	H	N	V	W	A	T	H	A	C	V	P	T
B.BR.2005.05BR1079.JN692462	Q	E	K	-	L	W	V	T	V	Y	Y	G	V	P	V	W	K	E	A	K	T	-	T	L	F	C	A	S	D	A	K	A	V	D	P	E	V	H	N	V	W	A	T	H	A	C	V	P	T
B.BR.2005.05BR1080.JN692463	A	E	Q	L	L	W	V	T	V	Y	Y	G	V	P	V	W	K	E	A	T	T	-	T	L	F	C	A	S	D	A	K	G	Y	D	T	E	V	H	N	V	W	A	T	H	A	C	V	P	T
B.BR.2005.05BR1089.JN692467	A	E	K	-	L	W	V	T	V	Y	Y	G	V	P	V	W	K	D	A	N	A	-	T	L	F	C	A	S	E	A	K	S	V	D	T	E	A	H	N	V	W	A	T	H	A	C	V	P	S
B.BR.2005.05BR1092.JN692468	-	N	Q	-	S	W	V	T	V	Y	Y	G	V	P	V	W	K	E	A	T	T	-	T	L	F	C	A	S	D	A	K	A	Y	D	P	E	I	H	N	V	W	A	T	H	A	C	V	P	T
B.BR.2002.05BR1094.JN692470	T	E	Q	-	L	G	V	T	V	Y	Y	G	V	P	V	W	K	E	A	T	T	-	T	L	F	C	A	S	D	A	K	A	Y	D	T	E	A	H	N	V	W	A	T	H	A	C	V	P	T
B.BR.2005.05BR1095.JN692471	A	E	Q	-	L	W	V	T	V	Y	Y	G	V	P	V	W	K	E	A	T	T	-	T	L	F	C	A	S	N	A	K	A	Y	D	T	E	V	H	N	V	W	A	T	H	A	C	V	P	T
B.BR.2005.05BR1097.JN692472	A	G	N	-	W	W	V	T	V	Y	Y	G	V	P	V	W	K	E	A	N	T	-	T	L	F	C	A	S	D	A	K	A	Y	I	T	E	V	H	N	V	W	A	T	H	A	C	V	P	T
B.BR.2005.05BR1101.JN692473	A	E	Q	-	L	W	V	T	V	Y	Y	G	V	P	V	W	K	D	A	T	T	-	T	L	F	C	A	S	D	A	K	A	Y	S	T	E	A	H	N	V	W	A	T	H	A	C	V	P	T
B.BR.2005.05BR1104.JN692474	T	D	N	-	L	W	V	T	V	Y	Y	G	V	P	V	W	K	E	A	T	T	-	T	L	F	C	A	S	D	A	K	S	Y	D	T	E	V	H	N	V	W	A	T	H	A	C	V	P	T
B.BR.2005.05BR1107.JN692475	A	E	Q	-	L	W	V	T	V	Y	Y	G	V	P	V	W	K	E	T	T	T	-	T	L	F	C	A	S	D	A	R	A	Y	D	T	E	A	H	N	V	W	A	T	S	A	C	V	P	T
B.BR.2005.05BR1110.JN692476	T	K	-	-	-	W	V	T	V	Y	Y	G	V	P	V	W	K	E	A	T	T	-	T	L	F	C	A	S	D	A	K	A	Y	D	T	E	A	H	N	V	W	A	T	H	A	C	V	P	T
B.BR.2006.06BR1115.JN692479	A	E	Q	-	L	W	V	T	V	Y	Y	G	V	P	V	W	K	N	A	T	T	-	T	L	F	C	A	S	D	A	K	A	Y	H	P	E	A	H	N	I	W	A	T	H	A	C	V	P	T
B.BR.2006.06BR1119.JN692480	A	K	Q	-	L	W	V	T	V	Y	Y	G	V	P	V	W	K	E	A	N	T	-	T	L	F	C	A	S	D	A	K	A	Y	D	T	E	V	H	N	V	W	A	T	H	A	C	V	P	T
B.US.1999.7766FL21_33_27.JN786724	T	G	N	-	L	W	V	T	V	Y	Y	G	V	P	V	W	K	E	A	N	T	-	T	L	F	C	A	S	D	A	K	A	Y	A	T	E	V	H	N	V	W	A	T	H	A	C	V	P	T
B.US.1999.10017FL21_9_66_EPI.JN786767	A	D	Q	-	L	W	V	T	V	Y	Y	G	V	P	V	W	K	E	A	T	T	-	T	L	F	C	A	S	E	A	K	A	Y	E	K	E	V	H	N	V	W	A	T	H	A	C	V	P	T
B.US.1999.CA110LNepi112_239.JN786795	A	E	Q	-	L	W	V	T	V	Y	Y	G	V	P	V	W	K	E	A	T	T	-	T	L	F	C	A	S	E	A	K	A	Y	D	T	E	V	H	N	V	W	A	T	H	A	C	V	P	T
B.GB.1993.NA20_LN23_14_4.JN786861	A	G	N	-	L	W	V	T	V	Y	Y	G	V	P	V	W	K	E	A	T	T	-	T	L	F	C	A	S	D	A	K	A	Y	D	T	E	V	H	N	V	W	A	T	H	A	C	V	P	T
B.US.2000.THRO_TF1.JN944930	T	D	K	-	L	W	V	T	V	Y	Y	G	V	P	V	W	K	E	A	V	T	-	T	L	F	C	A	S	D	A	K	A	Y	D	T	E	V	H	N	V	W	A	T	H	A	C	V	P	T
B.US.2006.F1P5129B7b.JQ250872	T	E	K	-	L	W	V	T	V	Y	Y	G	V	P	V	W	K	E	A	T	T	-	T	L	F	C	A	S	D	A	R	A	Y	D	T	E	V	H	N	V	W	A	T	H	A	C	V	P	T
B.US.2004.C1G118D5b.JQ250925	T	E	K	-	L	W	V	T	V	Y	Y	G	V	P	V	W	K	E	A	T	T	-	T	L	F	C	A	S	D	A	K	S	Y	D	T	E	A	H	N	V	W	A	T	H	A	C	V	P	T
B.US.2004.A1G4118D4.JQ251015	A	D	N	-	L	W	V	T	V	Y	Y	G	V	P	V	W	K	E	A	T	T	-	T	L	F	C	A	S	D	A	K	A	Y	D	T	E	V	H	N	V	W	A	T	H	A	C	V	P	T
B.US.2004.H1G1191B1.JQ251105	T	D	K	-	L	W	V	T	V	Y	Y	G	V	P	V	W	K	E	A	T	T	-	T	L	F	C	A	S	D	A	K	A	Y	D	T	E	V	H	N	V	W	A	T	H	A	C	V	P	T
B.KR.2004.04KMK5.JQ316126	A	G	G	-	L	W	V	T	V	Y	Y	G	V	P	A	G	R	D	A	D	T	-	T	L	F	C	A	S	Y	A	A	A	S	D	A	E	A	H	N	V	W	A	T	P	A	C	V	P	I
B.KR.2003.03LSH1.JQ316127	T	E	K	-	S	W	V	T	V	Y	S	G	V	P	V	W	K	E	A	T	T	-	T	L	F	C	A	S	D	A	E	A	Y	D	T	E	V	H	N	V	W	A	T	H	A	C	V	P	I
B.KR.2003.03KDE11.JQ316128	T	G	G	-	L	W	V	T	V	Y	Y	G	V	P	V	W	K	D	A	K	T	-	T	L	F	C	A	S	D	A	K	A	Y	S	T	E	A	H	N	V	W	A	T	H	A	C	V	P	V
B.KR.1999.99HYH2.JQ316129	A	G	E	-	G	W	V	T	V	Y	Y	G	V	P	V	W	K	E	A	T	T	-	T	L	F	C	A	S	D	A	K	A	Y	S	T	E	K	H	N	V	W	A	T	H	A	C	V	P	T
B.KR.2004.04KJS8.JQ316130	A	G	G	-	L	W	V	T	V	Y	Y	G	V	P	V	W	K	E	T	T	T	-	T	L	F	C	A	S	D	A	K	A	Y	D	T	E	A	H	N	V	W	A	T	H	A	C	V	P	I
B.KR.2003.03HJY8.JQ316131	T	G	G	-	L	W	V	T	G	Y	Y	G	E	P	V	W	K	E	A	T	T	-	T	L	F	C	A	S	D	A	K	A	Y	D	T	E	V	H	N	V	W	A	A	R	A	C	V	P	R
B.KR.2003.03KGS5.JQ316132	T	G	G	-	M	W	V	T	V	Y	Y	G	V	P	V	W	K	E	A	T	T	-	T	L	F	C	A	S	D	A	K	A	Y	D	T	E	V	H	N	V	W	A	T	H	A	C	V	P	I
B.KR.2005.05YJN2.JQ316134	T	E	T	-	L	W	V	T	V	Y	Y	G	V	P	V	W	K	E	A	T	T	-	T	L	F	C	A	S	D	A	K	A	Y	D	T	E	V	H	N	V	W	A	T	H	A	C	V	P	I
B.KR.2003.03YGS3.JQ316135	T	E	D	-	L	W	V	T	V	Y	Y	G	V	P	V	W	K	E	A	T	T	-	T	L	F	C	A	S	D	A	K	A	Y	D	T	E	V	H	N	V	W	A	T	H	A	C	V	P	I
B.CH.2002.HIV_CH_BID-V3511_2002.JQ403019	T	T	D	-	L	W	V	T	V	Y	Y	G	V	P	V	W	K	E	A	T	T	-	T	L	F	C	A	S	D	A	K	A	Y	K	T	E	V	H	N	V	W	A	T	H	A	C	V	P	T
B.CH.2002.HIV_CH_BID-V3527_2002.JQ403021	S	E	K	-	L	W	V	T	V	Y	Y	G	V	P	V	W	K	E	A	T	T	-	T	L	F	C	A	S	N	A	K	A	Y	D	T	E	M	H	N	V	W	A	T	H	A	C	V	P	T
B.CH.2000.HIV_CH_BID-V3529_2000.JQ403022	T	E	Q	-	L	W	V	T	V	Y	Y	G	V	P	V	W	K	E	T	N	A	-	T	L	F	C	A	S	D	A	K	A	Y	E	T	E	K	H	N	V	W	A	T	H	A	C	V	P	T
B.CH.2000.HIV_CH_BID-V3530_2000.JQ403023	E	E	N	-	L	W	V	T	V	Y	Y	G	V	P	V	W	R	E	A	N	A	-	T	L	F	C	A	S	D	A	R	A	Y	E	T	E	K	H	N	V	W	A	T	H	A	C	V	P	T
B.CH.2001.HIV_CH_BID-V3531_2001.JQ403024	K	E	Q	-	L	W	V	T	V	Y	Y	G	V	P	V	W	K	E	A	N	T	-	T	L	F	C	A	S	D	A	K	A	Y	D	T	E	V	H	N	V	W	A	T	H	A	C	V	P	T
B.CH.2001.HIV_CH_BID-V3533_2001.JQ403025	A	E	Q	-	T	W	V	T	V	Y	Y	G	V	P	V	W	K	E	A	N	T	-	T	L	F	C	A	S	D	A	K	A	Y	D	T	E	A	H	N	V	W	A	T	H	A	C	V	P	T
B.CH.2001.HIV_CH_BID-V3534_2001.JQ403026	T	N	N	-	L	W	V	T	V	Y	Y	G	V	P	V	W	K	E	A	T	T	-	T	L	F	C	A	S	D	A	K	G	Y	D	T	E	V	H	N	V	W	A	T	H	A	C	V	P	T
B.CH.2002.HIV_CH_BID-V3539_2002.JQ403029	A	E	Q	-	L	W	V	T	V	Y	Y	G	V	P	V	W	K	D	A	T	A	-	T	L	F	C	A	S	D	A	K	A	Y	D	K	E	V	H	N	V	W	A	T	H	A	C	V	P	T
B.CH.2002.HIV_CH_BID-V4404_2002.JQ403041	G	Q	Q	-	L	W	V	T	V	Y	Y	G	V	P	V	W	K	E	A	T	T	-	T	L	F	C	A	S	D	A	R	A	Y	H	T	E	V	H	N	V	W	A	T	H	A	C	V	P	T
B.CH.2004.HIV_CH_BID-V4408_2004.JQ403042	T	E	N	-	L	W	V	T	V	Y	Y	G	V	P	V	W	K	E	A	N	T	-	T	L	F	C	A	S	D	A	K	A	Y	Q	S	E	A	H	N	V	W	A	T	H	A	C	V	P	T
B.CH.2003.HIV_CH_BID-V4421_2003.JQ403043	T	E	K	-	L	W	V	T	V	Y	Y	G	V	P	V	W	R	E	A	T	T	-	T	L	F	C	A	S	D	A	K	A	Y	D	T	E	V	H	N	V	W	A	T	H	A	C	V	P	T
B.CH.2002.HIV_CH_BID-V4424_2002.JQ403044	A	D	Q	-	W	W	V	T	V	Y	Y	G	V	P	V	W	K	E	A	T	T	-	T	L	F	C	A	S	D	A	K	A	Y	D	T	E	A	H	N	V	W	A	T	H	A	C	V	P	T
B.CH.2003.HIV_CH_BID-V4470_2003.JQ403045	E	E	Q	-	L	W	V	T	V	Y	Y	G	V	P	V	W	K	E	A	D	T	-	T	L	F	C	A	S	D	A	K	A	Y	D	T	E	K	H	N	V	W	A	T	H	A	C	V	P	T
B.CH.2003.HIV_CH_BID-V4474_2003.JQ403046	K	D	K	-	L	W	V	T	V	Y	Y	G	V	P	V	W	K	E	A	T	T	-	T	L	F	C	A	S	D	A	K	A	Y	S	T	E	M	H	N	V	W	A	T	H	A	C	V	P	T
B.CH.2002.HIV_CH_BID-V4478_2002.JQ403047	A	T	N	-	L	W	V	T	I	Y	Y	G	V	P	V	W	K	E	A	N	T	-	T	L	F	C	A	S	D	A	K	A	Y	E	T	E	V	H	N	V	W	A	T	H	A	C	V	P	T
B.DE.2003.HIV_DE_BID-V3307_2003.JQ403048	A	E	Q	-	M	W	V	T	V	Y	Y	G	V	P	V	W	K	E	A	T	T	-	T	L	F	C	A	S	D	A	K	A	Y	D	T	E	V	H	N	V	W	A	T	H	A	C	V	P	T
B.DE.2005.HIV_DE_BID-V4135_2005.JQ403049	A	G	N	-	L	W	V	T	V	Y	Y	G	V	P	V	W	K	E	A	T	T	-	T	L	F	C	A	S	D	A	K	A	Y	K	T	E	A	H	N	V	W	A	T	H	A	C	V	P	T
B.DE.2004.9213_V4136_d3.JQ403050	A	D	N	-	W	W	V	T	V	Y	Y	G	V	P	V	W	K	E	A	T	T	-	T	L	F	C	A	S	D	A	K	G	Y	V	K	E	A	H	N	V	W	A	T	H	A	C	V	P	T
B.US.2006.HIV_US_BID-V3047_2006.JQ403068	A	E	D	-	S	W	V	T	V	Y	Y	G	V	P	V	W	K	E	A	N	T	-	T	L	F	C	A	S	D	A	K	A	Y	N	T	E	V	H	N	V	W	A	T	H	A	C	V	P	T
B.US.2006.HIV_US_BID-V4503_2006.JQ403095	T	E	N	-	L	W	V	T	V	Y	Y	G	V	P	V	W	K	E	A	N	T	-	T	L	F	C	A	S	D	A	K	A	Y	D	T	E	V	H	N	V	W	A	T	H	A	C	V	P	T
B.US.2006.HIV_US_BID-V4506_2006.JQ403097	E	E	E	-	S	W	V	T	V	Y	Y	G	V	P	V	W	K	E	A	T	T	-	T	L	F	C	A	S	D	A	K	A	Y	D	T	E	V	H	N	V	W	A	T	H	A	C	V	P	T
B.US.1999.HIV_US_BID-V5239_1999.JQ403100	A	D	Q	-	L	W	V	T	V	Y	Y	G	V	P	V	W	K	E	A	T	T	-	T	L	F	C	A	S	D	A	K	A	Y	D	T	E	V	H	N	V	W	A	T	H	A	C	V	P	T
B.US.2001.HIV_US_BID-V5245_2001.JQ403101	-	D	N	-	L	W	V	T	V	Y	Y	G	V	P	V	W	K	E	A	T	T	-	T	L	F	C	A	S	D	A	K	A	Y	K	T	E	V	H	N	I	W	A	T	H	A	C	V	P	T
B.US.2002.HIV_US_BID-V5249_2002.JQ403102	E	D	K	-	L	W	V	T	V	Y	Y	G	V	P	V	W	K	E	A	T	T	-	T	L	F	C	A	S	D	A	K	A	Y	D	P	E	V	H	N	V	W	A	T	H	A	C	V	P	T
B.US.2004.HIV_US_BID-V5258_2004.JQ403103	T	E	Q	-	L	W	V	T	V	Y	Y	G	V	P	V	W	K	E	A	N	T	-	T	L	F	C	A	S	D	A	K	A	Y	S	T	E	A	H	N	V	W	A	T	H	A	C	V	P	T
B.US.2004.HIV_US_BID-V5261_2004.JQ403104	-	E	Q	-	L	W	V	T	V	Y	Y	G	V	P	V	W	R	E	A	N	T	-	T	L	F	C	A	S	D	A	K	S	Y	D	T	E	V	H	N	V	W	A	T	H	A	C	V	P	T
B.US.2002.HIV_US_BID-V5276_2002.JQ403105	V	E	Q	-	T	W	V	T	V	Y	Y	G	V	P	V	W	K	E	A	N	T	-	T	L	F	C	A	S	D	A	Q	A	Y	N	T	E	V	H	N	V	W	A	T	H	A	C	V	P	T
B.US.2003.HIV_US_BID-V5279_2003.JQ403106	A	N	N	-	L	W	V	T	V	Y	Y	G	V	P	V	W	K	E	A	D	A	-	T	L	F	C	A	S	D	A	K	A	Y	D	A	E	V	H	N	V	W	A	T	H	A	C	V	P	T
B.US.2004.HIV_US_BID-V5282_2004.JQ403107	T	E	Q	-	L	W	V	T	V	Y	Y	G	V	P	V	W	K	E	A	T	T	-	T	L	F	C	A	S	D	A	K	A	Y	D	T	E	V	H	N	V	W	A	T	H	A	C	V	P	T
B.KR.2002.02OSG1.JQ429433	A	E	-	-	L	W	V	T	V	Y	Y	G	V	P	V	W	K	E	A	T	T	-	T	L	F	C	A	S	Y	D	K	A	Y	D	T	E	V	H	N	V	W	A	T	H	A	C	V	P	I
B.US.2001.45_01dTB13.JQ609684	T	E	K	-	M	W	V	T	V	Y	Y	G	V	P	V	W	K	E	A	N	T	-	T	L	F	C	A	S	D	A	K	A	Y	S	T	E	R	H	N	V	W	A	T	H	A	C	V	P	T
B.US.1995.1_95TC14.JQ609870	-	E	N	-	W	W	V	T	V	Y	Y	G	V	P	V	W	K	E	A	N	T	-	T	L	F	C	A	S	D	A	K	A	Q	S	P	E	A	H	N	I	W	A	T	H	A	C	V	P	T
B.US.1999.18_99A1.JQ609973	A	E	N	-	L	W	V	T	V	Y	Y	G	V	P	V	W	K	E	A	T	T	-	T	L	F	C	A	S	D	A	K	A	Y	D	T	E	V	H	N	V	W	A	T	H	A	C	V	P	T
B.FR.2005.DEMB05FR001.JX140652	D	N	N	-	L	W	V	T	V	Y	Y	G	V	P	V	W	K	E	A	N	P	-	T	L	F	C	A	S	D	A	K	A	Y	D	T	E	A	H	N	V	W	A	T	H	A	C	V	P	T
B.TH.2006.AA011a09R.JX446817	A	E	Q	-	S	W	V	T	V	Y	Y	G	V	P	V	W	K	E	A	T	T	-	T	L	F	C	A	S	D	A	K	G	Y	R	T	E	A	H	N	I	W	A	T	H	A	C	V	P	T
B.TH.2006.AA093a_RH1.JX447795	A	E	N	-	L	W	V	T	V	Y	Y	G	V	P	V	W	K	E	A	T	T	-	T	L	F	C	A	S	D	A	K	A	Y	V	A	E	A	H	N	V	W	A	T	H	A	C	V	P	T
B.US.1983.SF2_LAV2_ARV2.K02007	T	E	K	-	L	W	V	T	V	Y	Y	G	V	P	V	W	K	E	A	T	T	-	T	L	F	C	A	S	D	A	R	A	Y	D	T	E	V	H	N	V	W	A	T	H	A	C	V	P	T
B.US.2003.DEMB03JP004.KC473846	E	E	Q	-	S	W	V	T	V	Y	Y	G	V	P	V	W	K	E	A	T	T	-	T	L	F	C	A	S	D	A	K	A	Y	D	T	E	V	H	N	V	W	A	T	H	A	C	V	P	T
B.TH.2005.T286588_01.KC749001	T	E	Q	-	S	W	V	T	V	Y	Y	G	V	P	V	W	R	E	A	T	T	-	T	L	F	C	A	S	D	A	K	A	H	K	T	E	V	H	N	I	W	A	T	H	A	C	V	P	T
B.CH.2000.CHLSM1SI0i0007251ppNFLG99.KC797178	T	E	Q	-	L	W	V	T	V	Y	Y	G	V	P	V	W	K	E	A	T	T	-	T	L	I	C	A	S	E	A	K	A	Y	S	T	E	V	H	N	V	W	A	T	H	A	C	V	P	T
B.US.2004.ES11_2004-culture.KC935957	A	G	K	-	S	W	V	T	V	Y	Y	G	V	P	V	W	K	E	A	T	T	-	T	L	F	C	A	S	D	A	K	A	Y	D	T	E	V	H	N	V	W	A	T	H	A	C	V	P	T
B.US.1987.BC_BCSG3.L02317	A	G	N	-	L	W	V	T	V	Y	Y	G	V	P	V	W	K	E	A	T	T	-	T	L	F	C	A	S	D	A	K	A	Y	D	T	E	V	H	N	V	W	A	T	H	A	C	I	P	T
B.BE.1991.SIMI84_HSIMI84.L07421	V	E	Q	-	L	W	V	T	V	Y	Y	G	V	P	V	W	K	E	A	T	T	-	T	L	F	C	A	S	D	A	K	A	Y	D	T	E	V	H	N	V	W	A	T	H	A	C	V	P	T
B.US.1985.WMJ22.M12507	V	E	Q	-	L	W	V	T	V	Y	Y	G	V	P	V	W	K	E	A	T	T	-	T	L	F	C	A	S	D	A	K	A	Y	S	T	E	A	H	N	V	W	A	T	H	A	C	V	P	T
B.US.1984.CDC451-b.M13137	A	A	N	-	L	W	V	T	V	Y	Y	G	V	P	V	W	K	E	A	T	T	-	T	L	F	C	A	S	D	A	K	A	Y	D	T	E	A	H	N	V	W	A	T	H	A	C	V	P	T
B.US.1983.RF_HAT3.M17451	A	E	D	-	L	W	V	T	V	Y	Y	G	V	P	V	W	K	E	A	T	T	-	T	L	F	C	A	S	E	A	K	A	Y	K	T	E	V	H	N	V	W	A	K	H	A	C	V	P	T
B.JP.1986.JH32.M21138	A	E	Q	-	L	W	V	T	V	Y	Y	G	V	P	V	W	K	E	A	A	T	-	T	L	F	C	A	S	D	A	K	A	Y	D	T	E	V	H	N	V	W	A	T	H	A	C	V	P	T
B.GA.1988.OYI_397.M26727	A	E	N	-	L	W	V	T	V	Y	Y	G	V	P	V	W	K	E	A	T	T	-	T	L	F	C	A	S	D	A	R	A	Y	A	T	E	V	H	N	V	W	A	T	H	A	C	V	P	T
B.US.1992.92US657_1_301657_1.U04908	E	E	N	-	L	W	V	T	V	Y	Y	G	V	P	V	W	K	E	A	D	T	-	T	L	F	C	A	S	D	A	K	A	Y	G	T	E	V	H	N	V	W	A	T	H	A	C	V	P	T
B.TH.1993.93TH067.U39258	A	E	N	-	L	W	V	T	V	Y	Y	G	V	P	V	W	K	E	A	N	T	-	T	L	F	C	A	S	D	A	K	A	Y	D	T	E	V	H	N	V	W	A	T	H	A	C	V	P	T
B.US.1989.P896_89_6.U39362	K	E	K	-	T	W	V	T	I	Y	Y	G	V	P	V	W	R	E	A	T	T	-	T	L	F	C	A	S	D	A	K	A	Y	D	T	E	V	H	N	V	W	A	T	H	A	C	V	P	T
B.DE.1986.D31.U43096	T	E	K	-	L	W	V	T	V	Y	Y	G	V	P	V	W	K	E	A	T	T	-	T	L	F	C	A	S	D	A	K	A	Y	D	K	E	V	H	N	V	W	A	T	H	A	C	V	P	T
B.DE.1986.HAN.U43141	A	G	N	-	L	W	V	T	V	Y	Y	G	V	P	V	W	K	E	A	T	T	-	T	L	F	C	A	S	D	A	K	A	Y	D	T	E	V	H	N	V	W	A	T	H	A	C	V	P	T
B.US.1985.WCIPR.U69584	A	E	Q	-	L	W	V	T	V	Y	Y	G	V	P	V	W	K	E	A	T	T	-	T	L	F	C	A	S	D	A	K	A	Y	D	T	E	V	H	N	V	W	A	T	H	A	C	V	P	T
B.US.1996.C26_12_1BH.U84819	A	G	Q	-	L	W	V	T	V	Y	Y	G	V	P	V	W	K	E	A	T	T	-	T	L	F	C	A	S	D	A	K	A	Y	D	T	E	V	H	N	V	W	A	T	H	A	C	V	P	T
B.US.1997.M02_3_SW.U84854	T	E	K	-	L	W	V	T	V	Y	Y	G	V	P	V	W	K	E	A	T	T	-	T	L	F	C	A	S	D	A	K	A	Y	D	T	E	R	H	N	V	W	A	T	H	A	C	V	P	T
B.US.1984.SC14B.U90934	A	E	Q	-	L	R	V	T	V	Y	Y	G	V	P	V	W	K	E	A	T	T	-	T	L	F	C	A	S	D	A	K	A	Y	D	T	E	V	H	N	V	W	A	T	H	A	C	V	P	T
B.FR.1983.HXB2-LAI-IIIB-BRU.K03455	T	E	K	-	L	W	V	T	V	Y	Y	G	V	P	V	W	K	E	A	T	T	-	T	L	F	C	A	S	D	A	K	A	Y	D	T	E	V	H	N	V	W	A	T	H	A	C	V	P	T
B.FR.1983.IIIB_LAI.A04321	T	E	K	-	L	W	V	T	V	Y	Y	G	V	P	V	W	K	E	A	T	T	-	T	L	F	C	A	S	D	A	K	A	Y	D	T	E	V	H	N	V	W	A	T	H	A	C	V	P	T
B.US.1985.Ba_L.AB221005	E	E	K	-	L	W	V	T	V	Y	Y	G	V	P	V	W	K	E	A	T	T	-	T	L	F	C	A	S	D	A	K	A	Y	D	T	E	V	H	N	V	W	A	T	H	A	C	V	P	T
B.JP.2000.117.AB428551	A	D	K	-	L	W	V	T	V	Y	Y	G	V	P	V	W	K	E	A	P	T	-	T	L	F	C	A	S	D	A	K	A	Y	K	T	E	M	H	N	V	W	A	T	H	A	C	V	P	T
B.JP.2002.194.AB428553	A	D	K	-	L	W	V	T	V	Y	Y	G	V	P	V	W	K	E	A	T	T	-	T	L	F	C	A	S	D	A	K	A	Y	K	T	E	V	H	N	V	W	A	T	H	A	C	V	P	T
B.JP.1989.40.AB588223	T	E	K	-	L	W	V	T	V	Y	Y	G	V	P	V	W	K	E	A	T	T	-	T	L	F	C	A	S	D	A	K	A	Y	D	T	E	V	H	N	V	W	A	T	H	A	C	V	P	T
B.FR.1985.NL43xWC001.AF003887	A	E	Q	-	W	W	V	T	V	Y	Y	G	V	P	V	W	K	E	A	T	T	-	T	L	F	C	A	S	D	A	K	A	Y	D	T	E	V	H	N	V	W	A	T	H	A	C	V	P	T
B.US.1986.AD87_ADA.AF004394	V	E	N	-	L	W	V	T	V	Y	Y	G	V	P	V	W	K	E	A	T	T	-	T	L	F	C	A	S	D	A	K	A	Y	D	T	E	V	H	N	V	W	A	T	H	A	C	V	P	T
B.US.1986.SFMHS1.AF025749	A	E	Q	-	L	W	V	T	V	Y	Y	G	V	P	V	W	K	E	T	T	T	-	T	L	F	C	A	S	N	A	K	A	Y	E	T	E	V	H	N	V	W	A	T	H	A	C	V	P	T
B.US.1986.SFMHS2.AF025750	A	G	Q	-	L	W	V	T	V	Y	Y	G	V	P	V	W	K	E	A	T	T	-	T	L	F	C	A	S	D	A	K	A	Y	D	T	E	V	H	N	V	W	A	T	H	A	C	V	P	T
B.US.1985.SFMHS3.AF025751	A	E	K	-	L	W	V	T	V	Y	Y	G	V	P	V	W	K	E	A	T	T	-	T	L	F	C	A	S	D	A	K	A	Y	D	T	E	V	H	N	V	W	A	T	H	A	C	V	P	T
B.US.1986.SFMHS4.AF025752	T	E	K	-	M	W	V	T	V	Y	Y	G	V	P	V	W	K	E	A	T	T	-	T	L	F	C	A	S	N	A	K	A	Y	D	T	E	V	H	N	V	W	A	T	H	A	C	V	P	T
B.US.1988.SFMHS6.AF025754	T	E	K	-	L	W	V	T	V	Y	Y	G	V	P	V	W	K	E	A	T	T	-	T	L	F	C	A	S	D	A	K	A	Y	D	T	E	A	H	N	I	W	A	T	H	A	C	V	P	T
B.US.1987.SFMHS7.AF025755	A	E	K	-	L	W	V	T	V	Y	Y	G	V	P	V	W	K	E	A	N	T	-	T	L	F	C	A	S	D	A	K	A	Y	D	T	E	M	H	N	V	W	A	T	H	A	C	V	P	T
B.US.1986.SFMHS8.AF025756	A	D	K	-	L	W	V	T	V	Y	Y	G	V	P	V	W	K	E	A	T	T	-	T	L	F	C	A	S	D	A	K	A	Y	E	T	E	V	H	N	V	W	A	T	H	A	C	V	P	T
B.US.1985.SFMHS11.AF025758	E	E	E	-	L	W	V	T	V	Y	Y	G	V	P	V	W	K	E	A	T	T	-	T	L	F	C	A	S	D	A	K	A	Y	D	T	E	V	H	N	V	W	A	T	H	A	C	V	P	T
B.US.1986.SFMHS16.AF025759	T	G	Q	-	L	W	V	T	V	Y	Y	G	V	P	V	W	K	E	A	T	T	-	T	L	F	C	A	S	D	A	E	A	Y	D	T	E	V	H	N	V	W	A	T	H	A	C	V	P	T
B.US.1986.SFMHS17.AF025760	T	E	Q	-	L	W	V	T	V	Y	Y	G	V	P	V	W	K	E	A	T	T	-	T	L	F	G	A	S	D	A	K	A	Y	D	T	E	V	H	N	V	W	A	T	H	A	C	V	P	T
B.US.1986.SFMHS18.AF025761	T	E	N	-	L	W	V	T	V	Y	Y	G	V	P	V	W	K	E	A	T	T	-	T	L	F	C	A	S	D	A	K	A	Y	D	T	E	V	H	N	V	W	A	T	H	A	C	V	P	T
B.US.1988.SFMHS19.AF025762	A	E	Q	-	L	W	V	T	V	Y	Y	G	V	P	V	W	K	E	A	A	T	-	T	L	F	C	A	S	D	A	K	A	Y	D	T	E	V	H	N	V	W	A	T	H	A	C	V	P	T
B.US.1985.SFMHS21.AF025764	P	E	Q	-	L	W	V	T	V	Y	Y	G	V	P	V	W	K	E	A	T	T	-	T	L	F	C	A	S	D	A	K	A	Y	D	T	E	V	H	N	V	W	A	T	H	A	C	V	P	T
B.FR.1993.PHI159.AF041128	T	E	K	-	L	W	V	T	V	Y	Y	G	V	P	V	W	K	E	A	T	T	-	T	L	F	C	A	S	D	A	K	A	Y	N	T	E	A	H	N	V	W	A	T	H	A	C	V	P	T
B.FR.1993.PHI153.AF041129	A	E	K	-	L	W	V	T	V	Y	Y	G	V	P	V	W	K	E	A	T	T	-	T	L	F	C	A	S	D	A	K	A	Y	D	T	E	V	H	N	V	W	A	T	H	A	C	V	P	T
B.FR.1993.PIH155.AF041130	T	E	K	-	L	W	V	T	V	Y	Y	G	V	P	V	W	K	E	A	T	T	-	T	L	F	C	A	S	D	A	K	A	Y	D	T	E	V	H	N	V	W	A	T	H	A	C	V	P	T
B.FR.1993.PIH160.AF041131	V	E	Q	-	L	W	V	T	V	Y	Y	G	V	P	V	W	K	E	A	T	T	-	T	L	F	C	A	S	N	A	K	A	Y	D	T	E	V	H	N	V	W	A	T	H	A	C	V	P	T
B.FR.1995.PIH374.AF041133	K	E	Q	-	L	W	V	T	V	Y	Y	G	V	P	V	W	K	E	A	T	T	-	T	L	F	C	A	S	D	A	K	A	Y	D	T	E	V	H	N	V	W	A	T	H	A	C	V	P	T
B.FR.1995.PIH373.AF041134	A	E	K	-	L	W	V	T	V	Y	Y	G	V	P	V	W	K	E	A	D	T	-	T	L	F	C	A	S	D	A	K	A	Y	D	T	E	V	H	N	V	W	A	T	H	A	C	V	P	T
B.AU.1986.MBC200.AF042100	A	E	H	-	L	W	V	T	V	Y	Y	G	V	P	V	W	R	E	A	T	T	-	T	L	F	C	A	S	D	A	R	A	Y	D	T	E	V	H	N	V	W	A	T	H	A	C	V	P	T
B.AU.1987.MBC925.AF042101	A	D	K	-	L	W	V	T	V	Y	Y	G	V	P	V	W	K	E	A	T	T	-	T	L	F	C	A	S	D	A	K	A	Y	D	T	E	V	H	N	V	W	A	T	H	A	C	V	P	T
B.NL.1985.320SIC3_ACH320.AF069524	A	E	Q	-	L	W	V	T	V	Y	Y	G	V	P	V	W	K	E	A	T	T	-	T	L	F	C	A	S	D	A	K	A	Y	D	T	E	V	H	N	V	W	A	T	H	A	C	V	P	T
B.FR.1985.NL43E9_LAI_IIIB_NY5.AF070521	T	E	K	-	L	W	V	T	V	Y	Y	G	V	P	V	W	K	E	T	T	T	-	T	L	F	C	A	S	D	A	P	A	Y	D	T	E	V	H	N	V	W	A	T	H	A	C	V	P	T
B.US.1989.R2_envUS_R2.AF128126	T	E	K	-	L	W	V	T	V	Y	Y	G	V	P	V	W	K	E	A	T	T	-	T	L	F	C	A	S	D	A	K	A	Y	D	T	E	A	H	N	V	W	A	T	H	A	C	V	P	T
B.ES.1989.S61I1.AF256204	A	E	N	-	L	W	V	T	V	Y	Y	G	V	P	V	W	K	E	A	T	T	-	T	L	F	C	A	S	D	A	K	A	Y	D	T	E	V	H	N	V	W	A	T	H	A	C	V	P	T
B.TT.1994.QH0060_F.AF277055	Q	E	Q	-	G	W	V	T	V	Y	Y	G	V	P	V	W	K	E	A	T	T	-	T	L	F	C	A	S	D	A	K	A	Y	D	T	E	V	H	N	V	W	A	T	H	A	C	V	P	T
B.TT.1994.QH0020_M.AF277056	A	G	N	-	L	W	V	T	V	Y	Y	G	V	P	V	W	K	E	A	T	T	-	T	L	F	C	A	S	D	A	K	A	Y	D	T	E	V	H	N	V	W	A	T	H	A	C	V	P	T
B.TT.1994.QH0136_M.AF277057	A	A	N	-	L	W	V	T	V	Y	Y	G	V	P	V	W	K	E	A	T	T	-	T	L	F	C	A	S	D	A	K	A	Y	D	T	E	V	H	N	V	W	A	T	H	A	C	V	P	T
B.TT.1993.QZ4734_M.AF277058	T	E	Q	-	L	W	V	T	V	Y	Y	G	V	P	V	W	K	E	A	T	T	-	T	L	F	C	A	S	D	A	K	A	Y	D	T	E	K	H	N	V	W	A	T	H	A	C	V	P	T
B.TT.1993.QH0016_M.AF277059	T	E	Q	-	L	W	V	T	V	Y	Y	G	V	P	V	W	K	E	A	T	T	-	T	L	F	C	A	S	D	A	K	A	Y	D	T	E	V	H	N	V	W	A	T	H	A	C	V	P	T
B.TT.1994.QH0515_M.AF277061	T	E	Q	-	L	W	V	T	V	Y	Y	G	V	P	V	W	K	E	A	T	T	-	T	L	F	C	A	S	D	A	K	A	Y	V	T	E	K	H	N	V	W	A	T	H	A	C	V	P	T
B.TT.1994.QH0605_F.AF277063	A	A	N	-	L	W	V	T	V	Y	Y	G	V	P	V	W	K	E	A	T	T	-	T	L	F	C	A	S	D	A	K	A	Y	D	T	E	V	H	N	V	W	A	T	H	A	C	V	P	T
B.TT.1994.QH0679_M.AF277064	A	E	K	-	G	W	V	T	V	Y	Y	G	V	P	V	W	R	E	A	T	T	-	T	L	F	C	A	S	D	A	Q	A	Y	N	T	E	A	H	N	V	W	A	T	H	A	C	V	P	T
B.TT.1994.QH0692_M.AF277065	A	E	N	-	L	W	V	T	V	Y	Y	G	V	P	V	W	K	E	A	T	T	-	T	L	F	C	A	S	D	A	K	A	Y	E	T	E	K	H	N	V	W	A	T	H	A	C	V	P	T
B.TT.1994.QH0788_M.AF277067	A	G	Q	-	L	W	V	T	V	Y	Y	G	V	P	V	W	K	E	A	N	T	-	T	L	F	C	A	S	D	A	K	A	Y	D	T	E	M	H	N	V	W	A	T	H	A	C	V	P	T
B.TT.1995.QH0791_M.AF277068	T	E	K	-	L	W	V	T	V	Y	Y	G	V	P	V	W	K	E	A	T	A	-	T	L	F	C	A	S	D	A	K	A	Y	E	T	E	K	H	N	V	W	A	T	H	A	C	V	P	T
B.TT.1995.QH0850_F.AF277069	A	E	Q	-	L	W	V	T	I	Y	Y	G	V	P	V	W	K	E	A	T	T	-	T	L	F	C	A	S	D	A	K	A	Y	V	T	E	K	H	N	V	W	A	T	H	A	C	V	P	T
B.TT.1995.QH0864_M.AF277070	A	E	Q	-	L	W	V	T	V	Y	Y	G	V	P	V	W	K	E	A	T	T	-	T	L	F	C	A	S	D	A	K	A	Y	V	T	E	K	H	N	V	W	A	T	H	A	C	V	P	T
B.TT.1995.QH0865_M.AF277071	T	E	K	-	G	W	V	T	V	Y	Y	G	V	P	V	W	R	E	A	T	T	-	T	L	F	C	A	S	D	A	K	A	H	N	T	E	V	H	N	V	W	A	T	H	A	C	V	P	T
B.TT.1995.QH0908_F.AF277072	A	E	K	-	L	W	V	T	V	Y	Y	G	V	P	V	W	K	E	A	T	T	-	T	L	F	C	A	S	D	A	K	A	Y	D	T	E	V	H	N	V	W	A	T	H	A	C	V	P	T
B.TT.1995.QH1116_M.AF277074	A	G	Q	-	L	W	V	T	V	Y	Y	G	V	P	V	W	K	E	A	T	T	-	T	L	F	C	A	S	D	A	K	A	Y	V	T	E	K	H	N	V	W	A	T	H	A	C	V	P	T
B.TT.1996.QH1420_M.AF277075	T	E	Q	-	L	W	V	T	V	Y	Y	G	V	P	V	W	K	E	A	T	T	-	T	L	F	C	A	S	D	A	K	A	Y	V	A	E	K	H	N	V	W	A	T	H	A	C	V	P	T
B.DE.1986.D117III_child.AF490512	A	E	K	-	L	W	V	T	V	Y	Y	G	V	P	V	W	K	E	A	T	T	-	T	L	F	C	A	S	D	A	K	A	Y	D	T	E	V	H	N	V	W	A	T	H	A	C	V	P	T
B.KR.1996.KR3026_C1.AJ417426	T	E	P	-	L	W	V	T	V	Y	Y	G	V	P	V	W	K	E	A	N	T	-	T	L	F	C	A	S	D	A	K	A	Y	D	T	E	V	H	N	V	W	A	T	H	A	C	V	P	T
B.GB.1997.CW048.AJ418521	E	E	Q	-	L	W	V	T	V	Y	Y	G	V	P	V	W	K	E	A	T	T	-	T	L	F	C	A	S	D	A	K	A	Y	D	T	E	V	H	N	V	W	A	T	H	A	C	V	P	T
B.US.1984.MN-patent.AX658026	T	E	K	-	L	W	V	T	V	Y	Y	G	V	P	V	W	K	E	A	T	T	-	T	L	F	C	A	S	D	A	K	A	Y	D	T	E	V	H	N	V	W	A	T	H	A	C	V	P	T
B.TH.1990.BK132.AY173951	A	E	N	-	L	W	V	T	V	Y	Y	G	V	P	V	W	K	E	A	T	T	-	T	L	F	C	A	S	D	A	K	A	Y	D	T	E	V	H	N	V	W	A	T	H	A	C	V	P	T
B.US.1990.US1.AY173952	A	G	Q	-	L	W	V	T	V	Y	Y	G	V	P	V	W	K	E	A	T	T	-	T	L	F	C	A	S	D	A	K	A	Y	D	K	E	V	H	N	V	W	A	T	H	A	C	V	P	T
B.US.1990.US3.AY173954	A	E	N	-	S	W	V	T	V	Y	Y	G	V	P	V	W	K	E	A	T	T	-	T	L	F	C	A	S	D	A	K	A	Y	D	T	E	V	H	N	V	W	A	T	H	A	C	V	P	T
B.US.1990.WEAU16_02.AY223743	A	E	N	-	L	W	V	T	V	Y	Y	G	V	P	V	W	K	E	A	T	T	-	T	L	F	C	A	S	D	A	K	A	Y	D	T	E	V	H	N	V	W	A	T	H	A	C	V	P	T
B.US.1981.81CA1.AY247218	A	G	K	-	L	W	V	T	V	Y	Y	G	V	P	V	W	K	E	A	T	T	-	T	L	F	C	A	S	D	A	K	A	Y	D	T	E	I	H	N	V	W	A	T	H	A	C	V	P	T
B.US.1981.81CA2.AY247219	T	E	K	-	L	W	V	T	V	Y	Y	G	V	P	V	W	K	E	A	T	T	-	T	L	F	C	A	S	D	A	K	A	Y	D	T	E	V	H	N	V	W	A	T	H	A	C	V	P	T
B.US.1981.81GA.AY247220	A	E	Q	-	L	W	V	T	V	Y	Y	G	V	P	V	W	K	E	A	T	T	-	T	L	F	C	A	S	D	A	K	A	Y	D	T	E	V	H	N	V	W	A	T	H	A	C	V	P	T
B.US.1981.81NJ.AY247221	A	E	K	-	L	W	V	T	V	Y	Y	G	V	P	V	W	K	E	A	T	T	-	T	L	F	C	A	S	D	A	K	A	Y	D	T	E	V	H	N	V	W	A	T	H	A	C	V	P	T
B.US.1981.81NY1.AY247222	A	E	Q	-	L	W	V	T	V	Y	Y	G	V	P	V	W	K	E	A	T	T	-	T	L	F	C	A	S	D	A	K	A	Y	D	T	E	V	H	N	V	W	A	T	H	A	C	V	P	T
B.US.1981.81NY2.AY247223	A	E	Q	-	L	W	V	T	V	Y	Y	G	V	P	V	W	K	E	A	T	T	-	T	L	F	C	A	S	D	A	K	A	Y	D	T	E	V	H	N	V	W	A	T	H	A	C	V	P	T
B.US.1981.81NY3.AY247224	A	E	Q	-	L	W	V	T	V	Y	Y	G	V	P	V	W	K	E	A	T	T	-	T	L	F	C	A	S	D	A	K	A	Y	V	T	E	V	H	N	V	W	A	T	H	A	C	V	P	T
B.CA.1982.82CAN.AY247225	A	E	Q	-	L	W	V	T	V	Y	Y	G	V	P	V	W	K	E	A	T	T	-	T	L	F	C	A	S	D	A	K	A	Y	D	T	E	V	H	N	V	W	A	T	H	A	C	V	P	T
B.US.1996.1333_d2.AY308760	A	E	D	-	L	W	V	T	V	Y	Y	G	V	P	V	W	R	E	A	T	T	-	T	L	F	C	A	S	D	A	K	A	Y	D	T	E	V	H	N	V	W	A	T	H	A	C	V	P	T
B.CA.1996.WC10P_1.AY314044	T	E	K	-	L	W	V	T	V	Y	Y	G	V	P	V	W	K	E	A	K	T	-	T	L	F	C	A	S	D	A	K	A	Y	S	T	E	A	H	N	V	W	A	T	H	A	C	V	P	T
B.US.1996.1027_05.AY331291	A	E	Q	-	L	W	V	T	V	Y	Y	G	V	P	V	W	K	E	A	N	T	-	T	L	F	C	A	S	D	A	K	A	Y	D	T	E	V	H	N	V	W	A	T	H	A	C	V	P	T
B.US.1996.1057_01.AY331292	E	K	D	-	S	W	V	T	V	Y	Y	G	V	P	V	W	K	E	A	I	T	-	T	L	F	C	A	S	D	A	K	A	Y	K	T	E	V	H	N	V	W	A	T	H	A	C	V	P	T
B.US.1985.CC1_85_6.AY357338	A	G	N	-	L	W	V	T	V	Y	Y	G	V	P	V	W	K	E	A	T	T	-	T	L	F	C	A	S	D	A	K	A	Y	D	T	E	V	H	N	V	W	A	T	H	A	C	V	P	T
B.US.1986.JRCSF.AY426125	V	E	K	-	L	W	V	T	V	Y	Y	G	V	P	V	W	K	E	T	T	T	-	T	L	F	C	A	S	D	A	K	A	Y	D	T	E	V	H	N	V	W	A	T	H	A	C	V	P	T
B.ZA.1999.99ZASM1.AY505010	V	E	Q	-	L	W	V	T	V	Y	Y	G	V	P	V	W	K	E	A	T	T	-	T	L	F	C	A	S	D	A	K	A	Y	D	A	E	V	H	N	V	W	A	T	H	A	C	V	P	T
B.TH.1996.96TH_NP1538.AY713408	A	E	N	-	L	W	V	T	V	Y	Y	G	V	P	V	W	K	E	A	T	T	-	T	L	F	C	A	S	D	A	K	A	Y	D	T	E	V	H	N	V	W	A	T	H	A	C	V	P	T
B.CA.1998.CANA3FULL.AY779550	A	E	Q	-	L	W	V	T	V	Y	Y	G	V	P	V	W	K	E	A	N	T	-	T	L	F	C	A	S	D	A	K	A	Y	V	P	E	V	H	N	V	W	A	T	H	A	C	V	P	T
B.CA.1997.CANB3FULL.AY779553	A	E	Q	-	L	W	V	T	V	Y	Y	G	V	P	V	W	R	E	A	H	T	-	T	L	F	C	A	S	D	A	K	A	Y	D	T	E	V	H	N	V	W	A	T	H	A	C	V	P	T
B.TT.1995.SC42_8.AY835441	T	E	K	-	L	W	V	T	V	Y	Y	G	V	P	V	W	K	E	A	T	T	-	T	L	F	C	A	S	D	A	K	A	Y	E	T	E	K	H	N	V	W	A	T	H	A	C	V	P	T
B.US.1996.BG1168_1.AY835443	T	E	K	-	L	W	V	T	V	Y	Y	G	V	P	V	W	K	E	A	T	T	-	T	L	F	C	A	S	D	A	K	A	Y	E	T	E	V	H	N	V	W	A	T	H	A	C	V	P	T
B.US.1998.AC10_29.AY835446	V	E	Q	-	T	W	V	T	V	Y	Y	G	V	P	V	W	K	E	A	N	T	-	T	L	F	C	A	S	D	A	K	A	Y	N	T	E	V	H	N	V	W	A	T	H	A	C	V	P	T
B.US.2000.THRO_18.AY835448	T	D	K	-	L	W	V	T	V	Y	Y	G	V	P	V	W	K	E	A	V	T	-	T	L	F	C	A	S	D	A	K	A	Y	D	T	E	V	H	N	V	W	A	T	H	A	C	V	P	T
B.US.1983.5084_83.AY835754	A	D	K	-	L	W	V	T	V	Y	Y	G	V	P	V	W	K	E	A	T	T	-	T	L	F	C	A	S	D	A	K	A	Y	D	T	E	V	H	N	V	W	A	T	H	A	C	V	P	T
B.US.1985.5157_85.AY835755	A	G	K	-	L	W	V	T	V	Y	Y	G	V	P	V	W	K	E	A	T	T	-	T	L	F	C	A	S	D	A	K	A	Y	D	T	E	V	H	N	V	W	A	T	H	A	C	V	P	T
B.US.1982.5048_82.AY835759	T	E	Q	-	L	W	V	T	V	Y	Y	G	V	P	V	W	K	E	A	N	T	-	T	L	F	C	A	S	D	A	K	A	Y	D	T	E	V	H	N	V	W	A	T	H	A	C	V	P	T
B.US.1984.5160_84.AY835762	T	D	K	-	L	W	V	T	V	Y	Y	G	V	P	V	W	K	E	A	T	T	-	T	L	F	C	A	S	D	A	K	A	Y	D	T	E	V	H	N	V	W	A	T	H	A	C	V	P	T
B.US.1989.5073_89.AY835766	T	K	K	-	L	W	V	T	V	Y	Y	G	V	P	V	W	K	E	A	T	T	-	T	L	F	C	A	S	D	A	K	A	Y	D	T	E	V	H	N	V	W	A	T	H	A	C	V	P	T
B.US.1985.5077_85.AY835769	A	E	K	-	L	W	V	T	V	Y	Y	G	V	P	V	W	R	E	A	N	T	-	T	L	F	C	A	S	D	A	K	A	Y	D	T	E	V	H	N	V	W	A	T	H	A	C	V	P	T
B.US.1983.5082_83.AY835770	T	E	K	-	L	W	V	T	V	Y	Y	G	V	P	V	W	K	E	A	D	T	-	T	L	F	C	A	S	D	A	K	A	Y	D	T	E	V	H	N	V	W	A	T	H	A	C	V	P	T
B.US.1986.5127_86.AY835774	A	E	K	-	L	W	V	T	V	Y	Y	G	V	P	V	W	K	E	A	T	T	-	T	L	F	C	A	S	D	A	K	A	Y	D	T	E	V	H	N	V	W	A	T	H	A	C	V	P	T
B.US.1983.5018_83.AY835777	T	E	Q	-	L	W	V	T	V	Y	Y	G	V	P	V	W	K	E	A	T	T	-	T	L	F	C	A	S	D	A	K	A	Y	D	T	E	V	H	N	V	W	A	T	H	A	C	V	P	T
B.US.1984.5019_84.AY835779	A	D	K	-	L	W	V	T	V	Y	Y	G	V	P	V	W	K	E	A	T	T	-	T	L	F	C	A	S	D	A	K	A	Y	D	T	E	V	H	N	V	W	A	T	H	A	C	V	P	T
B.CN.2003.CHNHLJBSF03009c34.AY905493	A	E	N	-	L	W	V	T	V	Y	Y	G	V	P	V	W	K	D	A	I	T	-	T	L	F	C	A	S	D	A	K	A	Y	D	T	E	V	H	N	V	W	A	T	H	A	C	V	P	T
B.CN.2004.CHNHLJSM04028c3.AY905494	T	E	K	-	L	W	V	T	V	Y	Y	G	V	P	V	W	K	E	A	N	T	-	T	L	F	C	A	S	D	A	K	V	Y	A	T	E	V	H	N	I	W	A	T	H	A	C	V	P	T
B.CN.2004.CHNHLJBF04029c2.AY905495	T	E	K	-	L	W	V	T	V	Y	Y	G	V	P	V	W	K	E	A	T	T	-	T	L	F	C	A	S	D	A	K	A	Y	E	T	E	V	H	N	V	W	A	T	H	A	C	V	P	T
B.CN.2004.CHNHLJSM0417c3.AY905496	T	E	K	-	L	W	V	T	V	Y	Y	G	V	P	V	W	K	E	A	T	T	-	T	L	F	C	A	S	D	A	K	A	Y	V	A	E	V	H	N	V	W	A	T	H	A	C	V	P	T
B.CN.2004.CHNHLJBF04016c4.AY905497	T	E	K	-	L	W	V	T	V	Y	Y	G	V	P	V	W	K	E	A	T	T	-	T	L	F	C	A	S	D	A	K	A	Y	V	A	E	V	H	N	V	W	A	T	H	A	C	V	P	T
B.TH.1999.99TH_C1416.AY945711	A	E	K	-	L	W	V	T	V	Y	Y	G	V	P	V	W	K	E	A	T	T	-	T	L	F	C	A	S	D	A	K	A	Y	D	T	E	V	H	N	V	W	A	T	H	A	C	V	P	T
B.US.1984.MN_patent.BD268902	T	E	K	-	L	W	V	T	V	Y	Y	G	V	P	V	W	K	E	A	T	T	-	T	L	F	C	A	S	D	A	K	A	Y	D	T	E	V	H	N	V	W	A	T	Q	A	C	V	P	T
B.FR.1983.BH10_patent.BD298114	T	E	K	-	L	W	V	T	V	Y	Y	G	V	P	V	W	K	E	A	T	T	-	T	L	F	C	A	S	D	A	K	A	Y	D	T	E	V	H	N	V	W	A	T	H	A	C	V	P	T
B.FR.1985.LW123_patent_seq.CQ958303	T	E	K	-	L	W	V	T	V	Y	Y	G	V	P	V	W	K	E	A	T	T	-	T	L	F	C	A	S	D	A	K	A	Y	D	T	E	V	H	N	V	W	A	T	H	A	C	V	P	T
B.FR.1983.PM213_LAI_IIIB.D86069	T	E	K	-	L	W	V	T	V	Y	Y	G	V	P	V	W	K	E	A	T	T	-	T	L	F	C	A	S	D	A	K	A	Y	D	T	E	V	H	N	V	W	T	T	H	A	C	V	P	T
B.BE.1990.VI423_patent.DL258710	T	E	N	-	L	W	V	T	V	Y	Y	G	V	P	V	W	K	E	A	T	T	-	T	L	F	C	A	S	D	A	K	A	Y	D	T	E	V	H	N	V	W	A	T	H	A	C	V	P	T
B.CN.2002.02HNsmx2.DQ007901	A	E	N	-	L	W	V	T	V	Y	Y	G	V	P	V	W	K	E	A	T	T	-	T	L	F	C	A	S	D	A	K	A	Y	E	T	E	V	H	N	I	W	A	T	H	A	C	V	P	T
B.CN.2002.02HNsq4.DQ007902	V	E	N	-	L	W	V	T	V	Y	Y	G	V	P	V	W	K	E	A	T	T	-	T	L	F	C	A	S	D	A	K	A	Y	D	T	E	V	H	N	I	W	A	T	H	A	C	V	P	T
B.CN.2002.02HNsc11.DQ007903	A	E	K	-	L	W	V	T	V	Y	Y	G	V	P	V	W	K	E	A	T	T	-	T	L	F	C	A	S	D	A	K	A	Y	D	T	E	V	H	N	I	W	A	T	H	A	C	V	P	T
B.US.1994.MACS4.DQ313246	A	E	Q	-	L	W	V	T	V	Y	Y	G	V	P	V	W	K	E	A	T	T	-	T	L	F	C	A	S	D	A	K	A	Y	D	T	E	V	H	N	V	W	A	T	H	A	C	V	P	T
B.BE.1996.VI1273.DQ313252	A	E	Q	-	L	W	V	T	V	Y	Y	G	V	P	V	W	K	E	T	T	T	-	T	L	F	C	A	S	D	A	K	A	Y	D	T	E	V	H	N	V	W	A	T	H	A	C	V	P	T
B.US.2004.ES2v2ed11.DQ410040	A	E	K	-	L	W	V	T	V	Y	Y	G	V	P	V	W	K	E	A	T	T	-	T	L	F	C	A	S	D	A	K	A	Y	D	T	E	V	H	N	V	W	A	T	H	A	C	V	P	T
B.US.2004.ES3v2ed61.DQ410062	A	E	N	-	L	W	V	T	V	Y	Y	G	V	P	V	W	K	E	A	T	T	-	T	L	F	C	A	S	D	A	K	A	Y	D	T	E	G	H	N	V	W	A	T	H	A	C	V	P	T
B.US.2004.ES4v1ed10.DQ410069	A	E	K	-	L	W	V	T	V	Y	Y	G	V	P	V	W	K	E	A	T	T	-	T	L	F	C	A	S	D	A	K	A	Y	D	T	E	V	H	N	V	W	A	T	H	A	C	V	P	T
B.US.2004.ES5v1ed1.DQ410087	A	E	K	-	L	W	V	T	V	Y	Y	G	V	P	V	W	K	E	A	T	T	-	T	L	F	C	A	S	D	A	K	V	Y	D	T	E	V	H	N	V	W	A	T	H	A	C	V	P	T
B.US.2004.ES6v1ed1.DQ410101	A	E	K	-	L	W	V	T	V	Y	Y	G	V	P	V	W	K	E	A	T	T	-	T	L	F	C	A	S	D	A	K	V	Y	D	T	E	V	H	N	V	W	A	T	H	A	C	V	P	T
B.US.2005.ES7v2ed1.DQ410109	T	E	K	-	L	W	V	T	V	Y	Y	G	V	P	V	W	K	E	A	N	T	-	T	L	F	C	A	S	D	A	K	A	Y	D	T	E	V	H	N	V	W	A	T	H	A	C	V	P	T
B.US.2004.ES9v1ed1_3.DQ410188	A	E	K	-	L	W	V	T	V	Y	Y	G	V	P	V	W	K	E	A	T	T	-	T	L	F	C	A	S	D	A	R	A	Y	D	T	E	V	H	N	V	W	A	T	H	A	C	V	P	T
B.US.2004.C62v1e3_1.DQ410527	A	E	K	-	L	W	V	T	V	Y	Y	G	V	P	V	W	K	E	A	T	T	-	T	L	F	C	A	S	D	A	K	A	Y	D	T	E	V	H	N	V	W	A	T	H	A	C	V	P	T
B.US.1998.14191_1.DQ853427	A	E	N	-	L	W	V	T	V	Y	Y	G	V	P	V	W	K	E	A	T	T	-	T	L	F	C	A	S	D	A	K	A	Y	E	T	E	V	H	N	V	W	A	T	H	A	C	V	P	T
B.US.2002.APV_17.DQ869023	T	G	N	-	L	W	V	T	V	Y	Y	G	V	P	V	W	K	E	A	T	T	-	T	L	F	C	A	S	D	A	K	A	Y	D	T	E	V	H	N	V	W	A	T	H	A	C	V	P	T
B.US.2003.APV_5.DQ869029	T	E	K	-	S	W	V	T	V	Y	Y	G	V	P	V	W	K	E	A	T	T	-	T	L	F	C	A	S	D	A	K	A	Y	V	P	E	A	H	N	V	W	A	T	H	A	C	V	P	T
B.US.2004.APV_9.DQ869033	T	E	K	-	L	W	V	T	V	Y	Y	G	V	P	V	W	K	E	A	T	T	-	T	L	F	C	A	S	D	A	K	A	Y	D	R	E	V	H	N	V	W	A	T	H	A	C	V	P	T
B.US.1982.H2.EF159970	A	E	Q	-	L	W	V	T	V	Y	Y	G	V	P	V	W	K	E	A	T	T	-	T	L	F	C	A	S	D	A	K	A	Y	D	T	E	V	H	N	V	W	A	T	H	A	C	V	P	T
B.US.1982.H5.EF159972	A	E	N	-	L	W	V	T	V	Y	Y	G	V	P	V	W	K	E	A	T	T	-	T	L	F	C	A	S	D	A	K	A	Y	D	T	E	V	H	N	V	W	A	T	H	A	C	V	P	T
B.DK.2001.CTL_041.EF514711	A	E	N	-	L	W	V	T	V	Y	Y	G	V	P	V	W	K	E	A	T	T	-	T	L	F	C	A	S	D	A	K	A	Y	D	T	E	V	H	N	V	W	A	T	H	A	C	V	P	T
B.US.2005.5479_A5.EF593191	G	E	Q	-	L	W	V	T	V	Y	Y	G	V	P	V	W	K	E	A	T	T	-	T	L	F	C	A	S	D	A	K	A	Y	K	T	E	M	H	N	V	W	A	T	H	A	C	V	P	T
B.US.1996.624307_SGA_TA1.EF593198	V	E	Q	-	L	W	V	T	V	Y	Y	G	V	P	V	W	K	E	A	N	T	-	T	L	F	C	A	S	D	A	K	A	Y	D	T	E	V	H	N	V	W	A	T	H	A	C	V	P	T
B.US.1999.907712_SGA_TA1.EF593212	A	D	Q	-	L	W	V	T	V	Y	Y	G	V	P	V	W	K	E	T	T	T	-	T	L	F	C	A	S	D	A	K	A	Y	D	T	E	V	H	N	V	W	A	T	H	A	C	V	P	T
B.US.1990.BORId9_4C10.EF593214	A	G	N	-	L	W	V	T	V	Y	Y	G	V	P	V	W	K	E	A	T	T	-	T	L	F	C	A	S	D	A	K	A	Y	D	T	E	V	H	N	V	W	A	T	H	A	C	V	P	T
B.US.2006.CH19_SGA_B8.EF593217	S	N	N	-	L	W	V	T	V	Y	Y	G	V	P	V	W	R	E	A	T	T	-	T	L	F	C	A	S	D	A	K	A	Y	D	T	E	V	H	N	V	W	A	T	H	A	C	V	P	T
B.US.2006.CH40_SGA_C14.EF593218	A	D	N	-	L	W	V	T	V	Y	Y	G	V	P	V	W	R	E	A	T	T	-	T	L	F	C	A	S	D	A	K	A	Y	D	T	E	A	H	N	V	W	A	T	H	A	C	V	P	T
B.TT.1996.SC02C_QH1411_3A6.EF593239	T	E	Q	-	L	W	V	T	V	Y	Y	G	V	P	V	W	R	D	A	T	T	-	T	L	F	C	A	S	D	A	K	A	Y	D	T	E	K	H	N	V	W	A	T	H	A	C	V	P	T
B.TT.1998.SC05_QA0575_8B11.EF593241	A	G	N	-	L	W	V	T	V	Y	Y	G	V	P	V	W	K	E	A	T	T	-	T	L	F	C	A	S	D	A	K	A	Y	D	T	E	V	H	N	V	W	A	T	H	A	C	V	P	T
B.TT.1996.SC13C_QH1335_2F8.EF593243	A	E	N	-	L	W	V	T	V	Y	Y	G	V	P	V	W	K	E	A	T	T	-	T	L	F	C	A	S	D	A	K	A	Y	D	T	E	V	H	N	V	W	A	T	H	A	C	V	P	T
B.TT.1994.SC20_QA4774_4B12.EF593244	A	A	N	-	L	W	V	T	V	Y	Y	G	V	P	V	W	K	E	A	T	T	-	T	L	F	C	A	S	D	A	K	A	Y	D	T	E	V	H	N	V	W	A	T	H	A	C	V	P	T
B.TT.1998.SC24C_260598_4F10.EF593246	A	D	Q	-	L	W	V	T	V	Y	Y	G	V	P	V	W	K	E	A	T	T	-	T	L	F	C	A	S	D	A	K	A	Y	D	P	E	K	H	N	V	W	A	T	H	A	C	V	P	T
B.TT.1997.SC25C_QH1538_8H5.EF593247	T	A	N	-	L	W	V	T	V	Y	Y	G	V	P	V	W	K	E	A	T	T	-	T	L	F	C	A	S	D	A	K	A	Y	D	T	E	V	H	N	V	W	A	T	H	A	C	V	P	T
B.TT.1994.SC31_QA8009_1D5.EF593248	A	A	N	-	L	W	V	T	V	Y	Y	G	V	P	V	W	K	E	A	T	T	-	T	L	F	C	A	S	D	A	K	A	Y	D	T	E	V	H	N	V	W	A	T	H	A	C	V	P	T
B.TT.1997.SC51C_QH1558_8H5.EF593252	T	E	Q	-	L	W	V	T	V	Y	Y	G	V	P	V	W	K	E	A	T	T	-	T	L	F	C	A	S	D	A	K	A	Y	V	A	E	K	H	N	V	W	A	T	H	A	C	V	P	T
B.TT.2001.TT114PC_DUK50115_8F11.EF593262	A	E	Q	-	L	W	V	T	V	Y	Y	G	V	P	V	W	K	E	A	S	T	-	T	L	F	C	A	S	D	A	K	A	Y	D	T	E	V	H	N	V	W	A	T	H	A	C	V	P	T
B.TT.1998.TT29P_CRC01910_3B8.EF593265	A	E	N	-	L	W	V	T	V	Y	Y	G	V	P	V	W	K	E	A	T	T	-	T	L	F	C	A	S	D	A	K	A	Y	D	T	E	V	H	N	V	W	A	T	H	A	C	V	P	T
B.TT.2000.TT31P_CRC03428_2F8.EF593266	A	E	N	-	L	W	V	T	V	Y	Y	G	V	P	V	W	K	E	A	T	T	-	T	L	F	C	A	S	D	A	K	A	Y	D	T	E	V	H	N	V	W	A	T	H	A	C	V	P	T
B.US.1999.Z13_G7.EF593286	E	E	K	-	L	W	V	T	V	Y	Y	G	V	P	V	W	K	E	A	T	T	-	T	L	F	C	A	S	D	A	K	G	Y	D	T	E	V	H	N	V	W	A	T	H	A	C	V	P	T
B.US.2001.Z23_A2.EF593290	-	E	K	-	L	W	V	T	V	Y	Y	G	V	P	V	W	K	E	A	T	T	-	T	L	F	C	A	S	D	A	K	A	Y	S	T	E	V	H	N	V	W	A	T	H	A	C	V	P	T
B.US.1997.zp63358_p18.EF593306	A	E	Q	-	L	W	V	T	V	Y	Y	G	V	P	V	W	K	E	A	T	T	-	T	L	F	C	A	S	D	A	K	A	Y	T	T	E	I	H	N	V	W	A	T	H	A	C	V	P	T
B.US.1997.zp9019_p17.EF593308	A	E	Q	-	L	W	V	T	V	Y	Y	G	V	P	V	W	K	E	A	T	T	-	T	L	F	C	A	S	D	A	K	A	Y	D	T	E	V	H	N	V	W	A	T	H	A	C	V	P	T
B.US.1996.zp9075_p22.EF593319	A	E	Q	-	L	W	V	T	V	Y	Y	G	V	P	V	W	K	E	A	N	T	-	T	L	F	C	A	S	D	A	K	A	Y	D	T	E	V	H	N	V	W	A	T	H	A	C	V	P	T
B.BR.2003.BREPM1035.EF637049	E	E	K	-	L	W	V	T	V	H	Y	G	V	P	V	W	K	E	A	T	T	-	T	L	F	C	A	S	E	A	K	A	Y	D	T	E	A	H	N	V	W	A	T	H	A	C	V	P	T
B.CN.2004.CNHLJBM04038.EU131787	A	E	N	-	L	W	V	T	V	Y	Y	G	V	P	V	W	K	E	A	T	T	-	T	L	F	C	A	S	D	A	K	A	Y	E	T	E	A	H	N	I	W	A	T	H	A	C	V	P	T
B.CN.2004.CNHLJBF04025.EU131790	A	E	N	-	L	W	V	T	V	Y	Y	G	V	P	V	W	K	E	A	T	T	-	T	L	F	C	A	S	D	A	K	A	Y	E	T	E	V	H	N	I	W	T	T	H	A	C	V	P	T
B.CN.2004.CNHLJBF04019.EU131792	A	K	N	-	L	W	V	T	V	Y	Y	G	V	P	V	W	K	E	A	T	T	-	T	L	F	C	A	S	D	A	K	A	Y	E	T	E	V	H	N	I	W	A	T	H	A	C	V	P	T
B.CN.2003.CNHLJBM03010.EU131793	A	E	N	-	L	W	V	T	V	Y	Y	G	V	P	V	W	K	E	A	T	T	-	T	L	F	C	A	S	D	A	K	A	Y	D	T	E	V	H	N	I	W	A	T	H	A	C	V	P	T
B.CN.2004.CNHLJBM04018.EU131796	A	E	K	-	L	W	V	T	I	Y	Y	G	V	P	V	W	K	E	A	T	T	-	T	L	F	C	A	S	D	A	K	A	Y	D	T	E	V	H	N	I	W	A	T	H	A	C	V	P	T
B.CN.2004.CNHLJBF04023.EU131797	A	E	K	-	L	W	V	T	V	Y	Y	G	V	P	V	W	K	E	A	T	T	-	T	L	F	C	A	S	D	A	K	A	Y	A	T	E	V	H	N	I	W	A	T	H	A	C	V	P	T
B.CN.2006.CNHLJBM06057.EU131800	A	E	N	-	L	W	V	T	V	Y	Y	G	V	P	V	W	K	E	A	T	T	-	T	L	F	C	A	S	D	A	K	A	Y	D	T	E	V	H	N	I	W	A	T	H	A	C	V	P	T
B.CN.2006.CNHLJBF06051.EU131802	-	E	E	-	K	W	V	T	V	Y	Y	G	V	P	V	W	R	D	A	N	T	-	T	L	F	C	A	S	D	A	K	T	Y	D	T	E	V	H	N	V	W	A	T	H	A	C	V	P	T
B.CN.2005.CNHLJBM05036.EU131803	E	E	K	-	L	W	V	T	V	Y	Y	G	V	P	V	W	K	E	A	T	T	-	T	L	F	C	A	S	D	A	K	A	Y	D	T	E	V	H	N	I	W	A	T	H	A	C	V	P	T
B.CN.2006.CNHLJSF06056.EU131804	E	E	K	-	L	W	V	T	V	Y	Y	G	V	P	V	W	K	E	A	T	T	-	T	L	F	C	A	S	D	A	K	A	Y	D	T	E	V	H	N	V	W	A	T	H	A	C	V	P	T
B.CN.2004.CNHLJBF04032.EU131806	A	E	N	-	L	W	V	T	V	Y	Y	G	V	P	I	W	K	E	A	T	T	-	T	L	F	C	A	S	D	A	K	A	Y	D	T	E	V	H	N	I	W	A	T	H	A	C	V	P	T
B.CN.2006.CNHLJ_M06053.EU131807	E	E	K	-	L	W	V	T	V	Y	Y	G	V	P	V	W	K	E	A	D	T	-	T	L	F	C	A	S	D	A	K	A	Y	D	T	E	V	H	N	V	W	A	T	H	A	C	V	P	T
B.CN.2006.CNHLJSF06060.EU131810	V	E	N	-	L	W	V	T	V	Y	Y	G	V	P	V	W	K	E	A	T	T	-	T	L	F	C	A	S	D	A	K	A	Y	D	T	E	V	H	N	I	W	A	T	H	A	C	V	P	T
B.US.1994.PRB926_04_A9_4237.EU289197	E	E	Q	-	L	W	V	T	V	Y	Y	G	V	P	V	W	K	E	A	D	T	-	T	L	F	C	A	S	D	A	K	A	Y	D	T	E	V	H	N	V	W	A	T	H	A	C	V	P	T
B.NL.1986.H1_7_1A7.EU743973	T	E	K	-	L	W	V	T	V	Y	Y	G	V	P	V	W	K	E	A	T	T	-	T	L	F	C	A	S	D	A	K	A	Y	D	T	E	V	H	N	V	W	A	T	H	A	C	V	P	T
B.NL.1985.H2_5_12B1.EU744014	A	E	Q	-	L	W	V	T	V	Y	Y	G	V	P	V	W	K	E	A	T	T	-	T	L	F	C	A	S	D	A	K	A	Y	D	T	E	V	H	N	V	W	A	T	H	A	C	V	P	T
B.NL.1986.H4_007_1B2.EU744097	A	E	Q	-	L	W	V	T	V	Y	Y	G	V	P	V	W	K	E	A	T	T	-	T	L	F	C	A	S	D	A	K	A	Y	D	T	E	V	H	N	V	W	A	T	H	A	C	V	P	T
B.NL.1985.H5_4_bulk.EU744146	T	E	K	-	L	W	V	T	V	Y	Y	G	V	P	V	W	K	E	T	T	T	-	T	L	F	C	A	S	D	A	K	A	Y	D	T	E	V	H	N	V	W	A	T	H	A	C	V	P	T
B.TT.2000.00TT_CRC50060.EU839609	A	E	Q	-	S	W	V	T	V	Y	Y	G	V	P	V	W	K	E	A	S	T	-	T	L	F	C	A	S	D	A	K	A	Y	D	P	E	V	H	N	V	W	A	T	H	A	C	V	P	T
B.CY.2005.CY088.FJ388919	T	E	K	-	L	W	V	T	V	Y	Y	G	V	P	V	W	K	D	A	T	T	-	T	L	F	C	A	S	D	A	K	A	Y	D	T	E	V	H	N	V	W	A	T	H	A	C	V	P	T
B.CY.2005.CY097.FJ388924	T	E	K	-	L	W	V	T	V	Y	Y	G	V	P	V	W	R	E	A	T	T	-	T	L	F	C	A	S	D	A	R	A	Y	D	T	E	V	H	N	V	W	A	T	H	A	C	V	P	T
B.CY.2005.CY120.FJ388931	A	G	N	-	L	W	V	T	V	Y	Y	G	V	P	V	W	K	E	A	T	T	-	T	L	F	C	A	S	N	A	K	A	Y	E	T	E	V	S	N	V	W	A	T	H	A	C	V	P	T
B.CY.2005.CY130.FJ388934	T	Q	K	-	L	W	V	T	V	Y	Y	G	V	P	V	W	K	E	A	D	T	-	T	L	F	C	A	S	D	A	K	A	Y	D	T	E	K	H	N	V	W	A	T	H	A	C	V	P	T
B.CY.2005.CY033.FJ388957	T	E	K	-	L	W	V	T	V	Y	Y	G	V	P	V	W	K	E	A	T	T	-	T	L	F	C	A	S	N	A	K	A	Y	E	T	E	V	H	N	V	W	A	T	H	A	C	V	P	T
B.CY.2005.CY036.FJ388959	A	E	K	-	L	W	V	T	V	Y	Y	G	V	P	V	W	K	E	A	T	T	-	T	L	F	C	A	S	D	A	K	G	Y	D	T	E	V	H	N	V	W	A	T	H	A	C	V	P	T
B.US.2005.01144G.FJ469682	A	N	N	-	L	W	V	T	V	Y	Y	G	V	P	V	W	K	E	A	T	T	-	T	L	F	C	A	S	D	A	K	A	Y	D	K	E	A	H	N	V	W	A	T	H	A	C	V	P	T
B.US.2002.F719.FJ469734	A	D	N	-	L	W	V	T	V	Y	Y	G	V	P	V	W	K	E	A	K	T	-	T	L	F	C	A	S	D	A	K	A	Q	D	K	E	V	H	N	V	W	A	T	H	A	C	V	P	T
B.US.2003.L8116.FJ469740	A	E	Q	-	L	W	V	T	V	Y	Y	G	V	P	V	W	K	E	A	T	T	-	T	L	F	C	A	S	D	A	K	G	Y	K	T	E	A	H	N	V	W	A	T	H	A	C	V	P	T
B.US.2003.SH8233.FJ469770	-	D	N	-	L	W	V	T	V	Y	Y	G	V	P	V	W	K	E	A	T	T	-	T	L	F	C	A	S	D	A	K	A	Y	E	T	E	A	H	N	I	W	A	T	H	A	C	V	P	T
B.US.2005.04013396_0_flE6.FJ496081	G	D	K	-	L	W	V	T	V	Y	Y	G	V	P	V	W	R	D	A	V	T	-	T	L	F	C	A	S	D	A	K	A	Y	D	T	E	V	H	N	V	W	A	T	H	A	C	V	P	T
B.CN.1999.plwj.GU177863	A	E	N	-	L	W	V	T	V	Y	Y	G	V	P	V	W	K	E	A	T	T	-	T	L	F	C	A	S	D	A	K	A	Y	E	T	E	V	H	N	I	W	A	T	H	A	C	V	P	T
B.IT.2005.131_D1.GU191374	A	D	Q	-	L	W	V	T	V	Y	Y	G	V	P	V	W	R	E	A	T	T	-	T	L	F	C	A	S	D	A	K	A	Y	D	T	E	K	H	N	V	W	A	T	H	A	C	V	P	T
B.IT.2005.131_D1.GU191376	A	D	Q	-	L	W	V	T	V	Y	Y	G	V	P	V	W	R	E	A	T	T	-	T	L	F	C	A	S	D	A	K	A	Y	D	T	E	K	H	N	V	W	A	T	H	A	C	V	P	T
B.IT.2005.131_D1.GU191378	A	D	Q	-	L	W	V	T	V	Y	Y	G	V	P	V	W	R	E	A	T	T	-	T	L	F	C	A	S	D	A	K	A	Y	D	T	E	K	H	N	V	W	A	T	H	A	C	V	P	T
B.IT.2005.131_D1.GU191380	A	D	Q	-	L	W	V	T	V	Y	Y	G	V	P	V	W	R	E	A	T	T	-	T	L	F	C	A	S	D	A	K	A	Y	D	T	E	K	H	N	V	W	A	T	H	A	C	V	P	T
B.DE.2005.243_D1.GU191384	T	D	K	-	L	W	V	T	V	Y	Y	G	V	P	V	W	K	E	A	T	T	-	T	L	F	C	A	S	D	A	K	A	Y	D	T	E	V	H	N	V	W	A	T	H	A	C	V	P	T
B.DE.2005.243_D1.GU191386	T	D	K	-	L	W	V	T	V	Y	Y	G	V	P	V	W	K	E	A	T	T	-	T	L	F	C	A	S	D	A	K	A	Y	D	T	E	V	H	N	V	W	A	T	H	A	C	V	P	T
B.DE.2005.243_D1.GU191388	T	D	K	-	L	W	V	T	V	Y	Y	G	V	P	V	W	K	E	A	T	T	-	T	L	F	C	A	S	D	A	K	A	Y	D	T	E	V	H	N	V	W	A	T	H	A	C	V	P	T
B.DE.2005.243_D1.GU191391	T	D	K	-	L	W	V	T	V	Y	Y	G	V	P	V	W	K	E	A	T	T	-	T	L	F	C	A	S	D	A	K	A	Y	D	T	E	V	H	N	V	W	A	T	H	A	C	V	P	T
B.DE.2005.243_D1.GU191392	K	E	K	-	L	W	V	T	V	Y	Y	G	V	P	V	W	K	E	A	T	T	-	T	L	F	C	A	S	D	A	K	A	Y	D	T	E	V	H	N	V	W	A	T	H	A	C	V	P	T
B.DE.2005.243_WK48.GU191430	T	D	K	-	L	W	V	T	V	Y	Y	G	V	P	A	W	K	E	A	T	T	-	T	L	F	C	A	S	D	A	K	A	Y	D	T	E	V	H	N	V	W	A	T	H	A	C	V	P	T
B.DE.2005.243_WK48.GU191432	T	D	K	-	L	W	V	T	V	Y	Y	G	V	P	V	W	K	E	A	T	T	-	T	L	F	C	A	S	D	A	K	A	Y	D	T	E	V	H	N	V	W	A	T	H	A	C	V	P	T
B.DE.2005.243_WK48.GU191434	T	D	K	-	L	W	V	T	V	Y	Y	G	V	P	V	W	K	E	A	T	T	-	T	L	F	C	A	S	D	A	K	A	Y	D	T	E	V	H	N	V	W	A	T	H	A	C	V	P	T
B.DE.2005.243_WK48.GU191436	T	D	K	-	L	W	V	T	V	Y	Y	G	V	P	V	W	K	E	A	T	T	-	T	L	F	C	A	S	D	A	K	A	Y	D	T	E	V	H	N	V	W	A	T	H	A	C	V	P	T
B.DE.2005.243_WK48.GU191438	T	D	K	-	L	W	V	T	V	Y	Y	G	V	P	V	W	K	E	A	T	T	-	T	L	F	C	A	S	D	A	K	A	Y	D	T	E	V	H	N	V	W	A	T	H	A	C	V	P	T
B.DE.2005.243_WK48.GU191440	T	D	K	-	L	W	V	T	V	Y	Y	G	V	P	V	W	K	E	A	T	T	-	T	L	F	C	A	S	D	A	K	A	Y	D	T	E	V	H	N	V	W	A	T	H	A	C	V	P	T
B.SE.1987.P1b_19870602.GU204922	V	E	N	-	L	W	V	T	V	Y	Y	G	V	P	V	W	K	E	A	T	T	-	T	L	F	C	A	S	D	A	K	A	Y	D	T	E	V	H	N	V	W	A	T	H	A	C	V	P	T
B.DE.2005.243_D1.GU252805	T	D	K	-	L	W	V	T	V	Y	Y	G	V	P	V	W	K	E	A	T	T	-	T	L	F	C	A	S	D	A	K	A	Y	D	T	E	V	H	N	V	W	A	T	H	A	C	V	P	T
B.US.2003.04013240_8_2B1.GU330396	A	E	Q	-	L	W	V	T	I	Y	Y	G	V	P	V	W	K	E	A	T	T	-	T	L	F	C	A	S	N	A	K	A	Y	D	T	E	V	H	N	V	W	A	T	H	A	C	V	P	T
B.US.2003.04013242_0_A1.GU330462	S	E	N	-	L	W	V	T	V	Y	Y	G	V	P	V	W	K	E	A	T	T	-	T	L	F	C	A	S	D	A	K	A	Y	E	T	E	V	H	N	V	W	A	T	H	A	C	V	P	T
B.US.2003.04013291_1_A10.GU330499	S	E	N	-	L	W	V	T	V	Y	Y	G	V	P	V	W	K	E	A	T	T	-	T	L	F	C	A	S	D	A	K	A	Y	E	I	E	V	H	N	V	W	A	T	H	A	C	V	P	T
B.US.2005.04013383_0_2B1.GU330622	T	E	K	-	L	W	V	T	V	Y	Y	G	V	P	V	W	K	E	A	T	T	-	T	L	F	C	A	S	D	A	K	A	Y	E	T	E	V	H	N	V	W	A	T	R	A	C	V	P	T
B.US.1999.AD17_3C_A1.GU331218	T	G	Q	-	L	W	V	T	V	Y	Y	G	V	P	V	W	K	E	A	T	T	-	T	L	F	C	A	S	D	A	K	A	Y	D	T	E	V	H	N	V	W	A	T	H	A	C	V	P	T
B.US.2002.AD75_A10.GU331496	A	E	Q	-	L	W	V	T	V	Y	Y	G	V	P	V	W	K	E	A	T	T	-	T	L	F	C	A	S	D	A	K	A	Y	D	A	E	K	H	N	V	W	A	T	H	A	C	V	P	T
B.US.1991.HOBR0961_2C1.GU331634	A	E	E	-	K	W	V	T	V	Y	Y	G	V	P	V	W	K	E	A	T	T	-	T	L	F	C	A	S	D	A	K	A	Y	D	T	E	V	H	N	V	W	A	T	H	A	C	V	P	T
B.US.1990.INME0632_2C1.GU331676	A	E	D	-	L	W	V	T	V	Y	Y	G	V	P	V	W	K	E	A	T	T	-	T	L	F	C	A	S	D	A	K	A	Y	D	T	E	V	H	N	V	W	A	T	H	A	C	V	P	T
B.NL.1985.19642_3_1G11.GU455425	A	E	K	-	L	W	V	T	V	Y	Y	G	V	P	V	W	K	E	A	N	T	-	T	L	F	C	A	S	D	A	K	A	Y	D	T	E	V	H	N	V	W	A	T	H	A	C	V	P	T
B.NL.1987.19663_9A2.GU455494	T	E	N	-	L	W	V	T	V	Y	Y	G	V	P	V	W	K	E	A	T	T	-	T	L	F	C	A	S	D	A	K	A	H	D	T	E	V	H	N	V	W	A	T	H	A	C	V	P	T
B.NL.1985.19956_3_2A4.GU455514	T	E	K	-	L	W	V	T	V	Y	Y	G	V	P	V	W	K	E	A	T	T	-	T	L	F	C	A	S	D	A	K	A	Y	E	T	E	V	H	N	V	W	A	T	H	A	C	V	P	T
B.US.1998.ACT54869022A2.GU562001	T	G	N	-	L	W	V	T	V	Y	Y	G	V	P	V	W	R	E	A	T	T	-	T	L	F	C	A	S	N	A	K	A	Y	D	T	E	A	H	N	I	W	A	T	H	A	C	V	P	T
B.CN.2004.CNE10.HM215397	A	E	N	-	L	W	A	T	V	Y	Y	G	V	P	V	W	K	E	A	T	T	-	T	L	F	C	A	S	D	A	R	A	Y	D	T	E	V	H	N	I	W	A	T	H	A	C	V	P	T
B.CN.2005.CNE11.HM215398	A	E	K	-	L	W	V	T	V	Y	Y	G	V	P	V	W	K	E	A	N	T	-	T	L	F	C	A	S	D	A	K	A	Y	D	T	E	V	H	N	V	W	A	T	H	A	C	V	P	T
B.CN.2004.CNE12.HM215399	A	E	N	-	L	W	V	T	V	Y	Y	G	V	P	V	W	K	E	A	T	T	-	T	L	F	C	A	S	D	A	K	A	Y	D	T	E	V	H	N	I	W	A	T	H	A	C	V	P	T
B.CN.2004.CNE14.HM215400	V	E	N	-	L	W	V	T	V	Y	Y	G	V	P	V	W	K	D	A	T	T	-	T	L	F	C	A	S	D	A	K	A	Y	D	T	E	V	H	N	V	W	A	T	H	A	C	V	P	T
B.CN.2006.CNE6.HM215423	A	E	N	-	L	W	V	T	V	Y	Y	G	V	P	V	W	K	E	A	T	T	-	T	L	F	C	A	S	D	A	K	A	Y	D	T	E	V	H	N	V	W	A	T	H	A	C	V	P	T
B.CN.2005.CNE9.HM215428	A	E	N	-	L	W	V	T	V	Y	Y	G	V	P	V	W	R	D	A	N	T	-	T	L	F	C	A	S	D	A	K	A	Y	D	T	E	V	H	N	V	W	A	T	H	A	C	V	P	T
B.US.2005.Z78_p1.HQ217914	T	N	N	-	L	W	V	T	V	Y	Y	G	V	P	V	W	K	D	A	T	T	-	T	L	F	C	T	S	D	A	K	A	Y	D	T	E	A	H	N	I	W	A	T	H	A	C	V	P	T
B.CN.2004.CNE13.HQ699951	A	E	N	-	L	W	V	T	V	Y	Y	G	V	P	V	W	K	E	A	T	T	-	T	L	F	C	A	S	D	A	K	A	Y	D	T	E	V	H	N	I	W	A	T	H	A	C	V	P	T
B.CN.2004.CNE63.HQ699978	A	D	K	-	L	W	V	T	V	Y	Y	G	V	P	V	W	K	E	A	T	T	-	T	L	F	C	A	S	D	A	K	A	Y	E	T	E	V	H	N	I	W	A	T	H	A	C	V	P	T
B.CN.2004.CNE82_U.HQ699989	A	E	N	-	L	W	V	T	V	Y	Y	G	V	P	V	W	K	E	A	T	T	-	T	L	F	C	A	S	D	A	K	A	Y	D	T	E	V	H	N	I	W	A	T	H	A	C	V	P	T
B.CN.2004.CNE99_U.HQ699996	A	E	N	-	L	W	V	T	V	Y	Y	G	V	P	V	W	K	E	A	T	T	-	T	L	F	C	A	S	D	A	K	A	Y	A	T	E	V	H	N	V	W	A	T	H	A	C	V	P	T
B.CN.2004.CNE100_U.HQ699997	A	E	N	-	L	W	V	T	V	Y	Y	G	V	P	V	W	K	E	A	T	T	-	T	L	F	C	A	S	D	A	K	T	Y	D	T	E	V	H	N	V	W	A	T	H	A	C	V	P	T
B.TH.2005.T286588_sga01.JF297222	V	E	Q	-	S	W	V	T	V	Y	Y	G	V	P	V	W	R	E	A	T	T	-	T	L	F	C	A	S	D	A	K	A	H	K	T	E	V	H	N	I	W	A	T	H	A	C	V	P	T
B.US.2006.502_0322_RH04.JF320308	A	E	D	-	S	W	V	T	V	Y	Y	G	V	P	V	W	K	E	T	T	T	-	T	L	F	C	A	S	D	A	K	A	Y	D	T	E	V	H	N	V	W	A	T	H	A	C	V	P	T
B.US.2005.05US_SAJ_NVS8.JF689859	A	E	D	-	S	W	V	T	V	Y	Y	G	V	P	V	W	K	E	A	I	T	-	T	L	F	C	A	S	D	A	K	A	Y	D	T	E	V	H	N	V	W	A	T	H	A	C	V	P	T
B.CN.1998.YN9802.JF932495	A	E	N	-	L	W	V	T	V	Y	Y	G	V	P	V	W	K	E	A	T	T	-	I	L	F	C	A	S	D	A	K	A	Y	D	T	E	V	H	N	V	W	A	T	H	A	C	V	P	T
B.US.2005.USPI88403EI14y05121pcWG2B9.JN024339	A	E	N	-	L	W	V	T	V	Y	Y	G	V	P	V	W	K	E	A	T	T	-	T	L	F	C	A	S	D	A	K	A	Y	D	T	E	V	H	N	M	W	A	T	H	A	C	V	P	T
B.US.2005.USPI38417EI25y05051pcWG2B4.JN024349	L	E	Q	-	K	W	V	T	V	Y	Y	G	V	P	V	W	K	E	A	N	T	-	T	L	F	C	A	S	D	A	K	A	Y	V	T	E	A	H	N	V	W	A	T	H	A	C	V	P	T
B.US.1996.USPI55751EI18y96071pcWG2B2.JN024422	T	E	K	-	L	W	V	T	V	Y	Y	G	V	P	V	W	K	E	A	T	T	-	T	L	F	C	A	S	D	A	K	A	Y	E	T	E	V	H	N	V	W	A	T	H	A	C	V	P	T
B.TH.2005.05TH356764.JN248344	V	D	N	-	L	W	V	T	V	Y	Y	G	V	P	V	W	K	E	A	T	T	-	T	L	F	C	A	S	E	A	K	A	Y	D	T	E	V	H	N	V	W	A	T	H	A	C	V	P	T
B.BR.2002.02BR2042.JN692444	T	E	Q	-	L	W	V	T	V	Y	Y	G	V	P	V	W	K	E	A	T	T	-	T	L	F	C	A	S	D	A	K	A	Y	D	T	E	A	H	N	V	W	A	T	H	A	C	V	P	T
B.BR.2003.03BR1043.JN692446	T	E	Q	-	L	W	V	T	V	Y	Y	G	V	P	V	W	K	E	A	T	T	-	T	L	F	C	A	S	D	A	K	A	Y	D	T	E	A	H	N	V	W	A	T	H	A	C	V	P	T
B.BR.2005.05BR1077.JN692460	T	K	P	-	L	W	V	T	V	Y	Y	G	V	P	V	W	K	E	A	T	T	-	T	L	F	C	A	S	D	A	K	A	Y	D	T	E	A	H	N	V	W	A	T	H	A	C	V	P	T
B.BR.2005.05BR1082.JN692465	A	G	N	-	W	W	V	T	V	Y	Y	G	V	P	V	W	K	E	A	N	T	-	T	L	F	C	A	S	D	A	K	A	Y	S	T	E	M	H	N	V	W	A	T	H	A	C	V	P	T
B.DE.2004.HIV_DE_BID-V4131_2004.JQ403037	A	G	N	-	L	W	V	T	V	Y	Y	G	V	P	V	W	K	E	A	T	T	-	T	L	F	C	A	S	D	A	K	A	Y	K	T	E	V	H	N	V	W	A	T	H	A	C	V	P	T
B.DE.2004.HIV_DE_BID-V4132_2004.JQ403038	A	G	N	-	L	W	V	T	V	Y	Y	G	V	P	V	W	K	E	A	T	T	-	T	L	F	C	A	S	D	A	K	A	Y	K	T	E	A	H	N	V	W	A	T	H	A	C	V	P	T
B.DE.2004.HIV_DE_BID-V4134_2004.JQ403039	A	G	N	-	L	W	V	T	V	Y	Y	G	V	P	V	W	K	E	A	T	T	-	T	L	F	C	A	S	D	A	K	A	Y	K	T	E	A	H	N	V	W	A	T	H	A	C	V	P	T
B.CH.2000.CHLSM1SI0i0007251ppNFLG95.KC797171	T	E	Q	-	L	W	V	T	V	Y	Y	G	V	P	V	W	K	E	A	T	T	-	T	L	F	C	A	S	E	A	K	A	Y	S	T	E	V	H	N	V	W	A	T	H	A	C	V	P	T
B.CH.2000.CHLSM1SI0i0007251ppNFLG2.KC797172	T	E	Q	-	L	W	V	T	V	Y	Y	G	V	P	V	W	K	E	A	T	T	-	T	L	F	C	A	S	E	A	K	A	Y	S	T	E	V	H	N	V	W	A	T	H	A	C	V	P	T
B.CH.2000.CHLSM1SI0i0007251ppNFLG7.KC797173	T	E	Q	-	L	W	V	T	V	Y	Y	G	V	P	V	W	K	E	A	T	T	-	T	L	F	C	A	S	E	A	K	A	Y	S	T	E	V	H	N	V	W	A	T	H	A	C	V	P	T
B.CH.2000.CHLSM1SI0i0007251ppNFLG98.KC797174	T	E	Q	-	L	W	V	T	V	Y	Y	G	V	P	V	W	K	E	A	T	T	-	T	L	F	C	A	S	E	A	K	A	Y	S	T	E	V	H	N	V	W	A	T	H	A	C	V	P	T
B.CH.2000.CHLSM1SI0i0007251ppNFLG5.KC797175	T	E	Q	-	L	W	V	T	V	Y	Y	G	V	P	V	W	K	E	A	T	T	-	T	L	F	C	A	S	E	A	K	A	Y	S	T	E	V	H	N	V	W	A	T	H	A	C	V	P	T
B.CH.2000.CHLSM1SI0i0007251ppNFLG96.KC797176	T	E	Q	-	L	W	V	T	V	Y	Y	G	V	P	V	W	K	E	A	T	T	-	T	L	F	C	A	S	E	A	K	A	Y	S	T	E	V	H	N	V	W	A	T	H	A	C	V	P	T
B.CH.2000.CHLSM1SI0i0007251ppNFLG97.KC797177	T	E	Q	-	L	W	V	T	V	Y	Y	G	V	P	V	W	K	E	A	T	T	-	T	L	F	C	A	S	E	A	K	A	Y	S	T	E	V	H	N	V	W	A	T	H	A	C	V	P	T
B.US.1984.SC.M17450	A	E	Q	-	L	W	V	T	V	Y	Y	G	V	P	V	W	K	E	A	T	T	-	T	L	F	C	A	S	D	A	K	A	Y	D	T	E	V	H	N	I	W	A	T	H	A	C	V	P	T
B.US.1985.ALA1.M38430	T	E	K	-	L	W	V	T	V	Y	Y	G	V	P	V	W	K	E	A	T	T	-	T	L	F	C	A	S	D	A	K	A	Y	D	T	E	V	H	N	V	W	A	T	H	A	C	V	P	T
B.US.1984.NY5CG.M38431	A	E	Q	-	L	W	V	T	V	Y	Y	G	V	P	V	W	K	E	A	T	T	-	T	L	F	C	A	S	D	A	K	A	Y	D	T	E	V	H	N	V	W	A	T	H	A	C	V	P	T
B.US.1986.YU-2.M93258	A	E	Q	-	L	W	V	T	V	Y	Y	G	V	P	V	W	K	E	A	T	T	-	T	L	F	C	A	S	D	A	K	A	Y	D	T	E	V	H	N	V	W	A	T	H	A	C	V	P	T
1	0.427846	0.670732	0.363821	1	0.878049	0.995935	0.997967	0.998984	0.982724	0.993902	0.997967	0.997967	0.995935	0.998984	0.994919	0.996951	0.924797	0.916667	0.972561	0.75	0.982724	1	0.982724	1	0.997967	0.996951	0.997967	0.998984	0.949187	0.996951	0.956301	0.905488	0.947154	0.697154	0.882114	1	0.682927	0.996951	0.997967	0.934959	0.997967	0.995935	0.996951	0.984756	0.998984	0.998984	0.997967	1	0.977642
A	421	16	0	0	1	0	1	1	0	0	0	0	0	0	2	0	0	1	957	9	16	0	0	0	0	0	982	0	0	981	1	891	0	15	18	0	203	0	0	3	0	980	1	0	983	0	0	0	1
C	0	0	0	0	0	0	0	0	0	0	0	0	0	0	0	0	0	0	0	0	0	0	0	0	0	981	0	0	0	0	0	0	0	0	0	0	0	0	0	0	0	0	0	0	0	983	0	0	0
D	5	134	50	0	0	0	0	0	0	0	0	0	0	0	0	0	0	76	0	18	0	0	0	0	0	0	0	0	934	1	0	0	1	686	0	0	0	0	0	0	0	0	0	0	0	0	0	0	0
E	77	660	18	0	0	0	0	0	0	0	0	1	1	0	0	0	1	902	1	1	0	0	0	0	0	0	0	0	21	0	2	0	0	94	4	984	0	0	0	0	0	0	0	0	0	0	0	0	0
F	0	0	0	0	1	0	1	0	1	0	0	0	0	0	0	0	0	0	0	0	0	0	0	0	982	0	0	0	0	0	0	0	2	0	0	0	0	0	0	0	0	0	0	0	0	0	0	0	0
G	11	90	12	0	10	1	0	0	1	0	0	982	1	0	2	1	1	1	0	0	0	0	0	0	0	2	0	0	0	0	0	49	1	3	0	0	2	0	0	0	0	0	0	0	0	0	1	0	0
H	1	0	3	0	0	0	0	0	0	6	0	0	0	0	0	0	0	0	0	1	0	0	0	0	0	0	0	0	0	0	0	0	30	11	0	0	0	981	0	0	0	0	0	969	0	0	0	0	0
I	1	0	0	0	0	0	0	0	15	0	0	0	2	0	1	0	0	0	0	11	0	0	9	0	1	0	0	0	0	0	0	0	2	3	2	0	11	0	0	57	0	0	0	0	0	0	1	0	18
K	34	19	296	0	20	0	0	0	0	0	0	1	0	0	0	0	910	0	0	15	0	0	0	0	0	0	0	0	0	0	941	0	0	47	38	0	60	0	0	0	0	0	1	0	0	0	0	0	0
L	5	0	0	1	864	1	0	0	0	0	1	0	0	1	0	0	0	0	0	0	0	0	0	984	0	0	0	0	0	0	0	0	0	1	0	0	0	0	0	0	0	0	0	0	0	0	0	0	0
M	0	0	0	0	19	0	0	0	0	0	0	0	0	0	0	0	0	0	0	0	0	0	0	0	0	0	0	0	0	0	0	0	0	1	0	0	25	0	0	3	0	0	0	0	0	0	0	0	0
N	6	23	219	0	0	0	0	0	0	0	0	0	0	0	0	0	0	4	0	154	0	0	1	0	0	0	0	0	27	0	0	0	0	29	0	0	0	0	982	0	0	0	0	0	0	0	0	0	0
P	2	1	15	0	0	0	0	0	0	0	0	0	0	983	0	0	0	0	1	2	1	0	1	0	0	0	0	0	0	0	1	0	0	0	29	0	1	0	0	0	0	0	0	1	0	0	0	984	0
Q	11	21	358	0	0	0	0	0	0	0	0	0	0	0	0	0	0	0	0	0	0	0	0	0	0	0	0	0	0	0	6	0	6	1	5	0	1	0	0	0	0	0	0	2	0	0	0	0	0
R	0	3	5	0	0	1	0	0	0	0	0	0	0	0	0	1	72	0	0	1	0	1	0	0	0	0	0	0	0	0	32	0	0	2	12	0	4	0	0	0	0	0	0	7	0	1	0	0	1
S	15	1	0	0	37	0	0	0	0	0	1	0	0	0	0	0	0	0	0	22	0	0	4	0	0	0	0	983	0	1	0	27	2	52	7	0	2	2	2	0	0	0	1	1	0	0	0	0	1
T	303	14	3	0	14	0	0	983	0	0	0	0	0	0	0	0	0	0	25	738	967	0	967	0	0	0	1	0	0	1	0	12	1	7	868	0	3	0	0	1	0	3	981	0	0	0	0	0	962
V	38	0	0	0	0	0	982	0	967	0	0	0	980	0	979	0	0	0	0	11	0	0	2	0	0	0	0	0	0	0	0	5	7	30	1	0	672	0	0	920	0	0	0	0	1	0	982	0	1
W	0	0	0	0	15	980	0	0	0	0	0	0	0	0	0	981	0	0	0	0	0	0	0	0	0	0	0	0	0	0	0	0	0	0	0	0	0	0	0	0	982	0	0	0	0	0	0	0	0
Y	0	0	0	0	1	0	0	0	0	978	982	0	0	0	0	0	0	0	0	0	0	0	0	0	0	0	0	0	2	0	0	0	932	2	0	0	0	1	0	0	0	0	0	4	0	0	0	0	0
-	54	2	5	983	2	1	0	0	0	0	0	0	0	0	0	1	0	0	0	1	0	983	0	0	1	1	1	1	0	0	1	0	0	0	0	0	0	0	0	0	2	1	0	0	0	0	0	0	0
[truncated: 595 more columns]

## Sheet: MSA_retained
	31	32	33	34	38	46	47	48	49	50	51	57	59	60	61	62	63	65	68	72	77	78	80	82	84	85	86	87	89	92	94	95	96	97	99	101	102	105	106	108	109	110	113	114	117	121	122	125	127
B.CY.2005.CY067.FJ388911	K	E	N	S	V	K	E	A	T	T	T	D	K	A	Y	D	T	A	V	H	T	N	N	Q	V	K	L	E	V	N	N	M	W	K	N	V	E	H	E	I	I	S	D	Q	K	K	L	-	-
B.US.2006.502_1046_FL04.JF320564	E	E	N	L	V	K	E	A	S	T	T	D	K	A	Y	I	Q	A	V	H	T	D	N	Q	L	K	L	E	V	Y	N	M	W	K	N	V	D	H	D	I	I	S	D	Q	K	E	L	L	V
B.US.2002.APV_15.DQ869021	T	E	Q	L	V	K	E	A	N	T	T	D	K	A	Y	S	T	A	V	H	T	D	N	Q	V	V	L	K	V	N	N	M	W	K	N	V	E	H	E	I	I	S	D	Q	K	K	L	L	V
B.TH.2004.04TH821921.JN248337	-	E	N	L	V	K	D	A	N	T	T	D	K	A	Y	K	T	V	V	H	T	D	S	Q	V	V	M	E	V	N	N	M	W	K	N	V	E	H	E	I	I	S	D	Q	K	K	L	L	V
B.BR.2002.02BR2027.JN692436	E	E	N	L	V	K	E	A	T	T	I	D	K	A	Y	D	T	A	V	H	T	N	N	K	G	D	-	K	-	N	I	M	E	I	G	T	D	-	-	-	I	S	D	Q	K	K	-	L	V
B.US.2003.PRLS01.FJ469753	A	D	N	L	V	K	E	A	T	T	I	D	K	A	Y	K	T	V	V	H	T	D	N	Q	M	V	L	V	V	N	N	M	W	K	D	A	E	H	E	I	I	N	D	Q	K	K	L	L	V
B.US.2005.Z74_p1.HQ217874	T	E	N	L	V	K	E	A	T	T	T	D	K	T	Y	D	T	V	V	H	T	D	N	Q	I	V	L	E	V	P	N	M	W	K	N	V	E	H	E	I	T	S	D	Q	K	K	I	L	V
B.BR.2002.02BR2032.JN692439	T	D	K	L	V	R	E	A	N	T	T	D	K	A	Y	D	T	A	V	H	T	D	D	Q	I	L	L	P	V	N	N	M	W	K	D	V	E	H	K	I	I	S	D	Q	K	K	I	L	V
B.CH.2002.HIV_CH_BID-V4478_2002.JQ403047	A	T	N	L	I	K	E	A	N	T	T	D	K	A	Y	E	T	V	V	H	T	D	N	Q	I	E	L	-	V	N	N	M	W	K	N	V	E	H	E	V	I	S	D	Q	K	K	L	L	V
B.US.2002.L861P.FJ469748	K	E	N	L	V	K	E	A	T	T	T	D	K	A	Y	D	T	A	V	H	T	D	N	Q	L	E	L	K	V	N	N	M	W	K	N	V	E	H	E	V	I	S	D	Q	K	K	L	L	V
B.CA.2004.091_D1.GU191360	A	N	N	L	V	K	E	A	S	T	T	D	K	A	Y	K	T	A	I	H	T	D	N	Q	I	E	L	K	V	D	N	M	W	K	N	V	E	H	E	I	I	S	D	Q	K	K	L	L	V
B.US.2006.4059_C12.JN562779	T	G	N	L	V	K	E	A	T	T	T	D	K	S	Y	D	T	V	V	H	T	D	S	Q	I	R	M	E	V	N	N	A	W	K	N	V	D	H	E	I	I	S	D	E	K	K	L	L	V
B.BR.2005.05BR1089.JN692467	A	E	K	L	V	K	D	A	N	A	T	E	K	S	V	D	T	A	V	H	S	D	N	Q	I	V	L	G	G	S	N	Y	V	K	N	L	E	Q	V	R	I	S	D	Q	K	K	G	V	V
B.US.2004.JOTO_SGA_A6.EF593225	A	D	N	L	V	K	E	A	T	T	T	D	K	A	H	D	P	V	V	H	T	D	N	Q	I	V	L	E	V	E	N	M	W	K	N	V	E	H	E	V	I	S	D	Q	K	K	L	L	V
B.US.2002.CR0058S.FJ469693	A	E	K	L	V	R	E	A	N	T	T	D	K	A	Y	D	T	V	V	H	T	N	N	Q	I	R	L	E	V	N	D	M	W	K	N	V	E	H	E	V	I	S	D	Q	K	K	L	L	V
B.DO.2005.05DO_163007.EU839598	K	E	D	L	V	K	E	A	S	T	T	D	K	A	V	E	R	A	V	H	T	D	N	Q	V	K	L	D	V	Y	N	V	W	K	N	V	D	H	G	I	I	S	D	Q	K	K	L	L	V
B.US.2001.108051_005.HM769943	A	G	N	L	V	K	E	A	T	T	T	D	K	A	Y	D	T	V	V	H	T	D	N	Q	L	A	L	E	V	N	N	M	W	E	D	V	E	H	E	I	I	S	D	Q	K	K	L	L	V
B.BR.2002.02BR008.DQ358808	A	E	K	L	V	K	E	A	T	T	T	D	K	S	Y	D	T	A	V	H	T	D	S	Q	M	V	L	A	I	D	N	I	W	K	N	V	E	H	E	I	I	S	D	Q	K	K	L	L	V
B.BR.2003.BREPM1023.EF637057	V	G	P	L	V	K	E	A	N	T	T	D	K	A	Y	D	T	A	V	H	T	D	D	R	V	V	L	E	L	D	N	M	W	K	D	V	E	H	Q	I	I	S	D	Q	K	K	L	L	V
B.HT.2005.05HT_129517.EU839600	A	E	K	L	V	K	D	A	T	T	T	D	K	A	Y	D	T	A	V	H	T	D	N	Q	V	K	L	-	V	N	N	M	W	K	N	V	D	H	E	V	I	S	D	Q	K	K	L	L	V
B.BR.2005.05BR1074.JN692459	T	Q	Q	L	V	K	E	A	T	T	T	D	K	A	Y	E	T	A	V	H	T	D	N	Q	I	N	L	A	V	N	N	M	W	K	N	V	E	H	E	I	I	S	D	Q	K	K	L	L	V
B.BR.2006.06BR1119.JN692480	A	K	Q	L	V	K	E	A	N	T	T	D	K	A	Y	D	T	V	V	H	T	D	D	Q	V	V	L	K	V	N	N	M	W	K	D	V	R	H	E	V	I	S	D	Q	K	K	L	L	V
B.AR.2000.ARMS008.AY037269	N	T	N	L	V	K	E	A	T	T	T	D	K	A	Y	D	T	V	V	H	T	D	D	Q	I	N	L	P	V	N	N	M	W	K	N	V	E	H	E	I	I	S	D	Q	K	K	L	L	V
B.DK.2001.CTL_043.EF514712	T	E	K	L	V	K	E	A	D	T	T	D	K	A	Y	D	T	A	V	H	T	D	N	Q	L	L	L	G	V	N	T	M	W	K	N	V	E	H	E	I	I	S	D	Q	K	K	I	L	V
B.HT.2005.05HT_129805.EU839604	A	E	Q	L	I	R	E	A	T	T	T	D	K	A	Y	D	T	V	V	H	T	D	N	R	V	V	L	G	V	N	N	M	W	K	S	V	D	H	E	I	I	S	E	Q	K	K	L	L	V
B.CY.2005.CY037.FJ388899	-	T	D	L	V	R	E	T	N	T	T	N	K	A	Y	D	T	V	V	H	T	D	N	K	I	K	L	E	V	D	N	M	W	E	G	E	K	H	K	I	I	S	D	Q	K	K	L	L	V
B.CY.2005.CY030.FJ388956	A	E	Q	L	V	K	E	A	T	T	T	D	K	A	Y	D	T	A	V	H	T	D	N	Q	L	E	L	K	V	N	N	M	W	K	N	E	D	H	E	V	I	S	D	Q	K	K	L	L	V
B.US.1997.HTM319A1.GU562218	T	E	R	L	V	K	D	A	T	T	T	D	K	A	Y	D	T	V	V	H	T	D	N	Q	I	V	L	H	V	N	N	M	W	K	N	V	E	H	E	I	L	S	D	E	K	K	L	L	V
B.PE.2006.502_2794_FL01.JF320241	T	E	N	L	V	K	E	A	T	T	T	D	K	A	Y	D	T	V	V	H	T	D	N	Q	I	E	L	E	V	D	N	M	W	K	N	V	E	Q	E	V	I	S	D	Q	K	K	L	L	V
B.US.2006.2857_p1.FJ152546	A	E	K	L	V	K	N	A	T	T	T	D	K	A	Y	E	R	K	V	H	T	D	N	Q	V	Q	L	E	V	Y	N	M	W	K	N	V	E	H	E	I	I	S	D	Q	K	K	L	L	V
B.US.2005.CR0367Z.FJ469724	A	N	D	L	V	K	E	A	T	T	T	D	K	A	Y	D	K	A	V	H	T	D	N	Q	I	L	L	E	V	N	N	M	W	K	N	V	E	H	E	I	I	S	D	E	K	K	L	L	V
B.CA.2005.P6_DAY_1.FJ653500	A	D	Q	W	I	K	E	A	T	T	T	D	K	A	Y	D	T	A	V	H	T	D	N	Q	I	V	I	E	V	D	D	M	W	K	N	V	D	H	E	I	I	S	D	Q	K	K	L	L	V
B.US.2006.F1P5129B7b.JQ250872	T	E	K	L	V	K	E	A	T	T	T	D	R	A	Y	D	T	V	V	H	T	D	N	Q	V	V	L	K	V	E	N	M	W	E	N	V	E	Q	E	I	I	S	D	Q	K	K	L	L	V
B.BR.2002.02BR013.DQ358810	-	T	Q	L	V	K	E	A	T	T	T	D	K	A	Y	D	T	V	V	H	T	D	N	Q	L	K	L	V	V	Y	N	M	W	N	S	V	E	H	E	I	I	S	D	E	K	A	L	L	G
B.HT.2005.05HT_129389.EU839602	-	A	K	M	V	K	E	A	T	T	T	D	K	A	Y	E	T	V	V	H	T	D	N	Q	I	E	L	K	V	N	N	M	W	K	N	V	E	H	E	I	I	S	D	E	K	K	L	L	V
B.US.2002.PRLS02.FJ469754	A	D	N	L	V	K	E	A	N	T	T	D	K	A	Q	D	K	V	V	H	T	D	D	Q	I	K	L	K	V	Y	N	I	W	K	N	V	D	Q	E	I	I	S	D	Q	K	K	L	L	V
B.US.2006.701010068_E_A12.GU331094	-	E	D	L	V	K	E	A	T	T	T	D	K	A	Y	D	T	K	V	H	T	D	S	Q	I	P	L	E	V	N	N	M	W	K	D	A	D	H	E	I	I	S	D	Q	K	K	L	L	V
B.US.2006.1791_B3.HQ216915	A	E	D	L	V	R	D	A	T	T	T	D	K	S	Y	D	K	V	V	H	T	D	N	Q	Q	V	L	E	V	N	N	M	W	K	N	V	E	H	E	I	I	S	D	Q	K	K	L	L	V
B.US.2005.502_2495_wg02.JF320054	A	E	Q	L	V	K	E	A	T	T	T	D	K	A	Y	S	T	A	V	H	T	D	N	Q	V	V	L	G	M	N	N	M	W	K	D	V	D	H	E	V	I	S	D	Q	K	K	L	L	V
B.US.2005.USPI11286EI13y05091pcWG2B1.JN024469	T	E	K	L	V	K	E	A	T	T	T	D	K	A	Y	K	T	V	V	H	T	D	N	Q	I	E	L	E	V	D	N	V	W	K	D	V	T	H	E	I	I	S	D	Q	K	K	L	L	V
B.TH.2005.05TH357801.JN248346	A	Q	Q	L	V	K	E	A	K	T	T	D	K	A	Y	D	T	V	V	H	T	D	N	Q	V	E	L	V	V	D	N	M	W	K	N	V	E	H	E	V	I	S	D	Q	K	K	L	L	V
B.TH.2005.05TH645189.JN248353	V	G	N	L	V	K	D	A	N	T	T	D	R	A	Y	S	T	V	I	H	T	D	S	Q	V	E	L	K	V	N	N	M	W	K	N	V	E	H	E	I	I	S	D	Q	K	K	L	L	V
B.BR.2005.05BR1097.JN692472	A	G	N	W	V	K	E	A	N	T	T	D	K	A	Y	I	T	V	V	H	T	D	S	H	I	P	L	E	V	N	N	M	W	K	N	V	E	H	E	I	I	N	D	Q	K	K	L	L	V
B.BR.2005.05BR1110.JN692476	T	K	-	-	V	K	E	A	T	T	T	D	K	A	Y	D	T	A	V	H	T	D	N	Q	V	V	L	E	V	N	N	M	W	K	N	V	E	H	E	V	I	S	D	Q	K	K	L	L	V
B.KR.2004.04KMK5.JQ316126	A	G	G	L	V	R	D	A	D	T	T	Y	A	A	S	D	A	A	V	P	I	D	N	Q	V	V	L	E	V	N	N	M	W	K	N	V	E	H	E	I	I	S	D	Q	K	Q	L	L	I
B.US.2003.DEMB03JP004.KC473846	E	E	Q	S	V	K	E	A	T	T	T	D	K	A	Y	D	T	V	V	H	T	D	S	Q	V	L	M	G	V	E	N	I	W	E	N	V	E	H	E	I	I	S	D	Q	K	K	L	L	V
B.TH.2005.T286588_01.KC749001	T	E	Q	S	V	R	E	A	T	T	T	D	K	A	H	K	T	V	I	H	T	D	N	Q	V	V	L	K	V	Y	N	M	W	K	G	V	E	Q	E	I	I	S	D	E	K	K	L	L	V
B.JP.2004.DR6174.AB480692	T	K	P	L	V	K	E	A	T	T	T	D	K	A	Y	D	T	V	V	H	T	D	N	Q	V	W	L	E	V	E	N	I	W	E	N	V	E	H	E	I	I	S	D	Q	K	K	L	L	I
B.US.2006.Z92_p10.HQ217984	T	E	N	K	V	K	E	A	N	T	T	D	K	G	Y	E	T	V	V	H	T	D	N	Q	V	K	L	V	V	K	N	M	W	K	N	V	E	H	E	I	I	S	D	Q	K	K	L	L	V
B.BR.2005.05BR1101.JN692473	A	E	Q	L	V	K	D	A	T	T	T	D	K	A	Y	S	T	A	V	H	T	D	S	Q	V	V	L	A	V	N	N	M	W	K	D	V	E	Q	E	V	I	S	D	Q	K	K	L	L	V
B.CH.2002.HIV_CH_BID-V4424_2002.JQ403044	A	D	Q	W	V	K	E	A	T	T	T	D	K	A	Y	D	T	A	V	H	T	D	N	Q	L	V	L	E	V	D	N	M	W	K	N	V	E	Q	E	I	I	S	D	Q	K	K	L	L	V
B.AU.1996.MBCD36.AF042105	E	D	K	W	V	R	E	A	T	T	T	D	K	A	Y	D	T	A	V	H	T	D	S	Q	I	A	L	E	V	H	N	M	W	K	N	V	E	H	E	I	I	S	D	Q	K	K	L	L	V
B.US.2001.CRPE_SGA_TA3.EF593221	E	E	D	S	V	K	E	A	T	T	T	D	K	G	Y	E	T	A	V	H	T	D	S	Q	V	V	M	E	V	N	N	M	W	K	N	V	E	H	E	I	I	S	D	Q	K	K	L	L	V
B.JM.2005.05JM_KJ108.EU839605	T	D	N	L	V	K	E	A	T	T	T	D	K	A	Y	K	T	V	V	H	T	D	N	N	V	E	L	E	V	N	N	M	W	K	D	V	E	H	E	I	I	S	D	Q	K	K	L	L	V
B.US.2002.AD77_A1.GU331550	A	E	Q	L	V	K	E	A	T	T	T	D	K	A	Y	D	A	K	V	H	T	D	N	Q	I	L	L	V	V	K	N	I	W	K	D	V	E	N	E	I	I	S	D	Q	K	K	L	L	V
B.NL.2003.patient_A_5_2.HQ386140	E	D	Q	L	V	K	E	A	N	T	T	D	K	A	Y	N	T	A	V	H	T	D	D	Q	V	W	I	-	V	N	N	M	W	K	N	V	E	H	E	V	I	S	D	Q	K	R	L	L	V
B.NL.2002.patient_B_5_11.HQ386159	T	E	K	L	V	K	E	A	N	T	T	D	K	A	H	N	T	V	V	H	T	D	N	Q	T	R	L	E	V	N	N	M	W	K	N	V	D	H	E	I	I	N	D	Q	K	K	L	L	V
B.BR.2006.06BR1115.JN692479	A	E	Q	L	V	K	N	A	T	T	T	D	K	A	Y	H	P	A	I	H	T	D	N	Q	I	N	L	Q	V	Y	N	M	W	N	N	V	E	H	E	I	I	S	D	Q	K	K	L	L	V
B.CH.2002.HIV_CH_BID-V3527_2002.JQ403021	S	E	K	L	V	K	E	A	T	T	T	N	K	A	Y	D	T	M	V	H	T	D	N	Q	V	E	L	E	V	N	N	A	W	K	D	V	E	H	E	V	I	S	D	Q	K	K	L	L	V
B.JP.2005.DR6538.AB287363	A	E	Q	L	V	K	E	A	E	T	T	D	K	T	Y	D	T	A	V	H	T	E	N	Q	V	V	L	E	V	N	N	M	G	K	K	V	E	H	E	I	I	S	D	Q	K	K	L	L	V
B.JP.2004.DR6175.AB480694	E	K	K	M	V	K	E	A	T	T	T	D	R	A	Y	D	T	A	V	H	T	D	N	Q	V	E	L	T	V	D	N	M	W	K	N	V	D	H	E	I	I	S	D	Q	K	R	L	L	V
B.TW.1994.TWCYS_LM49.AF086817	A	E	N	L	V	K	E	A	T	T	T	D	K	T	Y	D	T	V	V	H	T	D	N	Q	V	T	L	G	V	N	N	M	W	K	N	A	D	Q	E	I	I	S	D	E	K	E	L	L	V
B.US.2001.WC3_0901.EF121405	E	E	Q	L	V	K	E	A	D	T	T	D	K	A	Y	K	T	A	V	H	T	D	N	Q	V	V	L	G	V	P	N	M	W	N	N	V	E	H	E	I	I	S	D	Q	K	K	L	L	V
B.BR.2003.BREPM1038.EF637048	N	D	Q	L	V	K	D	A	K	T	T	D	K	A	Y	D	T	V	V	H	T	D	N	Q	V	V	L	G	V	N	N	M	W	K	D	V	E	H	E	I	I	S	D	Q	K	K	L	L	V
B.CY.2005.CY124.FJ388933	T	E	K	L	V	K	E	A	T	T	T	D	K	A	Y	S	T	K	V	H	T	D	N	Q	I	N	L	E	V	N	N	M	W	K	N	V	E	H	E	I	V	S	E	Q	K	K	L	L	V
B.US.2005.CR0307R.FJ469717	A	G	Q	L	V	K	E	A	T	T	T	D	K	A	Y	D	T	V	V	H	T	D	N	Q	I	E	L	K	V	N	N	M	W	K	D	V	E	Q	E	I	I	S	D	Q	N	K	L	L	V
B.IT.2005.131_D1.GU191382	A	D	Q	L	V	R	E	A	T	T	T	D	K	A	Y	D	T	K	V	H	T	D	D	Q	I	V	L	E	V	N	N	M	W	K	D	V	E	H	E	I	I	S	D	E	K	K	L	L	I
B.US.2003.HDNDRPI029A1.GU562105	T	E	K	L	V	R	E	A	T	T	T	N	K	A	Y	D	P	A	I	H	T	D	D	K	I	K	L	E	V	N	N	A	W	K	N	V	E	H	E	I	I	S	D	Q	K	E	L	L	V
B.US.2005.1423_A1.HQ216557	A	E	K	L	V	R	E	A	N	T	T	D	K	A	Y	V	T	A	V	H	T	D	S	Q	V	L	L	E	V	N	N	M	W	K	N	V	E	H	E	I	I	S	D	Q	K	K	L	L	V
B.US.2005.1451_B5.HQ216632	A	E	Q	L	V	R	D	A	D	T	T	E	K	A	Y	D	T	K	V	H	T	D	N	Q	L	L	L	K	V	Y	D	I	W	N	N	V	E	H	Q	I	I	S	D	E	K	K	L	L	V
B.US.2004.DIGA3757_A1.HQ217167	T	E	Q	L	V	R	E	A	N	T	T	D	K	A	Y	D	T	V	V	H	T	D	N	Q	I	V	L	-	V	N	N	M	W	K	N	V	E	H	E	V	I	S	E	Q	K	K	L	L	V
B.NL.2003.patient_D_5_13.HQ386192	A	G	K	L	V	K	E	A	N	T	T	D	K	V	H	N	R	A	V	H	T	D	N	Q	I	V	L	E	V	D	N	M	W	K	N	V	E	Q	E	V	I	S	D	Q	K	K	L	L	I
B.PE.2006.502_0524_FL04.JF320008	T	K	N	L	V	K	E	A	N	T	T	D	K	A	Y	D	T	V	V	H	T	D	D	Q	I	L	L	E	V	N	N	M	W	K	N	V	E	H	E	I	I	S	D	Q	K	K	L	L	V
B.BR.2004.04BR1057.JN692455	T	E	Q	L	V	K	E	A	T	T	T	D	K	A	Y	D	T	V	V	H	T	D	N	R	I	P	L	E	L	N	N	M	W	K	N	V	E	Q	E	I	I	S	D	Q	K	K	L	I	V
B.EC.1989.EC102.AY173960	S	G	Q	L	V	K	E	A	T	T	T	D	K	A	Y	D	T	V	V	H	T	D	N	Q	V	V	L	E	V	N	N	M	W	K	N	V	E	H	E	I	I	N	D	Q	K	K	L	V	V
B.IT.2005.SG1.DQ672623	K	E	D	L	V	K	E	A	T	T	T	D	-	G	Y	S	T	A	V	H	T	N	D	Q	V	V	L	E	V	N	N	M	W	K	N	V	E	Q	E	I	I	S	D	Q	K	K	L	L	V
B.US.2004.1218_A10.HQ216367	A	E	Q	L	V	K	E	A	N	T	T	D	K	A	Y	D	K	V	V	H	T	D	S	Q	V	V	L	G	V	D	N	M	W	K	N	V	E	N	E	I	I	S	D	Q	K	T	L	L	V
B.US.2005.1588_A10.HQ216755	T	N	N	L	V	K	D	A	T	T	T	D	K	G	Y	D	T	A	V	H	T	D	N	Q	I	E	L	K	V	N	N	M	W	K	N	V	E	H	E	V	I	S	D	Q	K	K	L	L	V
B.US.2005.STCO5453_A2.HQ217733	T	G	Q	L	V	R	D	A	T	T	T	D	K	T	Y	S	P	R	V	H	T	D	N	Q	V	V	L	-	V	N	N	M	W	K	N	V	E	H	E	I	I	S	D	Q	K	K	L	L	V
B.US.2006.Z86_p1.HQ217947	K	E	N	L	V	K	E	A	T	T	T	D	K	A	Y	K	P	A	I	H	T	D	N	Q	V	L	L	E	V	Y	N	M	W	K	D	V	D	H	E	I	I	S	D	Q	K	Q	L	L	V
B.US.2005.502_1400_FL02.JF320043	D	K	D	K	V	K	E	A	N	T	T	D	K	S	Y	S	T	A	V	H	T	D	N	Q	V	E	L	K	V	K	N	M	W	K	N	V	E	H	E	I	I	S	D	Q	K	K	L	L	V
B.US.2006.502_0176_FL06.JF320363	A	E	-	K	V	K	E	A	T	T	T	D	K	A	Y	V	A	A	V	H	T	D	N	Q	V	E	L	V	V	N	N	M	W	R	D	V	E	H	E	I	I	S	D	Q	K	K	L	L	V
B.US.1997.4013_P32.JN562791	T	E	Q	L	V	K	E	A	T	T	T	D	K	A	Y	D	T	V	V	H	T	D	N	Q	I	L	L	V	V	K	N	M	W	K	N	V	E	H	E	V	I	S	E	Q	K	K	L	I	V
B.US.1997.ARES2.AB078005	A	A	N	L	V	R	E	A	N	T	T	D	K	A	Y	D	T	A	V	H	T	D	S	Q	V	V	L	K	V	N	N	M	W	K	N	V	D	L	E	I	I	S	D	Q	K	R	L	L	V
B.JP.2004.DR5913.AB480696	T	E	H	L	V	K	E	A	N	T	T	D	K	S	Y	E	T	M	V	H	T	D	D	Q	V	S	L	G	V	N	N	M	W	K	N	V	E	H	E	I	I	S	D	Q	K	K	L	I	V
B.JP.2006.DR7374.AB588329	A	E	Q	L	V	K	D	A	T	T	T	D	K	A	Y	H	T	V	V	H	T	D	N	Q	I	L	L	P	V	N	N	M	W	K	N	V	E	H	E	I	I	N	D	Q	K	K	L	L	V
B.US.2004.H9v2ed17.DQ410227	A	E	K	L	V	K	E	A	N	T	T	D	R	A	Y	D	T	V	V	H	T	D	D	H	I	N	L	K	V	E	N	L	W	K	N	V	E	H	E	I	I	S	D	Q	K	K	L	L	V
B.US.2004.UNC4911_20.EF593272	T	N	Q	L	V	K	E	A	N	T	T	D	K	A	Y	D	T	A	V	H	T	D	N	H	V	E	L	E	V	N	N	M	W	K	N	V	E	H	E	I	I	S	D	Q	K	K	L	I	V
B.BR.2003.BREPM1024.EF637056	-	E	Q	L	V	K	E	A	T	T	T	D	K	A	Y	E	T	V	V	H	T	D	N	Q	V	V	L	G	V	N	N	M	W	K	N	V	D	H	E	V	I	S	D	E	K	Q	L	L	V
B.BR.2005.BREPM1081.FJ195091	A	D	K	L	V	K	E	A	T	T	T	D	K	G	Y	D	T	V	V	H	T	D	N	Q	M	V	L	A	V	N	N	M	W	K	D	V	D	H	E	I	I	S	D	Q	K	K	L	L	V
B.CY.2005.CY141.FJ388939	T	Q	K	L	V	K	E	A	D	T	T	D	K	A	Y	D	T	K	V	H	T	D	N	Q	L	H	L	E	V	D	N	M	W	K	N	V	E	H	E	I	I	S	D	Q	K	K	L	L	V
B.CY.2005.CY122.FJ403482	T	E	Q	W	V	R	E	A	T	T	T	D	K	S	Y	S	T	M	V	H	T	D	N	Q	I	V	L	E	V	D	N	I	W	K	N	V	E	H	E	I	I	S	D	Q	K	K	L	L	V
B.US.2006.701010055_E_A1.GU331066	A	E	Q	L	V	K	E	A	N	T	S	D	K	A	Y	E	S	V	V	H	T	D	N	Q	I	R	L	E	V	N	N	M	W	K	N	V	D	H	E	I	I	N	D	Q	K	K	L	L	V
B.US.2002.EABE4459_E4.HQ217193	-	D	N	L	V	R	E	A	N	T	S	D	K	A	Y	D	T	A	V	H	T	D	N	Q	V	F	L	G	V	N	N	M	W	K	N	V	E	H	E	V	I	S	D	Q	K	K	L	L	V
B.US.2000.4033_C10.JN562764	A	E	Q	L	V	K	E	A	T	T	T	D	K	A	Y	D	T	A	V	H	T	D	D	Q	I	D	L	V	V	N	N	M	W	K	N	V	E	H	E	I	I	S	D	Q	K	K	L	L	V
B.BR.2002.02BR1013.JN692432	E	D	K	L	V	K	E	A	T	T	T	D	K	A	Y	D	P	V	V	H	T	D	N	Q	I	L	L	K	V	N	N	M	W	K	N	V	E	H	E	I	I	S	D	Q	K	K	I	L	V
B.BR.2002.04BR1064.JN692433	T	Q	P	L	V	K	E	A	T	T	T	D	K	A	Y	D	T	T	V	H	T	D	N	Q	V	E	L	K	M	Y	N	M	W	K	D	V	E	H	E	V	I	S	D	Q	K	K	L	L	V
B.BR.2004.04BR1068.JN692457	K	D	N	W	V	K	E	A	T	A	T	D	K	A	Y	D	T	A	V	H	T	D	N	Q	L	K	M	E	V	N	H	M	W	K	S	V	E	Q	E	I	I	S	D	Q	K	K	L	L	V
B.US.2000.THRO_TF1.JN944930	T	D	K	L	V	K	E	A	V	T	T	D	K	A	Y	D	T	V	V	H	T	D	D	Q	V	V	L	E	V	N	N	M	W	K	N	V	E	H	E	I	I	S	D	Q	K	K	L	L	V
B.DE.2004.9213_V4136_d3.JQ403050	A	D	N	W	V	K	E	A	T	T	T	D	K	G	Y	V	K	A	V	H	T	D	D	Q	I	P	L	E	V	N	N	M	W	K	S	V	E	Q	E	I	I	S	D	Q	K	K	L	L	V
B.US.1999.18_99A1.JQ609973	A	E	N	L	V	K	E	A	T	T	T	D	K	A	Y	D	T	V	V	H	T	D	N	Q	V	V	L	E	V	N	N	M	W	K	N	V	E	H	Q	V	I	S	D	Q	K	K	L	L	V
B.JP.1998.DR1120.AB480698	T	E	K	L	V	K	E	A	T	T	T	D	K	A	Y	D	T	A	V	H	T	D	N	Q	V	E	L	V	V	N	N	M	W	K	D	V	E	H	E	I	I	S	D	Q	K	K	L	L	V
B.US.1994.6101.AY612855	E	E	K	L	V	K	E	A	T	T	T	D	K	A	H	H	A	A	V	H	T	D	N	Q	V	I	L	E	V	K	N	M	W	K	N	V	D	H	E	I	I	S	D	Q	K	K	L	L	V
B.US.1996.5155_96.AY835753	T	G	K	L	V	K	E	A	T	T	T	D	K	S	Y	D	T	A	V	H	T	D	N	Q	L	E	L	K	V	E	N	M	W	K	N	V	E	Q	E	I	I	S	D	Q	K	K	L	L	V
B.US.2005.C96v1e4.DQ410573	A	E	Q	L	V	K	E	A	T	T	T	D	K	A	Y	E	T	V	V	H	T	N	N	Q	V	V	L	E	V	Y	N	M	W	K	N	V	E	H	E	I	I	S	D	Q	K	K	L	L	V
B.US.2004.7092_A2.EF593203	T	E	K	L	V	K	E	A	N	T	T	D	K	A	Y	D	T	A	T	H	T	D	N	Q	I	E	L	E	V	N	N	M	W	K	N	V	E	H	E	I	I	N	D	Q	K	K	L	L	V
B.BR.2003.BREPM1040.EF637047	A	E	Q	L	V	K	E	A	T	T	T	D	K	A	Y	D	T	A	V	H	T	D	D	N	I	V	L	G	V	N	N	M	W	K	N	V	E	H	K	I	I	S	D	E	K	K	L	L	V
B.CY.2005.CY113.FJ388930	A	E	N	L	V	K	E	A	T	T	T	D	K	A	Y	D	T	V	V	H	T	D	N	Q	I	T	L	E	V	N	N	M	W	K	D	V	E	H	E	V	I	S	D	Q	K	K	L	L	V
B.US.2004.F7165.FJ469732	T	E	K	L	V	R	D	A	N	T	T	N	K	A	Y	D	T	A	V	H	T	D	N	Q	T	V	L	E	V	N	N	M	W	K	N	V	E	H	D	I	I	S	D	E	K	K	L	L	V
B.US.2005.Z62_p1.HQ217818	V	D	Q	L	V	K	E	A	N	T	T	N	K	S	Y	S	T	K	V	H	T	D	N	Q	I	V	M	E	V	K	N	M	W	K	N	V	E	H	E	I	I	S	D	Q	T	K	L	L	V
B.US.2005.05US_SAJ_NVS3.JF689856	T	E	K	L	V	K	E	A	N	T	T	D	K	A	Y	D	T	A	V	H	T	D	S	Q	V	F	L	E	V	H	N	M	W	N	N	V	E	H	E	I	I	S	D	Q	K	K	L	L	V
B.US.2006.BP00057_RH02.JN687758	T	D	Q	L	V	K	E	A	T	T	T	D	K	G	Y	D	T	V	V	H	T	D	N	Q	V	V	M	G	V	N	N	M	W	K	S	V	D	H	E	I	I	S	D	Q	Q	K	L	L	V
B.BR.2005.05BR1107.JN692475	A	E	Q	L	V	K	E	T	T	T	T	D	R	A	Y	D	T	A	V	S	T	D	S	Q	V	V	M	E	V	N	N	M	W	K	N	V	E	H	K	I	I	S	D	Q	K	T	L	F	V
B.CH.2000.HIV_CH_BID-V3530_2000.JQ403023	E	E	N	L	V	R	E	A	N	A	T	D	R	A	Y	E	T	K	V	H	T	D	S	K	V	V	L	A	V	N	N	A	W	K	N	V	E	Q	E	V	I	S	D	Q	K	K	L	L	V
B.CH.2003.HIV_CH_BID-V4474_2003.JQ403046	K	D	K	L	V	K	E	A	T	T	T	D	K	A	Y	S	T	M	V	H	T	N	N	Q	V	V	L	E	V	N	N	M	W	K	N	V	D	H	E	I	I	S	D	E	K	K	L	L	V
B.US.2004.HIV_US_BID-V5261_2004.JQ403104	-	E	Q	L	V	R	E	A	N	T	T	D	K	S	Y	D	T	V	V	H	T	D	N	Q	V	E	L	V	V	N	N	M	W	K	N	V	E	H	E	I	I	S	D	Q	K	K	L	L	V
B.US.1997.M02_3_SW.U84854	T	E	K	L	V	K	E	A	T	T	T	D	K	A	Y	D	T	R	V	H	T	D	N	Q	V	L	L	E	V	N	N	M	W	K	N	V	E	H	E	I	I	S	D	Q	K	K	L	L	V
B.JP.2005.DR7065.AB287368	E	E	K	T	V	K	E	A	T	T	T	D	K	A	Y	V	Q	V	I	H	T	D	D	Q	V	K	L	E	V	Y	N	M	W	K	N	V	E	H	E	I	I	S	D	Q	K	K	L	L	V
B.US.2002.Z32_E11.EF593295	T	D	Q	L	V	K	E	A	T	T	T	D	K	S	Y	N	P	A	V	H	T	D	N	Q	V	V	L	G	V	N	N	M	W	K	N	V	D	H	E	I	I	S	E	Q	K	E	L	L	V
B.BR.2003.BREPM2012.EF637046	K	E	Q	L	V	K	E	A	T	T	T	D	K	A	Y	E	T	M	V	H	T	D	N	Q	V	V	L	E	V	N	N	M	W	K	D	V	D	H	E	I	I	S	D	Q	K	K	L	I	V
B.BR.2005.BREPM1093.FJ195089	E	E	D	L	V	K	E	A	S	T	T	D	K	A	Y	D	T	A	V	R	T	D	K	Q	I	V	M	E	V	N	N	M	W	K	N	V	E	H	E	I	I	S	D	E	K	K	L	I	V
B.CY.2005.CY056.FJ388905	K	D	K	L	V	K	E	A	T	T	T	D	K	A	Y	E	T	V	V	H	T	D	N	Q	V	P	V	E	V	N	N	M	W	K	N	V	E	H	E	V	I	S	D	Q	K	K	L	L	V
B.US.2003.AT01480.FJ469686	E	D	K	L	V	K	E	A	T	T	T	D	R	A	Y	S	T	A	V	H	T	N	N	Q	V	I	L	E	V	N	N	M	W	K	S	V	E	Q	E	I	I	S	D	Q	K	K	L	L	V
B.US.2006.CR0131.FJ469700	E	E	Q	K	V	K	E	A	T	T	T	D	K	A	Y	D	T	V	V	H	T	D	N	Q	V	L	L	K	V	D	N	M	W	K	N	V	E	H	E	I	I	S	D	Q	K	K	L	L	V
B.US.2005.502_2136_FL02.JF320185	A	E	Q	G	V	K	E	A	V	T	T	D	K	A	Y	D	S	V	V	H	T	D	N	Q	V	V	L	P	V	N	N	M	W	K	N	V	E	H	E	V	I	S	D	Q	K	K	L	L	V
B.BR.2002.05BR1094.JN692470	T	E	Q	L	V	K	E	A	T	T	T	D	K	A	Y	D	T	A	V	H	T	D	D	Q	I	E	L	K	V	N	N	M	W	K	N	V	E	H	E	I	I	S	D	Q	K	K	L	L	V
B.US.1995.1_95TC14.JQ609870	-	E	N	W	V	K	E	A	N	T	T	D	K	A	Q	S	P	A	I	H	T	D	D	Q	I	E	L	E	V	K	N	M	W	K	N	V	E	H	E	I	I	S	D	Q	K	K	L	L	V
B.US.1998.98USHVTN941c1.AY560110	A	E	Q	L	V	K	E	A	T	T	T	D	K	A	Y	L	T	K	V	H	T	D	S	R	V	V	L	E	V	N	N	M	W	K	N	V	E	H	E	I	I	S	D	Q	K	K	L	L	V
B.KR.2003.03CWS10_1432_HP_8.DQ339425	-	N	K	S	V	K	E	A	T	T	T	D	K	A	Y	D	T	V	V	H	I	D	N	Q	V	V	L	G	V	N	N	M	W	K	N	V	E	H	E	I	I	S	D	Q	K	K	I	L	V
B.US.2001.APV_4.DQ869028	E	E	K	S	V	K	E	A	N	T	T	D	K	G	Y	S	T	A	V	H	T	D	N	Q	I	D	L	E	V	S	N	M	W	K	N	V	E	H	E	I	I	S	D	Q	K	K	L	L	V
B.US.1999.1200808_SGA_B26.EF593187	S	E	K	L	V	K	E	A	T	T	T	D	K	G	H	E	T	V	V	H	T	D	N	Q	I	V	L	R	V	E	N	I	W	K	N	V	E	H	E	I	I	S	D	Q	K	K	L	L	V
B.US.2000.Z20_B3.EF593289	T	E	Q	L	V	K	E	A	T	T	T	N	K	A	Y	D	T	A	V	Y	T	D	N	Q	V	V	L	E	V	E	N	M	W	K	N	V	D	H	E	I	I	S	E	Q	K	Q	L	L	V
B.DO.2005.05DO_162387.EU839596	A	E	K	S	V	K	E	A	T	T	T	D	K	A	Y	E	T	V	V	H	T	D	N	Q	I	V	L	E	V	Y	N	M	W	K	N	V	E	H	E	I	I	S	D	Q	K	K	L	L	V
B.US.2002.F762P.FJ469735	A	E	N	L	V	K	E	A	T	T	T	D	K	A	Y	D	T	A	V	H	T	D	N	Q	V	F	L	K	V	N	N	M	G	K	N	V	E	H	E	I	I	S	D	Q	K	K	L	L	V
B.CO.2006.subject_247_day1_clone_10.HQ377375	G	Q	Q	L	V	K	E	A	T	T	T	D	K	A	Y	D	T	V	V	H	T	D	N	Q	I	L	L	P	V	D	G	M	E	K	N	V	D	H	E	I	I	S	D	Q	K	K	L	L	V
B.US.2006.502_0923_wg07.JF320160	T	E	K	L	V	K	E	A	T	T	T	D	K	A	Y	D	T	A	V	H	T	D	S	Q	L	V	L	G	V	N	N	I	W	E	N	V	D	H	E	V	I	S	D	Q	K	K	L	L	V
B.US.2001.45_01dTB13.JQ609684	T	E	K	M	V	K	E	A	N	T	T	D	K	A	Y	S	T	R	V	H	T	D	N	Q	V	A	L	K	V	K	N	M	W	E	N	V	E	H	E	I	I	S	D	Q	K	K	L	L	V
B.CH.2000.CHLSM1SI0i0007251ppNFLG99.KC797178	T	E	Q	L	V	K	E	A	T	T	T	E	K	A	Y	S	T	V	V	H	T	D	D	Q	L	E	L	K	V	N	D	A	W	K	N	V	E	H	E	I	I	S	D	Q	Q	K	L	L	V
B.JP.2005.DR7015.AB588291	E	N	N	L	V	K	E	A	T	T	T	D	K	A	Y	S	T	A	V	H	T	D	N	Q	V	K	L	E	V	N	N	M	W	K	N	V	D	H	E	V	I	S	D	Q	K	K	L	L	V
B.FR.1992.PHI133.AF041126	E	E	Q	L	V	K	E	A	T	T	T	D	K	A	Y	D	T	V	V	H	T	D	N	R	V	V	M	G	V	E	N	I	W	N	S	V	E	H	E	I	I	S	D	Q	K	K	L	L	V
B.US.2005.C98v1e8.DQ410588	T	E	Q	L	V	K	E	A	T	T	T	D	K	A	Y	D	T	A	V	H	T	D	N	Q	V	E	L	E	V	N	N	M	W	K	D	V	Q	H	E	I	I	S	D	Q	R	K	L	L	V
B.US.2003.APV_7.DQ869031	T	E	K	L	V	K	E	A	A	T	T	N	K	A	Y	D	T	A	V	H	T	D	N	Q	V	V	M	G	V	N	N	V	W	K	N	V	E	Q	E	I	I	S	D	Q	K	K	L	L	V
B.US.2005.WICU_SGA_B23.EF593279	V	E	Q	T	V	K	E	A	T	T	T	D	K	A	Y	D	T	A	V	H	T	D	S	Q	V	K	L	E	V	N	N	M	W	K	D	V	E	H	E	I	I	S	D	Q	K	K	I	L	V
B.CH.2003.NAB02_pre_cl_3_3.EF643656	K	E	N	L	V	K	E	A	T	T	T	D	K	A	Y	D	T	V	V	H	T	D	N	Q	I	E	L	I	V	N	N	M	W	K	D	A	D	H	E	I	I	S	D	Q	K	K	L	L	V
B.US.2003.04013296_3_A10.GU330524	A	E	Q	L	V	K	D	A	N	T	T	D	K	A	Y	D	T	V	V	H	T	D	N	Q	I	E	L	K	V	D	N	M	W	K	N	V	E	H	E	I	I	S	D	Q	K	K	L	L	V
B.US.2006.502_0897_RH03.JF320497	K	E	K	S	V	K	E	A	T	T	T	D	K	A	Y	D	T	A	V	H	T	D	S	Q	V	L	L	A	V	N	N	M	W	K	N	V	E	H	E	I	I	S	D	Q	K	K	L	L	V
B.US.2005.05US_SAJ_NVS9.JF689860	-	E	N	L	V	K	E	A	V	T	T	D	K	A	Y	D	T	V	V	H	T	D	D	Q	I	R	L	E	V	D	N	M	W	K	N	V	E	H	E	I	I	S	D	Q	K	K	L	L	V
B.TH.2005.05TH356883.JN248345	T	D	N	L	V	K	E	A	T	T	T	D	K	A	Y	D	T	V	V	H	T	D	N	Q	I	L	L	E	V	N	N	M	W	K	D	V	E	Q	E	I	I	S	D	Q	K	K	L	L	V
B.US.2006.BP00055_RH01.JN687750	A	E	N	L	V	K	E	A	T	T	T	D	K	A	Y	D	T	V	V	H	T	D	N	Q	V	V	L	G	V	D	N	M	W	K	N	V	E	H	E	I	I	S	D	Q	K	K	L	L	V
B.BR.2003.03BR1020.JN692445	E	E	K	L	V	K	E	A	T	T	T	D	K	A	Y	V	T	M	V	H	T	D	N	Q	V	V	L	G	V	N	N	M	W	K	N	V	E	H	E	I	I	S	D	Q	K	K	L	L	V
B.BR.2004.04BR1047.JN692450	T	E	Q	L	V	K	E	A	T	T	T	D	K	A	Y	E	T	V	V	H	T	D	N	Q	V	V	L	A	V	D	N	M	W	K	N	V	E	H	E	V	I	S	D	Q	K	K	L	L	V
B.US.1999.10017FL21_9_66_EPI.JN786767	A	D	Q	L	V	K	E	A	T	T	T	E	K	A	Y	E	K	V	V	H	T	D	N	Q	I	K	L	E	V	N	N	M	W	K	D	V	E	H	E	I	I	S	D	E	K	K	L	L	V
B.KR.2004.04KJS8.JQ316130	A	G	G	L	V	K	E	T	T	T	T	D	K	A	Y	D	T	A	V	H	I	D	N	Q	V	V	L	E	V	N	N	M	W	K	N	V	E	H	Q	I	I	S	D	Q	K	K	L	L	V
B.DE.2003.HIV_DE_BID-V3307_2003.JQ403048	A	E	Q	M	V	K	E	A	T	T	T	D	K	A	Y	D	T	V	V	H	T	D	N	Q	V	V	L	P	V	E	N	I	W	K	D	V	E	H	E	V	I	S	D	Q	K	K	L	L	V
B.US.2001.HIV_US_BID-V5245_2001.JQ403101	-	D	N	L	V	K	E	A	T	T	T	D	K	A	Y	K	T	V	I	H	T	D	D	Q	V	D	L	T	V	E	N	M	G	K	N	V	D	H	E	I	I	S	D	Q	K	K	L	L	V
B.FR.2005.DEMB05FR001.JX140652	D	N	N	L	V	K	E	A	N	P	T	D	K	A	Y	D	T	A	V	H	T	D	N	Q	I	M	L	K	V	N	N	M	W	K	N	V	E	H	E	I	I	S	D	Q	K	K	L	L	V
B.JP.2005.DR6737.AB287364	K	E	Q	L	V	K	E	A	T	T	T	D	K	S	Y	D	T	A	V	H	T	D	N	Q	M	L	L	V	V	N	N	M	W	K	N	V	D	H	E	V	I	S	D	Q	K	K	L	L	V
B.JP.2006.574.AB428562	A	E	Q	L	V	K	E	A	T	T	T	D	K	A	Y	D	T	A	V	H	T	D	N	Q	V	E	L	K	V	E	N	I	W	E	N	V	E	H	E	V	I	S	D	E	K	K	L	L	V
B.AR.1998.ARCH054.AY037268	T	E	Q	L	V	K	E	A	N	T	T	D	K	A	Y	D	T	A	V	H	T	D	N	Q	V	E	L	V	V	E	N	M	W	K	N	V	E	H	E	I	I	S	D	Q	K	K	L	L	V
B.US.1998.98USHVTN3605c9.AY560108	T	E	K	L	V	K	E	A	N	T	T	D	K	A	Y	D	T	V	V	H	T	D	N	H	I	E	L	K	V	Y	N	M	W	K	N	V	E	H	E	V	I	S	D	Q	K	K	L	L	V
B.KR.2004.04KJin8_1955.DQ295195	T	G	G	L	V	K	E	A	T	T	T	D	K	A	Y	D	T	V	V	H	I	D	N	Q	V	V	L	P	V	N	N	M	W	K	N	V	E	H	E	I	I	S	D	Q	K	K	L	L	V
B.BR.2002.02BR002.DQ358805	T	R	Q	L	V	K	E	A	N	T	T	D	K	A	Y	D	T	V	V	H	T	D	S	Q	V	P	L	V	V	N	N	M	W	K	N	V	E	H	E	V	I	S	D	Q	K	K	L	L	V
B.KR.2005.05CSR3.DQ837381	K	E	Q	L	V	K	E	A	N	T	T	D	K	A	Y	S	T	V	V	H	T	D	N	Q	I	V	L	E	V	N	N	M	W	K	N	V	E	H	E	I	I	S	D	Q	K	K	L	L	V
B.US.1997.624708_SGA_D14.EF593200	A	E	Q	L	V	K	E	A	N	T	T	D	K	A	Y	D	T	V	V	H	T	D	N	Q	V	K	L	E	V	Y	N	M	W	K	N	V	E	H	E	I	I	S	D	Q	K	K	L	L	V
B.US.1999.9079_09_SGA_TA1.EF593213	-	T	Q	L	V	K	E	A	N	A	T	D	K	A	Y	D	T	M	V	H	T	D	N	Q	V	I	M	-	V	N	N	M	W	K	N	V	E	H	E	I	I	S	D	Q	K	K	L	L	V
B.US.2003.MEMI_SGA_E14.EF593228	A	E	Q	L	V	K	N	A	T	T	T	D	K	A	H	D	P	V	V	H	T	D	S	Q	V	V	L	E	V	Y	N	M	W	K	N	V	E	H	E	I	I	S	D	Q	K	K	L	L	V
B.US.2004.SAMI_SGA_A23.EF593238	-	N	Q	L	V	K	E	A	T	T	T	D	K	A	Y	V	T	A	I	H	T	D	N	Q	V	V	L	E	V	N	N	M	W	K	D	V	E	H	K	I	I	S	D	Q	K	K	L	L	V
B.US.1999.Z10_SGA_A7.EF593285	-	T	Q	L	V	K	D	A	T	T	T	D	K	A	Y	D	T	V	V	H	T	D	N	Q	V	V	L	G	V	D	N	M	W	K	N	V	E	Q	E	I	I	S	D	Q	K	E	L	L	V
B.US.2001.Z30_SGA_E13.EF593293	E	D	Q	L	V	K	E	A	T	T	T	D	K	A	Q	D	P	V	V	H	T	D	S	Q	V	V	M	G	V	H	N	V	W	K	N	V	D	H	E	I	I	S	D	Q	K	K	L	L	V
B.US.2006.2866_P4.FJ152547	T	E	N	L	V	K	E	A	T	T	T	D	K	A	Y	D	T	A	V	H	T	D	N	Q	I	L	L	K	V	N	N	M	W	S	N	V	E	H	E	I	I	S	D	Q	K	K	L	L	V
B.US.2004.CR0116Y.FJ469698	N	E	T	L	V	K	E	A	T	T	T	D	K	A	Y	T	T	A	V	H	T	D	N	Q	V	P	L	I	V	E	N	M	W	K	N	V	E	H	E	I	I	S	D	Q	K	K	L	L	V
B.US.2006.502_0572_FL06.JF320038	A	D	N	L	V	K	E	A	K	T	T	D	R	A	Y	D	T	V	V	H	T	D	S	Q	I	P	L	E	V	K	N	V	W	E	Y	V	E	Q	E	I	I	S	D	Q	K	R	L	L	V
B.CA.2006.502_1027_wg02.JF320411	A	E	Q	L	V	K	E	A	N	T	T	D	K	A	Y	E	T	V	V	H	T	D	N	Q	V	L	L	E	V	N	N	M	W	K	N	V	E	H	E	I	I	S	D	Q	K	K	L	L	V
B.US.2006.06US_SAJ_NVS39.JF689876	K	D	N	L	V	K	E	A	T	T	T	D	K	A	Y	D	T	V	V	H	T	D	N	Q	V	V	L	E	V	N	N	M	W	N	N	V	E	N	E	I	I	S	D	Q	K	K	L	L	V
B.TH.2004.04TH803686.JN248333	T	E	K	L	V	K	E	A	T	T	T	D	K	A	Y	D	T	V	V	H	T	D	D	Q	V	A	L	E	V	S	N	M	W	Q	N	V	E	H	E	I	I	S	D	Q	K	K	L	L	V
B.BR.2005.05BR1079.JN692462	Q	E	K	L	V	K	E	A	K	T	T	D	K	A	V	D	P	V	V	H	T	D	K	Q	I	V	L	E	V	K	N	M	W	K	D	V	E	H	E	I	I	S	D	Q	K	K	L	L	V
B.US.1999.CA110LNepi112_239.JN786795	A	E	Q	L	V	K	E	A	T	T	T	E	K	A	Y	D	T	V	V	H	T	D	N	Q	I	V	M	E	V	G	N	M	W	K	N	V	E	Q	E	I	I	N	D	Q	K	K	L	L	V
B.US.2003.HIV_US_BID-V5279_2003.JQ403106	A	N	N	L	V	K	E	A	D	A	T	D	K	A	Y	D	A	V	V	H	T	D	N	Q	I	E	L	K	V	N	N	M	W	K	N	V	E	H	E	I	I	S	D	Q	K	K	L	L	V
B.TH.2006.AA011a09R.JX446817	A	E	Q	S	V	K	E	A	T	T	T	D	K	G	Y	R	T	A	I	H	T	D	N	Q	I	V	L	E	V	K	N	M	W	K	N	V	E	Q	E	I	I	S	D	Q	K	K	L	L	V
B.JP.2005.DR6871.AB588271	S	E	K	L	V	R	E	T	N	T	T	N	K	A	Y	D	T	V	V	H	T	D	N	Q	Q	I	L	E	V	E	N	M	W	K	N	V	E	H	E	I	V	S	D	Q	K	K	L	L	V
B.UY.2001.01UYTRA1179.AY781127	T	E	K	L	V	K	E	A	S	T	T	D	K	A	V	D	T	V	V	H	T	D	N	Q	I	V	L	G	V	N	N	A	W	E	N	V	D	H	E	I	I	S	D	Q	K	K	L	L	V
B.US.2001.APV_3.DQ869027	A	E	Q	L	V	K	E	A	T	T	T	D	K	S	Y	D	T	V	V	H	T	D	N	Q	V	R	L	E	V	N	N	M	W	K	N	V	E	H	E	I	I	S	D	Q	K	K	L	L	V
B.US.2003.AS1M6envc25.EF125655	T	E	K	L	V	K	E	A	T	T	T	D	K	A	Y	E	T	V	V	H	T	D	N	Q	I	E	L	K	V	N	N	M	W	K	N	V	E	Q	E	I	I	S	D	E	K	K	L	L	V
B.US.2001.Z27_F10.EF593291	A	D	Q	L	V	K	E	A	T	T	T	D	K	A	Y	D	T	A	V	H	T	D	S	Q	V	V	L	G	V	N	N	M	W	K	D	V	E	H	E	I	I	S	D	Q	K	K	L	L	V
B.BR.2003.BREPM1027.EF637054	E	D	K	L	V	K	E	A	T	T	T	D	K	A	Y	D	T	A	V	H	T	D	D	Q	V	V	L	E	V	N	N	M	W	K	S	V	E	Q	E	I	I	S	D	Q	K	K	L	L	I
B.TT.2001.01TT_CRC50077.EU839610	A	E	Q	S	V	K	E	A	S	T	T	D	K	A	Y	D	P	V	V	H	T	D	N	Q	V	V	M	A	V	N	N	M	W	K	N	V	D	L	D	I	I	S	D	Q	K	E	L	L	V
B.BR.2004.BREPM1066.FJ195090	E	E	K	L	V	K	E	A	N	T	T	D	K	A	Y	S	T	A	V	H	T	D	N	Q	V	V	L	E	V	N	N	M	W	K	D	A	E	H	Q	I	I	S	D	E	K	K	L	L	V
B.US.2002.PRLS08.FJ469757	T	E	Q	L	V	K	E	A	T	T	T	D	K	A	Y	D	T	V	V	H	T	D	N	Q	V	V	L	A	V	N	N	V	W	K	D	V	D	H	E	V	I	S	D	Q	K	K	L	L	V
B.US.2005.P9_DAY_1.FJ653548	A	E	Q	L	V	K	E	A	T	T	T	D	K	G	Y	D	T	A	V	H	T	D	N	Q	M	V	L	E	V	N	N	M	W	K	D	V	E	H	E	I	V	S	D	Q	K	K	L	L	V
B.US.2005.04013396_0_A1.GU330692	G	D	K	L	V	R	D	A	V	T	T	D	K	A	Y	D	T	V	V	H	T	D	N	Q	V	V	L	E	V	Y	N	V	W	K	D	V	E	H	E	I	I	N	D	Q	K	K	L	L	V
B.US.2003.PSL024B1.GU562271	K	E	Q	L	V	K	D	A	T	T	T	D	K	A	Y	D	T	V	V	H	T	D	N	Q	V	V	M	P	V	N	N	M	W	K	N	V	E	H	E	I	I	S	D	Q	K	K	L	L	V
B.US.2005.1586_A1.HQ216730	A	E	N	L	V	K	E	A	T	T	T	D	K	G	Y	D	T	V	V	H	T	D	N	Q	M	P	M	E	V	N	N	M	W	K	D	V	E	H	E	I	I	S	D	Q	K	K	L	L	V
B.BR.2006.P1357_E2.HQ236571	-	E	Q	L	V	K	E	A	T	T	T	D	K	A	Y	A	T	V	V	H	T	D	N	Q	I	R	L	E	V	N	N	M	W	Q	N	V	D	Q	E	I	I	S	D	Q	K	K	L	L	V
B.US.2005.502_0223_wg1.JF320059	A	E	Q	L	V	K	E	A	S	T	T	D	K	S	Y	S	T	Q	V	H	T	D	N	Q	V	R	L	K	V	N	N	M	W	K	D	V	D	H	E	I	I	S	D	Q	K	K	L	L	V
B.US.2006.502_0839_RH01.JF320259	A	E	K	L	V	K	E	A	K	T	T	D	K	A	Y	D	T	V	V	H	T	D	N	Q	I	E	L	V	V	N	N	V	W	K	D	V	E	H	E	I	I	S	D	E	K	K	L	L	V
B.US.2006.502_1512_FL01.JF320356	A	E	D	S	I	K	E	A	T	T	T	D	K	A	Y	D	T	V	V	H	T	D	N	Q	I	G	L	E	V	N	N	M	W	K	N	V	D	H	E	V	I	S	D	Q	K	E	L	L	V
B.TH.2005.05TH736580.JN248354	A	E	K	L	I	K	E	A	T	T	T	D	R	A	Y	D	T	V	V	H	T	D	N	Q	V	V	L	G	V	N	N	M	W	K	N	V	E	H	E	V	I	S	D	Q	K	K	L	L	V
B.US.1999.4030_P52.JN562759	A	E	Q	M	V	K	E	A	T	T	T	D	K	A	Y	D	T	V	V	H	T	D	N	Q	V	L	L	E	V	N	N	M	W	K	N	V	E	Q	E	I	I	S	D	Q	K	K	L	L	V
B.US.2006.BP00054_RH01.JN687749	T	E	K	L	V	K	E	A	T	T	T	D	K	G	Y	K	T	A	V	H	T	D	N	Q	V	V	L	E	V	D	N	M	W	E	N	V	E	H	E	I	I	S	D	Q	K	K	L	L	V
B.BR.2003.03BR1046.JN692447	A	D	H	L	V	K	E	P	P	T	T	D	K	A	H	Y	T	M	V	H	T	D	N	Q	V	V	L	E	V	N	N	M	W	K	D	V	E	H	E	I	K	S	D	Q	K	K	L	L	V
B.KR.2003.03KDE11.JQ316128	T	G	G	L	V	K	D	A	K	T	T	D	K	A	Y	S	T	A	V	H	V	D	N	Q	V	D	L	K	V	N	N	M	W	K	N	V	D	H	E	I	I	S	D	Q	K	K	L	L	V
B.CH.2000.HIV_CH_BID-V3529_2000.JQ403022	T	E	Q	L	V	K	E	T	N	A	T	D	K	A	Y	E	T	K	V	H	T	D	N	L	L	K	L	E	V	D	N	M	W	K	N	V	E	Q	E	I	I	S	D	Q	K	K	L	L	V
B.JP.2002.197.AB428554	A	D	K	L	V	K	E	A	T	T	T	D	K	A	Y	K	T	V	V	H	T	D	N	Q	V	L	L	E	V	N	N	M	W	K	N	V	E	Q	E	V	I	S	D	E	K	K	L	L	V
B.GB.1994.746DEN04.AJ535590	-	T	D	L	V	K	E	A	T	T	T	D	K	A	Y	D	T	A	V	H	T	D	N	Q	V	K	L	E	V	N	N	M	W	K	N	V	E	H	E	I	I	S	D	Q	K	K	L	L	V
B.CO.2001.PCM001.AY561236	T	E	Q	L	V	K	E	A	N	T	V	D	K	A	Y	G	T	V	A	R	T	D	N	Q	V	V	L	E	V	N	N	M	W	K	G	V	D	H	E	I	I	S	D	E	K	K	L	L	V
B.AR.2002.02AR114146.DQ383746	T	N	K	L	V	K	E	A	T	T	T	D	K	A	H	N	T	V	V	H	T	D	N	Q	M	V	M	K	V	N	N	M	W	K	N	V	E	H	D	I	I	S	D	Q	K	K	L	L	V
B.ZA.2003.03ZAPS045MB2.DQ396398	A	D	Q	L	V	K	E	A	I	T	T	D	K	A	Y	D	T	V	V	H	T	D	N	Q	V	A	L	E	V	N	N	M	W	K	N	V	E	H	E	I	I	S	D	Q	K	K	L	L	V
B.US.2005.C93v1e12.DQ410542	A	D	Q	L	V	K	E	A	T	T	T	D	K	A	Y	V	T	V	V	H	T	D	N	Q	V	E	L	V	V	N	N	A	W	K	N	V	E	H	E	I	I	S	D	Q	K	K	L	L	V
B.UA.2001.01UAKV167.DQ823362	T	D	K	L	V	K	E	A	K	T	T	D	K	A	Y	H	T	V	V	H	T	D	N	Q	I	V	M	E	V	N	N	M	W	K	N	V	D	H	E	I	I	S	D	E	K	K	I	L	V
B.DK.2001.CTL_016.EF514704	A	D	K	L	V	K	D	A	N	T	T	D	R	A	Y	K	T	A	V	H	T	D	N	H	L	A	L	E	V	E	N	M	W	K	N	V	E	H	E	I	I	S	D	Q	K	K	L	L	V
B.US.2004.UNC6064_24.EF593277	T	E	K	K	V	K	E	A	S	T	T	D	K	A	Y	K	T	V	V	H	T	D	N	Q	V	I	L	E	V	N	N	M	W	K	N	V	D	H	E	I	I	S	D	Q	K	K	L	L	V
B.CN.2006.CNHLJBF06044.EU131805	E	D	K	L	V	K	E	A	T	T	T	D	K	A	Y	D	T	V	V	H	T	D	N	Q	V	V	L	G	V	N	N	M	W	K	N	V	E	H	E	I	I	S	D	Q	K	K	L	I	V
B.CY.2003.CY005.EU668963	E	D	K	L	V	K	E	A	T	T	T	D	K	G	Y	N	T	A	V	H	T	D	N	Q	V	V	L	E	V	N	N	M	W	K	N	V	E	H	E	I	I	S	D	Q	K	K	L	L	V
B.US.2005.P2_DAY_1.FJ653452	A	D	Q	L	V	K	E	A	T	T	T	D	K	A	Y	D	T	A	V	H	T	D	N	Q	V	E	L	E	V	E	N	M	W	E	N	V	E	H	E	V	I	S	D	Q	K	K	L	L	V
B.US.2005.P4_WEEK_4.FJ653476	A	D	N	L	V	K	E	A	N	T	T	D	K	G	Y	N	T	A	V	H	T	D	N	Q	V	V	L	G	V	D	N	M	W	K	N	V	E	Q	E	I	I	S	D	Q	K	K	L	L	V
B.US.2006.04013419_7_2A1.GU330731	-	E	Q	L	V	K	D	A	V	T	T	D	K	A	Y	E	V	K	V	H	T	D	K	Q	V	V	M	G	V	N	N	M	W	T	N	V	D	H	E	I	I	S	D	Q	K	K	L	L	V
B.US.2006.700010106_E_2A1.GU330916	A	P	D	K	V	R	E	A	K	T	T	D	K	A	Y	S	T	K	V	H	T	D	N	Q	V	V	L	G	V	N	N	M	W	K	D	V	E	H	E	I	I	S	D	Q	K	K	L	L	V
B.US.2004.6568FL5_2_209.HM771423	E	E	D	K	V	K	E	A	D	T	T	D	K	A	Y	T	T	A	V	H	T	D	N	Q	V	V	L	E	V	N	N	M	W	K	N	V	D	H	E	V	I	S	D	Q	K	K	L	L	V
B.US.2006.Z94_p1.HQ218020	T	G	Q	L	V	K	E	A	T	T	T	D	K	A	Y	K	T	V	V	H	T	D	D	Q	V	K	L	E	V	N	N	M	W	K	N	V	D	H	E	I	I	S	D	Q	K	K	L	L	V
B.US.2006.502_0346_RH06.JF320083	T	A	N	L	V	K	E	A	N	T	T	D	K	A	V	N	T	K	V	H	T	D	N	Q	V	V	M	G	V	N	N	A	W	K	N	V	E	Q	E	M	I	S	D	Q	K	K	L	L	V
B.US.2006.502_1919_RH01.JF320184	A	E	K	L	V	K	E	A	T	T	T	D	K	A	Y	D	R	A	V	H	T	D	D	Q	I	P	L	Q	V	K	N	I	W	K	D	V	E	H	E	I	I	S	D	Q	K	K	L	L	V
B.US.2005.502_2008_FL12.JF320482	T	E	K	L	V	K	E	A	T	T	T	D	K	A	Y	D	T	V	V	H	T	D	N	Q	I	L	L	E	V	N	N	M	W	K	D	V	E	H	E	I	I	S	D	Q	K	K	L	L	V
B.US.2005.USPI38051EI3y05121pcWG2B1.JN024450	A	E	N	L	V	K	E	A	T	T	T	D	K	A	Y	D	T	V	M	H	T	D	N	Q	V	E	L	R	V	N	N	M	W	K	N	V	E	H	E	I	I	S	D	Q	K	K	L	L	V
B.BR.2002.02BR2025.JN692435	-	E	K	L	F	K	D	A	T	T	I	D	K	A	H	H	T	A	I	H	T	D	N	Q	V	K	L	E	V	N	N	M	W	K	N	V	K	H	E	I	I	N	D	Q	K	K	L	L	V
B.DE.2005.HIV_DE_BID-V4135_2005.JQ403049	A	G	N	L	V	K	E	A	T	T	T	D	K	A	Y	K	T	A	V	H	T	D	N	Q	I	A	L	E	V	S	N	V	W	K	D	V	E	Q	E	I	I	S	D	Q	K	K	L	L	V
B.JP.1999.DR1348.AB287369	A	E	Q	L	V	R	D	A	N	T	T	D	K	A	Y	A	T	V	V	H	I	D	D	Q	I	V	L	E	V	N	N	M	W	K	N	V	E	H	E	V	I	S	D	Q	K	K	L	L	V
B.KR.1995.KR5086_C1.AJ417429	T	E	N	L	V	K	E	A	T	T	T	D	K	A	Y	D	K	V	V	H	T	D	N	Q	V	V	L	A	V	N	N	M	W	K	N	V	E	H	E	I	I	S	D	E	K	K	L	L	V
B.YE.2002.02YE507.AY795904	T	Q	N	M	I	K	D	A	N	T	T	D	K	A	Y	D	E	V	V	H	T	D	N	Q	I	K	L	E	V	N	N	M	W	K	N	V	E	H	E	V	I	S	D	Q	K	K	L	L	V
B.US.2001.REJO_67.AY835449	T	E	K	L	V	K	E	A	T	T	T	D	K	A	Y	D	Q	I	I	H	T	D	N	Q	V	E	L	K	V	N	N	M	W	K	N	V	E	H	E	I	I	S	D	Q	K	K	L	L	V
B.GE.2003.03GEMZ004.DQ207940	-	-	Q	L	V	K	E	A	T	T	T	D	K	A	H	H	T	V	V	H	T	D	R	Q	V	V	M	G	V	Y	N	M	W	K	N	V	E	H	E	I	I	S	D	Q	K	K	L	L	V
B.US.2004.ES10v1e2_1.DQ410217	A	N	N	L	V	K	E	A	N	T	T	D	K	A	Y	S	T	V	V	H	T	D	N	Q	V	A	L	K	V	N	N	M	W	K	N	V	E	Q	E	I	I	S	D	Q	K	K	L	L	V
B.US.2005.H28v2ed12.DQ410404	A	E	K	L	V	K	D	A	T	T	T	D	K	A	Y	E	T	K	V	H	T	D	N	Q	V	K	L	E	V	E	N	M	-	K	N	V	E	H	E	I	I	S	D	Q	K	K	L	L	V
B.US.2003.APV_19.DQ869025	T	E	K	L	V	K	D	A	N	A	T	D	K	A	Y	E	T	V	V	H	T	D	N	Q	V	E	L	K	V	N	N	M	G	K	N	V	D	H	E	I	I	N	D	Q	K	K	L	L	V
B.US.2000.Z18_SGA_F8.EF593288	K	E	Q	L	V	R	D	A	S	T	T	D	K	G	Y	D	T	A	V	H	T	D	S	Q	I	T	L	E	V	N	N	M	W	K	N	V	E	H	E	I	I	S	E	Q	K	E	L	L	V
B.US.1997.zp62995_p2.EF593304	V	E	Q	L	V	K	E	A	T	T	T	D	K	S	Y	S	T	V	V	H	T	D	S	Q	V	V	L	Q	V	N	N	M	W	K	N	V	E	H	E	I	I	S	D	Q	K	K	L	L	V
B.CY.2005.CY131.FJ388935	A	D	Q	L	V	K	E	A	N	A	T	D	K	A	Y	K	T	V	V	H	T	D	N	Q	V	K	L	E	V	N	N	M	W	K	N	V	E	H	E	I	I	S	D	Q	K	K	L	L	V
B.HK.2006.HK003.FJ460500	K	E	K	L	V	K	E	A	N	T	T	D	K	A	Y	D	T	A	V	H	T	D	N	Q	V	V	L	G	V	E	D	I	W	K	N	V	E	H	E	I	I	N	D	Q	K	K	L	L	V
B.US.2003.F7157.FJ469731	V	E	K	T	V	K	E	A	T	T	T	D	K	S	Y	D	T	A	V	H	T	D	N	Q	V	V	L	G	V	N	N	M	W	K	N	V	D	H	E	I	I	S	D	Q	K	K	L	L	V
B.US.2002.L893P.FJ469749	A	A	N	L	V	K	E	A	I	T	T	D	K	A	Y	D	T	V	V	H	T	D	N	Q	V	E	L	R	V	N	N	M	W	K	N	V	E	H	E	I	I	S	D	Q	K	K	L	L	V
B.US.2004.SH858.FJ469772	A	E	D	L	V	K	D	A	N	T	T	D	K	A	Y	D	K	M	V	H	T	D	N	Q	A	V	L	G	V	N	N	M	W	D	D	V	D	H	E	I	I	N	D	Q	K	K	L	L	V
B.US.2005.N5_DAY_1.FJ653122	A	D	Q	L	V	R	E	A	K	T	T	D	K	A	Y	D	T	V	V	H	T	D	N	Q	I	V	L	G	V	D	N	M	W	R	D	V	E	H	E	I	I	S	D	Q	K	K	L	L	V
B.US.2005.N8_DAY_1.FJ653194	E	D	K	L	V	K	E	A	T	T	T	D	K	A	H	S	T	A	V	H	T	D	N	Q	V	F	L	E	V	N	N	M	G	K	N	V	E	Q	E	I	I	S	D	Q	K	K	L	L	V
B.US.2005.N1_DAY_1.FJ653218	A	E	D	L	V	K	E	A	T	T	T	D	K	A	Y	D	T	V	V	H	T	D	N	Q	V	V	L	G	V	N	N	M	W	K	N	V	E	H	E	I	I	S	D	Q	K	K	L	L	V
B.US.2004.04013327_0_A1.GU330598	G	E	Q	L	V	K	D	A	N	T	T	D	K	A	Y	D	T	A	V	H	T	D	S	Q	V	N	L	T	V	Y	N	M	W	K	N	V	E	H	E	I	I	S	D	Q	K	K	L	L	V
B.US.2006.502_1211_FL04.JF320144	T	E	Q	L	V	K	E	A	T	T	T	D	K	A	Y	D	T	A	V	H	T	D	N	Q	V	V	L	G	V	Y	N	A	W	K	D	V	E	H	E	I	I	S	D	Q	K	K	L	L	V
B.PE.2006.502_2717_RH03.JF320230	A	E	N	L	V	K	E	A	T	T	T	N	K	A	Y	D	T	K	V	H	T	D	N	Q	I	V	L	E	V	E	N	M	W	K	N	V	E	H	E	V	I	S	D	Q	K	K	L	L	V
B.US.2005.USPI51550EI3285y05051pcWG2B1.JN024459	L	E	Q	K	V	K	E	A	N	T	T	D	K	A	Y	V	T	A	V	H	T	D	N	Q	I	R	L	E	V	D	N	M	W	K	N	V	E	H	E	I	I	S	D	Q	K	K	L	L	A
B.UY.2002.02UY_TSU1290.JN235958	-	E	Q	L	V	K	E	A	T	T	T	D	K	A	Y	I	K	A	V	H	T	D	D	Q	V	E	L	E	V	E	D	M	W	K	N	V	E	H	E	I	I	S	D	Q	K	K	L	L	V
B.PY.2002.02PY_PSP0090.JN251901	A	G	Q	L	V	K	E	A	T	T	T	D	K	A	Y	D	T	A	V	H	T	D	N	Q	I	V	L	N	V	N	N	M	W	K	N	V	E	H	E	I	I	N	D	Q	K	K	L	L	I
B.BR.2005.05BR1078.JN692461	T	D	Q	L	V	K	E	A	T	T	T	D	K	A	Y	D	T	V	V	H	T	D	N	Q	V	P	L	E	V	Y	N	M	G	K	N	V	E	H	E	V	I	S	D	E	K	Q	L	L	V
B.US.2004.H1G1191B1.JQ251105	T	D	K	L	V	K	E	A	T	T	T	D	K	A	Y	D	T	V	V	H	T	D	N	Q	V	E	L	K	V	N	N	M	W	K	N	V	E	H	E	I	I	S	D	Q	K	K	L	L	V
B.YE.2002.02YE508.AY795905	-	E	D	M	V	K	E	A	D	T	T	E	K	A	Y	D	T	A	V	H	T	D	N	Q	Q	V	L	E	V	N	N	M	W	K	N	V	E	H	E	I	I	N	D	Q	K	K	L	L	V
B.US.2004.LAHA_SGA_B5.EF593226	A	D	Q	L	V	K	D	A	N	T	T	D	R	A	Y	D	K	A	V	H	T	D	N	Q	Q	P	I	E	V	D	N	M	W	K	D	V	E	H	E	I	I	S	D	Q	K	K	L	L	V
B.US.2002.OLLA_SGA_D12.EF593229	Q	Q	Q	M	V	K	E	A	N	T	T	D	K	A	Y	D	T	A	V	H	T	D	N	Q	V	V	L	-	V	N	N	M	W	K	N	V	E	H	E	I	I	S	D	Q	K	K	L	L	V
B.US.2004.UNC5799_16.EF593276	A	E	K	L	V	K	D	A	S	T	T	D	K	A	Y	K	A	A	V	H	T	D	S	Q	I	V	I	E	V	N	N	M	W	K	N	V	E	H	E	I	I	S	D	Q	K	K	L	L	V
B.US.1997.zp6248_p4.EF593302	E	E	K	L	V	K	E	A	T	T	T	D	K	A	Y	D	T	A	V	H	T	D	N	Q	V	L	L	-	V	N	N	M	W	K	D	V	E	H	E	I	V	S	D	Q	K	E	L	L	V
B.CY.2005.CY149.FJ388940	T	E	K	S	V	K	E	A	T	T	T	D	K	A	Y	D	T	V	V	H	T	D	N	Q	V	A	L	E	V	Y	N	M	W	K	N	V	E	H	E	I	I	S	D	Q	K	K	L	L	V
B.US.2006.CR0222X.FJ469709	A	E	Q	L	V	K	E	A	T	T	T	D	K	A	Y	D	T	V	V	H	T	D	S	Q	V	V	L	E	V	N	N	M	W	K	N	V	D	H	E	I	I	S	D	Q	K	K	L	L	V
B.US.2006.CH010032_48_p1.HM204582	A	E	N	L	V	K	E	A	N	T	T	D	K	G	Y	E	T	V	V	H	T	D	N	Q	I	V	L	E	V	N	N	M	W	K	N	V	E	H	E	I	I	S	D	Q	K	K	L	L	V
B.US.2005.1444_A10.HQ216577	T	E	K	L	V	R	D	A	T	T	T	D	K	A	Y	E	R	S	V	H	T	D	N	Q	V	V	L	G	V	N	N	M	W	K	D	V	E	H	E	I	I	S	D	E	K	K	L	L	V
B.US.2006.Z93_p1.HQ218001	A	D	N	L	V	R	E	A	T	T	T	D	K	A	Y	D	T	A	V	H	T	D	N	Q	V	E	L	E	V	N	N	M	W	E	N	V	E	H	E	I	I	S	D	Q	K	K	L	L	V
B.BR.2006.subject_784_day1_clone_02.HQ377483	T	E	E	L	V	K	E	A	T	T	T	D	K	A	Y	D	T	V	V	H	T	D	N	Q	V	V	L	E	V	N	N	M	W	K	N	V	E	H	E	V	I	S	D	Q	K	K	L	L	V
B.US.2006.700010150_A11.HQ908232	T	N	N	L	V	K	D	A	T	T	T	D	K	A	Y	D	T	A	I	H	T	D	N	Q	V	V	L	G	V	D	N	V	W	K	D	V	E	Q	E	I	I	S	D	Q	K	K	L	L	V
B.CH.2003.HIV_CH_BID-V4421_2003.JQ403043	T	E	K	L	V	R	E	A	T	T	T	D	K	A	Y	D	T	V	V	H	T	D	N	Q	I	K	L	E	V	N	N	M	W	K	N	V	E	H	E	I	I	S	D	Q	K	K	L	L	V
B.US.2004.HIV_US_BID-V5282_2004.JQ403107	T	E	Q	L	V	K	E	A	T	T	T	D	K	A	Y	D	T	V	V	H	T	D	N	Q	V	V	M	E	V	N	N	M	W	K	D	A	E	H	E	I	I	S	D	Q	K	K	L	L	V
B.TH.2006.AA093a_RH1.JX447795	A	E	N	L	V	K	E	A	T	T	T	D	K	A	Y	V	A	A	V	H	T	D	N	Q	I	V	M	E	V	N	N	M	W	K	N	V	E	H	E	L	I	S	D	Q	K	K	L	L	V
B.US.1998.98USHVTN8229c6.AY560109	T	G	D	S	V	K	E	A	N	T	T	D	K	A	Y	V	R	A	V	H	T	D	N	Q	V	E	L	K	V	N	N	M	W	K	N	V	E	H	E	I	I	S	D	Q	K	R	L	L	V
B.US.2000.WITO_33.AY835451	A	E	Q	L	V	R	E	A	N	T	T	D	K	A	Y	D	T	V	V	H	T	D	N	Q	V	V	M	G	V	D	N	M	W	K	N	V	E	H	E	I	I	S	D	Q	K	K	L	L	V
B.US.2004.C61v1e1.DQ410511	T	E	Q	L	V	K	E	A	N	T	T	D	K	G	Y	E	T	K	V	H	T	D	S	Q	L	V	L	A	V	N	N	M	W	K	N	V	E	H	E	I	I	S	D	Q	K	K	L	L	V
B.US.2004.5769_E9.EF593193	T	D	K	L	V	K	E	A	T	T	T	D	K	A	Y	D	T	V	V	H	T	D	N	Q	M	I	M	E	V	D	N	M	W	K	N	V	E	Q	E	I	I	S	D	Q	K	K	L	L	V
B.US.1997.9017_01_SGA_A10.EF593207	E	K	D	S	V	K	E	A	I	T	T	D	K	A	Y	K	T	V	V	H	T	D	N	Q	V	V	L	A	V	H	N	I	W	E	N	V	E	H	E	I	I	S	D	E	K	K	L	L	V
B.US.2006.CH58_SGA_TE6.EF593219	A	E	Q	L	V	R	E	A	T	T	T	D	K	A	Y	D	T	V	V	H	T	D	N	Q	I	V	L	A	V	N	N	M	W	E	N	V	D	H	E	I	I	S	D	Q	K	Q	L	L	V
B.US.2004.UNC5548_11.EF593274	A	G	Q	L	V	K	E	A	T	T	T	D	R	S	Y	D	T	K	V	H	T	D	N	Q	I	V	M	G	V	N	N	M	W	K	N	V	E	H	E	I	I	S	D	Q	K	K	L	L	V
B.US.1999.Z16_SGA_A20.EF593287	K	E	N	S	V	K	E	A	T	T	T	D	Q	S	Y	N	T	V	V	H	T	D	S	Q	V	V	L	E	V	N	N	M	W	K	D	V	D	H	E	I	I	S	D	Q	K	K	L	L	V
B.US.2001.Z29_SGA_A34.EF593292	-	T	K	L	V	K	E	A	T	T	T	D	K	A	Y	K	T	V	V	H	T	D	N	Q	V	V	L	E	V	N	N	M	W	K	N	V	E	H	E	I	I	S	D	Q	K	K	L	L	V
B.US.1999.Z13_A2.EU577480	E	E	K	L	V	K	E	A	T	T	T	D	K	G	Y	D	T	V	V	H	T	D	N	Q	I	K	L	E	V	Y	N	M	W	K	N	V	E	Q	E	I	I	S	D	Q	K	K	L	L	V
B.US.2004.CR0345Q.FJ469722	T	E	K	M	V	K	E	A	N	T	T	D	K	A	Y	D	T	M	V	H	T	D	S	Q	I	R	L	D	V	D	N	M	W	K	N	V	E	H	E	I	I	S	D	Q	K	K	L	L	V
B.US.2002.F714.FJ469730	T	E	Q	L	V	K	E	A	T	T	T	D	K	A	Y	D	T	A	V	H	T	D	N	Q	V	L	L	K	V	N	S	I	W	N	S	V	D	H	E	I	I	S	D	Q	K	E	L	L	V
B.US.2004.F7172.FJ469733	S	E	K	L	V	K	D	A	K	T	T	D	K	G	Y	E	T	M	V	H	T	D	N	Q	I	V	L	E	V	D	N	M	W	K	N	V	E	Q	E	I	I	S	D	Q	K	Q	L	L	V
B.US.2005.P11_DAY_1.FJ653596	T	D	K	Y	V	K	E	A	N	A	T	D	K	A	Y	D	T	A	V	H	T	D	N	Q	I	K	L	E	V	N	N	M	W	N	N	V	E	H	E	I	I	S	D	E	K	K	L	L	V
B.US.2003.04013321_2_2A2.GU330549	-	T	K	K	V	K	E	A	S	T	V	D	K	A	Y	D	T	A	V	H	T	D	N	Q	V	L	M	E	V	Y	N	V	W	K	D	V	E	H	K	I	I	S	D	Q	K	K	L	L	V
B.CN.2006.CNE4.HM215413	E	E	K	L	V	K	E	A	T	T	T	D	K	A	Y	D	P	V	I	H	T	D	N	Q	V	V	L	G	V	N	N	M	W	K	D	V	E	Q	E	I	I	S	D	Q	Q	K	L	L	V
B.US.2003.RHGA1581_A1.HQ217443	A	G	N	L	V	K	E	A	T	T	T	D	R	A	Y	D	T	V	V	H	T	D	N	Q	V	V	L	G	V	N	N	M	W	K	N	V	E	H	E	I	I	S	D	Q	K	K	L	L	V
B.US.2005.ROST4216_B1.HQ217541	A	D	D	L	V	K	E	A	N	T	T	D	R	A	Y	E	K	V	V	H	T	D	N	Q	I	V	L	E	V	N	N	M	W	K	N	V	E	H	E	I	I	S	D	Q	K	K	L	L	V
B.US.2005.Z64_p17.HQ217840	Q	G	P	L	V	K	E	A	T	T	T	D	K	A	Y	K	T	M	V	H	T	N	D	Q	V	V	L	K	V	N	N	M	W	K	N	V	E	H	E	I	I	S	D	Q	K	K	L	L	V
B.BR.2006.subject_498_day1_clone_10.HQ377435	E	D	K	L	V	K	E	A	T	T	T	E	K	A	Y	D	T	V	V	H	T	D	S	H	Q	V	L	G	V	N	N	M	W	K	N	V	D	H	E	I	K	S	D	Q	K	K	L	L	V
B.US.2006.06US_SAJ_C169_JS.JF689867	N	E	K	L	V	K	E	A	T	T	T	D	K	A	Y	D	T	V	V	H	T	D	N	Q	V	V	L	E	V	N	N	M	W	K	N	V	D	H	E	I	I	S	D	Q	K	E	L	L	V
B.US.2004.USPI71101EI7y04051pcWG2B14.JN024203	T	E	K	L	V	K	E	A	N	T	T	D	K	A	Y	A	T	I	V	H	T	D	N	Q	V	K	L	E	V	D	D	M	W	N	N	V	D	H	E	I	I	S	D	Q	K	K	L	L	V
B.US.1997.5002_C13.JN562785	T	E	K	L	V	K	E	A	T	T	T	D	K	A	Y	E	T	V	V	H	T	D	N	Q	I	V	L	E	V	N	N	M	W	K	N	V	E	Q	E	I	I	S	D	Q	K	K	L	L	V
B.BR.2004.04BR1054.JN692453	-	E	N	L	V	K	E	A	T	T	T	D	K	A	Y	D	T	A	V	H	T	D	N	Q	V	E	L	E	V	N	N	M	W	K	D	V	E	Q	E	I	I	S	D	Q	K	K	L	L	V
B.KR.2003.03HJY8.JQ316131	T	G	G	L	G	K	E	A	T	T	T	D	K	A	Y	D	T	V	V	R	R	D	N	Q	V	V	L	V	V	N	N	M	W	K	D	V	E	H	E	I	I	S	D	Q	K	K	L	L	V
B.KR.2003.03YGS3.JQ316135	T	E	D	L	V	K	E	A	T	T	T	D	K	A	Y	D	T	V	V	H	I	D	N	Q	V	V	L	E	V	N	N	M	W	K	N	V	E	H	E	I	I	S	D	Q	K	K	L	L	V
B.CH.2002.HIV_CH_BID-V3511_2002.JQ403019	T	T	D	L	V	K	E	A	T	T	T	D	K	A	Y	K	T	V	V	H	T	D	N	Q	V	M	L	K	V	N	N	M	W	K	N	V	E	H	E	I	I	S	D	Q	K	K	L	L	V
B.US.2006.HIV_US_BID-V3047_2006.JQ403068	A	E	D	S	V	K	E	A	N	T	T	D	K	A	Y	N	T	V	V	H	T	D	D	Q	V	R	L	E	V	N	N	M	W	T	N	V	E	H	E	I	I	S	D	Q	K	K	L	L	V
B.GB.1994.748DEN31.AJ535600	L	E	Q	S	V	R	E	A	N	T	T	D	K	A	H	A	T	A	V	H	T	D	N	Q	V	V	L	G	V	N	N	M	W	K	D	V	E	H	E	I	K	S	E	Q	K	K	L	L	V
B.CO.2001.PCM039.AY561239	T	D	K	L	V	K	E	A	T	T	T	D	K	A	Y	D	A	A	V	H	T	D	N	Q	V	V	L	T	V	N	N	M	W	K	N	V	E	Q	E	I	I	S	D	Q	K	K	L	L	V
B.US.2005.ES8v3ed1_1.DQ410131	E	E	Q	L	V	K	E	A	T	T	T	D	K	G	Y	D	T	V	V	H	T	D	N	Q	V	V	M	A	V	N	N	M	W	K	N	V	E	H	E	I	I	S	D	Q	K	K	L	L	V
B.US.2004.154v38Renv_re3.DQ410619	T	E	K	L	V	K	E	A	T	T	T	D	K	A	Y	D	T	V	V	H	T	D	N	Q	L	V	L	T	V	N	N	M	W	K	N	V	D	Q	E	I	S	S	D	E	K	K	L	L	V
B.US.2003.APV_6.DQ869030	E	K	T	L	V	K	E	A	T	T	T	D	K	A	Y	D	T	A	V	H	T	D	N	Q	I	V	L	G	V	N	N	M	W	K	N	V	E	H	E	I	I	S	D	Q	K	K	L	L	V
B.US.1997.105112_SGA_D17.EF593181	T	E	Q	L	V	K	E	A	T	T	T	D	K	A	Y	D	T	V	V	H	T	D	N	Q	V	V	L	E	V	N	N	M	W	K	N	V	E	Q	E	V	I	S	D	Q	K	K	L	L	V
B.US.1999.zp12007_p27.EF593300	T	D	Q	L	V	K	E	A	T	T	T	D	K	A	Y	E	T	V	V	H	T	D	D	Q	L	K	L	V	V	N	N	M	W	K	N	V	E	H	Q	I	I	S	D	Q	K	K	L	L	V
B.CY.2006.CY180.FJ388955	T	N	N	L	V	K	E	A	T	T	T	D	R	A	Y	K	T	V	V	H	T	D	S	Q	I	K	L	E	V	K	N	M	W	K	N	V	E	Q	E	I	I	S	D	Q	K	K	L	L	V
B.CY.2005.CY100.FJ388964	T	E	P	L	V	K	E	A	T	T	T	D	R	A	Y	D	R	V	V	H	T	D	N	Q	V	A	L	E	V	E	N	M	W	K	N	V	E	H	E	I	I	S	D	Q	K	K	L	L	V
B.US.2003.L8152.FJ469742	T	E	K	L	V	K	E	A	T	T	T	D	K	A	S	D	T	I	V	H	T	D	S	Q	V	F	L	-	V	N	D	M	W	K	S	V	D	H	E	I	I	S	D	Q	K	K	L	L	V
B.US.2002.04013226_2_flA8.FJ496072	E	D	Q	L	V	K	E	A	T	T	T	D	K	G	Y	D	T	V	V	H	T	D	N	Q	V	L	L	A	V	N	N	M	W	K	N	V	D	H	E	V	I	S	D	Q	K	K	L	L	V
B.GB.2005.MM45d22_GN1.HM586210	A	E	N	L	V	K	E	A	T	T	T	D	K	A	Y	D	T	A	V	H	T	D	N	Q	M	V	L	E	V	E	D	M	W	K	N	V	E	Q	E	I	T	S	D	Q	K	K	L	L	V
B.US.2006.GETO5098_A1.HQ217256	-	E	Q	L	V	K	E	A	T	T	T	D	K	A	Y	D	T	V	V	H	T	D	N	Q	I	L	L	E	V	N	N	M	W	N	S	V	E	H	E	I	I	S	D	E	K	K	L	L	V
B.US.2006.502_0309_wg13.JF320048	V	E	Q	G	V	K	E	A	T	T	T	D	K	A	Y	D	P	V	V	H	T	D	N	Q	V	E	L	K	V	N	N	M	W	K	N	V	E	H	E	I	I	S	D	E	K	K	L	L	I
B.US.2006.502_0762_RH05.JF320329	T	D	K	L	V	K	E	A	N	T	T	D	K	A	Y	E	T	K	V	H	T	D	D	Q	V	V	L	G	V	H	D	A	W	K	N	V	E	H	E	I	I	S	D	Q	K	K	L	L	V
B.US.2006.502_0717_RH02.JF320520	A	E	K	L	V	R	D	A	N	T	T	D	K	A	Y	V	T	A	V	H	T	D	N	Q	V	E	L	K	V	N	N	M	W	K	N	V	E	H	E	I	I	S	D	Q	K	K	L	L	V
B.US.2006.502_0053_wg06.JF320615	S	E	K	L	V	K	E	A	T	T	T	D	K	A	Y	D	T	V	V	H	T	D	N	Q	V	V	L	Q	V	N	N	M	W	N	D	V	E	H	E	V	I	S	D	Q	K	K	L	L	V
B.US.2006.06US_SAJ_C168_LS.JF689866	A	E	N	L	V	K	E	A	K	T	T	D	K	A	Y	E	T	V	V	H	T	D	S	Q	V	V	L	A	V	N	N	M	W	K	N	V	E	H	E	I	I	S	D	Q	K	K	L	L	V
B.UY.1999.99UY_TRA0177.JN235965	T	E	K	L	V	K	E	A	-	T	T	D	K	G	Y	D	T	V	V	H	T	D	N	Q	V	V	L	E	V	N	N	M	W	K	N	V	E	H	E	I	I	S	D	Q	K	K	L	L	V
B.BR.2002.02BR2041.JN692443	T	E	Q	L	V	K	E	A	N	T	S	D	K	A	Y	S	T	V	V	H	T	D	N	Q	V	V	L	K	V	S	N	M	W	K	N	V	E	H	D	I	I	S	D	E	K	K	L	L	V
B.BR.2004.04BR1051.JN692452	E	K	D	L	V	K	E	A	T	T	T	D	K	G	Y	N	T	V	V	H	T	D	N	Q	L	E	L	K	V	D	D	M	W	K	N	V	E	H	E	I	I	S	D	Q	K	K	L	L	V
B.US.2002.HIV_US_BID-V5249_2002.JQ403102	E	D	K	L	V	K	E	A	T	T	T	D	K	A	Y	D	P	V	V	H	T	D	N	Q	V	V	L	G	V	K	N	M	W	K	N	V	E	H	E	I	I	S	D	Q	K	K	L	L	V
B.US.1996.C26_12_1BH.U84819	A	G	Q	L	V	K	E	A	T	T	T	D	K	A	Y	D	T	V	V	H	T	D	N	Q	I	A	L	G	V	N	N	M	W	K	N	V	D	H	E	I	I	S	D	Q	K	K	L	L	V
B.JP.2005.DR6946.AB588283	L	G	Q	L	V	K	D	A	T	T	T	D	K	A	Y	D	T	V	V	H	T	D	N	Q	V	V	L	G	V	N	N	M	W	K	N	V	E	H	E	I	I	S	D	Q	K	K	L	L	V
B.JP.2006.DR7259.AB588311	T	E	D	L	V	K	E	A	N	T	T	D	K	A	Y	D	T	A	V	H	T	D	N	Q	V	K	L	E	V	N	N	M	W	K	N	V	E	H	E	V	I	S	D	Q	K	K	L	L	V
B.US.1995.6535_3.AY835438	T	E	K	L	V	K	E	A	T	T	T	E	K	A	Y	D	T	V	V	H	T	D	N	Q	V	E	L	G	V	N	N	M	W	K	D	V	E	H	E	I	I	S	D	Q	K	R	L	L	V
B.US.2003.H135v1ed5_3.DQ410427	E	E	K	K	V	K	E	A	T	T	T	D	K	A	Y	D	T	V	V	H	T	D	N	Q	I	V	I	E	V	N	N	M	-	K	N	V	E	H	E	I	I	S	D	Q	K	K	L	L	V
B.US.2001.APV_13.DQ869019	K	E	N	L	V	K	E	A	T	T	T	D	K	A	Y	D	T	I	V	H	T	D	N	Q	I	N	L	E	V	N	N	M	W	K	R	V	E	H	E	I	I	S	D	Q	K	K	L	L	V
B.US.2005.L8249.DQ886037	T	E	N	L	V	K	E	A	T	T	T	D	K	G	Y	E	T	V	V	H	T	D	N	Q	V	K	L	K	V	N	N	M	W	K	N	V	E	H	E	I	I	S	D	Q	K	K	L	L	V
B.DK.2001.CTL_018.EF514706	-	K	D	L	V	K	E	A	T	T	T	D	K	A	H	A	T	V	V	H	T	D	N	Q	V	E	L	E	V	N	N	I	W	K	D	V	E	H	E	V	I	S	D	Q	K	K	L	L	V
B.US.1998.902020_SGA_A11.EF593208	E	E	Q	L	V	R	E	A	T	T	T	D	K	A	Y	E	K	M	V	H	T	D	N	Q	V	A	L	V	V	K	N	M	W	K	N	V	E	H	E	I	I	S	D	Q	K	K	L	L	V
B.US.2001.Z23_A10.EU577589	-	E	K	L	V	K	E	A	T	T	T	D	K	A	Y	S	T	V	V	H	T	D	N	R	V	E	L	T	V	P	N	M	W	K	N	V	E	H	E	I	I	S	D	Q	K	K	L	L	V
B.CY.2005.CY028.FJ388895	A	E	K	L	V	K	E	T	T	T	T	D	R	A	Y	D	T	V	V	H	T	D	S	Q	V	V	L	G	V	N	N	M	W	K	N	V	E	H	E	I	I	S	D	Q	K	K	L	L	V
B.CY.2005.CY068.FJ388912	E	E	N	L	V	K	E	A	T	T	P	D	K	A	Y	D	T	A	V	H	T	D	N	Q	I	Y	L	E	V	N	N	M	W	K	D	V	E	H	E	I	I	S	D	Q	K	K	L	L	I
B.CY.2005.CY096.FJ388963	T	E	K	L	V	K	E	A	T	T	T	D	K	A	H	N	T	A	V	H	T	D	S	Q	V	K	L	-	V	N	N	M	W	E	N	V	D	H	E	I	I	S	D	Q	K	K	L	L	V
B.US.2005.CR0208W.FJ469706	V	D	Q	L	V	K	E	A	T	T	T	D	K	A	Y	D	T	V	V	H	T	D	N	Q	I	L	L	E	V	N	N	V	W	K	D	V	E	H	E	I	I	S	D	Q	K	K	L	L	V
B.US.2005.L827.FJ469747	S	E	K	L	V	K	E	A	N	T	T	N	K	A	Y	D	T	A	V	H	T	D	S	Q	I	L	L	K	V	D	N	M	W	K	N	V	E	H	E	I	I	S	D	Q	K	K	L	L	V
B.US.2005.N6_WEEK_20.FJ653098	T	E	R	L	V	K	E	A	T	T	T	D	K	A	Y	D	T	V	V	H	T	D	N	Q	I	G	L	E	V	N	N	M	W	K	N	V	E	Q	E	I	I	S	D	Q	K	K	L	L	V
B.US.2005.P8_DAY_1.FJ653404	T	E	Q	L	I	K	E	A	T	T	T	D	K	A	Y	D	T	V	V	H	T	D	N	Q	V	V	L	E	V	N	N	M	W	K	N	V	E	H	E	V	I	S	D	Q	K	K	L	L	V
B.US.2006.04013446_4_A1.GU330839	E	D	K	L	V	K	E	A	N	T	T	D	K	A	Y	D	T	A	V	H	T	D	N	Q	V	V	L	Q	V	N	N	M	W	K	N	V	E	Q	E	V	I	S	E	Q	K	E	L	L	V
B.US.2006.HTM385A1.GU562249	A	E	Q	L	V	K	E	A	T	T	T	D	K	A	Y	K	S	M	V	H	T	D	N	Q	V	E	L	K	V	N	N	M	W	K	N	V	E	H	E	I	I	S	D	Q	K	K	L	L	V
B.US.2005.1624_A1.HQ216810	A	G	N	L	V	K	E	A	T	T	T	D	K	A	Y	D	T	A	V	H	T	D	N	Q	I	V	L	E	V	N	N	M	W	K	D	V	E	Q	E	I	I	S	D	Q	K	K	L	L	I
B.US.2005.1632_A12.HQ216861	A	D	Q	L	V	K	E	A	T	T	T	D	K	A	Y	D	T	V	V	H	T	D	N	Q	V	E	L	E	V	N	N	M	W	K	N	V	E	Q	E	I	I	S	D	Q	K	K	L	L	V
B.US.2005.Z71_p1.HQ217860	D	E	K	L	V	K	D	A	A	T	T	D	K	S	Y	D	T	V	V	H	T	D	N	Q	V	V	L	E	V	P	N	M	W	K	N	V	D	H	E	I	I	S	D	Q	K	K	L	L	V
B.NL.2002.patient_C_9_3.HQ386173	V	G	N	L	V	K	E	A	T	T	T	D	K	A	Y	D	T	V	V	H	T	D	N	Q	I	V	L	E	V	D	N	M	W	K	N	V	E	H	E	I	I	S	D	Q	K	K	L	L	V
B.US.2006.06US_SAJ_NVS23.JF689871	A	E	K	L	V	K	E	A	T	T	T	D	K	A	H	D	T	V	V	H	T	D	N	Q	V	V	L	G	V	N	N	M	W	K	N	V	E	H	E	I	I	S	D	Q	K	K	L	L	V
B.US.2006.06US_SAJ_NVS35.JF689875	A	E	D	L	V	K	E	A	K	T	T	D	K	A	Y	D	T	A	V	H	T	D	N	Q	V	V	L	E	V	N	N	M	W	K	N	V	E	H	E	I	I	S	D	Q	K	K	L	L	V
B.US.1999.169_1999.JN599165	A	G	N	L	V	K	E	A	T	T	I	D	K	T	Y	D	T	A	V	H	T	D	N	Q	V	E	L	K	V	N	N	M	W	K	N	V	E	H	E	I	I	S	D	Q	K	K	L	L	V
B.BR.2005.05BR1095.JN692471	A	E	Q	L	V	K	E	A	T	T	T	N	K	A	Y	D	T	V	V	H	T	D	S	Q	V	V	L	K	V	N	N	M	W	K	N	V	E	H	E	V	I	S	D	Q	K	R	L	F	V
B.KR.1999.99HYH2.JQ316129	A	G	E	G	V	K	E	A	T	T	T	D	K	A	Y	S	T	K	V	H	T	D	N	Q	V	K	L	E	V	N	N	M	W	K	N	V	E	H	E	I	I	S	D	E	K	K	I	L	V
B.CH.2004.HIV_CH_BID-V4408_2004.JQ403042	T	E	N	L	V	K	E	A	N	T	T	D	K	A	Y	Q	S	A	V	H	T	D	N	Q	V	R	L	E	V	D	N	M	W	K	N	V	E	H	E	I	I	S	D	Q	K	K	L	L	V
B.US.2004.HIV_US_BID-V5258_2004.JQ403103	T	E	Q	L	V	K	E	A	N	T	T	D	K	A	Y	S	T	A	V	H	T	D	S	Q	I	E	L	K	V	N	N	M	W	K	H	V	E	H	E	I	I	S	D	Q	K	K	L	L	V
B.KR.2002.02OSG1.JQ429433	A	E	-	L	V	K	E	A	T	T	T	Y	K	A	Y	D	T	V	V	H	I	D	H	Q	V	V	L	E	V	N	N	M	W	K	P	V	E	H	E	K	I	S	D	H	K	K	L	L	V
B.KR.1993.KRA812_C1.AJ417420	A	D	Q	L	V	K	E	A	A	T	T	D	K	A	Y	D	K	V	V	H	T	D	N	Q	L	V	L	G	V	N	N	A	W	K	N	V	E	H	E	I	I	S	D	Q	K	K	L	L	V
B.US.1998.1058_08.AY331294	A	E	Q	L	V	R	E	A	K	T	T	D	K	A	Y	D	T	V	V	H	T	D	N	Q	L	V	L	V	V	N	N	A	W	E	N	V	E	H	E	I	I	S	D	Q	K	K	L	L	V
B.AU.2004.Phcsffull04.AY818644	A	G	Q	L	V	K	E	A	T	T	T	D	K	A	Y	D	T	V	V	H	T	D	N	Q	V	V	L	G	V	N	N	M	W	Q	N	V	D	H	E	I	I	S	D	Q	K	E	L	L	V
B.US.1983.5096_83.AY835748	A	G	Q	L	V	K	E	A	N	T	T	D	K	A	Y	D	T	V	V	H	T	D	N	Q	V	V	L	G	V	N	N	M	W	K	N	V	E	H	E	V	I	S	D	Q	K	K	L	L	V
B.US.2005.H26v2ed14.DQ410373	K	R	D	M	V	K	E	A	T	T	T	D	K	S	H	N	T	V	V	H	T	D	N	R	V	V	L	A	V	Q	N	M	W	K	N	V	D	H	E	I	I	S	D	Q	K	K	L	L	V
B.US.2004.5539_A3.EF593192	T	E	Q	L	V	K	E	A	N	T	T	D	K	A	Y	E	T	K	V	H	T	D	N	Q	V	E	L	K	V	N	N	M	W	K	N	V	D	H	E	I	I	S	D	Q	K	K	L	L	V
B.US.2006.CH16_SGA_A11.EF593216	T	G	Q	L	V	K	E	A	T	T	T	D	K	A	Y	S	T	K	V	H	T	D	N	Q	I	E	L	E	V	N	N	M	W	K	D	V	E	H	E	I	V	S	D	Q	K	K	L	L	V
B.US.2003.FERI_SGA_A1.EF593222	T	E	K	S	V	K	E	A	T	T	T	D	K	A	Y	E	T	A	V	H	T	D	N	Q	V	D	L	E	V	N	N	M	W	K	N	V	E	H	E	I	I	S	D	Q	K	K	L	L	V
B.US.2006.YOMI_SGA_E6.EF593281	N	E	K	L	V	K	E	A	N	T	T	D	K	A	Y	K	T	A	V	H	T	D	S	Q	V	V	L	E	V	N	N	M	W	K	N	V	E	H	E	M	I	S	D	Q	K	K	L	L	I
B.US.2003.Z36_E1.EF593299	A	E	Q	L	V	K	E	A	T	T	T	D	K	A	Y	D	T	V	V	H	T	D	N	Q	V	V	L	G	V	N	N	M	W	K	D	V	E	H	E	I	I	S	D	Q	K	K	L	L	V
B.CY.2005.CY065.FJ388910	T	D	Q	L	V	R	D	A	N	A	T	D	K	A	Y	D	T	A	V	H	T	D	S	Q	L	Q	L	E	V	N	N	M	W	K	N	V	E	H	E	I	I	S	D	Q	K	K	L	L	V
B.CY.2005.CY075.FJ388916	E	E	N	L	V	K	E	A	T	T	T	D	Q	A	H	N	T	A	V	H	T	D	N	Q	V	V	M	E	V	N	N	M	W	K	N	V	E	Q	E	I	I	S	D	Q	K	K	L	L	V
B.US.2006.CR0228Q.FJ469710	-	E	N	L	V	K	E	A	N	T	T	D	K	A	Y	D	T	V	V	H	T	D	N	Q	V	K	L	E	V	N	N	M	W	K	N	V	E	H	E	I	I	N	D	Q	K	K	L	L	V
B.US.2003.PRLS12.FJ469759	A	G	Q	L	V	K	E	A	N	T	T	D	K	A	Q	E	T	V	I	H	T	D	N	Q	V	P	L	P	V	N	N	M	W	K	N	V	E	H	E	I	I	S	D	Q	K	E	L	L	V
B.US.2003.PRLS25.FJ469765	A	D	Q	L	V	K	E	A	T	T	T	D	K	A	Y	D	T	A	V	H	T	D	N	Q	V	V	M	E	V	D	N	M	W	K	N	V	D	H	E	I	I	S	D	Q	K	K	L	L	V
B.US.2005.N7_WEEK_12.FJ653146	E	E	Q	L	V	K	E	A	T	T	T	D	K	A	Y	K	T	V	V	H	T	D	N	Q	V	N	L	A	V	N	N	M	W	K	N	V	E	H	E	I	I	S	D	Q	K	K	L	V	V
B.GB.2005.P1_DAY_1.FJ653428	-	G	Q	L	V	K	E	A	N	T	T	D	K	A	Y	D	T	I	V	H	T	D	N	Q	L	P	L	V	V	H	N	M	W	K	N	V	E	H	E	I	I	S	D	Q	K	K	I	L	V
B.US.2004.1249_D15.HQ216397	A	E	Q	L	V	K	E	A	T	T	T	D	K	A	Y	H	T	V	V	H	T	D	N	Q	V	V	M	E	V	N	N	M	W	K	N	V	E	Q	E	I	I	S	D	Q	K	K	L	L	V
B.US.2005.RHMI4089_A1.HQ217474	T	E	K	L	V	K	E	A	T	T	T	D	K	A	Y	D	T	V	V	H	T	D	N	Q	M	V	L	V	V	N	N	M	W	K	D	V	E	H	E	I	I	S	D	Q	K	K	L	L	V
B.TT.2001.TT106C_A1.HQ217760	T	Q	Q	L	V	K	E	A	T	T	T	D	K	A	Y	D	T	V	V	H	T	D	N	Q	V	V	L	G	V	N	N	M	W	K	N	V	D	H	E	V	I	S	D	Q	K	K	L	L	V
B.US.2005.04013383_0_SC13.HQ238279	T	E	K	L	V	K	E	A	T	T	T	D	K	A	Y	E	T	V	V	R	T	D	N	Q	I	G	L	E	V	N	N	M	W	K	N	V	E	H	E	I	I	R	D	E	K	K	L	L	V
B.US.2006.06US_SAJ_NVS27.JF689872	T	E	Q	L	V	K	E	A	T	T	T	D	R	A	Y	D	T	V	V	H	T	D	N	Q	V	V	L	A	V	E	N	M	W	K	N	V	E	H	E	I	I	S	D	Q	K	K	L	L	V
B.US.2004.4051_C3.JN562797	Q	Q	Q	L	V	K	E	A	T	T	T	D	K	A	Y	D	T	V	V	H	T	D	N	Q	L	V	L	-	V	Y	N	M	W	K	N	V	E	H	E	I	I	S	D	Q	K	K	L	L	V
B.BR.2004.04BR1049.JN692451	A	D	Q	L	V	K	E	A	T	T	T	D	K	A	Y	D	T	A	V	H	T	D	N	Q	V	V	L	T	V	K	N	M	W	K	D	V	E	Q	E	V	I	S	D	E	K	K	L	L	V
B.BR.2005.05BR1092.JN692468	-	N	Q	S	V	K	E	A	T	T	T	D	K	A	Y	D	P	I	V	H	T	D	N	Q	V	N	L	E	V	N	N	M	W	K	N	V	E	H	E	I	I	S	D	Q	K	K	L	F	V
B.BR.2005.05BR1104.JN692474	T	D	N	L	V	K	E	A	T	T	T	D	K	S	Y	D	T	V	V	H	T	D	N	Q	V	V	L	E	V	N	N	M	W	K	S	V	D	H	E	I	I	S	D	Q	K	K	L	L	V
B.US.2006.HIV_US_BID-V4506_2006.JQ403097	E	E	E	S	V	K	E	A	T	T	T	D	K	A	Y	D	T	V	V	H	T	D	N	Q	V	A	L	E	V	D	N	I	W	K	N	V	E	H	E	I	I	S	D	Q	K	K	L	L	V
B.US.1989.P896_89_6.U39362	K	E	K	T	I	R	E	A	T	T	T	D	K	A	Y	D	T	V	V	H	T	D	N	Q	V	V	L	G	V	N	N	M	W	K	N	V	D	H	E	I	I	S	D	E	K	K	L	L	V
B.JP.2005.DR6826.AB588263	V	E	Q	L	V	K	E	A	T	T	T	D	K	A	Y	D	T	V	V	H	T	D	N	Q	V	V	M	E	V	D	N	M	W	K	N	V	E	H	E	I	I	S	D	Q	K	K	L	L	V
B.US.1997.1018_06.AY331289	-	A	Q	L	V	K	D	A	T	T	T	D	K	A	Y	D	T	V	V	H	T	D	N	Q	V	I	L	E	V	N	N	M	W	K	D	V	E	H	E	I	I	S	D	Q	K	K	L	L	V
B.US.2004.CAAN_A2.AY835452	T	E	N	L	V	K	E	A	T	T	T	D	K	G	Y	E	K	V	V	H	T	D	N	Q	V	V	L	E	V	N	N	M	W	K	N	V	E	H	E	I	I	S	D	Q	K	K	L	L	V
B.BE.1993.VI843-172_patent.DL258715	T	E	K	L	V	K	E	T	D	T	T	D	K	A	Y	D	R	V	V	H	T	D	N	Q	V	V	L	E	V	N	N	M	W	K	N	V	E	Q	E	I	I	S	D	Q	K	K	L	L	V
B.US.2004.H148v1ed11.DQ410479	T	E	Q	L	V	K	E	A	N	T	T	D	K	G	G	H	T	R	V	H	T	D	N	Q	V	V	L	E	V	S	N	M	W	K	N	A	E	Q	E	I	I	S	D	Q	K	E	L	L	V
B.US.2004.APV_20.DQ869015	A	E	N	L	V	K	E	A	T	T	T	D	K	G	Y	E	K	V	V	H	T	D	N	Q	V	V	L	R	V	K	N	M	W	E	N	V	E	H	E	I	I	S	D	Q	K	K	L	L	V
B.US.2002.APV_14.DQ869020	T	E	Q	L	V	K	E	A	T	T	T	D	K	A	Y	E	K	V	V	H	T	D	N	Q	V	V	L	A	V	N	N	V	W	D	N	V	D	H	E	I	I	S	D	Q	K	K	L	L	V
B.US.1998.zp9026_p5.EF593313	A	E	D	L	V	K	E	A	T	T	T	D	K	A	H	D	K	V	V	H	T	D	N	Q	V	I	L	E	V	N	N	M	W	K	N	V	E	H	E	I	I	N	D	Q	K	K	L	L	V
B.BR.2003.BREPM1033.EF637050	P	N	N	S	V	K	E	A	T	T	T	D	K	A	Y	D	T	A	V	H	T	D	N	Q	V	E	L	E	V	N	D	M	W	K	S	V	D	N	E	I	V	S	D	Q	K	K	L	L	V
B.CN.2006.CNHLJ_M06058.EU131809	Q	D	N	L	V	K	E	A	T	T	T	D	K	A	Y	D	K	V	V	R	T	D	N	Q	V	V	L	E	V	N	N	M	W	K	Y	V	G	H	E	I	I	S	D	E	K	K	L	L	V
B.CY.2005.CY137.FJ388937	A	E	N	L	V	K	E	A	T	T	T	N	K	A	Y	E	T	V	V	H	T	D	S	Q	V	P	L	G	V	N	N	M	W	K	N	V	E	H	E	I	I	S	D	Q	K	K	L	L	V
B.CY.2005.CY150.FJ388941	A	E	D	L	V	K	D	A	T	T	T	D	K	A	Y	D	T	V	V	H	T	D	D	Q	M	G	L	E	V	D	N	M	W	K	N	V	E	H	E	I	I	S	D	Q	K	K	L	L	A
B.US.2006.CR0361T.FJ469723	V	G	K	L	V	K	D	A	T	T	T	D	K	A	Y	D	T	V	V	H	T	D	N	Q	V	V	L	G	V	N	N	M	W	K	N	V	D	H	E	I	I	S	D	Q	Q	K	L	L	V
B.US.2002.PRLS09.FJ469758	V	G	N	L	V	K	E	A	T	T	T	D	K	A	Y	D	P	V	V	H	T	D	N	Q	I	V	L	G	V	N	N	M	W	K	N	V	E	H	E	I	I	S	D	Q	K	K	L	L	V
B.US.2005.P7_DAY_1.FJ653524	E	E	K	L	V	K	E	A	T	T	T	D	K	A	Y	D	T	V	V	H	T	D	N	Q	M	V	L	E	V	N	N	M	W	K	N	V	E	H	E	I	I	S	D	Q	K	K	L	L	V
B.US.2006.CH010025_w48_p1.HM204580	S	N	N	L	V	R	E	A	T	T	T	D	K	A	Y	D	T	V	V	H	T	D	N	Q	V	R	L	E	V	N	N	M	W	T	N	V	E	H	E	I	I	S	D	Q	K	K	L	I	V
B.US.2005.1599_A1.HQ216785	A	G	Q	L	V	K	E	A	T	T	T	D	K	A	Y	D	T	A	V	H	T	D	N	Q	V	F	L	R	V	N	N	M	W	K	D	V	E	H	Q	V	I	S	D	E	K	K	L	L	V
B.PE.2006.502_0648_FL03.JF320186	T	E	Q	S	V	K	E	A	T	T	T	D	K	A	Y	K	T	M	V	H	T	D	N	Q	I	R	L	E	V	N	N	M	W	K	N	V	E	H	E	I	I	S	D	Q	K	K	L	L	V
B.US.2006.502_2437_RH01.JF320592	-	E	Q	L	V	K	E	A	T	T	T	D	K	A	Y	D	T	V	V	H	T	D	S	Q	V	V	L	A	V	N	N	M	W	K	D	V	E	H	E	I	I	S	D	Q	K	K	L	L	V
B.US.2006.06US_SAJ_C165_TJ.JF689863	T	E	Q	L	V	K	E	A	T	T	T	D	K	A	H	N	T	V	V	H	T	D	S	Q	V	V	L	G	V	K	N	M	W	K	D	V	D	H	E	I	I	S	D	Q	K	K	L	L	V
B.GB.2000.patient_MM4.JN034158	A	D	Q	L	V	K	E	A	T	T	T	D	K	A	Y	D	T	V	V	H	T	D	N	Q	V	V	L	E	V	N	N	M	W	K	N	V	E	H	E	V	I	S	D	Q	K	K	L	L	V
B.KR.2003.03KGS5.JQ316132	T	G	G	M	V	K	E	A	T	T	T	D	K	A	Y	D	T	V	V	H	I	D	N	Q	V	R	L	E	V	N	N	M	W	K	N	V	D	H	E	I	I	S	D	Q	N	K	S	F	I
B.CH.2001.HIV_CH_BID-V3533_2001.JQ403025	A	E	Q	T	V	K	E	A	N	T	T	D	K	A	Y	D	T	A	V	H	T	D	S	Q	V	T	L	G	V	N	N	M	W	K	N	V	E	Q	E	V	I	S	D	Q	K	K	L	L	V
B.JP.2005.DR7060.AB287366	A	E	Q	L	V	K	E	A	T	T	T	D	K	A	Y	D	T	V	V	H	T	D	N	Q	V	L	L	E	V	N	N	M	W	K	N	V	E	H	E	V	I	S	D	Q	K	K	L	L	V
B.JP.2005.DR6739.AB588253	E	S	P	L	V	K	D	A	T	T	T	D	K	A	Y	D	T	V	V	H	T	D	N	Q	V	K	L	E	V	N	D	M	W	R	N	V	E	H	E	I	I	S	D	Q	K	K	L	L	V
B.US.2001.TRJO_58.AY835450	T	E	K	L	V	K	E	A	T	T	T	D	K	A	Y	E	T	V	V	H	T	D	N	Q	L	V	L	E	V	Y	D	M	W	K	N	V	E	H	E	I	I	S	D	Q	K	K	L	L	V
B.AR.2004.04AR151263.DQ383751	G	R	K	L	V	K	E	A	N	T	T	D	K	A	Y	D	T	V	V	H	T	D	S	Q	V	F	L	K	V	D	N	M	W	K	D	V	E	H	E	I	I	S	D	Q	K	K	L	L	V
B.US.2001.APV_11.DQ869017	A	E	Q	L	V	R	E	A	S	T	T	D	K	A	Y	D	T	V	V	H	T	D	N	Q	V	N	L	Q	V	N	N	M	W	K	N	V	E	H	E	I	I	S	D	Q	K	K	L	L	V
B.US.2003.APV_8.DQ869032	T	E	Q	L	V	K	E	A	T	T	T	D	K	A	Y	D	T	V	V	H	T	D	N	Q	V	E	L	K	V	D	N	M	W	K	N	V	E	H	E	V	I	S	D	Q	K	K	L	L	V
B.US.1996.6235714_SGA_C11.EF593196	T	E	K	L	V	K	E	A	T	T	T	D	K	A	Y	D	T	V	V	H	T	D	N	Q	V	D	L	E	V	N	N	M	W	K	N	V	E	H	E	I	I	S	D	E	K	K	L	L	V
B.US.1997.901009_SGA_B3.EF593204	E	E	Q	L	V	R	E	A	N	T	T	D	K	G	Y	D	T	V	V	H	T	D	D	Q	L	V	L	E	V	N	N	M	W	K	N	V	E	H	E	I	I	S	D	Q	K	K	L	L	V
B.US.2000.PRB95806_SGA_TE3.EF593234	K	E	N	L	V	K	E	A	T	T	T	D	K	A	Y	E	T	V	V	H	T	D	N	Q	V	S	L	E	V	N	N	M	W	K	N	V	E	H	E	I	I	N	D	Q	K	K	L	L	V
B.US.2002.Z33_G11.EF593296	A	E	Q	L	V	K	E	A	T	T	T	D	K	A	Y	D	T	V	V	H	T	D	N	Q	V	E	L	E	V	N	N	M	W	K	N	V	E	H	E	V	I	S	D	Q	K	K	L	L	V
B.US.1997.zp9022_p19.EF593309	-	E	K	L	V	K	E	A	T	T	T	D	K	G	Y	D	T	V	V	H	T	D	N	Q	V	V	L	G	V	N	N	M	W	K	N	V	D	H	E	I	I	S	D	Q	K	K	L	L	V
B.US.1997.1054_TC4_1499.EU289185	A	E	Q	L	V	R	E	A	N	T	T	D	K	S	Y	D	T	V	V	H	T	D	N	Q	V	V	M	G	V	S	N	M	W	K	H	V	E	H	E	I	I	S	D	Q	K	R	L	L	V
B.DO.2005.05DO_160884.EU839597	-	E	Q	L	V	K	E	A	T	T	T	D	K	A	Y	D	T	K	V	H	T	D	N	Q	I	I	L	K	V	N	N	M	W	K	N	V	E	H	E	I	I	S	D	Q	K	K	L	L	V
B.BR.2005.BREPM1084.FJ195088	T	E	K	L	V	K	E	A	T	T	T	N	K	A	Y	D	T	V	V	Y	A	D	N	Q	V	V	L	E	V	Y	N	M	W	K	T	V	E	H	E	I	I	S	D	Q	K	K	L	L	V
B.CY.2005.CY074.FJ388915	A	D	Q	L	V	K	E	A	T	T	T	D	K	A	Y	D	T	V	V	H	T	D	N	Q	I	V	M	E	V	N	N	M	W	K	N	V	E	H	E	I	I	S	D	Q	K	K	L	L	V
B.US.2003.CR0154X.FJ469701	E	D	K	L	V	K	E	A	T	T	T	D	K	A	Y	D	T	V	V	H	T	D	N	Q	L	N	L	G	V	N	N	M	W	K	D	V	E	H	E	I	I	S	D	Q	K	K	L	L	V
B.US.2002.PRLS18.FJ469762	A	E	Q	L	V	K	E	A	T	T	T	D	K	G	Y	E	T	A	V	H	T	D	S	Q	V	K	L	E	V	N	N	M	W	K	G	V	E	H	E	I	I	S	D	Q	K	K	L	L	V
B.US.2002.04013171_3_2A10.GU330247	T	G	Q	L	V	K	E	A	T	T	T	D	K	A	Y	K	T	V	V	H	T	D	N	Q	V	E	L	K	V	N	N	M	W	K	D	V	E	H	E	I	I	S	D	Q	K	K	L	L	V
B.US.2006.04013440_5_B11.GU330809	E	E	N	L	V	K	E	A	N	T	T	D	K	A	Y	D	T	V	V	H	T	D	N	Q	I	R	L	G	V	N	N	M	W	E	N	V	D	H	E	I	I	S	D	Q	K	K	L	L	V
B.US.2004.HDNDRPI034A1.GU562153	T	E	P	L	V	K	E	A	T	T	T	D	K	A	Y	D	T	A	V	H	T	D	N	Q	I	A	L	G	V	N	N	M	W	K	N	V	E	H	E	I	I	S	D	Q	K	T	L	L	V
B.US.2004.1330_B15.HQ216471	A	E	P	L	V	K	E	A	T	T	T	D	K	A	Y	A	T	V	V	H	T	D	D	Q	V	L	L	I	V	N	N	M	W	K	N	V	D	H	E	I	I	S	D	Q	K	K	L	L	V
B.US.2005.1631_A1.HQ216841	A	Q	Q	L	V	K	E	A	T	T	T	D	K	A	Y	D	T	V	V	H	T	D	N	Q	V	V	L	E	V	N	N	M	W	K	N	V	D	H	E	I	I	S	D	Q	K	K	L	L	V
B.US.2004.JACH1853_A1.HQ217315	T	E	K	L	V	K	E	A	T	T	T	D	K	A	Y	D	T	A	I	H	T	D	S	Q	V	N	L	E	V	R	N	M	W	K	N	V	E	H	E	I	I	S	D	Q	K	K	L	L	V
B.US.2006.Z85_p12.HQ217930	-	E	D	L	V	K	E	A	S	T	T	D	K	S	Y	D	T	V	V	H	T	D	N	Q	V	V	L	E	V	N	N	M	W	K	N	V	E	H	E	I	I	S	D	Q	K	K	L	L	V
B.US.2006.Z95_p1.HQ218034	A	G	N	L	V	K	E	A	T	T	T	D	K	A	Y	V	K	V	V	H	T	D	N	Q	V	V	L	E	V	N	N	M	W	K	N	V	E	H	E	I	I	S	D	Q	K	K	L	L	V
B.US.2006.502_2667_FL03.JF320145	E	E	K	L	V	K	E	A	T	T	T	D	K	G	Y	D	T	V	V	H	T	D	N	Q	V	E	L	K	V	Y	N	I	W	K	N	V	E	H	E	I	I	S	D	Q	K	K	L	L	V
B.UY.1999.99UY_TRA0043.JN235959	A	G	Q	G	V	K	E	A	T	T	T	D	K	A	Y	D	T	V	V	H	T	D	N	Q	V	A	L	G	V	N	N	M	W	K	N	V	E	Q	E	V	I	S	D	E	K	R	L	L	I
B.SE.2000.s6_522_8.JN251812	A	D	K	L	V	K	E	A	T	T	T	D	K	A	Y	D	T	V	V	H	T	D	N	Q	V	V	L	G	V	N	N	M	W	K	N	V	E	H	E	I	I	S	D	Q	K	K	L	L	V
B.BR.2005.05BR1080.JN692463	A	E	Q	L	V	K	E	A	T	T	T	D	K	G	Y	D	T	V	V	H	T	D	N	Q	V	V	L	E	V	R	D	M	W	K	N	V	E	H	E	V	I	S	D	Q	K	K	L	L	V
B.US.2004.C1G118D5b.JQ250925	T	E	K	L	V	K	E	A	T	T	T	D	K	S	Y	D	T	A	V	H	T	D	N	Q	I	V	L	E	V	N	N	M	W	K	N	V	E	H	E	I	I	S	D	Q	K	K	L	L	V
B.FR.1996.PIH384.AF041135	T	E	Q	L	V	K	E	A	T	T	T	N	K	A	Y	D	T	I	V	H	T	D	N	Q	V	A	L	E	V	E	N	V	W	K	N	V	E	H	E	I	I	S	D	Q	K	K	L	L	V
B.AU.1993.MBC18_MBCC18.AF042102	A	N	N	F	V	R	E	A	T	T	T	D	K	A	Y	D	E	V	V	H	T	D	N	Q	V	E	L	I	V	N	N	M	W	K	N	V	E	H	E	I	I	S	D	Q	K	K	L	L	V
B.KR.1996.KR3042_K5.AJ417408	V	G	E	G	V	K	E	A	N	T	T	D	K	A	Y	D	T	A	V	H	I	D	N	Q	V	V	L	E	V	N	N	M	W	K	N	V	E	H	E	I	I	S	D	Q	K	K	I	L	V
B.US.2001.APV_1.DQ869014	-	E	K	L	V	K	E	A	T	T	T	D	K	A	Y	S	T	K	V	H	T	D	N	Q	V	V	L	G	V	D	N	A	W	K	N	V	D	N	E	I	I	S	D	Q	K	K	L	L	V
B.DK.2001.CTL_017.EF514705	T	G	N	L	V	K	E	A	T	T	T	N	K	A	Y	D	T	V	V	H	T	D	N	Q	V	P	L	I	V	N	N	M	G	K	N	V	E	Q	E	I	I	S	D	Q	K	K	L	L	V
B.US.2004.5417_B11.EF593190	G	E	Q	L	V	K	E	A	T	T	T	D	K	A	Y	H	T	V	V	H	T	D	S	Q	V	V	L	G	V	N	N	M	W	K	N	V	E	H	E	I	I	S	D	Q	K	K	L	L	V
B.US.1997.6305404_SGA_TA3.EF593201	A	E	Q	L	V	K	E	A	N	T	T	D	K	A	Y	D	T	A	V	H	T	D	N	Q	L	M	L	G	V	E	D	M	W	K	N	V	E	H	E	I	I	S	D	Q	K	K	L	L	V
B.US.1998.902114_SGA_B1.EF593209	A	E	N	L	V	K	E	A	T	T	T	D	K	A	Y	D	T	V	V	H	T	D	N	Q	M	I	L	E	V	Y	N	M	W	K	N	V	E	H	E	I	I	S	D	Q	K	K	L	L	V
B.US.2003.TALA_SGA_B16.EF593256	K	E	Q	S	V	K	E	A	T	T	T	D	R	G	Y	N	T	V	V	H	T	D	N	Q	V	V	L	E	V	N	N	M	W	K	N	V	E	H	E	I	I	S	D	Q	K	K	L	L	V
B.US.1998.Z03_SGA_TC2.EF593283	G	E	Q	L	V	K	E	A	N	T	T	D	K	A	Y	D	T	A	V	H	T	D	N	Q	I	V	M	G	V	N	N	M	W	K	N	V	E	H	E	I	I	S	D	Q	K	K	L	L	V
B.CY.2005.CY032.FJ388898	A	G	N	L	V	K	E	A	T	T	T	D	K	A	Y	D	K	V	V	H	T	D	N	Q	V	T	L	E	V	D	N	M	W	K	D	V	E	H	E	I	I	S	D	Q	K	K	L	L	V
B.CY.2005.CY142.FJ388965	A	D	N	S	V	K	E	A	T	T	T	D	K	A	Y	D	T	V	V	H	T	D	N	Q	I	D	L	E	V	K	N	M	W	K	N	V	E	H	E	I	I	S	D	Q	K	K	L	L	V
B.US.2005.012286G.FJ469683	A	D	N	L	V	K	E	A	N	T	T	D	K	A	Y	D	T	V	V	H	T	D	S	Q	V	K	L	E	V	N	N	M	W	K	G	V	E	H	E	I	I	S	D	Q	K	K	L	L	V
B.US.2004.014837G.FJ469684	T	E	K	L	V	K	E	A	T	T	T	D	K	A	Y	D	T	V	V	H	T	D	N	Q	V	V	L	E	V	N	N	M	W	K	N	V	D	H	E	V	I	S	D	Q	K	K	L	L	V
B.US.2006.CR0276Z.FJ469714	-	E	D	L	V	K	E	A	N	T	T	D	K	A	Y	D	T	V	V	H	T	D	N	Q	V	V	L	G	V	N	N	M	W	K	N	V	E	H	E	I	I	S	D	Q	K	K	L	L	V
B.US.2003.L8180.FJ469743	E	Q	Q	S	V	K	E	A	N	T	T	D	K	A	Y	E	R	V	V	H	T	D	N	Q	V	E	L	K	V	N	N	M	W	K	N	V	E	H	E	I	I	S	D	Q	K	K	L	L	V
B.GB.2005.23.12.17.GQ304518	T	E	Q	L	V	K	D	A	S	T	T	D	K	A	Y	K	T	V	V	H	T	D	N	Q	L	H	L	E	V	N	N	M	W	K	K	V	E	H	E	I	I	S	D	Q	K	K	L	L	V
B.US.2002.04013211_3_A10.GU330333	A	G	P	L	V	K	E	A	T	T	T	D	K	A	Y	D	T	V	V	H	T	D	N	Q	V	K	L	E	V	N	N	M	W	K	N	V	E	H	E	I	I	S	D	Q	K	K	L	L	V
B.US.1999.AD18_A1.GU331463	T	G	Q	L	V	K	E	A	T	T	T	D	K	A	Y	D	T	V	V	H	T	D	N	Q	V	E	L	V	V	N	N	M	W	D	K	V	E	H	E	I	V	S	D	Q	K	K	L	L	V
B.US.1991.LACU9000_A1.GU331722	A	E	E	K	V	K	E	A	T	T	T	D	K	A	Y	D	T	V	V	H	T	D	N	Q	V	V	L	E	V	S	N	M	W	K	N	V	D	H	E	I	I	S	D	Q	K	K	L	L	V
B.US.2006.502_1619_FL09.JF320120	T	E	Q	L	V	K	E	A	T	T	T	D	K	A	Y	K	T	K	V	H	T	D	N	Q	V	V	M	E	V	N	N	M	W	K	N	V	E	H	E	I	I	S	D	Q	K	K	L	L	V
B.US.2006.502_0062_FL04.JF320613	-	E	D	L	V	K	D	A	N	T	T	D	K	G	Y	T	T	V	V	H	T	D	N	Q	V	V	L	A	V	N	N	M	W	K	D	V	E	H	E	I	I	S	D	Q	K	K	L	L	V
B.GB.2001.patient_MM8.JN034137	A	D	N	L	V	K	E	A	T	T	T	D	K	A	Y	D	T	A	V	H	T	D	N	Q	V	V	L	E	V	N	N	M	W	K	N	V	E	H	E	I	I	S	D	Q	K	K	L	L	V
B.US.2004.7036_C3.JN562775	A	G	Q	W	V	K	E	A	T	T	T	D	K	A	Y	D	T	V	V	H	T	D	N	Q	V	V	M	-	V	D	N	M	W	K	N	V	E	H	E	I	I	S	D	Q	K	K	L	L	V
B.US.2002.7115_C17_21.JN562802	A	E	D	L	V	K	E	A	T	T	T	D	K	A	Y	D	T	A	V	H	T	D	N	Q	V	E	L	V	V	N	N	M	W	K	N	V	E	H	E	I	I	S	D	E	K	K	L	L	V
B.US.1999.7766FL21_33_27.JN786724	T	G	N	L	V	K	E	A	N	T	T	D	K	A	Y	A	T	V	V	H	T	D	N	Q	V	E	L	V	V	N	N	M	W	D	N	V	D	H	E	I	I	S	D	Q	K	K	L	L	V
B.KR.2003.03LSH1.JQ316127	T	E	K	S	V	K	E	A	T	T	T	D	E	A	Y	D	T	V	V	H	I	D	N	H	V	V	L	E	V	N	N	M	W	K	N	V	E	H	E	I	I	S	D	Q	N	K	L	L	V
B.KR.2005.05YJN2.JQ316134	T	E	T	L	V	K	E	A	T	T	T	D	K	A	Y	D	T	V	V	H	I	D	N	Q	V	V	L	A	V	Y	N	M	W	K	N	V	E	H	E	I	I	S	D	Q	K	K	L	L	V
B.US.1999.HIV_US_BID-V5239_1999.JQ403100	A	D	Q	L	V	K	E	A	T	T	T	D	K	A	Y	D	T	V	V	H	T	D	N	Q	I	A	L	G	V	K	D	M	W	K	K	V	E	H	E	I	I	S	D	Q	K	K	L	L	V
B.US.1983.RF_HAT3.M17451	A	E	D	L	V	K	E	A	T	T	T	E	K	A	Y	K	T	V	V	H	T	D	N	Q	V	L	L	E	V	N	N	M	W	K	N	V	E	H	E	I	I	S	D	Q	K	K	L	L	V
B.AR.1999.ARMA132.AY037282	T	Q	Q	L	V	K	E	A	N	T	T	N	K	A	Y	D	T	V	V	H	T	D	N	Q	L	V	L	K	V	N	N	M	W	K	N	V	E	H	K	I	V	D	D	Q	K	K	L	L	V
B.US.1995.624008_SGA_C15.EF593197	T	E	K	L	V	K	E	A	T	T	T	D	K	A	Y	S	P	K	I	H	T	D	N	Q	L	V	L	G	V	D	N	M	W	K	N	V	E	H	E	I	I	S	D	Q	K	K	L	L	V
B.US.1996.624413_SGA_A3.EF593199	E	E	D	T	V	K	E	A	T	T	T	D	K	A	Y	D	T	V	V	H	T	D	N	Q	V	V	L	G	V	N	N	M	W	K	N	V	E	H	E	I	I	S	D	Q	K	K	L	L	V
B.US.1997.9076_08_SGA_B9.EF593211	A	G	K	L	V	K	E	A	N	A	T	D	K	A	Y	D	T	V	V	H	T	D	N	Q	I	R	L	E	V	N	N	M	W	K	N	V	E	H	E	I	I	S	D	Q	K	K	L	L	V
B.US.2002.FOJO_SGA_A11.EF593223	T	E	K	L	V	K	E	A	T	T	T	D	K	A	Y	R	T	K	V	H	T	D	N	Q	V	V	L	G	V	N	N	M	W	K	N	V	D	H	E	I	I	S	D	Q	K	K	I	L	V
B.US.2006.MCRO_SGA_C2.EF593227	E	D	K	L	V	K	D	A	N	A	T	D	K	A	I	E	T	K	V	H	T	D	N	Q	V	R	L	-	V	N	N	M	W	K	Y	V	D	H	E	V	I	S	D	Q	K	K	L	L	V
B.US.2002.SHKE_SGA_TB9.EF593253	Q	E	Q	L	V	K	E	A	T	T	T	D	K	A	Y	D	T	K	V	H	T	D	N	Q	V	V	L	G	V	N	N	M	W	K	N	V	E	H	E	I	I	S	D	E	K	K	L	L	V
B.US.2004.UNC5734_10.EF593275	A	E	Q	K	V	K	E	A	T	T	T	D	K	G	Y	E	T	V	V	H	T	D	S	Q	M	I	L	E	V	N	N	M	W	K	N	V	D	H	E	I	I	S	D	Q	K	K	L	L	V
B.US.1997.zp9024_p17.EF593311	A	E	N	L	V	K	E	A	T	T	T	D	K	G	Y	D	T	V	V	H	T	D	N	Q	V	V	L	E	V	N	N	M	W	K	N	V	K	H	E	I	I	S	D	Q	K	K	L	L	V
B.BR.2003.BREPM1028.EF637053	A	G	Q	L	V	K	D	A	T	T	T	D	K	A	V	D	T	A	V	H	T	D	N	Q	V	V	L	E	V	N	N	M	W	K	N	V	E	H	E	I	I	S	D	Q	K	K	L	L	V
B.CY.2005.CY082.FJ388962	T	E	N	L	V	K	E	A	T	T	T	D	K	A	Y	D	T	V	V	H	T	D	N	Q	V	H	L	E	V	N	N	M	W	K	N	V	D	H	E	V	I	S	D	Q	K	K	L	L	V
B.US.2006.CR0215.FJ469708	A	E	N	L	V	K	E	A	T	T	T	D	K	A	Y	A	T	V	V	H	T	D	N	Q	L	V	L	E	V	N	N	M	W	K	D	V	E	H	E	I	I	S	D	Q	K	K	L	L	V
B.US.2005.Z75_p1.HQ217892	T	E	K	L	V	K	E	A	T	T	T	D	K	A	Y	V	P	A	V	H	T	D	N	Q	I	V	L	E	V	N	N	M	W	K	D	V	E	Q	G	I	I	S	D	Q	K	K	L	L	V
B.US.2006.06US_SAJ_C164_SC.JF689862	T	E	Q	L	V	K	E	A	T	T	T	D	K	A	Y	T	T	V	V	H	T	D	N	Q	V	K	L	E	V	K	N	M	W	K	N	V	E	H	E	I	I	S	D	Q	K	K	L	L	V
B.CH.2003.HIV_CH_BID-V4470_2003.JQ403045	E	E	Q	L	V	K	E	A	D	T	T	D	K	A	Y	D	T	K	V	H	T	D	N	Q	I	R	L	E	V	N	N	M	W	K	N	V	E	Q	E	I	I	S	D	Q	K	E	L	L	V
B.US.1985.WMJ22.M12507	V	E	Q	L	V	K	E	A	T	T	T	D	K	A	Y	S	T	A	V	H	T	D	N	Q	V	I	L	G	V	N	N	M	W	K	N	V	E	H	E	I	I	S	D	Q	K	K	L	L	V
B.JP.1989.60.AB588232	A	E	E	T	V	K	E	A	T	T	T	D	K	A	Y	V	Q	A	V	H	T	D	N	Q	V	R	L	V	V	N	N	M	W	K	N	V	E	H	E	I	I	S	D	Q	K	K	L	L	V
B.AR.2003.03AR137681.DQ383748	V	E	Q	L	V	K	E	A	N	T	T	D	K	T	Y	E	T	A	I	H	T	D	N	Q	V	E	L	-	V	T	N	M	W	K	N	V	E	H	K	I	I	S	D	Q	K	K	L	L	V
B.US.2005.C94v1e12.DQ410560	A	E	Q	L	V	K	E	A	T	T	T	D	K	A	Y	D	T	M	I	H	T	D	N	Q	L	V	L	E	V	D	N	M	W	K	N	V	E	H	E	I	I	S	D	Q	K	K	L	L	V
B.US.2002.APV_16.DQ869022	T	E	Q	L	V	K	E	A	T	T	T	D	K	A	Y	E	T	V	V	H	T	D	S	Q	V	V	L	E	V	N	N	M	W	K	N	V	E	H	E	I	I	S	D	Q	K	K	L	L	V
B.US.2003.APV_18.DQ869024	T	G	N	L	V	K	E	A	T	T	T	D	K	A	H	D	T	V	V	H	T	D	N	Q	V	G	L	E	V	N	N	M	W	K	G	V	E	H	E	I	I	N	D	Q	K	K	L	L	V
B.US.1982.H3.EF159971	V	Q	N	L	V	K	E	A	S	T	T	D	K	A	Y	D	T	V	V	H	T	D	N	Q	V	V	L	V	V	N	N	I	W	K	T	V	E	H	E	I	I	S	D	Q	K	K	L	L	V
B.US.2005.5057_E9.EF593189	N	E	K	L	V	K	E	A	T	T	T	D	K	A	Y	H	T	V	V	H	T	D	N	R	I	T	L	E	V	E	N	M	W	K	N	V	E	H	E	I	I	S	D	Q	K	K	L	L	V
B.US.2005.5791_D2.EF593194	-	-	E	K	V	K	E	A	T	T	T	D	K	A	Y	E	T	K	I	H	T	D	N	Q	V	V	L	E	V	N	N	M	W	K	N	V	E	H	E	I	I	S	D	Q	K	K	L	L	V
B.US.2002.HEMA_SGA_B15.EF593224	A	T	K	L	V	K	D	A	N	T	T	D	R	A	Y	D	T	V	V	H	T	D	N	Q	V	V	L	A	V	N	N	M	W	K	N	V	E	H	E	I	I	N	D	Q	K	K	L	L	V
B.TT.1999.TT35P_CRC04429_7H12.EF593268	E	E	Q	S	V	K	E	A	T	T	T	D	K	A	Y	S	T	V	V	H	T	D	N	Q	V	V	L	G	V	N	N	M	W	K	N	V	E	H	E	V	I	S	D	E	K	K	L	L	I
B.US.2004.UNC2009_1.EF593269	T	E	K	L	V	K	E	A	A	T	T	D	K	A	Y	N	T	V	V	H	T	D	N	Q	V	V	L	K	V	N	N	M	W	K	N	V	E	H	E	I	I	S	D	Q	K	K	L	L	V
B.US.1998.zp9029_p14.EF593315	T	D	Q	L	V	K	E	A	T	T	T	D	K	A	Y	D	T	V	V	H	T	D	S	Q	V	E	L	G	V	N	N	M	W	K	N	V	D	H	E	I	I	S	D	Q	K	K	L	L	V
B.CY.2005.CY087.FJ388918	A	D	Q	L	V	K	E	A	T	T	T	D	K	A	Y	D	T	V	V	H	T	D	N	Q	V	V	L	G	V	N	N	M	W	K	N	V	E	H	E	I	I	N	D	Q	K	K	L	L	V
B.CY.2006.CY165.FJ388947	T	E	K	M	V	R	E	A	T	T	T	D	K	A	Y	D	T	V	V	H	T	D	N	H	V	L	L	E	V	N	N	M	W	K	N	V	D	H	E	I	I	S	D	Q	K	K	L	L	V
B.CY.2006.CY168.FJ388949	T	E	Q	L	V	K	E	A	T	T	T	D	K	A	Y	D	T	V	V	H	T	D	S	R	I	V	L	E	V	N	N	M	W	K	G	V	D	H	E	I	I	S	D	Q	K	K	L	L	V
B.CY.2005.CY035.FJ388958	T	E	K	L	V	K	E	A	T	T	T	D	K	A	H	K	T	A	V	H	T	D	S	Q	V	R	L	E	V	N	N	M	W	K	N	V	D	Q	E	I	I	S	D	Q	K	K	L	L	V
B.US.2004.L819.FJ469745	A	A	N	L	V	G	E	A	T	T	T	D	K	A	Y	D	T	V	V	H	T	D	N	Q	V	L	L	E	V	N	N	M	W	K	D	V	E	H	E	I	I	S	D	Q	K	K	L	L	V
B.SE.1992.P4a_19920211.GU204933	-	E	E	K	V	K	E	A	T	T	T	D	R	A	Y	D	T	S	V	H	T	D	N	Q	M	V	L	K	V	N	N	M	W	K	N	V	E	Q	E	I	I	S	D	Q	K	K	L	L	V
B.US.1997.CQLDR03A1.GU562058	T	K	D	L	V	K	E	A	T	T	T	D	K	A	Y	D	T	V	V	H	T	D	N	Q	V	F	L	K	V	Y	N	M	W	K	N	V	E	H	E	I	I	S	D	Q	K	K	L	L	V
B.US.2006.CH010111_w48_p1.HM204589	A	E	N	L	V	K	E	A	T	T	T	D	K	A	H	D	T	A	V	H	T	D	N	Q	I	K	L	-	V	D	N	M	W	K	S	V	E	H	E	V	I	S	D	Q	K	K	L	L	V
B.US.2006.1711_A1.HQ216893	A	E	K	L	V	K	E	A	T	T	T	D	K	A	Y	D	A	V	V	H	T	D	N	Q	V	G	L	E	V	N	N	M	W	K	N	V	E	H	Q	I	I	S	D	Q	K	K	L	L	V
B.CN.2005.CNE101_U.HQ699998	A	E	N	L	V	K	E	A	T	T	T	D	K	A	Y	D	T	V	V	H	T	D	N	Q	V	V	L	G	V	D	N	M	W	E	N	V	D	H	E	I	I	S	D	Q	K	R	L	L	V
B.CH.2002.HIV_CH_BID-V4404_2002.JQ403041	G	Q	Q	L	V	K	E	A	T	T	T	D	R	A	Y	H	T	V	V	H	T	D	S	Q	V	V	L	Q	V	N	N	M	W	K	N	V	D	H	E	I	I	S	D	Q	K	K	L	L	V
B.US.2006.HIV_US_BID-V4503_2006.JQ403095	T	E	N	L	V	K	E	A	N	T	T	D	K	A	Y	D	T	V	V	H	T	D	N	Q	M	E	L	K	V	K	N	M	W	K	N	V	E	H	E	I	I	S	D	Q	K	K	L	L	V
B.US.2002.HIV_US_BID-V5276_2002.JQ403105	V	E	Q	T	V	K	E	A	N	T	T	D	Q	A	Y	N	T	V	V	H	T	D	N	Q	V	P	L	E	V	N	N	M	W	K	N	V	D	H	E	I	I	S	D	Q	K	K	L	L	V
B.JP.2004.04JPDR6075B.AB221125	L	E	Q	L	V	K	D	A	T	T	T	D	K	A	Y	D	T	M	V	H	T	D	N	Q	V	V	L	V	V	E	N	M	W	K	N	V	E	H	E	I	I	N	D	Q	K	K	L	L	V
B.GB.1997.CW037.AJ418514	A	E	Q	L	V	K	E	A	T	T	T	D	K	A	Y	D	T	V	V	H	T	D	N	Q	I	I	L	E	V	K	D	M	W	R	D	V	E	H	E	I	I	S	D	Q	K	K	L	L	V
B.GB.1995.811DEN01.AJ535616	T	E	K	L	V	K	N	A	T	T	T	D	K	A	Y	D	T	A	V	H	T	D	N	Q	I	V	L	G	V	Y	N	M	W	K	D	V	E	Q	E	I	I	S	D	Q	K	K	L	L	V
B.CO.2001.PCM013.AY561237	K	D	K	L	V	K	E	A	T	T	T	D	K	A	Y	D	T	V	V	H	T	D	N	Q	V	E	L	K	V	N	N	M	W	K	N	V	E	H	E	I	I	S	D	Q	K	K	L	L	V
B.CA.1998.CANC10FULL.AY779557	V	D	Q	L	V	K	E	A	R	T	T	D	K	A	Y	D	T	V	V	H	T	D	N	Q	I	E	L	K	V	E	N	M	W	K	N	V	E	H	E	I	I	S	D	Q	K	K	L	L	V
B.GE.2003.03GEMZ010.DQ207942	T	E	K	L	V	K	D	A	T	T	T	D	K	A	Y	D	T	M	V	H	T	D	D	Q	V	R	L	E	V	N	N	M	W	K	N	V	D	H	E	I	I	S	D	Q	K	K	L	L	I
B.GE.1998.98GEMZ003.DQ207943	T	E	N	L	V	K	E	A	T	T	T	D	K	A	Y	S	K	A	V	Y	T	D	S	Q	I	P	L	E	V	N	N	M	G	K	N	V	E	H	E	I	I	S	D	Q	K	K	L	L	V
B.KR.2004.04LSK7.DQ295192	A	E	D	L	V	K	E	T	T	T	T	D	K	A	Y	D	T	V	V	H	I	D	N	P	V	V	L	V	V	N	N	M	W	K	N	V	E	H	E	I	I	S	D	Q	K	K	L	L	V
B.AR.2003.03AR138910.DQ383749	G	E	Q	L	V	K	E	A	T	T	T	D	K	G	Y	D	T	A	V	H	T	D	N	Q	I	V	L	G	V	N	N	M	W	K	N	V	E	H	E	I	I	S	E	E	K	K	L	L	V
B.US.2004.H22v1ed10_3.DQ410246	E	E	D	L	V	K	E	A	T	T	T	D	K	A	Y	D	T	V	V	H	T	D	N	Q	V	L	L	E	V	N	N	M	W	K	D	V	E	H	E	I	I	S	D	Q	K	K	L	L	V
B.AU.2003.PS2016_Day0.DQ676877	A	G	N	L	V	K	E	A	T	T	T	D	K	A	Y	V	T	V	V	H	T	D	N	Q	V	K	L	E	V	N	N	M	W	K	N	V	E	H	E	I	I	S	D	Q	K	K	L	L	V
B.US.2003.APV_10.DQ869016	T	E	Q	L	V	R	E	A	T	T	I	D	K	A	Y	D	T	V	V	H	T	D	N	R	V	K	L	E	V	N	N	M	W	K	N	V	E	H	E	I	I	S	D	Q	K	K	L	L	V
B.US.1996.6213004_SGA_TE1.EF593195	A	E	D	L	V	R	E	A	T	T	T	D	K	A	Y	D	T	V	V	H	T	D	S	Q	V	V	L	E	V	K	N	M	W	K	N	V	E	H	E	I	I	S	D	Q	K	K	L	L	V
B.US.1999.PRB95706_SGA_B3.EF593233	G	E	Q	L	V	K	E	A	T	T	T	D	K	A	Y	D	T	V	V	H	T	D	N	Q	V	V	L	A	V	N	N	M	W	K	N	V	E	H	E	V	I	S	D	Q	K	K	L	L	V
B.TT.2001.TT113PC_DUK50105_2B4.EF593261	I	E	P	L	V	K	E	A	T	T	T	D	K	A	Y	D	T	V	V	H	T	D	S	Q	V	V	L	K	V	N	N	M	W	K	N	V	E	H	E	I	I	S	D	E	K	K	L	L	V
B.US.1997.zp63215_p16.EF593305	T	E	Q	L	V	K	E	A	T	T	T	D	K	A	Y	E	T	G	V	H	T	D	S	Q	V	K	L	E	V	N	N	M	W	K	N	V	D	H	E	I	I	N	D	Q	K	K	L	L	V
B.CY.2005.CY018.FJ388890	T	E	K	L	V	K	E	A	T	T	T	D	K	A	Y	D	T	V	V	H	T	D	N	K	V	K	L	E	V	D	N	M	W	K	N	V	D	H	E	V	I	S	D	Q	K	K	L	L	V
B.US.2006.CR0047U.FJ469691	A	E	N	L	V	K	E	A	N	T	T	D	K	A	Y	D	K	V	V	H	T	D	N	Q	V	V	L	K	V	N	N	M	W	K	D	V	E	H	E	I	I	S	D	Q	K	K	L	L	V
B.US.2006.CR0078.FJ469696	-	T	N	L	V	K	E	A	N	T	T	D	K	T	Y	D	T	V	V	H	T	D	N	Q	V	V	L	E	V	N	N	M	W	K	N	V	E	H	E	I	I	S	D	Q	K	K	L	L	V
B.US.2006.701010027_E_A1.GU331039	T	A	Q	L	V	K	E	A	T	T	T	D	K	A	Y	D	K	V	V	H	T	D	N	Q	I	V	L	E	V	D	N	M	W	R	D	V	E	H	D	I	I	S	D	Q	K	K	L	L	V
B.US.1990.RIER_A1.GU331748	A	E	N	L	V	K	E	A	T	T	T	D	K	A	Y	D	T	V	V	H	T	D	N	Q	V	V	L	E	V	N	N	M	W	K	N	V	E	H	E	I	I	S	D	Q	K	K	L	L	V
B.GB.2004.MM42d22_GN1.HM586198	A	E	K	L	V	K	E	A	S	A	T	D	K	A	Y	Y	T	V	V	H	T	D	D	Q	I	K	L	E	V	N	N	M	W	K	N	V	E	Q	E	I	I	S	D	Q	K	K	L	L	V
B.BR.2006.subject_485_day1_clone_03.HQ377411	T	Q	Q	M	V	K	E	A	T	T	I	D	K	A	Y	D	T	V	V	H	T	D	N	Q	I	D	L	V	V	N	N	M	W	K	N	V	E	H	E	I	I	S	D	Q	K	K	L	L	V
B.PE.2006.502_0841_FL03.JF320196	Q	E	Q	L	V	K	E	A	T	T	T	D	K	A	Y	D	T	V	V	H	T	D	N	Q	I	T	L	P	V	D	N	M	W	K	N	V	E	H	E	I	I	S	D	Q	K	K	L	L	V
B.US.2005.502_1926_FL01.JF320361	T	E	Q	L	V	K	E	A	T	T	T	D	K	A	Y	D	T	V	V	Q	T	D	N	Q	V	V	L	E	V	K	N	V	W	E	N	V	E	H	E	V	I	S	D	Q	K	K	L	L	V
B.CH.2001.HIV_CH_BID-V3534_2001.JQ403026	T	N	N	L	V	K	E	A	T	T	T	D	K	G	Y	D	T	V	V	H	T	D	N	Q	V	V	L	G	V	N	N	M	W	K	N	V	E	H	E	I	I	S	D	Q	K	K	L	L	V
B.GA.1988.OYI_397.M26727	A	E	N	L	V	K	E	A	T	T	T	D	R	A	Y	A	T	V	V	H	T	D	N	Q	V	V	L	G	V	N	D	M	W	K	N	V	E	Q	E	I	I	S	D	Q	K	K	L	L	V
B.DE.1986.HAN.U43141	A	G	N	L	V	K	E	A	T	T	T	D	K	A	Y	D	T	V	V	H	T	D	N	Q	V	V	M	G	V	N	N	M	W	K	D	V	E	Q	E	I	I	S	D	Q	K	K	L	L	V
B.KR.1992.KR2057_C1.AJ417423	A	E	K	L	V	K	D	A	T	T	T	D	K	A	Y	D	T	V	V	H	T	D	N	Q	V	E	L	K	V	E	N	M	W	K	N	V	E	H	E	I	I	S	D	Q	K	K	L	L	V
B.GB.1995.820DEN35.AJ535608	A	E	Q	L	I	K	E	A	T	T	T	D	K	A	Y	D	T	A	V	H	T	D	N	Q	V	V	M	G	V	N	N	M	W	K	N	V	E	N	E	I	I	S	D	Q	K	K	L	L	V
B.BO.1999.BOL0122.AY037270	T	E	Q	L	V	K	E	A	T	T	T	D	K	A	Y	S	T	K	I	H	T	D	N	Q	V	P	L	E	V	N	N	M	W	K	N	V	E	H	E	I	I	S	D	Q	K	K	L	L	V
B.EC.1989.EC003.AY173959	A	E	Q	L	V	K	E	A	V	T	T	D	K	A	Y	D	T	V	V	H	T	D	N	Q	V	V	-	E	V	N	N	V	W	K	D	V	E	H	E	I	I	S	D	Q	K	K	L	L	V
B.US.1998.98USHVTN1925c1.AY560107	T	G	P	L	V	K	D	A	T	T	T	D	K	A	Y	D	T	V	V	H	T	D	N	Q	V	A	L	E	V	N	N	M	W	K	N	V	E	H	E	I	I	S	D	Q	K	K	L	L	V
B.US.1994.7165_18.AY835437	T	E	K	L	V	K	E	A	N	T	T	D	K	A	Y	V	T	V	A	R	T	D	N	Q	V	A	L	E	V	N	N	M	W	K	N	V	E	H	E	I	I	S	D	E	K	K	L	L	V
B.US.1997.SS1196_1.AY835442	E	D	N	L	V	K	E	A	T	T	T	D	K	A	Y	D	T	K	V	H	T	D	N	Q	I	V	L	K	V	N	N	M	W	K	N	V	E	H	E	I	I	S	D	Q	K	K	L	L	V
B.US.2000.RHPA_7.AY835447	A	D	Q	L	V	K	E	A	N	T	T	D	K	A	Y	D	T	A	V	H	T	D	N	Q	V	V	L	E	V	N	N	M	W	K	H	V	E	H	E	I	I	S	D	Q	K	K	L	L	V
B.US.2004.C62v1e3_2.DQ410528	A	E	K	L	V	K	E	A	T	T	T	D	K	A	Y	D	T	V	V	H	T	D	N	Q	V	V	L	E	V	N	N	M	W	K	N	V	E	H	E	I	I	S	D	Q	K	K	L	L	V
B.US.1998.15387_1.DQ853455	A	E	N	L	V	K	E	A	T	T	T	D	K	A	Y	E	T	V	V	H	T	D	S	Q	V	V	L	E	V	N	N	M	W	K	N	V	E	H	E	I	I	S	D	Q	K	K	L	L	V
B.US.1997.901401_SGA_A8.EF593205	A	E	E	S	V	R	E	T	T	T	T	D	K	A	Y	D	T	V	V	H	T	D	S	Q	V	E	L	E	V	N	N	M	W	K	N	V	D	H	E	I	I	S	D	Q	K	K	L	L	V
B.US.2004.UNC4484_13.EF593271	E	E	K	L	V	K	E	A	T	T	T	D	K	G	Y	K	T	V	V	H	T	D	N	Q	V	I	L	E	V	N	N	M	W	K	N	V	E	H	E	I	I	S	D	Q	K	K	L	L	V
B.US.1998.Z05_D6.EF593284	T	E	K	M	V	K	E	A	T	T	T	D	K	A	Y	N	T	V	V	H	T	D	S	Q	I	V	M	E	V	K	N	M	W	K	N	V	E	H	E	I	I	S	D	Q	K	K	L	L	V
B.US.1998.zp9023_p5.EF593310	A	D	Q	L	V	K	E	A	T	T	T	D	K	A	Y	D	T	V	V	H	T	D	N	Q	V	E	L	G	V	N	N	M	W	K	N	V	E	H	E	I	I	S	D	Q	K	K	L	L	V
B.US.1997.63396_07_p10.EU575734	A	A	Q	L	V	K	E	A	T	T	T	D	K	A	Y	D	T	V	V	H	T	D	N	Q	L	V	L	A	V	N	N	M	W	N	T	V	E	H	E	I	I	S	D	Q	K	K	L	L	V
B.CY.2005.CY070.FJ388960	T	E	K	L	V	K	E	A	T	T	T	D	K	A	Y	D	T	V	V	H	T	D	N	Q	I	E	L	E	V	D	N	M	W	K	N	E	E	H	E	I	I	S	D	Q	K	K	L	L	V
B.US.2002.CR0017Q.FJ469687	V	E	Q	L	V	K	E	T	V	T	T	N	K	A	Y	D	T	V	V	H	T	D	N	Q	V	V	M	G	V	N	N	M	W	K	N	V	E	H	E	I	I	S	D	Q	K	K	L	L	V
B.US.2003.PRLS24.FJ469764	K	E	Q	L	V	K	E	A	N	T	T	D	K	A	H	D	T	V	V	H	T	D	N	Q	V	V	L	E	V	N	N	M	W	K	N	V	E	H	E	I	I	S	D	Q	K	K	L	L	V
B.US.2005.P10_DAY_1.FJ653572	A	E	N	L	V	K	E	A	N	T	T	D	K	A	Y	E	T	K	V	H	T	D	N	Q	V	V	M	G	V	N	N	I	W	K	N	V	D	H	E	I	I	S	D	Q	K	K	L	L	V
B.US.2003.043S018.HM234502	D	E	Q	L	V	K	E	A	N	T	T	D	K	A	Y	D	T	V	A	H	T	D	N	Q	V	V	M	-	V	N	N	M	W	K	N	V	E	H	E	I	I	N	D	Q	K	E	L	L	I
B.CA.2006.502_1799_FL02.JF320427	A	E	K	L	V	K	E	A	T	T	T	D	K	A	Y	D	S	V	V	H	T	D	S	Q	V	V	L	G	V	K	N	M	W	K	D	V	E	H	E	I	I	S	D	Q	K	K	L	L	V
B.US.2005.05US_SAJ_NVS5.JF689857	T	D	K	L	V	K	E	A	T	T	T	D	K	A	Y	D	T	V	V	H	T	D	S	Q	F	V	M	G	V	N	N	M	W	K	N	V	E	H	E	I	I	S	D	Q	K	K	L	L	V
B.CH.2001.HIV_CH_BID-V3531_2001.JQ403024	K	E	Q	L	V	K	E	A	N	T	T	D	K	A	Y	D	T	V	V	H	T	D	N	Q	I	V	M	E	I	E	N	V	W	K	N	V	E	H	E	I	V	N	D	Q	K	K	L	L	V
B.DE.1986.D31.U43096	T	E	K	L	V	K	E	A	T	T	T	D	K	A	Y	D	K	V	V	H	T	D	D	Q	V	V	L	E	V	D	N	M	W	K	N	V	E	H	E	I	I	S	D	Q	K	K	L	L	V
B.KR.1997.WK.AF224507	A	E	K	L	V	K	E	A	T	T	T	D	K	A	Y	D	T	V	V	H	I	D	N	Q	V	F	L	E	V	N	N	M	W	K	N	V	E	H	E	I	I	S	D	Q	K	K	L	L	V
B.KR.1996.KR6035_K1.AJ417417	A	E	R	M	V	K	D	A	T	T	T	D	K	A	Q	N	R	V	I	H	I	D	N	Q	V	V	L	G	V	N	N	M	W	K	N	V	E	H	E	I	I	S	D	Q	K	K	L	L	V
B.GB.1997.CW002.AJ418531	T	E	N	L	V	K	E	A	T	T	T	D	K	A	Y	E	T	V	V	H	T	D	N	Q	V	V	L	G	V	N	N	M	W	K	N	V	E	H	E	I	I	S	D	E	K	K	L	L	V
B.CN.2005.05CNHB_hp3.DQ990880	A	E	K	L	V	K	E	T	T	T	T	E	K	A	Y	A	T	V	I	H	T	D	N	Q	V	V	L	E	V	N	N	M	W	E	N	V	E	H	E	I	I	S	D	Q	K	R	L	L	V
B.TT.1998.TT27P_IHV42010_2D6.EF593263	A	E	Q	L	V	K	E	A	T	T	T	D	K	S	Y	S	T	K	V	H	T	D	N	Q	V	V	L	E	V	N	N	M	W	K	N	V	E	H	E	I	I	S	D	Q	K	Q	L	L	V
B.US.1998.Z02_C6.EF593282	T	E	K	L	V	K	E	A	T	T	T	D	K	A	Y	D	T	V	V	H	T	D	N	Q	V	L	L	G	V	N	N	M	W	K	N	V	E	H	E	I	I	S	D	Q	K	K	L	L	V
B.BR.2003.BREPM1032.EF637051	A	G	K	L	V	K	E	A	T	T	T	D	K	A	Y	E	E	A	V	H	T	D	N	Q	V	V	L	E	V	N	N	M	W	K	N	V	E	H	E	I	I	S	D	Q	K	K	L	L	V
B.US.1998.1056_TA11_1826.EU289186	E	E	E	A	V	K	E	A	V	T	T	D	K	A	Y	D	T	V	V	H	T	D	D	Q	V	H	M	E	V	D	N	M	W	K	N	A	D	H	E	I	I	S	D	Q	K	K	L	L	V
B.US.2005.CR0312W.FJ469718	A	E	E	L	V	R	D	A	N	T	T	D	K	A	Y	D	T	V	V	H	T	D	N	Q	E	K	L	E	V	N	N	M	W	K	N	V	E	H	E	I	I	S	D	Q	K	K	L	L	V
B.US.2005.P3_WEEK_16.FJ653380	A	G	N	L	V	K	E	A	T	T	T	D	K	G	Y	K	T	V	V	H	T	D	N	Q	I	V	L	K	V	N	N	M	W	K	N	V	E	H	E	I	I	S	D	Q	K	K	L	L	V
B.CN.2005.CNE57.HM215420	A	E	K	L	V	K	E	A	T	T	T	D	K	A	Y	D	A	V	V	H	T	D	N	Q	V	V	L	G	V	T	D	M	W	K	N	V	E	H	E	I	I	S	D	Q	K	K	L	L	V
B.TT.2000.SC46C_A1.HQ217651	A	D	N	L	V	K	E	A	T	T	T	D	K	A	Y	E	R	V	V	H	T	D	S	Q	V	V	L	K	V	D	N	M	W	K	N	V	E	H	E	I	I	S	D	Q	K	K	L	L	V
B.US.2006.06US_SAJ_C167_LH.JF689865	-	E	Q	L	V	K	E	A	N	T	T	D	K	A	Y	D	T	V	V	H	T	D	N	Q	V	V	L	G	V	N	N	M	W	K	N	V	E	H	E	I	I	S	D	Q	K	K	L	L	V
B.GB.1991.E21BrD2.JF706370	T	D	K	L	V	K	E	A	T	T	T	D	K	A	Y	D	T	V	V	H	T	D	N	Q	V	G	L	E	V	N	N	M	W	K	D	V	E	H	E	I	I	S	D	Q	K	K	I	L	V
B.TH.2005.05TH429730.JN248347	A	E	N	L	V	K	E	A	T	T	T	D	K	A	Y	D	T	V	V	H	T	D	N	Q	I	V	L	E	V	N	N	M	W	K	D	V	E	Q	E	I	I	S	D	Q	K	R	L	L	V
B.US.1987.BC_BCSG3.L02317	A	G	N	L	V	K	E	A	T	T	T	D	K	A	Y	D	T	V	V	H	T	D	N	Q	I	V	L	E	V	D	N	M	W	K	N	V	E	Q	E	I	I	S	D	Q	K	K	L	L	V
B.BE.1991.SIMI84_HSIMI84.L07421	V	E	Q	L	V	K	E	A	T	T	T	D	K	A	Y	D	T	V	V	H	T	D	S	Q	I	V	L	E	V	N	N	M	W	K	N	V	K	H	E	I	I	S	D	Q	K	K	L	L	V
B.TH.1993.93TH067.U39258	A	E	N	L	V	K	E	A	N	T	T	D	K	A	Y	D	T	V	V	H	T	D	N	Q	V	V	L	G	V	N	N	M	W	K	N	V	E	H	E	I	I	S	D	Q	K	K	L	L	V
B.JP.2004.DR6089.AB286955	A	E	Q	L	V	K	E	A	T	T	T	D	K	A	V	E	T	V	V	H	T	D	N	Q	V	V	L	E	V	N	N	M	W	K	D	V	E	Q	E	I	I	S	D	Q	K	K	L	L	V
B.AU.1999.1181.AF538302	T	E	K	L	V	K	E	A	T	T	T	D	K	A	Y	A	T	V	V	H	T	D	D	K	V	E	L	K	V	N	N	M	W	K	N	V	D	H	E	I	I	S	D	Q	K	K	L	L	V
B.KR.1995.KR5076_K1X.AJ417414	A	E	E	L	V	K	E	A	T	T	T	D	K	A	Y	D	T	A	V	H	I	D	N	Q	V	V	L	E	V	N	N	M	W	K	N	V	E	H	E	I	I	S	D	Q	K	K	L	L	V
B.US.1984.SF33.AY352275	A	E	N	L	V	K	D	A	T	T	T	D	K	A	Y	D	T	V	V	H	T	D	N	Q	V	V	L	G	V	N	N	M	W	K	N	V	D	H	E	I	V	S	D	Q	K	K	L	L	V
B.KR.2004.04LHS6.AY839827	A	G	G	L	V	K	E	A	T	T	T	D	K	A	Y	D	T	V	V	H	I	D	N	Q	V	R	L	E	V	N	N	M	W	K	N	V	D	H	E	I	I	S	D	Q	K	K	L	L	V
B.NL.1994.ACH142_E11.DQ178989	A	E	Q	L	V	K	E	A	T	T	T	D	K	A	Y	D	T	A	V	H	T	D	N	Q	V	V	L	G	V	N	N	M	W	K	N	V	E	H	E	I	I	S	D	Q	K	K	L	L	V
B.UA.2001.01UAKV252.DQ823363	A	E	Q	T	V	K	E	A	T	T	T	D	K	T	Y	D	T	V	V	H	T	D	N	Q	V	V	L	E	V	E	N	I	W	K	N	V	D	Q	E	I	I	S	D	Q	K	K	L	L	V
B.US.2000.ES1-16.EF363122	K	E	D	T	V	R	E	A	T	T	T	D	K	A	Y	D	K	A	V	H	T	D	N	Q	V	L	L	E	V	K	D	M	W	E	D	V	E	H	E	I	I	S	D	Q	K	K	L	L	V
B.US.1997.105307_SGA_A15.EF593182	A	E	Q	W	V	K	E	E	T	T	T	D	K	A	Y	D	T	V	V	H	T	D	N	Q	V	V	L	E	V	N	N	M	W	K	N	V	E	H	E	I	I	S	D	Q	K	K	L	L	V
B.US.2004.3405_C4.EF593188	T	E	K	L	V	K	D	A	T	T	T	D	K	A	F	D	P	V	V	H	T	D	N	Q	I	K	L	E	V	N	N	M	W	Q	D	V	E	H	E	I	I	S	D	Q	K	E	L	L	V
B.US.2004.UNC4295_10.EF593270	T	E	E	W	V	K	E	A	T	T	T	D	K	G	Y	D	K	V	V	H	T	D	S	Q	V	V	L	A	V	E	N	M	W	K	N	V	E	H	E	I	V	S	D	Q	K	K	L	L	V
B.US.2003.Z35_C1.EF593298	A	E	Q	L	I	K	E	A	T	T	T	D	K	G	Y	S	T	V	V	H	T	D	N	Q	V	V	L	E	V	N	N	M	W	K	N	V	E	H	E	I	I	S	D	Q	K	K	L	L	V
B.US.1996.zp62615_p31.EF593303	A	E	Q	L	V	K	E	A	T	T	T	D	K	A	Y	D	T	K	V	H	T	D	N	Q	V	V	L	-	V	N	N	M	W	K	Y	V	E	H	E	I	I	S	D	E	K	K	L	L	V
B.US.1998.zp9033_p5.EF593318	S	K	N	L	V	K	E	T	N	T	T	D	K	A	Y	D	T	V	V	H	T	D	N	Q	I	V	L	E	V	N	N	M	W	K	N	V	E	H	E	I	I	S	D	Q	K	K	L	L	V
B.TT.2001.01TT_CRC50069.EU839608	A	E	K	L	V	K	E	A	T	T	T	D	Q	A	Y	K	E	V	V	H	T	D	N	Q	V	K	L	E	V	N	N	A	W	K	N	V	E	H	E	I	I	S	D	Q	K	K	L	L	V
B.BR.2004.BREPM1070.FJ195086	T	E	Q	L	V	K	E	A	T	T	T	D	K	A	Y	D	T	V	V	H	T	D	N	Q	I	V	L	G	V	N	N	M	W	K	N	V	E	H	E	V	I	S	D	E	K	K	L	L	V
B.US.2004.CR0068P.FJ469695	A	E	Q	L	V	K	E	A	T	T	T	D	K	A	Y	D	T	V	V	H	T	D	N	Q	V	E	L	K	V	N	N	M	W	K	N	V	E	H	E	V	I	S	D	Q	K	K	L	L	V
B.US.2003.L8107.FJ469739	A	D	Q	L	V	K	E	A	I	T	T	D	K	T	Y	D	T	V	V	H	T	D	N	Q	V	V	L	E	V	N	N	M	W	K	N	V	E	Q	E	I	I	S	D	Q	K	K	L	L	V
B.US.2003.PRLS04.FJ469755	A	E	Q	L	V	K	E	A	I	T	T	D	K	T	Y	D	T	V	V	H	T	D	N	Q	V	V	L	Q	V	N	N	M	W	K	N	V	E	H	E	I	I	S	D	Q	K	K	L	L	V
B.BE.2005.N2_DAY_1.FJ653242	A	E	Q	L	V	R	D	A	N	T	S	D	K	A	H	D	T	V	V	H	T	D	N	Q	V	V	L	A	V	N	N	M	W	K	N	V	D	H	E	I	I	N	D	Q	K	K	L	L	V
B.US.1997.ACTDM580208A1.GU562028	T	E	K	L	V	E	E	A	T	T	T	D	K	A	Y	D	T	V	V	H	T	D	N	Q	V	V	L	G	V	N	N	M	W	K	N	V	E	Q	E	I	I	S	D	Q	K	K	L	L	V
B.US.2003.HDNDRPI032A4.GU562134	A	Q	D	L	V	K	A	A	N	T	T	D	K	A	Y	D	T	V	V	H	T	D	N	Q	V	V	L	E	V	D	N	M	W	K	N	V	E	Q	E	I	I	S	D	Q	K	K	L	L	V
B.US.1989.1989b2.HQ110664	A	E	Q	L	V	K	E	A	T	T	T	D	K	A	Y	D	T	V	V	H	T	D	N	Q	V	V	M	A	V	E	N	M	W	K	N	V	E	H	E	I	I	S	D	Q	K	K	L	L	V
B.US.2006.701010043_E_A1.HQ217019	A	E	Q	L	V	K	E	A	T	T	T	D	K	G	Y	D	T	V	V	H	T	D	N	Q	V	V	L	G	V	N	N	M	W	D	N	V	D	H	E	I	I	S	D	Q	K	K	L	L	V
B.US.2006.Z91_p1.HQ217967	K	E	N	L	V	K	E	A	T	T	T	D	K	A	Y	D	T	V	V	H	T	D	N	Q	V	V	L	E	V	N	N	M	W	K	N	V	E	H	E	I	I	S	D	Q	K	K	L	L	V
B.CN.2004.CNE83_U.HQ699990	A	E	N	L	V	K	D	A	T	T	T	D	K	A	Y	D	T	V	V	H	T	D	N	Q	V	V	L	G	V	N	N	M	W	K	G	V	E	H	E	I	I	S	D	Q	K	K	V	L	V
B.TH.2004.04TH317223.JN248321	T	N	N	L	V	K	E	A	T	T	T	D	K	A	Y	M	T	V	V	H	T	D	N	Q	I	F	L	T	V	N	N	M	W	K	D	V	E	Q	E	I	I	S	D	Q	K	K	L	L	V
B.TH.2004.04TH808998.JN248335	A	E	N	L	V	K	D	A	S	T	T	D	K	A	Y	D	T	V	V	H	T	D	N	Q	V	V	L	G	V	N	N	M	W	K	D	V	E	Q	E	I	I	N	D	Q	K	K	L	L	V
B.US.1997.4012_C11.JN562755	T	K	E	M	V	K	E	A	A	T	T	D	K	A	Y	D	T	V	V	H	T	D	N	Q	V	L	L	E	V	N	N	M	W	K	N	V	E	H	E	I	I	S	D	Q	K	K	L	L	V
B.US.1997.5003_C18.JN562770	A	D	K	L	V	K	E	A	D	T	T	D	K	A	H	D	T	V	V	H	T	D	N	Q	V	V	L	E	V	T	N	M	W	K	N	V	E	H	E	I	I	N	D	Q	K	K	L	L	V
B.US.2004.A1G4118D4.JQ251015	A	D	N	L	V	K	E	A	T	T	T	D	K	A	Y	D	T	V	V	H	T	D	S	Q	V	V	L	E	V	N	N	I	W	K	N	V	E	H	E	I	I	S	D	Q	K	K	L	L	V
B.FR.1994.PIH309.AF041132	T	E	K	L	V	K	E	A	D	T	T	D	K	A	Y	D	T	V	V	H	T	D	N	R	I	E	L	K	V	E	N	M	W	K	N	V	E	H	E	I	I	S	D	Q	K	R	L	L	V
B.KR.1996.KR5058_K1.AJ417411	T	G	G	L	V	K	E	A	V	T	T	D	K	A	Y	D	T	V	V	H	I	D	N	Q	V	R	L	V	V	D	N	M	W	K	S	V	E	H	A	I	I	S	D	Q	K	K	L	L	V
B.US.1995.5768_4.AY835435	A	D	K	L	V	K	E	T	T	T	T	D	R	A	Y	D	T	V	V	H	T	D	N	Q	V	V	L	G	V	N	N	M	W	K	N	V	E	H	E	I	I	S	D	Q	K	R	L	L	V
B.US.2004.H23v1ed9_3.DQ410284	-	E	N	L	V	R	E	A	N	T	T	D	K	A	Y	D	T	V	V	H	T	D	N	R	V	D	L	I	V	N	D	M	W	K	N	V	E	H	E	I	I	S	D	Q	K	K	L	L	V
B.TT.2001.TT112PC_DUK50127_1H3.EF593260	D	E	Q	L	V	K	E	T	T	T	T	D	K	A	Y	D	T	V	V	H	T	D	N	Q	V	V	L	G	V	N	N	M	W	K	N	V	D	H	E	I	I	S	D	Q	K	K	L	L	V
B.TT.1998.TT28P_IHV42011_2C7.EF593264	T	E	Q	L	V	K	E	A	T	T	T	D	K	A	Y	D	T	V	V	H	T	D	N	Q	V	V	L	E	V	N	N	M	W	K	N	V	E	H	E	I	I	S	D	E	K	K	L	L	V
B.CN.2004.CNHLJBM04020.EU131789	A	E	N	L	V	K	E	A	T	T	T	D	K	A	Y	E	T	P	I	H	T	D	N	Q	V	V	L	G	V	N	N	M	W	K	D	V	E	H	E	I	I	N	D	Q	T	K	L	L	V
B.NL.2002.patient_E_129_1.HQ386210	T	E	D	T	V	K	E	A	T	T	T	D	K	A	Y	S	T	A	V	H	T	D	N	Q	I	A	L	-	V	N	N	M	W	K	N	V	E	H	E	I	I	S	D	Q	K	K	L	L	V
B.US.2006.502_0961_RH08.JF320011	S	E	N	L	V	K	E	A	T	T	T	D	K	A	Y	E	T	V	V	H	T	D	N	Q	V	V	L	V	V	N	N	M	W	K	N	V	D	H	E	I	I	S	D	Q	K	K	L	L	V
B.JP.1986.JH32.M21138	A	E	Q	L	V	K	E	A	A	T	T	D	K	A	Y	D	T	V	V	H	T	D	N	Q	V	V	L	E	V	K	N	M	W	K	N	V	E	H	E	I	I	S	D	Q	K	K	L	L	V
B.US.1992.92US657_1_301657_1.U04908	E	E	N	L	V	K	E	A	D	T	T	D	K	A	Y	G	T	V	V	H	T	D	N	Q	M	V	L	G	V	N	N	I	W	K	N	V	E	H	E	I	I	S	D	Q	K	K	L	L	V
B.JP.1988.03.AB588207	A	E	Q	L	V	K	E	A	T	T	T	D	K	A	Y	D	T	V	V	H	T	D	N	Q	V	V	L	A	V	Y	N	M	W	K	D	V	E	H	E	I	I	S	D	Q	K	K	L	L	V
B.JP.2005.DR6657.AB588243	T	E	N	L	V	K	E	A	T	T	T	D	K	A	Y	D	T	A	V	H	T	D	N	Q	V	V	L	E	V	D	N	M	W	K	Y	V	E	H	E	I	I	S	D	Q	K	K	L	L	V
B.AU.1996.MBCC98.AF042104	A	D	K	L	V	R	E	A	A	T	T	D	K	A	Y	D	T	M	V	H	T	D	N	Q	V	V	L	G	V	N	N	M	W	K	N	V	E	H	E	I	I	S	D	Q	K	K	L	L	V
B.TT.1994.QH0705_M.AF277066	A	G	Q	L	V	K	E	T	T	T	T	D	K	A	Y	D	P	V	V	H	T	D	N	Q	V	V	L	E	V	N	N	M	W	K	N	V	D	H	E	I	I	S	D	Q	K	E	L	L	V
B.AU.1995.C92.AF538307	A	E	K	L	V	K	E	A	T	T	T	D	K	A	Y	G	T	V	V	H	T	D	N	Q	V	E	L	K	L	N	N	M	W	K	D	V	E	H	E	I	I	S	D	Q	K	K	L	L	V
B.GB.1997.CW012.AJ418495	T	E	K	L	V	K	E	A	T	T	T	D	K	A	Y	D	K	V	V	H	T	D	N	Q	V	E	L	K	V	N	N	M	W	K	N	V	N	H	E	I	I	S	D	Q	K	K	L	L	V
B.IT.1996.PVO_4.AY835444	E	E	K	L	V	K	E	A	T	T	T	D	K	A	Y	N	T	V	V	H	T	D	N	Q	V	G	L	E	V	N	N	M	W	K	N	V	E	H	E	I	I	S	D	Q	K	K	L	L	V
B.IT.1995.TRO_11.AY835445	Q	G	Q	L	V	K	D	A	S	T	T	D	K	A	Y	D	T	V	V	H	T	D	N	Q	V	V	L	G	V	N	N	M	W	K	N	V	D	H	E	I	I	S	D	Q	K	K	L	L	V
B.BR.2002.02BR011.DQ358809	-	Q	Q	L	V	K	E	A	T	T	T	N	K	A	Y	D	T	V	V	H	T	D	N	Q	V	V	L	E	V	N	N	M	W	K	N	V	E	H	E	I	I	S	D	Q	K	K	L	L	V
B.US.1997.6306805_SGA_A18.EF593202	T	E	N	L	V	K	E	A	N	T	T	D	K	A	Y	D	T	V	V	H	T	D	N	Q	V	E	L	K	V	N	N	M	W	K	H	V	E	H	E	I	I	S	D	Q	K	K	L	L	V
B.US.1998.903208_SGA_B15.EF593210	-	A	K	K	V	K	E	A	T	T	T	D	K	A	Y	D	T	V	V	H	T	D	N	Q	I	V	L	G	V	N	N	M	W	K	N	V	E	H	E	I	I	S	D	Q	K	K	L	L	V
B.US.1996.zp61792_p68.EF593301	A	D	K	L	V	K	E	A	T	T	T	D	K	A	Y	D	T	V	V	H	T	D	N	Q	V	V	L	G	V	N	N	M	W	K	D	V	E	H	E	I	I	S	D	Q	K	K	L	L	V
B.US.2004.CR0080N.FJ469697	T	E	Q	L	V	K	E	A	N	T	T	D	K	A	Y	E	T	V	V	H	T	D	N	Q	V	V	L	G	V	N	N	M	W	T	N	V	E	H	E	I	I	S	D	Q	K	K	L	L	V
B.US.2002.F797.FJ469737	-	T	D	L	V	K	E	T	T	T	T	D	K	A	Y	D	T	I	V	H	T	D	N	Q	V	M	L	K	V	N	N	M	W	K	N	V	E	H	E	I	I	S	D	Q	K	K	L	L	V
B.US.2005.1508_A2.HQ216702	T	E	N	L	V	K	E	A	T	T	T	D	K	A	Y	D	I	V	V	H	T	D	N	Q	I	I	L	E	V	N	N	M	W	K	S	V	E	H	E	I	I	S	D	Q	K	K	L	L	V
B.US.2006.502_0227_FL05.JF320036	T	E	K	L	V	K	E	A	T	T	T	E	K	A	Y	D	T	V	V	H	T	D	N	Q	V	V	L	E	V	N	N	M	W	K	N	V	D	H	E	I	I	S	D	Q	K	K	L	L	V
B.US.2005.05US_SAJ_NVS12.JF689852	-	E	K	L	V	K	E	A	T	T	T	D	K	A	Y	D	T	V	V	H	T	D	N	Q	V	V	L	K	V	N	N	M	W	K	N	V	E	H	E	I	I	S	D	Q	K	K	L	L	V
B.AU.1999.1182.AF538303	A	D	Q	W	V	K	E	T	T	T	T	D	K	A	Y	D	T	V	V	H	T	D	N	Q	V	V	L	E	V	N	N	M	W	K	N	V	E	H	E	I	I	S	D	Q	K	K	L	L	V
B.NL.1999.671_99T12.AY423381	T	G	N	L	V	K	E	A	T	T	T	D	K	A	Y	E	T	V	V	H	T	D	N	Q	L	V	L	E	V	N	N	M	W	K	N	V	E	H	E	I	I	S	D	E	K	K	L	L	V
B.US.1994.94US_33931N.AY713410	E	E	Q	L	V	K	E	A	T	T	T	D	K	A	Y	D	K	T	V	H	T	D	S	Q	V	R	L	E	V	N	N	M	W	K	D	V	E	Q	E	I	I	S	D	Q	K	K	I	L	V
B.FR.1992.92FR_BX08.AY713411	A	D	Q	L	V	K	D	A	T	T	T	D	K	A	Y	D	K	V	V	H	T	D	N	Q	V	V	L	G	V	N	N	M	G	K	N	V	E	H	E	I	I	S	D	Q	K	K	L	L	V
B.KR.2004.04KYR8.DQ295196	V	E	P	L	V	K	E	A	T	T	T	D	K	A	Y	D	T	V	V	H	I	D	N	Q	V	V	L	E	V	N	N	M	W	E	N	V	E	H	E	I	I	S	D	Q	K	K	L	L	V
B.US.2004.H25v1ed3_3.DQ410325	E	E	G	L	V	K	E	A	T	T	T	D	K	A	Y	K	K	V	V	H	T	D	N	Q	V	V	L	G	V	N	N	M	W	K	N	V	E	H	E	I	I	S	D	Q	K	K	L	L	V
B.US.1995.PRB93106_SGA_TC5.EF593231	A	D	K	L	V	K	E	A	T	T	T	D	K	S	Y	D	T	A	V	H	T	D	S	Q	V	E	L	E	V	N	N	M	W	K	N	V	E	H	E	I	I	S	D	Q	K	K	L	L	V
B.US.2001.SMRE_SGA_C2.EF593254	Q	N	K	T	V	K	E	A	T	T	T	D	K	A	Y	D	T	M	V	H	T	D	N	Q	V	K	L	E	V	N	N	M	W	K	D	V	D	H	E	I	I	S	D	Q	K	K	L	L	V
B.US.1991.SUMAd5_SGA_A22.EF593255	T	E	N	L	V	K	E	A	T	T	T	D	K	A	Y	D	T	V	V	H	T	D	N	Q	V	V	L	E	V	N	N	M	W	K	N	V	E	H	E	I	I	S	D	Q	Q	R	L	L	V
B.TT.1999.TT34P_CRC04276_8D1.EF593267	A	E	E	L	V	K	E	A	N	T	T	D	K	A	Y	K	T	V	V	H	T	D	N	Q	V	V	L	G	V	N	N	M	W	K	N	V	D	H	E	I	I	S	D	Q	K	K	L	L	V
B.US.1998.zp9025_p9.EF593312	T	E	Q	L	V	K	E	A	T	T	T	D	K	A	Y	S	T	K	V	H	T	D	N	Q	V	V	L	E	V	N	N	M	G	K	N	V	E	H	E	I	I	S	D	Q	K	K	L	L	V
B.CY.2005.CY055.FJ388904	K	E	N	M	V	K	E	A	T	T	T	D	Q	A	Y	N	T	A	V	H	T	D	N	Q	V	V	L	K	V	Y	N	M	W	K	N	V	E	Q	E	I	I	S	N	Q	K	K	L	L	V
B.US.2005.CR0175S.FJ469703	K	E	N	L	V	K	E	A	T	T	T	D	K	A	Y	D	T	V	V	H	T	D	N	Q	V	E	L	K	V	N	N	M	W	K	N	V	E	H	E	I	I	S	D	Q	K	K	L	L	V
B.US.2005.1446_A37.HQ216601	T	E	K	L	V	K	E	A	T	T	T	D	K	A	Y	D	T	A	V	Y	T	D	N	Q	V	L	L	E	V	N	N	M	W	K	N	V	E	H	E	I	I	S	D	Q	K	K	L	L	V
B.US.2006.1794_A1.HQ216949	A	A	N	L	V	K	E	A	N	T	T	E	K	A	Y	D	K	A	V	H	T	D	N	Q	I	V	I	G	V	N	N	M	W	K	N	V	E	H	E	I	I	S	D	Q	K	K	L	L	V
B.TT.1995.SC50_A1.HQ217673	A	G	Q	L	V	K	E	A	T	T	T	D	K	A	Y	V	T	K	V	H	T	D	N	Q	V	V	L	E	V	N	N	M	W	K	N	V	D	H	E	I	I	S	D	Q	K	K	L	L	V
B.CN.2003.SHXDC0081.JF932492	A	E	N	L	V	K	E	A	T	T	T	D	K	A	Y	D	T	V	V	H	T	D	N	Q	V	V	L	V	V	N	N	M	W	K	N	V	E	H	E	I	I	S	D	Q	K	K	L	L	V
B.TH.2004.04TH601066.JN248329	A	K	N	L	V	K	D	A	T	T	T	D	K	A	Y	D	T	V	V	H	T	D	N	Q	V	V	L	E	V	N	N	M	W	K	N	V	E	Q	E	I	I	S	D	Q	K	R	L	L	V
B.GB.1993.NA20_LN23_14_4.JN786861	A	G	N	L	V	K	E	A	T	T	T	D	K	A	Y	D	T	V	V	H	T	D	N	Q	V	V	L	V	V	D	N	M	W	K	N	V	E	H	E	I	I	S	D	Q	K	K	L	L	V
B.US.1983.SF2_LAV2_ARV2.K02007	T	E	K	L	V	K	E	A	T	T	T	D	R	A	Y	D	T	V	V	H	T	D	N	Q	V	V	L	G	V	N	N	M	W	K	N	V	E	Q	E	I	I	S	D	Q	K	K	L	L	V
B.US.1984.CDC451-b.M13137	A	A	N	L	V	K	E	A	T	T	T	D	K	A	Y	D	T	A	V	H	T	N	N	Q	V	V	L	E	V	N	N	M	W	K	N	V	E	H	E	I	I	S	D	Q	K	K	L	L	V
B.MM.1999.mSTD101.AB097870	K	E	K	S	V	K	E	A	I	T	T	D	K	A	Y	D	T	I	V	H	T	D	N	Q	V	V	L	G	V	N	N	M	W	K	N	V	D	H	E	I	I	S	D	Q	K	K	L	L	V
B.JP.2000.DR2508.AB289587	K	E	Q	T	I	K	E	A	T	T	T	D	K	A	Y	E	Q	A	V	H	T	D	N	Q	V	I	L	E	V	N	N	M	W	Q	N	V	E	H	E	I	I	S	D	Q	K	K	L	L	V
B.BR.1990.BZ167.AB485641	A	E	Q	L	V	K	E	A	T	T	T	D	K	A	Y	D	T	V	V	H	T	D	N	Q	I	E	L	V	V	N	N	M	W	K	N	V	E	Q	E	I	I	S	D	Q	K	K	L	L	V
B.GB.1996.875DEN49.AJ535612	V	E	Q	L	V	K	E	A	N	T	T	D	K	A	Y	D	T	V	V	H	T	D	N	Q	V	V	L	A	V	N	N	M	W	K	N	V	E	H	E	I	I	S	D	Q	K	K	L	L	V
B.TT.2001.TT103C_IHV50107_2H8.EF593259	A	E	Q	L	V	R	E	A	T	T	T	D	K	A	Y	N	P	A	V	H	T	D	D	Q	V	L	L	E	V	N	N	M	W	K	N	V	E	H	E	I	I	S	N	Q	K	K	L	L	V
B.US.2004.UNC5283_17.EF593273	T	E	N	L	V	K	E	A	T	T	T	D	K	G	Y	E	T	K	V	H	T	D	N	Q	V	V	L	G	V	Y	N	M	W	K	D	V	E	H	E	I	I	S	D	Q	K	K	L	L	V
B.US.2002.Z34_A3.EF593297	T	E	-	-	V	K	E	A	T	T	T	D	K	A	Y	D	T	V	V	H	T	D	N	Q	V	V	L	E	V	K	N	M	W	K	N	V	E	Q	E	I	I	S	D	Q	K	K	L	L	V
B.US.1998.zp9030_p19.EF593316	A	E	Q	L	V	K	E	A	N	T	T	D	K	A	Y	D	T	V	V	H	T	D	N	Q	I	E	V	K	V	N	N	M	W	K	N	V	E	H	E	I	I	S	D	Q	K	K	L	L	V
B.CN.2006.CNHLJBM06050.EU131798	A	D	N	L	V	K	E	A	T	T	T	D	K	A	Y	A	T	V	I	H	T	D	N	Q	V	V	L	G	V	N	N	M	W	E	N	V	E	H	E	I	I	S	D	Q	K	K	L	L	V
B.US.1995.USPI90770EI3y95061pcWG2B3.JN024274	E	E	G	L	V	K	E	A	T	T	T	D	K	A	Y	D	T	A	V	H	T	D	N	Q	V	V	L	P	V	N	N	M	W	K	N	V	D	H	E	I	I	S	D	Q	K	K	L	L	V
B.TT.1995.QH0944_M.AF277073	A	E	Q	L	V	K	E	A	S	T	T	D	K	A	Y	D	T	V	V	H	T	D	N	Q	V	V	L	E	V	N	N	M	G	K	N	V	D	H	E	I	I	S	D	K	K	K	L	L	V
B.AU.1995.C76.AF538306	A	E	Q	L	V	K	E	A	T	T	T	D	K	A	Y	D	P	V	V	H	T	D	N	Q	V	V	L	V	V	N	N	M	W	K	D	V	E	Q	E	V	I	S	D	Q	K	K	L	L	V
B.US.1997.1006_08.AY331284	A	E	-	K	V	K	E	A	T	T	T	D	K	A	Y	D	T	V	V	H	T	D	N	Q	I	V	L	G	V	N	N	M	W	K	D	V	E	H	E	I	I	S	D	Q	K	K	L	L	V
B.US.1986.5113_86.AY835757	A	G	Q	L	V	K	E	A	T	T	T	D	K	A	Y	D	T	V	V	H	T	D	N	Q	I	L	L	E	V	N	N	M	W	K	D	V	E	H	E	I	I	S	D	Q	K	K	L	L	V
B.TH.2000.00TH_C3198.AY945710	A	E	N	L	V	K	E	A	I	T	T	D	K	A	Y	D	T	A	V	H	T	D	N	Q	V	A	L	I	V	N	N	M	W	K	D	V	E	H	E	I	I	G	D	Q	K	K	L	L	V
B.US.2005.C109v1e4.DQ410607	A	E	K	M	V	K	E	A	T	T	T	D	K	A	T	D	T	V	V	H	T	D	N	Q	V	L	L	G	V	N	N	M	W	K	N	V	E	H	E	I	I	S	D	Q	K	K	L	L	V
B.US.1983.H7.EF159974	T	E	K	L	V	K	E	A	I	T	T	D	K	A	Y	D	T	A	V	H	T	D	N	Q	V	V	L	G	V	N	N	M	W	K	N	V	E	H	E	I	I	N	D	Q	K	K	L	L	V
B.US.1998.105909_SGA_C8.EF593186	A	E	Q	L	V	K	E	A	T	T	T	D	K	A	Y	T	A	A	V	H	T	D	N	Q	V	V	L	E	V	N	N	M	W	K	N	V	E	H	E	I	I	S	D	Q	K	K	L	L	V
B.US.1997.901507_SGA_TA9.EF593206	A	E	Q	L	V	K	E	A	T	T	T	D	K	A	Y	D	T	A	V	H	T	D	N	Q	V	K	L	E	V	N	N	M	W	K	N	V	E	H	E	I	I	S	D	Q	K	K	L	L	V
B.TT.1994.SC33_QA8543_4D12.EF593249	A	E	N	L	V	K	E	A	T	T	T	D	K	A	Y	E	T	K	V	H	T	D	N	Q	V	V	L	G	V	N	N	M	W	K	N	V	E	H	E	I	I	S	D	E	K	K	L	L	V
B.TT.1995.SC45_QA9611_2B10.EF593251	T	E	K	G	V	R	E	A	T	T	T	D	K	A	H	N	T	V	V	H	T	D	N	Q	V	V	M	G	V	K	N	M	W	K	N	V	D	H	E	I	I	S	D	Q	K	K	L	L	V
B.US.1998.zp9028_p5.EF593314	T	E	K	W	V	K	E	A	T	T	T	D	K	A	Y	D	T	V	V	H	T	D	N	Q	V	V	L	E	V	N	N	M	W	K	D	V	E	H	E	I	I	S	D	Q	K	K	L	L	V
B.CH.2001.NAB01_pre_cl_30_4.EF643652	A	E	Q	L	V	K	E	A	T	T	T	D	K	A	Y	V	P	V	V	H	T	D	N	Q	V	V	L	G	V	N	N	M	W	K	N	V	E	H	E	V	I	S	D	E	K	K	L	L	V
B.CN.2004.CNHLJBF04024.EU131791	A	E	N	L	V	K	E	A	T	T	T	D	K	A	Y	E	T	V	I	H	T	D	N	R	V	V	L	G	V	N	N	M	W	K	N	V	D	H	E	I	I	N	D	Q	K	K	L	L	V
B.ES.2006.X1998.EU786676	A	E	D	L	V	K	E	A	T	T	T	D	K	S	Y	D	T	V	V	H	T	D	N	Q	V	V	M	E	V	E	N	M	W	K	N	V	E	H	E	I	I	S	D	Q	K	K	L	L	V
B.CY.2005.CY110.FJ388927	T	E	K	L	V	K	E	A	N	T	I	D	K	A	F	D	T	V	V	H	T	D	N	Q	M	K	L	E	V	N	N	M	W	K	N	V	E	H	E	I	I	S	D	Q	K	K	L	L	V
B.US.2001.L805.FJ469738	E	D	Q	L	V	K	E	A	T	T	T	D	K	A	Y	D	T	V	V	H	T	D	N	Q	I	K	L	E	V	N	N	M	W	K	N	V	E	H	E	I	I	S	D	Q	K	K	L	L	V
B.US.2002.L8124P.FJ469741	H	E	Q	L	V	K	E	A	T	T	T	D	R	A	Y	D	T	V	M	H	T	D	S	Q	I	V	V	E	V	N	N	M	W	K	D	V	E	H	E	I	I	S	D	Q	K	K	L	L	V
B.US.2002.PRLS16.FJ469760	V	E	N	L	V	K	E	A	T	T	T	D	K	A	Y	D	T	V	V	H	T	D	S	Q	V	P	L	E	V	D	N	M	W	K	N	V	E	H	E	I	I	S	D	Q	K	K	L	L	V
B.US.2005.P5_SCREEN.FJ653332	E	E	N	L	V	K	E	A	T	T	T	D	K	A	Y	D	T	V	V	H	T	D	N	Q	I	P	L	G	V	N	N	M	W	K	N	V	E	H	E	I	I	S	D	E	K	K	L	L	V
B.US.2003.AD83_A1.GU331590	A	E	Q	L	I	K	E	A	T	T	T	N	K	A	Y	D	T	V	V	H	T	D	N	Q	V	R	L	E	V	N	N	M	W	K	N	V	E	H	E	I	I	S	D	Q	K	K	L	L	V
B.NL.1987.19554_9_2D8.GU455456	E	E	G	K	V	K	E	A	T	T	T	D	K	A	D	D	T	V	V	H	T	D	N	Q	V	V	L	V	V	N	N	M	W	K	N	V	E	H	E	I	I	S	D	E	K	K	L	L	V
B.US.1998.HDNDRPI001B10.GU562080	T	E	Q	L	V	K	E	A	T	T	T	D	K	A	Y	D	T	A	V	H	T	D	N	Q	I	L	L	G	V	S	N	M	W	K	N	V	E	H	E	I	I	S	D	Q	K	K	L	L	V
B.US.2005.05US_SAJ_NVS16.JF689854	E	E	K	L	V	K	E	A	A	T	T	D	K	A	Y	D	T	V	V	H	T	D	N	Q	V	A	L	T	V	D	N	M	W	K	S	V	E	H	E	I	I	S	D	Q	K	K	L	L	V
B.US.2006.06US_SAJ_NVS31.JF689873	A	E	N	L	V	K	E	A	N	T	T	D	K	A	Y	S	T	V	V	H	T	D	N	Q	V	V	L	K	V	N	N	M	W	K	N	V	E	Q	E	I	I	S	D	Q	K	E	L	L	V
B.JP.1988.02.AB588196	T	E	Q	L	V	K	E	A	T	T	T	D	K	A	Y	D	T	V	V	H	T	D	N	Q	V	E	L	V	V	N	N	M	W	R	D	V	E	H	E	V	I	S	D	Q	K	K	L	L	V
B.UA.2001.01UAKV259.DQ823364	V	E	Q	L	V	K	E	A	T	T	T	D	K	A	Y	D	T	V	V	H	T	D	N	Q	V	V	L	E	V	N	N	M	W	K	D	V	D	Q	E	I	I	S	D	Q	K	K	L	L	V
B.US.2006.CH77_SGA_A5.EF593220	A	E	Q	L	V	K	E	A	T	T	N	D	K	V	Y	D	T	T	V	H	T	D	N	Q	V	E	L	E	V	N	N	M	W	K	N	V	E	H	E	V	I	S	D	Q	K	K	L	L	V
B.US.1997.PRB95604_SGA_A4.EF593232	A	G	Q	L	V	K	E	A	T	T	T	D	K	A	Y	S	S	K	V	H	T	D	N	Q	V	V	L	E	V	N	N	M	W	K	N	V	D	H	E	I	I	S	D	Q	K	K	L	L	V
B.TT.1994.SC22_QH0126_3B9.EF593245	T	Q	Q	L	V	K	E	A	T	T	T	D	K	A	Y	D	T	A	V	H	T	D	N	Q	V	V	L	G	V	N	N	M	W	K	N	V	E	H	E	I	I	S	D	Q	K	K	L	L	V
B.CH.2003.NAB03_pre_cl_43_1.EF643659	A	G	Q	L	V	K	E	A	N	T	T	D	K	A	Y	D	T	V	V	H	T	D	N	Q	V	A	L	K	V	N	N	M	W	K	N	V	E	H	E	I	I	S	D	Q	K	K	L	L	V
B.CN.2004.CNHLJBF04030.EU131808	A	G	N	L	V	K	E	A	T	T	T	D	K	A	Y	D	T	V	V	H	T	D	N	Q	V	V	L	E	V	N	N	M	W	K	D	V	E	Q	E	I	I	S	D	Q	R	K	L	L	V
B.TT.2000.00TT_CRC08767.EU839606	S	T	K	L	V	K	E	A	T	T	T	D	K	A	Y	D	T	V	V	H	T	D	N	Q	V	V	L	E	V	N	N	M	W	K	N	V	E	H	E	I	I	S	D	E	K	K	L	L	V
B.CY.2005.CY020.FJ388891	A	E	K	L	V	K	E	A	T	T	T	D	K	A	Y	D	T	V	V	H	T	D	N	Q	I	L	L	E	V	N	N	M	W	K	N	V	D	H	E	V	I	S	D	Q	K	K	L	L	V
B.US.2002.CR0023W.FJ469688	A	E	Q	L	V	K	E	A	T	T	T	D	K	A	Y	D	T	V	V	H	T	D	N	Q	V	H	L	K	V	E	N	M	W	K	N	V	E	H	E	I	I	S	D	Q	K	K	L	L	V
B.US.2005.1470_C1.HQ216675	V	G	Q	L	V	K	E	A	T	T	T	D	K	A	Y	D	T	V	V	H	T	D	N	Q	V	V	L	A	V	N	N	M	W	K	N	V	E	H	E	I	I	S	D	Q	K	K	L	L	V
B.CN.2005.CNE95_U.HQ699995	A	E	N	L	V	K	D	A	T	T	T	D	K	A	Y	K	T	A	I	H	T	D	N	Q	V	V	L	D	V	N	N	M	W	K	D	V	E	H	E	I	I	S	D	Q	K	K	L	L	V
B.US.2006.502_1174_FL07.JF320044	T	Q	Q	L	V	K	E	A	T	T	T	D	K	A	Y	D	T	V	V	H	T	D	G	Q	V	V	L	G	V	Y	N	M	W	K	N	V	E	H	E	I	I	S	D	Q	K	K	L	L	V
B.US.2004.USPI83747EI6y04121pcWG2B5.JN024100	T	E	K	L	V	K	E	A	T	T	T	D	K	A	Y	D	T	V	V	H	T	D	N	Q	V	V	L	G	V	N	N	M	W	R	D	V	E	H	E	I	I	S	D	Q	K	K	L	L	V
B.CH.2002.HIV_CH_BID-V3539_2002.JQ403029	A	E	Q	L	V	K	D	A	T	A	T	D	K	A	Y	D	K	V	V	H	T	D	N	Q	I	V	L	E	V	N	N	M	W	K	N	V	E	H	E	I	I	S	D	Q	K	K	L	L	V
B.JP.2001.DR388.AB289589	S	E	Q	L	V	K	E	A	T	T	T	D	K	A	Y	D	T	V	V	H	T	D	N	Q	V	V	L	E	V	N	N	M	W	K	N	V	E	H	E	I	I	S	D	Q	K	K	L	L	V
B.US.1991.DH12_5.AF069139	A	E	Q	L	V	K	E	A	N	T	T	D	K	A	Y	D	T	V	V	H	T	D	N	Q	I	L	L	E	V	D	N	M	W	K	N	V	E	H	E	I	I	S	D	Q	K	K	L	L	V
B.AU.1995.C24.AF538304	T	E	K	L	V	K	E	A	T	T	T	D	K	G	Y	E	T	A	V	H	T	D	N	Q	I	V	L	E	V	N	N	M	W	K	N	V	E	H	E	I	I	S	D	Q	K	K	L	L	V
B.AU.1995.C42.AF538305	A	E	D	L	V	K	E	A	T	T	T	D	K	A	Y	D	T	V	V	H	T	D	N	H	Q	E	L	V	V	N	N	M	W	K	D	V	D	H	E	V	I	S	D	Q	K	K	L	L	V
B.GB.1983.CAM1.D10112	A	D	K	L	V	K	E	A	T	T	T	D	K	A	Y	D	T	V	V	H	T	D	N	Q	V	V	L	E	V	N	N	M	W	K	N	V	E	H	E	I	I	S	D	Q	K	K	L	L	V
B.US.2000.APV_2.DQ869026	T	E	K	L	V	K	E	A	N	T	T	N	R	A	Y	D	T	V	V	H	T	G	N	Q	L	K	L	E	V	N	N	M	W	K	N	V	E	H	E	I	I	S	D	Q	K	K	L	L	V
B.TT.1993.SC11_QA2273_8G11.EF593242	Q	E	Q	G	V	K	E	A	T	T	T	D	K	A	Y	D	T	V	V	H	T	D	N	Q	V	M	L	E	V	N	N	M	W	K	N	V	E	H	E	I	I	S	D	Q	K	K	L	L	V
B.CH.2003.NAb4pre_cl_1.EU023922	A	G	Q	L	V	K	E	A	T	T	T	D	K	A	Y	D	T	V	V	H	T	D	D	Q	V	P	L	E	V	K	N	A	W	K	N	V	E	H	E	I	I	S	D	Q	K	K	L	L	V
B.US.2004.1352_A1.HQ216501	T	E	K	L	V	K	E	A	N	T	T	D	K	A	Y	D	T	V	V	H	T	D	N	Q	V	V	L	A	V	K	N	G	W	K	N	V	E	H	E	I	I	S	D	Q	K	K	L	L	V
B.CN.1998.YN9838.JF932496	A	E	P	L	V	K	E	A	T	T	T	D	K	A	Y	D	T	V	V	H	T	D	N	Q	V	V	L	G	V	N	N	M	W	K	D	V	E	H	E	I	I	S	D	Q	K	R	L	L	V
B.CN.2001.CNHN24.AY180905	A	E	K	L	V	K	D	A	T	T	I	D	K	A	Y	K	S	V	I	H	T	D	N	Q	V	V	L	G	V	N	N	M	W	K	D	V	E	H	E	I	I	S	D	Q	K	K	L	L	V
B.US.1999.PRB959_03.AY331296	A	E	Q	L	V	K	E	A	T	T	T	D	R	A	Y	N	K	V	V	H	T	D	N	Q	V	V	L	-	V	K	N	M	W	K	N	V	D	H	E	I	I	S	D	Q	K	K	L	L	V
B.US.2001.Z31_B7.EF593294	-	Q	Q	L	V	K	E	A	T	T	T	D	K	A	Y	E	K	V	I	H	T	D	N	Q	V	V	L	E	V	N	N	M	W	K	N	A	E	H	E	I	I	S	D	Q	K	K	L	L	V
B.CN.2004.CNHLJBF04026.EU131788	A	E	N	L	V	K	E	A	T	T	T	D	K	A	Y	E	T	A	I	H	T	D	N	Q	V	V	L	E	V	N	N	M	W	K	D	V	D	H	E	I	I	N	D	Q	K	K	L	L	V
B.NL.1987.H3_12_6C4.EU744055	A	D	Q	L	V	K	D	T	T	T	T	D	K	A	Y	D	T	V	V	H	T	D	N	Q	I	A	L	E	V	D	N	M	W	K	N	V	E	H	E	I	I	S	D	Q	K	K	L	L	V
B.CY.2005.CY089.FJ388920	T	E	K	L	V	K	D	A	T	A	T	D	K	A	Y	D	T	V	V	H	T	D	N	Q	L	H	L	K	V	N	N	M	W	K	N	V	E	Q	E	I	I	S	D	Q	K	K	L	L	V
B.CN.2004.CNE64.HQ699979	A	D	K	L	V	K	D	A	T	T	T	D	K	A	Y	E	T	V	V	H	T	D	N	Q	V	V	L	G	V	N	D	M	W	E	N	V	E	H	E	I	I	S	D	Q	K	K	L	L	V
B.JP.1989.33.AB588211	A	E	Q	L	V	K	E	A	T	T	T	D	K	A	Y	D	T	V	V	H	T	D	N	Q	V	V	L	G	V	N	N	M	W	K	D	V	E	H	E	I	I	S	D	Q	K	K	L	L	V
B.CA.1993.CA5.AJ277821	T	E	N	L	V	K	E	A	T	T	T	D	K	A	Y	D	T	V	V	H	T	D	S	Q	M	K	L	E	V	N	N	M	W	K	N	V	E	H	E	I	I	S	D	Q	K	K	L	L	V
B.US.1991.R3B.AY608576	-	E	Q	L	V	K	E	A	T	T	T	D	K	A	I	D	T	A	V	H	T	D	N	Q	I	V	L	E	V	N	N	M	W	K	N	V	E	H	E	I	I	S	D	Q	K	K	L	L	V
B.US.1995.3988_25.AY835436	T	E	N	L	V	K	E	A	T	T	T	D	K	A	Y	E	T	V	V	H	T	D	N	Q	V	V	L	E	V	N	N	M	W	K	N	V	E	H	E	I	I	S	D	Q	K	K	L	L	V
B.NL.1986.H434-8-A3.AY970946	T	E	K	L	V	K	E	A	T	T	T	D	K	A	Y	D	T	V	V	H	T	D	S	Q	V	V	L	A	V	N	N	M	W	K	N	V	E	H	E	M	I	S	D	Q	K	K	L	L	V
B.TT.2000.SC03C_240500_8C6.EF593240	A	E	Q	L	V	K	E	A	T	T	T	D	K	A	Y	D	P	V	V	H	T	D	N	Q	V	V	L	E	V	N	N	M	W	K	N	V	D	H	E	I	I	S	D	Q	K	R	I	L	V
B.CY.2005.CY072.FJ388914	T	E	K	L	V	K	E	A	T	T	T	D	K	A	Y	D	T	V	V	H	T	D	N	Q	V	I	L	E	V	N	N	M	W	E	D	V	D	H	E	V	I	S	D	Q	K	K	L	L	V
B.CY.2005.CY093.FJ388923	T	G	R	L	V	K	E	A	T	T	T	D	K	A	Y	D	A	V	V	H	T	D	N	Q	V	P	L	Q	V	N	N	M	W	K	N	V	E	H	E	I	I	S	D	Q	K	K	L	L	V
B.CY.2005.CY132.FJ388936	T	K	G	L	V	K	D	A	T	T	T	D	K	A	Y	D	T	V	V	H	T	D	N	Q	V	K	L	E	V	D	N	M	W	K	N	V	D	H	E	V	I	S	D	Q	K	K	L	L	V
B.CN.2006.CNE1.HQ699949	A	E	K	L	V	K	E	A	T	T	T	D	K	A	Y	D	T	V	V	H	T	D	N	Q	V	V	L	K	V	N	N	M	W	K	N	V	E	Y	E	I	V	S	D	Q	K	K	L	L	V
B.US.2004.ES11_2004-culture.KC935957	A	G	K	S	V	K	E	A	T	T	T	D	K	A	Y	D	T	V	V	H	T	D	N	Q	V	V	L	G	V	D	N	M	W	E	N	V	E	H	E	V	V	S	D	Q	K	K	L	L	V
B.US.1991.US2.AB485638	-	E	K	L	V	K	E	A	T	T	T	D	K	A	Y	D	T	V	V	H	T	D	N	Q	I	A	L	E	V	D	N	M	W	K	N	V	E	H	E	V	I	S	D	Q	K	K	L	L	V
B.JP.1989.31.AB588209	A	E	Q	L	V	K	E	A	T	T	T	D	K	A	Y	D	T	V	V	H	T	D	N	Q	V	V	L	G	V	N	N	M	W	K	N	V	E	H	E	I	I	S	D	Q	K	K	L	L	V
B.US.1987.SFMHS5.AF025753	T	E	K	L	V	K	E	A	T	T	T	D	K	A	Y	D	T	V	V	H	T	D	S	Q	M	I	L	K	V	N	N	M	W	K	N	V	E	H	E	I	I	S	D	Q	K	K	I	L	V
B.US.1987.SFMHS9.AF025757	A	D	Q	L	V	K	E	A	T	T	T	D	K	A	Y	D	T	V	V	H	T	D	N	Q	V	L	L	E	V	N	N	M	W	K	D	V	E	H	E	I	I	S	D	Q	K	K	L	L	V
B.US.1989.SFMHS20.AF025763	A	E	K	L	V	K	E	A	T	T	T	D	K	A	Y	D	T	V	V	H	T	D	N	Q	V	V	M	G	V	N	N	M	W	K	N	V	E	H	E	I	I	S	D	Q	K	K	L	L	D
B.FR.1993.PHI146.AF041127	T	E	R	L	V	K	E	A	S	T	T	D	K	A	Y	D	T	V	V	H	T	D	N	Q	V	V	M	E	V	D	N	M	W	K	S	V	E	H	E	I	I	S	D	Q	K	K	L	L	V
B.US.1988.WR27.AF286365	A	D	Q	L	V	K	G	A	T	T	T	D	K	A	Y	D	T	V	V	H	T	D	N	Q	V	R	L	E	V	E	D	M	W	K	N	V	E	H	E	I	I	S	D	Q	K	K	L	L	V
B.GB.1986.GB8_46R.AJ271445	T	E	K	L	V	K	E	A	T	T	T	D	K	A	Y	D	T	K	V	H	T	D	N	Q	V	V	L	G	V	N	N	M	W	K	N	V	E	H	E	I	I	S	D	Q	K	K	L	L	V
B.GB.1997.CW010.AJ418478	A	E	Q	L	V	K	E	A	T	T	T	D	K	A	Y	D	K	A	V	H	T	D	N	Q	E	F	L	-	V	N	N	M	W	K	D	V	E	H	E	I	I	S	D	Q	K	K	L	L	V
B.BE.1994.VI1399.DQ313253	V	E	Q	L	V	K	E	A	T	T	T	D	K	A	Y	D	T	V	V	H	T	D	N	Q	I	V	M	E	V	N	N	M	W	K	N	V	E	H	E	I	I	S	D	Q	K	K	L	L	V
B.US.1983.H6.EF159973	A	D	N	L	V	K	E	A	T	T	T	D	K	A	Y	D	T	A	V	H	T	D	N	Q	V	V	L	G	V	N	N	M	W	K	D	V	E	H	E	I	I	S	D	Q	K	K	L	L	V
B.US.1998.zp9031_p5.EF593317	A	E	Q	L	V	K	E	A	T	T	T	D	K	A	Y	T	T	A	V	H	T	D	N	Q	V	V	L	G	V	D	N	M	W	K	N	V	D	H	E	I	I	S	D	Q	K	K	L	L	V
B.NL.1985.19298_4G10.GU455476	A	E	Q	L	V	K	E	A	T	T	T	D	K	A	Y	D	T	V	V	H	T	D	N	Q	V	V	L	G	V	N	N	M	W	K	D	V	K	H	E	I	I	S	D	Q	K	K	L	L	V
B.US.1985.WCIPR.U69584	A	E	Q	L	V	K	E	A	T	T	T	D	K	A	Y	D	T	V	V	H	T	D	N	Q	V	V	L	E	V	N	N	M	W	K	N	V	E	H	E	I	I	S	D	Q	K	K	L	L	V
B.US.1984.SC14B.U90934	A	E	Q	L	V	K	E	A	T	T	T	D	K	A	Y	D	T	V	V	H	T	D	N	Q	V	V	L	K	V	N	N	M	W	K	N	V	E	H	E	I	I	S	D	Q	K	K	L	L	V
conserved	0.397574	0.648248	0.385445	0.861186	0.981132	0.925876	0.90027	0.973046	0.715633	0.978437	0.978437	0.954178	0.951482	0.885445	0.93531	0.680593	0.863881	0.641509	0.950135	0.98248	0.97035	0.985175	0.828841	0.956873	0.681941	0.52965	0.913747	0.487871	0.987871	0.72372	0.960916	0.920485	0.978437	0.913747	0.774933	0.981132	0.815364	0.87062	0.963612	0.877358	0.973046	0.95283	0.983827	0.923181	0.983827	0.932615	0.974394	0.978437	0.973046
A	295	11	0	1	0	0	1	722	8	15	0	0	1	657	0	12	12	183	3	0	1	0	0	0	1	25	0	34	0	0	0	15	0	0	0	9	0	0	1	0	0	0	0	0	0	1	0	0	2
C	0	0	0	0	0	0	0	0	0	0	0	0	0	0	0	0	0	0	0	0	0	0	0	0	0	0	0	0	0	0	0	0	0	0	0	0	0	0	0	0	0	0	0	0	0	0	0	0	0
D	5	103	45	0	0	0	68	0	13	0	0	708	0	0	1	505	0	0	0	0	0	731	42	0	0	10	0	3	0	71	24	0	0	5	122	0	127	0	6	0	0	1	730	0	0	0	0	0	1
E	67	481	15	0	0	1	668	1	1	0	0	12	1	0	0	72	4	0	0	0	0	1	0	0	2	89	0	362	0	38	0	0	2	28	0	3	605	0	715	0	0	0	10	55	0	20	0	0	0
F	0	0	0	1	1	0	0	0	0	0	0	0	0	0	2	0	0	0	0	0	0	0	0	0	1	11	0	0	0	0	0	0	0	0	0	0	0	0	0	0	0	0	0	0	0	0	0	4	0
G	9	71	12	7	1	1	1	0	0	0	0	0	0	46	1	3	0	1	0	0	0	1	1	0	1	8	0	151	1	1	1	1	11	0	9	0	1	0	2	0	0	1	0	0	0	0	1	0	1
H	1	0	2	0	0	0	0	0	0	0	0	0	0	0	27	11	0	0	0	729	0	0	1	9	0	6	0	1	0	6	1	0	0	0	4	0	0	646	0	0	0	0	0	1	0	0	0	0	0
I	1	0	0	0	12	0	0	0	8	0	8	0	0	0	2	3	1	9	31	0	18	0	0	0	166	18	6	7	2	0	1	24	0	1	0	0	0	0	0	651	722	0	0	0	0	0	15	8	15
K	32	15	202	17	0	687	0	0	13	0	0	0	706	0	0	38	35	42	0	0	0	0	3	6	0	54	0	91	0	34	0	0	0	678	4	0	5	0	8	1	3	0	0	1	730	692	0	0	0
L	4	0	0	639	0	0	0	0	0	0	0	0	0	0	0	1	0	0	0	0	0	0	0	1	37	47	678	0	3	0	0	1	0	0	0	1	0	2	0	1	1	0	0	0	0	0	723	726	0
M	0	0	0	18	0	0	0	0	0	0	0	0	0	0	0	1	0	20	2	0	0	0	0	0	20	5	53	0	2	0	0	683	0	0	0	0	0	0	0	3	0	0	0	0	0	0	0	0	0
N	6	20	154	0	0	0	4	0	136	0	1	20	0	0	0	25	0	0	0	0	0	9	615	2	0	12	0	1	0	537	713	0	0	13	575	0	1	6	0	0	0	32	2	0	3	0	0	0	0
P	1	1	13	0	0	0	0	1	1	1	1	0	0	0	0	0	25	1	0	1	0	0	0	1	0	23	0	11	0	4	0	0	0	0	1	0	0	0	0	0	0	0	0	0	0	0	0	0	0
Q	10	20	286	0	0	0	0	0	0	0	0	0	5	0	5	1	5	1	0	1	0	0	0	710	6	2	0	9	0	1	0	0	0	5	0	0	1	86	8	0	0	0	0	685	5	8	0	0	0
R	0	3	5	0	0	53	0	0	1	0	0	0	28	0	0	2	11	4	0	6	1	0	1	13	0	27	0	5	0	2	0	0	0	7	1	0	1	0	0	1	0	1	0	0	2	18	0	0	0
S	12	1	0	30	0	0	0	0	20	0	4	0	0	27	2	42	7	2	0	1	1	0	79	0	0	2	0	0	0	9	1	0	0	1	18	0	0	0	0	0	1	707	0	0	0	0	1	0	0
T	222	14	3	13	0	0	0	18	531	726	726	0	0	10	1	6	641	3	1	0	720	0	0	0	2	7	0	9	0	3	1	0	0	4	3	1	1	0	0	0	2	0	0	0	2	3	0	0	0
V	26	0	0	0	728	0	0	0	9	0	2	0	0	2	7	18	1	476	705	0	1	0	0	0	506	393	3	38	733	0	0	17	1	0	0	728	0	0	1	84	13	0	0	0	0	0	1	3	722
W	0	0	0	13	0	0	0	0	0	0	0	0	0	0	0	0	0	0	0	0	0	0	0	0	0	2	0	0	0	0	0	0	726	0	0	0	0	0	0	0	0	0	0	0	0	0	0	0	0
Y	0	0	0	1	0	0	0	0	0	0	0	2	0	0	694	2	0	0	0	4	0	0	0	0	0	1	0	0	0	36	0	1	0	0	5	0	0	1	0	0	0	0	0	0	0	0	0	0	0
-	51	2	5	2	0	0	0	0	1	0	0	0	1	0	0	0	0	0	0	0	0	0	0	0	0	0	2	20	1	0	0	0	2	0	0	0	0	1	1	1	0	0	0	0	0	0	1	1	1
cons	A	E	Q	L	V	K	E	A	T	T	T	D	K	A	Y	D	T	V	V	H	T	D	N	Q	V	V	L	E	V	N	N	M	W	K	N	V	E	H	E	I	I	S	D	Q	K	K	L	L	V
[truncated: 282 more columns]

## Sheet: Sequons
Consensus	Position	Number 'N' or 'S/T' SRP	Enthropy
T	49	138	0.320698
T	51	134	0.0433852
N	130	520	0.325949
T	132	537	0.291696
D	133	69	0.33507
L	134	29	0.778667
N	135	69	0.778681
N	136	182	0.762684
N	137	204	0.631869
T	138	300	0.704085
T	139	316	0.649922
T	140	283	0.675888
T	141	251	0.681815
N	142	220	0.691768
S	143	218	0.679953
S	144	267	0.704815
S	145	133	0.850292
E	147	149	0.818466
K	148	67	0.87676
M	149	48	0.786887
E	150	27	0.67766
K	151	19	0.760548
N	156	710	0.0821264
S	158	710	0.0651578
N	160	661	0.153666
T	162	661	0.12187
D	185	24	0.442909
N	186	134	0.540352
N	187	283	0.58558
N	188	429	0.545129
T	189	236	0.435433
S	190	394	0.38513
N	197	729	0.0389965
S	199	728	0.02534
D	230	185	0.280503
K	232	192	0.476876
N	234	540	0.228689
T	236	536	0.341234
N	241	720	0.0552011
N	276	721	0.0296522
T	278	721	0.223322
N	289	518	0.258576
S	291	519	0.422039
E	293	25	0.635755
N	295	626	0.235378
T	297	602	0.211428
N	301	710	0.0509582
N	302	19	0.0839821
T	303	709	0.0679038
R	304	17	0.129174
N	332	630	0.176436
S	334	701	0.156926
A	336	73	0.595746
K	337	33	0.612837
N	339	568	0.35673
T	341	536	0.103011
G	354	53	0.644313
N	355	615	0.228919
K	357	77	0.293811
T	358	616	0.148109
N	362	461	0.430768
Q	363	33	0.520477
S	364	454	0.185352
S	365	33	0.144433
N	386	621	0.15769
T	388	621	0.237671
N	392	625	0.144729
T	394	637	0.222165
N	396	261	0.720667
N	397	83	0.860483
N	401	538	0.506559
G	402	119	0.757677
T	405	158	0.808963
N	406	231	0.79644
N	407	248	0.762733
T	408	196	0.780322
N	409	142	0.752366
T	410	187	0.739902
N	411	393	0.549499
D	412	81	0.688514
T	413	518	0.481692
T	415	203	0.23939
Q	442	26	0.551848
R	444	125	0.497336
S	446	106	0.38502
N	448	678	0.165847
N	460	305	0.663688
N	461	235	0.715109
N	462	387	0.621673
N	463	458	0.528899
T	464	142	0.710626
T	465	485	0.467533
T	467	140	0.319492
T	4080	287	0.705836

## Sheet: significant mfDCA
968	31	32	33	34	38	46	47	48	49	50	51	57	59	60	61	62	63	65	68	72	77	78	80	82	84	85	86	87	89	92	94	95	96	97	99	101	102	105	106	108	109	110	113	114	117	121	122	125	127
31	0	0.0539708	0.0872867	0	0	0	0	0	0	0	0	0	0	0	0	0	0.0422035	0	0	0	0	0	0	0	0	0	0	0	0	0	0	0	0	0	0	0	0	0	0	0	0	0	0	0	0	0	0	0	0
32	0.0539708	0	0.0832156	0	0	0	0	0	0	0	0	0	0	0	0	0	0	0	0	0	0	0	0	0	0	0	0	0	0	0	0	0	0	0	0	0	0	0	0	0	0	0	0	0	0	0	0	0	0
33	0.0872867	0.0832156	0	0.0606146	0	0	0	0	0	0	0	0	0	0	0	0	0	0	0	0	0	0	0	0	0	0	0	0	0	0	0	0	0	0	0	0	0	0	0	0	0	0	0	0	0	0	0	0	0
34	0	0	0.0606146	0	0	0	0	0	0	0	0	0	0	0	0	0	0	0	0	0	0	0	0	0	0	0	0	0	0	0	0	0	0	0	0	0	0	0	0	0	0	0	0	0	0	0	0	0	0
38	0	0	0	0	0	0	0	0	0	0	0	0	0	0	0	0	0	0	0	0	0	0	0	0	0	0	0	0	0	0	0	0	0	0	0	0	0	0	0	0	0	0	0	0	0	0	0	0	0
46	0	0	0	0	0	0	0.0323438	0	0	0	0	0	0	0	0	0	0	0	0	0	0	0	0	0	0	0	0	0	0	0	0	0	0	0	0	0	0	0	0	0	0	0	0.0334381	0	0	0	0	0	0
47	0	0	0	0	0	0.0323438	0	0	0	0.027605	0	0	0	0	0	0	0.0368835	0	0	0	0	0	0	0	0	0	0	0	0	0	0	0	0	0	0	0	0	0	0	0	0	0	0	0	0	0	0	0	0
48	0	0	0	0	0	0	0	0	0	0	0	0	0	0	0	0	0	0	0	0	0	0	0	0	0	0	0	0	0	0	0	0	0	0	0	0	0	0	0	0	0	0	0	0	0	0	0	0	0
49	0	0	0	0	0	0	0	0	0	0.0394672	0	0	0	0	0	0	0	0	0	0	0	0	0	0	0	0	0	0	0	0	0	0.042028	0	0	0	0	0	0	0.0367989	0	0	0.0579956	0	0	0	0	0	0	0
50	0	0	0	0	0	0	0.027605	0	0.0394672	0	0	0	0	0	0	0	0	0	0	0	0	0	0	0	0	0	0	0	0	0	0	0	0	0	0	0	0	0.0239848	0	0	0	0	0	0	0	0	0	0	0
51	0	0	0	0	0	0	0	0	0	0	0	0	0	0	0	0	0	0	0	0	0	0	0	0	0	0	0	0	0	0	0	0	0	0	0	0	0	0	0	0	0	0	0	0	0	0	0	0	0
57	0	0	0	0	0	0	0	0	0	0	0	0	0	0	0	0	0	0	0	0	0	0	0	0	0.0365519	0	0	0	0	0	0	0	0	0	0	0	0	0	0	0	0	0	0	0	0	0	0	0	0
59	0	0	0	0	0	0	0	0	0	0	0	0	0	0	0	0.028152	0	0	0	0	0	0.0226653	0	0.0215655	0	0	0	0	0	0	0	0	0	0	0	0	0	0.0438346	0	0	0	0	0	0	0	0	0	0	0
60	0	0	0	0	0	0	0	0	0	0	0	0	0	0	0	0.0477403	0	0	0	0	0	0	0	0	0	0.0633843	0	0	0	0	0	0	0	0	0	0	0	0	0	0	0	0	0	0	0	0	0	0	0
61	0	0	0	0	0	0	0	0	0	0	0	0	0	0	0	0.0672131	0.0312748	0	0	0	0	0	0	0	0	0	0	0	0	0	0	0	0	0	0	0	0	0	0	0	0	0	0	0	0	0	0	0	0
62	0	0	0	0	0	0	0	0	0	0	0	0	0.028152	0.0477403	0.0672131	0	0.0765206	0.092724	0.059347	0	0	0	0	0	0	0	0	0	0	0	0	0	0	0	0	0	0	0	0	0	0	0	0	0	0	0	0	0	0
63	0.0422035	0	0	0	0	0	0.0368835	0	0	0	0	0	0	0	0.0312748	0.0765206	0	0	0	0	0	0	0	0	0	0	0	0	0	0	0	0	0	0	0	0	0	0	0	0	0	0	0	0	0	0	0	0	0
65	0	0	0	0	0	0	0	0	0	0	0	0	0	0	0	0.092724	0	0	0	0	0	0	0	0	0	0	0	0	0	0	0	0	0	0	0	0	0	0	0	0	0	0	0	0	0	0	0	0	0
68	0	0	0	0	0	0	0	0	0	0	0	0	0	0	0	0.059347	0	0	0	0	0	0	0	0	0	0	0	0	0	0	0	0	0	0	0	0	0	0	0	0	0	0	0	0	0	0	0	0	0
72	0	0	0	0	0	0	0	0	0	0	0	0	0	0	0	0	0	0	0	0	0.0266941	0	0	0	0	0	0	0	0	0	0	0	0	0	0	0	0	0	0	0	0	0	0	0.040773	0	0	0	0	0
77	0	0	0	0	0	0	0	0	0	0	0	0	0	0	0	0	0	0	0	0.0266941	0	0	0	0	0	0	0	0	0	0	0	0	0	0	0	0	0	0	0	0	0	0	0	0	0	0	0	0	0
78	0	0	0	0	0	0	0	0	0	0	0	0	0.0226653	0	0	0	0	0	0	0	0	0	0	0	0	0	0	0	0	0	0	0	0	0	0	0	0	0	0	0	0	0	0	0	0	0	0	0	0
80	0	0	0	0	0	0	0	0	0	0	0	0	0	0	0	0	0	0	0	0	0	0	0	0	0	0	0	0	0	0	0	0	0	0	0	0	0	0	0	0	0	0	0	0	0	0	0	0	0
82	0	0	0	0	0	0	0	0	0	0	0	0	0.0215655	0	0	0	0	0	0	0	0	0	0	0	0	0	0	0	0.0238338	0	0	0	0	0	0	0	0	0	0	0	0	0	0	0	0	0	0	0	0
84	0	0	0	0	0	0	0	0	0	0	0	0.0365519	0	0	0	0	0	0	0	0	0	0	0	0	0	0	0	0	0	0	0	0	0	0	0	0	0	0	0	0	0	0	0	0	0	0	0	0	0
85	0	0	0	0	0	0	0	0	0	0	0	0	0	0.0633843	0	0	0	0	0	0	0	0	0	0	0	0	0	0.246989	0	0	0	0	0	0	0	0	0	0	0	0	0	0	0	0	0	0	0	0	0
86	0	0	0	0	0	0	0	0	0	0	0	0	0	0	0	0	0	0	0	0	0	0	0	0	0	0	0	0	0	0	0	0	0	0	0	0	0	0	0	0	0	0	0	0	0	0	0	0	0
87	0	0	0	0	0	0	0	0	0	0	0	0	0	0	0	0	0	0	0	0	0	0	0	0	0	0.246989	0	0	0	0	0	0	0	0	0	0	0	0	0	0	0	0	0	0	0	0	0	0	0
89	0	0	0	0	0	0	0	0	0	0	0	0	0	0	0	0	0	0	0	0	0	0	0	0.0238338	0	0	0	0	0	0	0	0	0	0	0	0	0	0	0	0	0	0	0	0	0	0	0	0	0
92	0	0	0	0	0	0	0	0	0	0	0	0	0	0	0	0	0	0	0	0	0	0	0	0	0	0	0	0	0	0	0.0522683	0.0717513	0	0	0	0	0	0	0	0	0	0	0	0	0	0	0	0	0
94	0	0	0	0	0	0	0	0	0	0	0	0	0	0	0	0	0	0	0	0	0	0	0	0	0	0	0	0	0	0.0522683	0	0	0.0177544	0	0	0	0	0	0	0	0	0	0	0	0	0	0	0	0
95	0	0	0	0	0	0	0	0	0.042028	0	0	0	0	0	0	0	0	0	0	0	0	0	0	0	0	0	0	0	0	0.0717513	0	0	0	0	0	0	0	0	0	0	0	0	0	0	0	0	0	0	0
96	0	0	0	0	0	0	0	0	0	0	0	0	0	0	0	0	0	0	0	0	0	0	0	0	0	0	0	0	0	0	0.0177544	0	0	0	0	0	0	0	0	0	0	0	0	0	0	0	0	0	0
97	0	0	0	0	0	0	0	0	0	0	0	0	0	0	0	0	0	0	0	0	0	0	0	0	0	0	0	0	0	0	0	0	0	0	0.0335459	0	0	0	0	0	0	0	0	0	0	0	0	0	0
99	0	0	0	0	0	0	0	0	0	0	0	0	0	0	0	0	0	0	0	0	0	0	0	0	0	0	0	0	0	0	0	0	0	0.0335459	0	0.0170933	0	0	0	0	0	0	0	0	0	0	0	0	0
101	0	0	0	0	0	0	0	0	0	0	0	0	0	0	0	0	0	0	0	0	0	0	0	0	0	0	0	0	0	0	0	0	0	0	0.0170933	0	0	0	0.0326479	0	0	0	0	0	0	0	0	0	0
102	0	0	0	0	0	0	0	0	0	0	0	0	0	0	0	0	0	0	0	0	0	0	0	0	0	0	0	0	0	0	0	0	0	0	0	0	0	0	0	0	0	0	0	0	0	0	0	0	0
105	0	0	0	0	0	0	0	0	0	0.0239848	0	0	0.0438346	0	0	0	0	0	0	0	0	0	0	0	0	0	0	0	0	0	0	0	0	0	0	0	0	0	0	0	0	0	0	0	0	0	0	0	0
106	0	0	0	0	0	0	0	0	0.0367989	0	0	0	0	0	0	0	0	0	0	0	0	0	0	0	0	0	0	0	0	0	0	0	0	0	0	0.0326479	0	0	0	0	0	0	0	0	0	0	0	0	0
108	0	0	0	0	0	0	0	0	0	0	0	0	0	0	0	0	0	0	0	0	0	0	0	0	0	0	0	0	0	0	0	0	0	0	0	0	0	0	0	0	0	0	0	0	0	0	0	0	0
109	0	0	0	0	0	0	0	0	0	0	0	0	0	0	0	0	0	0	0	0	0	0	0	0	0	0	0	0	0	0	0	0	0	0	0	0	0	0	0	0	0	0	0	0	0	0	0	0	0
110	0	0	0	0	0	0	0	0	0.0579956	0	0	0	0	0	0	0	0	0	0	0	0	0	0	0	0	0	0	0	0	0	0	0	0	0	0	0	0	0	0	0	0	0	0	0	0	0	0	0	0
113	0	0	0	0	0	0.0334381	0	0	0	0	0	0	0	0	0	0	0	0	0	0	0	0	0	0	0	0	0	0	0	0	0	0	0	0	0	0	0	0	0	0	0	0	0	0	0	0	0	0	0
114	0	0	0	0	0	0	0	0	0	0	0	0	0	0	0	0	0	0	0	0.040773	0	0	0	0	0	0	0	0	0	0	0	0	0	0	0	0	0	0	0	0	0	0	0	0	0	0	0	0	0.0321111
117	0	0	0	0	0	0	0	0	0	0	0	0	0	0	0	0	0	0	0	0	0	0	0	0	0	0	0	0	0	0	0	0	0	0	0	0	0	0	0	0	0	0	0	0	0	0	0	0	0
121	0	0	0	0	0	0	0	0	0	0	0	0	0	0	0	0	0	0	0	0	0	0	0	0	0	0	0	0	0	0	0	0	0	0	0	0	0	0	0	0	0	0	0	0	0	0	0	0	0
122	0	0	0	0	0	0	0	0	0	0	0	0	0	0	0	0	0	0	0	0	0	0	0	0	0	0	0	0	0	0	0	0	0	0	0	0	0	0	0	0	0	0	0	0	0	0	0	0	0
125	0	0	0	0	0	0	0	0	0	0	0	0	0	0	0	0	0	0	0	0	0	0	0	0	0	0	0	0	0	0	0	0	0	0	0	0	0	0	0	0	0	0	0	0	0	0	0	0	0
127	0	0	0	0	0	0	0	0	0	0	0	0	0	0	0	0	0	0	0	0	0	0	0	0	0	0	0	0	0	0	0	0	0	0	0	0	0	0	0	0	0	0	0	0.0321111	0	0	0	0	0
128	0	0	0	0	0.0241157	0	0	0	0	0	0	0	0	0	0	0	0	0	0	0	0	0.021455	0	0	0	0	0	0	0	0	0	0	0	0	0	0	0	0	0	0	0	0	0	0	0	0	0	0	0
130	0	0	0	0	0	0	0	0	0	0	0	0	0	0	0	0	0	0	0	0	0	0	0	0	0	0	0	0	0	0	0	0	0	0	0	0	0	0	0	0	0	0	0	0	0	0	0	0	0
132	0	0	0	0	0	0	0	0	0	0	0	0	0	0	0	0	0	0	0	0	0	0	0	0	0	0	0	0	0	0	0	0	0	0	0	0	0.0279766	0	0	0	0	0	0	0	0	0	0	0	0
133	0	0	0	0	0	0	0	0	0	0	0	0	0	0	0	0	0	0	0	0	0	0	0	0	0	0	0	0	0	0	0	0	0	0	0	0	0	0	0	0	0	0	0	0	0	0	0	0	0
134	0	0	0	0	0	0	0	0	0	0	0	0	0	0	0	0	0	0	0	0	0	0	0	0	0	0	0	0	0	0	0	0	0	0	0	0	0	0	0	0	0	0	0	0	0	0	0	0	0
135	0	0	0	0	0	0	0	0	0	0	0	0	0	0	0	0	0	0	0	0.0186426	0	0	0	0	0	0	0	0	0	0	0	0	0	0	0	0	0	0	0	0	0	0	0	0	0	0	0	0	0
136	0	0	0	0	0	0	0	0	0	0	0	0	0	0	0	0	0	0	0	0	0	0	0	0	0	0	0	0	0	0	0	0	0	0	0	0	0	0	0	0	0	0	0	0	0	0	0	0	0
137	0	0	0	0	0	0	0	0	0	0	0	0	0	0	0	0	0	0	0	0	0	0	0	0	0	0	0	0	0	0	0	0	0	0	0	0	0	0	0	0	0	0	0	0	0	0	0	0	0
138	0	0	0	0	0	0	0	0	0	0	0	0	0	0	0	0	0	0	0	0	0	0	0	0	0	0	0	0	0	0	0	0	0	0	0	0	0	0	0	0	0	0	0	0	0	0	0	0	0
139	0	0	0	0	0	0	0	0	0	0	0	0	0	0	0	0	0	0	0	0	0	0	0	0	0	0	0	0	0	0	0	0	0	0	0	0	0	0	0	0	0	0	0	0	0	0	0	0	0
140	0	0	0	0	0	0	0	0	0	0	0	0	0	0	0	0	0	0	0	0	0	0	0	0	0	0	0	0	0	0	0	0	0	0	0	0	0	0	0	0	0	0	0	0	0	0	0	0	0
141	0	0	0	0	0	0	0	0	0	0	0	0	0	0	0	0	0	0	0	0	0	0	0	0	0	0	0	0	0	0	0	0	0	0	0	0	0	0	0	0	0	0	0	0	0	0	0	0.0174016	0
142	0	0	0	0	0	0	0	0	0	0	0	0	0	0	0	0	0	0	0	0	0	0	0	0	0	0	0	0	0	0	0	0	0	0	0	0	0	0	0	0	0	0	0	0	0	0	0	0	0
143	0	0	0	0	0	0	0	0	0	0	0	0	0	0	0	0	0	0	0	0	0	0	0	0	0	0	0	0	0	0	0	0	0	0	0	0	0	0	0	0	0	0	0	0	0	0	0	0	0
144	0	0	0	0	0	0	0	0	0	0	0	0	0	0	0	0	0	0	0	0	0	0	0	0	0	0	0	0.0459309	0	0	0	0	0	0	0	0	0	0	0	0	0	0	0	0	0	0	0	0	0
145	0	0	0	0	0	0	0	0	0	0	0	0	0	0	0	0	0.0386818	0	0	0	0	0	0	0	0	0	0	0	0	0	0	0	0	0	0	0	0	0	0	0	0	0.0227927	0	0	0	0	0	0	0
147	0	0	0	0	0	0	0	0	0	0	0	0	0	0	0	0	0	0	0	0	0	0	0	0	0	0	0	0	0	0	0	0	0	0	0	0	0	0	0	0	0	0	0	0	0	0	0	0	0
148	0	0	0	0	0	0	0	0	0	0	0	0	0	0	0	0	0	0	0	0	0	0	0	0	0	0	0	0	0	0	0	0	0	0	0	0	0	0	0	0	0	0	0	0	0	0	0	0	0
149	0	0	0	0	0	0	0	0	0	0	0	0	0	0	0	0	0	0	0	0	0	0	0	0	0	0	0	0	0	0	0	0	0	0	0	0	0	0	0	0	0	0	0	0	0	0	0	0	0
150	0	0	0	0	0	0	0	0	0	0	0	0	0	0	0	0	0	0	0	0	0	0	0	0	0	0	0	0	0	0	0	0	0	0	0	0	0	0	0	0	0	0	0	0	0	0	0	0	0
151	0	0	0	0	0	0	0	0	0	0	0	0	0	0	0	0	0	0	0	0	0	0	0	0	0	0	0	0	0	0	0	0	0	0	0	0	0	0	0	0	0	0	0	0	0.0207103	0	0	0	0
152	0	0	0	0	0	0	0	0	0	0	0	0	0	0	0	0	0	0	0	0	0	0	0	0	0	0	0	0	0	0	0	0	0.0229491	0	0.0335998	0	0	0	0	0	0	0	0	0	0	0	0	0	0
153	0.0324816	0	0	0	0	0	0	0	0	0	0	0	0	0	0	0	0	0	0	0	0	0	0	0	0	0	0	0	0	0	0	0	0	0	0	0	0	0	0	0	0	0	0	0	0	0	0	0	0
154	0	0	0	0	0	0	0	0	0	0	0	0	0	0	0	0	0	0	0	0	0	0	0	0	0	0	0	0	0	0	0	0	0	0	0	0	0	0	0	0	0	0	0	0	0	0	0	0	0
155	0	0	0	0	0	0	0	0	0	0	0	0	0	0	0	0	0	0	0	0	0	0	0	0	0	0	0	0	0	0	0	0	0	0	0	0	0	0	0	0	0	0	0	0	0	0	0	0	0
156	0	0	0	0	0	0	0	0	0	0	0	0	0	0	0	0	0	0	0	0	0	0	0	0	0	0	0	0	0	0	0	0	0	0	0	0	0	0	0	0	0	0	0	0	0	0	0	0	0
158	0	0	0	0	0	0	0	0	0	0	0	0	0	0	0	0	0	0	0	0	0	0	0	0	0	0	0	0	0	0	0	0	0	0	0	0	0	0	0	0	0.050025	0	0	0	0	0	0	0	0
160	0	0	0	0	0	0	0	0	0	0	0	0	0	0	0	0	0	0	0	0	0	0	0	0	0	0	0	0	0	0	0	0	0	0	0	0	0	0	0	0	0	0	0	0	0	0	0	0	0
161	0	0	0	0	0	0	0	0	0	0	0	0	0	0	0	0	0	0	0	0	0	0	0	0	0	0	0	0	0.0123184	0	0	0	0	0	0	0	0	0	0	0	0	0	0	0	0	0	0	0	0
162	0	0	0	0	0	0	0	0	0	0	0	0	0	0	0	0	0	0	0	0	0	0	0	0	0	0	0	0	0	0	0	0	0	0	0	0	0	0	0.0503101	0	0	0	0	0	0	0	0	0	0
163	0	0	0	0	0	0	0	0	0	0	0	0	0	0	0	0	0	0	0	0	0	0	0	0	0	0	0	0	0	0	0	0	0	0	0	0	0	0	0	0	0	0	0	0	0	0	0	0	0
164	0	0	0	0	0	0	0	0	0	0	0	0	0	0	0	0.0371269	0	0	0	0	0	0	0	0	0	0	0	0	0	0	0	0	0	0	0	0	0	0	0	0	0	0	0	0	0	0	0	0	0
165	0	0	0	0	0	0	0	0	0	0	0	0	0	0	0	0	0	0	0	0	0	0	0	0	0	0	0	0	0	0	0	0	0	0	0	0	0	0	0	0	0	0	0	0	0	0	0	0	0
166	0	0	0	0	0	0	0	0	0	0	0	0	0	0	0	0	0	0	0	0	0	0	0	0	0	0	0	0	0	0	0	0	0	0	0	0	0	0	0	0	0	0	0	0	0	0	0	0	0
167	0	0	0	0	0	0	0	0	0	0	0	0	0	0	0	0	0	0	0	0	0	0	0	0	0	0	0	0	0	0	0	0	0	0	0	0	0	0	0	0	0	0	0	0	0	0	0	0	0
168	0	0	0	0	0	0	0	0	0	0	0	0	0	0	0	0	0	0	0	0	0	0	0	0	0	0	0	0	0.0312355	0	0	0	0	0	0	0	0	0	0	0	0	0	0	0	0	0	0	0	0
169	0	0	0	0	0	0	0	0	0	0	0	0.0272244	0	0	0	0	0	0	0	0	0	0	0	0	0	0	0	0	0	0	0	0	0	0	0	0	0	0	0	0	0	0	0	0	0	0	0	0	0
170	0	0	0	0	0	0	0	0	0	0	0	0	0	0	0	0	0	0	0	0	0	0	0	0	0	0	0	0	0	0	0	0	0	0	0	0	0	0	0	0	0	0	0	0	0	0	0	0	0
171	0	0	0	0	0	0	0	0	0	0	0	0	0	0	0	0	0	0	0	0	0	0	0.0288407	0	0	0	0	0	0	0	0	0	0	0	0	0	0	0	0	0	0	0	0	0	0	0	0	0	0
172	0	0	0	0	0	0	0	0	0	0	0	0	0	0	0	0	0	0	0	0	0	0	0	0	0	0	0	0	0	0	0	0	0	0	0	0	0	0	0	0	0	0	0	0	0	0	0	0.0222478	0
173	0	0	0	0	0	0	0	0	0	0	0	0	0	0	0	0	0	0	0	0	0	0	0	0	0	0	0	0	0	0	0	0	0	0	0	0	0	0	0	0	0	0	0	0	0	0	0	0	0
174	0	0	0	0	0	0	0	0	0	0	0	0	0	0	0	0	0	0	0	0	0	0	0	0	0	0	0	0	0	0	0	0	0	0	0	0	0	0.0204126	0	0	0	0	0	0	0	0	0	0	0
175	0	0	0	0	0	0	0	0	0	0	0	0	0	0	0	0	0	0	0	0	0	0	0	0	0	0	0	0	0	0	0	0	0	0	0	0	0	0	0	0	0	0	0	0	0	0	0	0	0
176	0	0	0	0	0	0	0	0	0	0	0	0	0	0	0	0	0	0	0	0	0	0	0	0	0	0	0	0	0	0	0	0	0	0	0	0	0	0	0	0	0	0	0	0	0	0	0	0	0
177	0	0	0	0	0	0	0	0	0	0	0	0	0	0	0	0	0	0	0	0	0	0	0	0	0	0	0	0	0	0	0	0	0	0	0	0	0	0	0	0	0	0	0	0	0	0	0	0	0
178	0	0	0	0	0	0	0	0	0	0	0	0	0	0	0	0	0	0	0	0	0	0	0	0	0	0	0	0	0	0	0	0	0	0	0	0	0	0	0	0	0	0	0	0	0	0	0	0	0
179	0	0	0	0	0	0	0	0	0	0	0	0	0	0	0	0	0	0	0	0	0	0	0	0	0	0	0	0	0	0	0	0	0	0	0	0	0	0	0	0	0	0	0	0	0	0	0	0	0
181	0	0	0	0	0	0	0	0	0	0	0	0	0	0	0	0	0	0	0	0	0	0	0	0	0	0	0	0	0	0	0	0	0	0	0	0	0	0	0	0	0	0	0	0	0	0	0	0	0
182	0	0	0.0355822	0	0	0	0	0	0	0	0	0	0	0	0	0	0	0	0	0	0	0	0	0	0	0	0	0	0	0	0	0	0	0	0	0	0	0	0	0	0	0	0	0	0	0	0	0	0
183	0	0	0	0	0	0	0	0	0	0	0	0	0	0	0	0	0	0	0	0	0	0	0	0	0	0	0	0	0	0	0	0	0	0	0	0	0	0	0	0	0	0	0	0	0	0	0	0	0
184	0	0	0	0	0	0	0	0	0	0	0	0	0	0	0	0	0	0	0	0	0	0	0	0	0	0	0	0	0	0	0	0	0	0	0	0	0	0	0	0	0	0	0	0	0	0	0	0	0
185	0	0	0	0	0	0.0278877	0	0	0	0	0	0.0220394	0	0	0	0	0	0	0	0	0	0	0	0	0	0	0	0	0	0	0	0	0	0	0	0	0	0	0	0	0	0	0	0	0	0	0	0	0
186	0	0	0	0	0	0	0	0	0	0	0	0	0	0	0	0	0	0	0	0	0	0	0	0	0	0	0	0	0	0	0	0	0	0	0	0	0	0	0	0	0	0	0	0	0	0	0	0	0
187	0	0	0	0	0	0	0	0	0	0	0	0	0	0	0	0	0	0	0	0	0	0	0	0	0	0	0	0	0	0	0	0	0	0	0	0	0	0	0	0	0	0	0	0	0	0	0	0	0
188	0	0	0	0	0	0	0	0	0	0	0	0	0	0	0	0	0	0	0	0	0	0	0	0	0	0	0	0	0	0	0	0	0	0	0	0	0	0	0	0	0	0	0	0	0	0	0	0	0
189	0.0448212	0	0	0	0	0	0	0	0	0	0	0	0	0	0	0	0	0	0	0	0	0	0	0	0	0	0	0	0	0	0	0	0	0	0	0	0	0	0	0	0	0	0	0	0	0	0	0	0
190	0	0	0	0	0	0	0	0	0	0.0234542	0	0	0	0	0	0	0	0	0	0	0	0	0	0	0	0	0	0	0	0	0	0	0	0	0	0	0	0	0	0	0	0	0	0	0	0	0	0	0
191	0	0	0	0	0	0	0	0	0	0	0	0	0	0	0	0	0	0	0	0	0	0	0	0	0	0	0	0	0	0	0	0	0	0	0	0	0	0	0	0	0	0	0	0	0	0	0	0	0
192	0	0	0	0	0	0	0	0	0	0	0	0	0	0	0	0	0	0	0	0	0	0	0	0	0	0	0	0	0	0	0	0	0	0	0	0	0	0.0279664	0	0	0	0	0	0	0	0	0	0.0224978	0
193	0	0	0	0	0	0	0	0	0	0	0	0	0	0	0	0	0	0	0	0	0	0	0	0	0	0	0	0	0	0	0	0	0	0	0	0	0	0	0	0	0	0	0	0	0	0	0	0	0
194	0	0	0	0	0	0	0	0	0	0	0	0	0	0	0	0	0	0	0	0	0	0	0	0	0	0	0	0.0640356	0	0	0	0	0	0	0	0	0	0	0.0461203	0	0	0	0	0	0	0	0	0	0
195	0	0	0	0	0	0	0	0	0	0	0	0	0	0	0	0	0	0	0	0	0	0	0	0	0	0	0	0	0	0	0	0	0	0	0.0236174	0	0	0	0	0	0	0	0	0	0	0	0.0240575	0	0
197	0	0	0	0	0	0	0	0	0	0	0	0	0	0	0	0	0	0	0	0	0	0	0	0	0	0	0	0	0	0	0	0	0	0	0	0	0	0	0	0	0	0	0	0	0	0	0	0	0
198	0	0	0.0364329	0	0	0	0	0	0	0	0	0	0	0	0	0	0	0	0	0	0.0615445	0	0	0	0	0	0	0	0	0	0	0	0	0	0	0	0	0	0	0	0	0	0	0	0	0	0.0401564	0	0
199	0	0	0	0	0	0	0	0	0	0	0	0	0	0	0	0	0	0	0	0	0	0	0	0	0	0	0	0	0	0	0	0	0	0.0323085	0	0	0	0	0	0	0	0	0	0	0	0	0	0	0
200	0	0	0	0	0	0	0	0	0	0	0	0	0	0	0	0	0	0	0	0	0	0	0	0	0	0	0	0	0	0	0	0	0	0	0	0	0	0	0	0	0	0	0	0	0	0	0	0	0
201	0	0	0	0	0	0	0	0	0	0	0	0	0	0	0	0	0	0	0	0	0	0	0	0	0.0556293	0	0	0	0	0	0	0	0	0	0	0	0	0	0	0	0	0	0	0	0	0	0	0	0
202	0	0	0	0	0	0	0	0	0	0	0	0	0	0	0	0	0	0	0	0	0	0	0	0	0	0	0	0	0	0	0	0	0	0	0	0	0	0	0	0	0	0	0	0	0	0.132584	0	0	0
203	0	0	0	0	0	0	0	0	0	0	0	0	0	0	0	0	0	0	0	0	0	0	0	0	0	0	0	0	0	0	0	0	0	0	0	0	0	0	0	0	0	0	0	0	0	0	0	0	0
204	0	0	0	0	0	0	0	0	0	0	0	0	0	0	0	0	0	0	0	0	0	0	0	0	0	0	0	0	0	0	0	0	0	0	0	0	0	0	0	0	0	0	0	0	0	0	0	0	0
208	0	0	0	0	0	0	0	0	0	0	0	0	0	0	0	0	0	0.146174	0	0	0	0	0	0	0	0	0	0	0	0	0	0	0	0	0	0	0	0	0	0	0	0	0	0	0	0	0	0	0
209	0	0	0	0	0	0	0	0	0	0	0	0	0	0	0	0	0	0	0	0	0	0	0	0	0	0	0	0	0	0	0	0	0	0	0	0	0	0	0	0	0	0	0	0	0	0	0.0142254	0	0
211	0	0	0	0	0	0	0	0	0	0	0	0	0	0	0	0	0	0	0	0	0	0	0	0	0	0	0	0	0	0	0	0	0	0	0	0	0	0	0	0	0	0	0	0	0	0	0	0	0
216	0	0	0	0	0	0	0	0	0	0	0	0	0	0	0	0	0	0	0	0	0	0	0	0	0	0	0	0	0	0	0	0	0	0	0	0	0	0	0	0	0	0	0	0	0	0	0	0	0
217	0	0	0	0	0	0	0	0	0	0	0	0	0	0	0	0	0	0	0	0	0	0	0	0	0	0	0	0	0	0	0	0	0	0	0	0	0	0	0	0	0	0	0	0	0	0	0	0	0
219	0	0	0	0	0.0189002	0	0	0	0.0376642	0	0	0	0	0	0	0	0	0	0	0	0	0	0	0	0	0	0	0	0	0	0	0	0	0	0	0	0	0	0	0	0	0	0	0.030319	0	0	0	0	0
223	0	0	0	0	0	0	0	0	0	0	0	0	0	0	0	0	0	0	0	0	0	0	0	0	0	0	0	0	0	0	0	0	0	0	0	0	0	0	0	0	0	0	0	0	0	0	0	0	0
225	0	0.0358666	0	0	0	0	0	0	0	0	0	0	0	0	0	0	0	0	0	0	0	0	0	0	0	0	0	0	0	0	0	0	0	0	0	0	0	0	0	0	0	0	0	0	0	0	0	0	0
226	0	0	0	0	0	0	0.0490132	0	0	0	0	0	0	0	0	0	0	0	0	0	0	0	0	0	0	0	0	0	0	0	0	0	0.0171153	0	0	0	0	0	0	0	0	0	0	0	0	0	0	0	0
227	0	0	0	0	0	0	0	0	0	0	0.0298386	0	0	0	0	0	0	0	0	0	0.120824	0	0	0	0	0	0	0	0	0	0	0	0	0	0	0	0	0	0	0	0	0	0	0	0	0	0	0	0
229	0	0	0	0	0	0	0	0	0	0	0	0	0	0	0	0	0	0	0	0	0	0	0	0	0	0.155545	0	0	0	0	0	0	0	0	0	0	0	0	0	0	0	0	0	0	0	0	0	0	0
230	0	0	0	0	0	0	0	0	0	0	0	0	0	0	0	0	0	0	0	0	0	0	0	0	0	0	0	0	0	0	0	0	0	0	0	0.0199159	0	0	0	0	0	0	0	0	0	0	0	0	0
231	0	0	0	0	0	0	0	0	0	0	0	0	0	0	0	0	0	0	0	0	0	0	0	0	0	0	0	0	0	0	0	0	0	0	0.0969109	0	0	0	0	0	0	0	0	0	0	0	0	0	0
232	0	0	0	0	0	0	0	0	0	0	0	0	0	0	0	0	0	0	0	0	0	0	0	0	0	0	0	0	0	0	0	0	0	0	0	0	0	0	0	0	0	0	0	0	0	0	0	0	0
234	0	0	0	0	0	0	0	0	0	0	0	0	0	0	0	0	0	0	0	0	0	0	0	0	0	0	0	0	0	0.0559063	0	0	0	0.0499753	0	0	0	0	0	0	0.0282224	0	0	0	0	0	0	0	0
236	0	0	0	0	0	0	0	0	0	0	0	0	0	0	0	0	0	0	0	0	0	0	0	0	0	0	0	0	0	0.060728	0	0.048268	0	0	0.0326537	0	0	0	0	0	0	0	0	0	0	0	0	0	0
238	0	0	0	0	0	0	0	0	0	0	0	0	0	0	0	0	0	0	0	0	0	0	0	0	0	0	0	0	0	0.232404	0	0	0	0	0	0	0	0	0	0	0	0	0	0	0	0	0	0	0
240	0	0	0	0	0	0	0	0	0	0	0	0	0	0	0	0	0	0	0	0	0.0430157	0	0	0	0	0	0	0	0	0	0	0	0	0	0	0	0	0	0	0	0	0	0	0	0	0.0437813	0	0	0
241	0	0	0	0	0	0	0	0	0	0	0	0	0	0	0	0	0	0	0	0	0	0	0	0	0	0	0	0	0	0	0	0	0	0	0	0	0	0	0	0	0	0	0	0	0	0	0	0	0
242	0	0	0	0	0	0	0.0107531	0	0	0	0	0	0	0	0	0	0	0	0	0.0193192	0	0	0	0	0	0	0	0	0	0	0	0	0	0	0	0	0	0	0	0	0	0	0	0	0	0	0	0	0
244	0	0	0	0	0	0	0	0	0	0	0	0	0	0	0	0	0	0	0	0	0	0	0	0	0	0	0	0	0	0	0	0	0	0	0	0	0	0	0	0	0	0	0	0	0	0	0	0	0
245	0	0	0	0	0	0	0	0	0	0	0	0	0	0	0	0	0	0	0	0	0	0	0	0	0	0	0.01746	0	0	0	0	0	0	0	0	0	0	0	0	0	0	0	0	0	0	0	0	0	0
246	0	0	0	0	0	0	0	0	0	0	0	0	0	0	0	0	0	0	0	0	0	0	0	0	0	0	0	0	0	0	0	0	0	0	0	0	0	0	0	0	0	0	0	0	0	0	0	0	0
252	0	0.0374568	0	0	0	0	0	0	0	0	0	0	0	0	0	0	0	0	0	0	0	0	0	0	0	0	0	0	0	0	0	0	0	0	0	0	0	0	0	0	0	0	0	0	0	0	0	0	0
254	0	0	0	0	0	0	0	0	0	0	0	0	0	0	0	0	0	0	0	0	0	0	0	0	0	0	0	0	0	0	0	0	0	0	0	0	0	0	0	0	0	0	0	0	0	0	0	0	0
255	0	0	0	0	0	0	0	0	0	0	0	0	0	0	0	0	0	0	0	0	0	0	0	0	0	0	0	0	0	0	0	0	0	0	0	0	0	0	0	0	0	0	0	0	0	0	0	0	0
258	0	0	0	0	0	0	0	0	0	0	0	0	0	0	0	0	0	0	0	0	0	0	0	0	0	0	0	0	0	0	0	0	0	0	0	0	0	0	0	0	0	0	0	0	0	0	0	0	0
265	0	0	0	0	0	0	0	0	0	0	0	0	0	0	0	0	0	0	0	0	0	0	0	0	0	0	0	0	0	0	0	0	0	0	0	0	0	0	0	0	0	0	0	0	0	0	0	0	0
266	0	0	0	0	0	0.0318051	0	0	0	0	0	0	0	0	0	0	0	0	0	0	0	0	0	0	0	0	0	0	0	0	0	0	0	0	0	0	0	0	0	0	0	0	0	0	0	0	0	0	0
267	0	0	0	0	0	0	0	0	0	0	0	0	0	0	0	0	0	0	0	0	0	0	0	0	0	0	0	0	0	0	0	0	0	0	0	0	0	0	0	0	0	0	0	0	0	0	0	0	0
268	0	0	0	0	0	0	0	0	0.0320075	0	0	0	0	0	0	0	0	0	0	0	0	0	0	0	0	0	0	0	0	0	0	0	0	0	0	0	0	0	0	0	0	0	0	0	0	0	0	0	0
269	0	0	0	0	0	0	0	0	0	0	0	0	0	0	0	0	0	0	0	0	0	0	0	0	0	0	0	0	0	0	0	0	0	0	0	0	0.0422577	0	0	0	0	0	0	0	0	0	0	0	0
270	0	0	0	0	0	0	0	0	0	0	0	0	0	0	0	0	0	0	0	0	0	0	0	0	0	0	0	0	0	0	0	0	0	0	0	0	0	0	0	0	0	0	0	0	0	0	0	0	0
271	0	0	0	0	0	0	0	0	0	0	0	0	0	0	0	0	0	0	0	0	0	0	0	0	0	0	0	0	0	0	0	0	0	0	0	0	0	0	0	0	0	0	0	0	0	0	0	0	0
272	0	0	0	0	0	0	0	0	0	0	0	0	0	0	0	0	0	0	0	0	0	0	0	0	0	0	0	0	0	0	0	0	0	0	0	0	0	0	0	0	0	0	0	0	0	0	0	0	0
273	0	0	0	0	0	0	0	0	0	0	0	0	0	0	0	0	0	0	0	0	0	0	0	0	0	0	0	0	0	0	0	0	0	0	0	0	0	0	0	0	0	0	0	0	0	0	0	0	0
274	0	0	0	0	0	0	0	0	0	0	0	0	0	0	0	0	0	0	0	0	0	0	0	0	0	0	0	0	0	0	0	0	0	0	0	0	0	0	0	0	0	0	0	0	0	0	0	0	0
275	0	0	0	0	0	0	0	0	0	0	0	0	0	0	0	0	0	0	0	0	0	0	0	0	0	0	0	0	0	0	0.0491594	0	0	0.0662221	0	0	0	0	0	0	0	0	0	0	0	0	0	0	0
276	0	0	0	0	0	0	0	0	0	0	0	0	0	0	0	0	0	0	0	0	0	0	0	0	0	0	0	0	0	0	0	0	0	0	0	0	0	0	0	0	0	0	0	0	0	0	0	0	0
277	0	0	0	0	0	0	0	0	0	0	0	0	0	0	0	0	0	0	0	0	0	0	0	0	0	0	0	0	0	0	0	0	0	0	0	0	0	0	0	0	0	0	0	0	0	0	0	0	0
278	0	0	0	0	0	0	0	0	0	0	0	0	0	0	0	0	0	0	0	0	0	0	0	0	0	0	0	0	0	0	0	0	0	0	0	0	0	0	0	0	0	0	0	0	0	0	0	0	0
279	0	0	0	0	0	0	0	0	0	0	0	0	0	0	0	0	0	0	0	0	0	0	0	0	0	0	0	0	0	0	0	0	0	0	0	0	0	0	0	0	0	0	0	0	0	0	0	0	0
280	0	0	0	0	0	0	0	0	0	0	0	0	0	0	0	0	0	0	0	0	0	0	0	0	0	0	0	0	0	0	0	0	0	0	0	0	0	0	0	0	0	0	0	0	0	0	0	0	0
281	0	0	0	0	0	0	0	0	0	0	0	0	0	0	0	0	0	0	0	0	0	0	0	0	0	0	0	0	0	0	0	0	0	0	0	0	0	0	0	0	0	0	0	0	0	0	0	0	0
282	0	0	0	0	0	0	0	0	0	0	0	0	0	0	0	0	0	0	0	0	0	0	0	0	0	0	0	0	0	0	0	0	0	0	0	0	0	0	0	0	0	0	0	0	0	0	0	0	0
283	0	0	0	0	0	0	0	0	0	0	0	0	0	0	0	0	0	0	0	0	0	0	0	0	0	0	0	0	0	0	0	0	0	0	0	0	0	0	0	0	0	0	0	0	0	0	0	0	0
284	0	0	0	0	0	0	0	0.0265179	0	0	0	0	0	0	0	0	0	0	0	0	0	0	0	0	0	0	0	0	0	0	0	0	0	0	0	0	0	0	0	0	0	0	0	0	0	0	0	0	0
285	0	0	0	0	0	0	0	0	0	0	0.0233564	0	0	0	0	0	0	0	0	0	0	0	0	0	0	0	0	0	0	0	0	0	0	0	0	0	0	0	0	0	0	0	0	0	0	0	0	0	0
286	0	0	0	0	0	0	0	0	0	0	0	0	0	0	0	0	0	0	0	0	0	0	0	0	0	0	0	0	0	0	0	0	0	0	0	0	0	0	0	0	0	0	0	0	0	0.0330723	0	0	0
287	0	0	0	0	0	0	0	0	0	0	0	0	0	0	0	0	0	0	0	0	0	0	0	0	0	0	0	0	0	0	0	0	0	0	0	0	0	0	0	0	0	0	0	0	0	0	0	0	0
289	0	0	0	0	0	0	0	0	0	0	0	0	0	0	0	0	0	0	0	0	0	0	0	0	0	0	0	0	0	0	0	0	0	0	0	0	0	0	0	0	0	0	0	0	0	0	0	0	0
290	0	0	0	0	0	0	0	0	0	0	0	0	0	0	0	0	0	0	0	0	0	0	0	0	0	0	0	0	0	0.0702563	0	0	0	0	0	0	0	0	0	0	0	0	0	0	0	0	0	0	0
291	0	0	0	0	0	0	0	0	0	0	0	0	0	0	0	0	0	0	0	0	0	0	0	0	0	0	0	0	0	0	0	0	0	0	0	0	0	0	0	0	0	0	0	0	0	0	0	0	0
292	0	0	0	0	0	0	0	0	0	0	0	0	0	0	0	0	0	0	0	0	0	0	0	0	0	0	0	0	0	0	0	0	0	0	0	0	0	0	0	0	0	0	0	0	0	0	0	0	0
293	0	0	0	0	0	0	0	0	0	0	0	0	0	0	0	0	0	0	0	0	0	0	0	0	0	0	0	0	0	0	0	0	0	0	0	0	0	0	0	0	0	0	0	0	0	0	0	0	0
294	0	0	0	0	0	0	0	0	0	0	0	0	0	0	0	0	0	0	0	0	0	0	0	0	0	0	0	0	0	0	0	0	0	0	0	0	0	0	0	0	0	0	0	0	0	0	0	0	0
295	0	0	0	0	0	0	0	0	0	0	0	0	0.0316861	0.0635933	0	0	0	0	0	0	0	0	0	0	0	0	0	0	0	0	0	0	0	0	0	0	0	0	0	0	0	0	0	0	0	0	0	0.0286017	0
297	0	0	0	0	0	0	0	0	0	0	0	0	0	0	0	0	0	0	0	0	0	0	0	0	0	0	0	0	0	0	0	0	0	0	0	0	0	0	0	0	0	0	0	0	0	0	0	0	0
299	0	0	0	0	0	0	0	0	0	0	0	0	0	0	0	0	0	0	0	0	0	0	0	0	0	0	0	0	0	0	0	0	0	0	0.032533	0	0	0	0	0	0	0	0	0	0	0	0	0	0
300	0	0	0	0	0	0	0	0	0	0	0	0	0	0	0	0	0	0	0	0	0	0	0	0	0	0	0	0	0	0	0	0	0	0	0	0	0	0	0	0	0	0	0	0	0	0	0	0	0
301	0	0	0	0	0	0	0	0	0	0	0	0	0	0	0	0	0	0	0	0	0	0	0	0	0	0	0	0	0	0	0	0	0	0	0	0	0	0	0	0	0	0	0	0	0	0	0	0	0
302	0	0	0	0	0	0	0	0	0	0	0	0	0	0	0	0	0	0	0	0	0	0	0	0	0	0	0	0	0	0	0	0	0	0	0	0	0	0	0	0	0	0	0	0	0	0	0	0	0
303	0	0	0	0	0	0	0	0	0	0	0	0	0	0	0	0	0	0	0	0	0	0	0	0	0	0	0	0	0	0	0	0	0	0	0	0	0	0	0	0	0	0	0	0	0	0	0	0	0
304	0	0	0	0	0	0	0	0	0	0	0	0	0	0	0	0	0	0	0	0	0	0	0	0	0	0	0	0	0	0	0	0	0	0	0	0	0	0	0	0	0	0	0	0	0	0	0	0	0
305	0	0	0	0	0	0	0	0	0	0	0	0	0	0	0	0	0	0	0	0	0	0	0	0	0	0	0	0	0	0	0	0	0	0	0	0	0	0	0	0	0	0	0	0	0	0	0	0	0
306	0	0	0	0	0	0	0	0	0	0	0	0	0	0	0	0	0	0	0	0	0	0	0	0	0	0	0	0	0	0	0	0	0	0	0	0	0	0	0	0	0	0	0	0	0	0	0	0	0
307	0	0	0	0	0	0	0	0	0	0	0	0	0	0	0	0	0	0	0	0	0	0	0	0	0	0	0	0	0	0	0	0	0	0	0	0	0	0	0	0	0	0	0	0	0	0	0	0	0
308	0	0	0	0	0	0	0	0	0	0	0	0	0	0	0	0	0	0	0	0	0	0	0	0	0	0	0	0	0	0	0	0	0	0	0	0	0	0	0	0	0	0	0	0	0	0	0	0	0
309	0	0	0	0	0	0	0	0	0	0	0	0	0	0	0	0	0	0	0	0	0	0	0	0	0	0	0	0	0	0	0	0	0	0	0	0	0	0	0	0	0	0	0	0	0	0	0	0	0
312	0	0	0	0	0	0	0	0	0	0	0	0	0	0	0	0	0	0	0	0	0	0	0	0	0	0	0	0	0	0	0	0	0	0	0	0	0	0	0	0	0	0	0	0	0	0	0	0	0
313	0	0	0	0	0	0	0	0	0	0	0	0	0	0	0	0	0	0	0	0	0	0	0	0	0	0	0	0	0	0	0	0	0	0	0	0	0	0	0	0	0	0	0	0	0	0	0	0	0
314	0	0	0	0	0	0	0	0	0	0	0	0	0	0	0	0	0	0	0	0	0	0	0	0	0	0	0	0	0	0	0	0	0	0	0	0	0	0	0	0	0	0	0	0	0	0	0	0	0
315	0	0	0	0	0	0	0	0	0	0	0	0	0	0	0	0	0	0	0	0	0.0282573	0	0	0	0	0	0	0	0	0	0	0	0	0	0	0	0	0	0	0	0	0	0	0	0	0.0258919	0	0	0
316	0	0	0	0	0	0	0	0	0	0	0	0	0	0	0	0	0	0	0	0	0.0343877	0	0	0	0	0	0	0	0	0	0	0	0	0	0	0	0	0	0	0	0	0	0	0	0	0	0	0	0
317	0	0	0	0	0	0	0	0	0	0	0	0	0	0	0	0	0	0	0	0	0	0	0	0	0	0	0	0	0	0	0	0	0	0	0	0	0	0	0	0	0	0	0.0167163	0	0	0	0	0	0
318	0	0	0	0	0	0	0	0	0	0	0	0	0	0	0	0	0	0	0	0	0	0	0	0	0	0	0	0	0	0	0	0	0	0	0	0	0	0.032785	0	0	0	0	0	0	0	0	0	0	0
319	0	0	0	0	0	0	0	0	0	0	0	0	0	0	0	0	0	0	0	0	0	0	0	0	0	0	0	0	0	0	0	0	0	0	0	0	0	0	0	0	0	0	0	0	0	0	0	0	0
320	0	0	0	0	0	0	0	0	0	0	0	0	0	0	0.0594481	0	0	0	0	0	0	0	0	0	0	0	0	0	0	0	0	0	0	0	0	0	0	0	0	0	0	0	0	0	0	0	0	0	0
321	0	0	0	0	0	0	0	0	0	0	0	0	0	0	0	0	0	0	0	0	0	0	0	0	0	0	0	0	0	0	0	0	0	0	0	0	0	0	0	0	0	0	0	0	0	0	0	0	0
322	0	0	0	0	0	0	0	0	0	0	0	0	0	0	0	0	0	0	0	0	0	0	0	0	0	0	0	0	0	0	0	0	0	0	0	0	0	0	0	0	0	0	0	0	0	0	0	0	0
3220	0	0	0	0	0	0	0	0	0	0	0	0	0	0	0	0	0	0	0	0	0	0	0	0	0	0	0.0258635	0	0	0	0	0	0	0	0	0	0	0	0	0	0	0	0	0	0	0	0	0	0
323	0	0.038465	0	0	0	0	0	0	0	0	0	0	0	0	0	0	0	0	0	0	0	0	0	0	0	0	0	0	0	0	0	0	0	0	0	0	0	0	0	0	0	0	0	0	0	0	0	0	0
325	0	0	0	0	0	0	0	0	0	0	0	0	0	0	0	0	0	0	0	0	0	0	0	0	0	0	0	0	0	0	0	0	0	0	0	0	0	0	0	0	0	0	0	0	0	0	0	0	0
326	0	0	0	0	0	0	0	0	0	0	0	0	0	0	0	0	0	0	0	0	0	0	0	0	0	0	0	0	0	0	0	0	0	0	0	0	0	0	0	0.0250099	0	0	0	0	0	0	0	0	0
327	0	0	0	0	0	0	0	0	0	0	0	0	0	0	0	0	0	0	0	0	0	0	0	0	0	0	0	0	0	0	0	0	0	0	0	0	0	0	0	0	0	0	0	0	0	0	0	0	0
328	0	0	0	0	0	0	0	0	0	0	0	0	0	0	0	0	0.0406695	0	0	0	0	0	0	0	0	0	0	0	0	0	0	0	0	0	0	0	0	0	0	0	0	0	0	0	0	0	0	0	0
330	0	0	0	0	0	0	0	0	0	0	0	0	0	0	0	0	0	0	0	0	0	0	0	0	0	0	0	0	0	0	0	0	0	0	0	0	0	0	0	0	0	0	0	0	0	0	0	0	0
332	0	0	0	0	0	0	0	0	0	0	0	0	0	0	0	0	0	0	0	0	0	0	0	0	0	0	0	0	0	0	0	0	0	0	0	0	0	0	0	0	0	0	0	0	0	0	0	0	0
333	0	0	0	0	0	0	0	0	0	0	0	0	0	0	0	0	0	0.0288942	0	0	0	0	0	0	0	0	0	0	0	0	0	0	0	0	0	0	0	0	0	0	0	0	0	0	0	0	0	0	0
334	0	0	0	0	0	0	0	0	0	0	0	0	0	0	0	0	0	0	0	0	0	0	0	0	0	0	0	0	0	0	0	0	0	0.0551877	0	0	0	0	0	0	0	0	0	0	0	0	0	0	0
335	0	0	0	0	0	0	0	0	0	0	0	0	0	0	0	0	0	0	0	0	0	0	0	0	0	0	0	0	0	0	0	0	0	0	0	0	0	0	0	0	0	0	0	0	0	0	0	0	0
336	0	0	0	0	0	0	0	0	0	0	0	0	0	0	0	0	0	0	0	0	0	0	0	0	0	0	0	0	0	0	0	0	0	0	0	0	0	0	0	0	0	0	0	0	0	0	0	0	0
337	0	0	0	0	0	0	0	0	0	0	0	0	0	0	0	0	0	0	0	0	0	0	0	0	0	0	0	0	0	0	0	0	0	0	0	0	0	0	0	0	0	0	0	0	0	0	0	0	0
339	0	0	0	0	0	0	0	0	0	0	0	0	0	0	0	0	0	0	0	0	0	0	0	0	0	0	0	0	0	0	0	0	0	0	0	0	0	0	0	0	0	0	0	0	0	0	0	0	0
340	0	0	0	0	0	0	0	0	0	0	0	0	0	0	0	0	0	0	0	0	0	0	0	0	0	0	0	0	0	0	0	0	0	0	0	0	0	0	0	0	0	0	0	0	0	0	0	0	0
341	0	0	0	0	0	0	0	0	0	0	0	0	0	0	0	0	0	0	0	0	0	0	0	0	0	0	0	0	0	0	0	0	0	0	0	0	0	0	0	0	0	0	0	0	0	0	0	0	0
343	0	0	0	0	0	0	0	0	0	0	0	0	0	0	0	0	0	0	0	0	0	0	0	0	0	0	0	0	0	0	0	0	0	0	0	0	0	0	0	0	0	0	0	0	0	0	0	0	0
344	0	0	0	0	0	0	0	0	0	0	0	0	0	0	0	0	0	0	0	0	0	0	0	0	0	0	0	0	0	0	0	0	0	0	0	0	0	0	0	0	0.0208677	0	0	0	0	0	0	0	0
345	0	0	0	0	0	0	0	0	0	0	0	0	0	0	0	0	0	0	0	0	0.0366922	0	0	0	0	0	0	0	0	0	0	0	0	0	0	0	0	0	0	0	0	0	0	0	0	0	0	0	0
346	0	0	0	0	0	0	0	0	0	0	0	0	0	0	0	0	0	0	0	0	0	0	0	0	0	0	0	0	0	0	0	0	0	0	0	0	0	0	0	0	0	0	0	0	0	0	0	0	0
347	0	0	0	0	0	0	0	0	0	0	0	0	0	0	0	0	0	0	0	0	0	0	0	0	0	0	0	0	0	0	0	0	0	0	0	0	0	0	0	0	0	0	0	0	0	0	0	0	0
348	0	0	0	0	0	0	0	0	0	0	0	0	0	0	0	0	0	0	0.0332692	0	0	0	0	0	0	0	0	0	0	0	0	0	0	0	0	0	0	0	0	0	0	0	0	0	0	0	0	0	0
350	0	0	0	0	0	0	0	0	0	0	0	0	0	0	0	0	0	0	0	0	0	0	0	0	0	0	0	0	0	0	0	0	0	0	0	0	0	0	0	0	0	0	0	0	0	0	0	0	0
351	0	0	0	0	0	0	0	0	0	0	0	0	0	0	0	0	0	0	0	0	0	0	0	0	0	0	0	0	0	0	0	0	0	0	0	0	0	0	0	0	0	0	0	0	0	0	0	0	0
352	0	0	0	0	0	0	0	0	0	0	0	0	0	0	0	0	0	0	0	0	0	0	0	0	0	0	0	0	0	0	0	0	0	0	0	0	0	0	0	0	0	0	0	0	0	0	0	0	0
353	0	0	0	0	0	0	0	0	0	0	0	0	0	0	0	0	0	0	0	0	0	0	0	0	0	0	0	0	0	0	0	0	0	0	0	0	0.025543	0	0	0	0	0	0	0	0	0	0	0	0
354	0	0	0	0	0	0	0	0	0	0	0	0	0	0	0	0	0	0	0	0	0	0	0	0	0	0	0	0	0	0	0	0	0	0	0	0	0	0	0	0	0	0	0	0	0	0	0	0	0
355	0	0	0	0	0	0	0	0	0	0	0	0	0	0.0302752	0	0	0	0	0	0	0	0	0	0	0	0	0	0	0	0	0	0	0	0	0	0	0	0	0	0	0	0	0	0	0	0	0.042371	0	0
357	0	0	0	0	0	0	0	0	0	0	0	0	0	0	0	0	0	0	0	0	0	0	0	0	0	0	0	0	0	0	0	0	0	0	0	0	0	0	0	0	0	0	0	0	0	0	0	0	0
358	0	0	0	0	0	0	0	0	0	0	0	0	0	0	0	0	0	0	0	0	0	0	0	0	0	0	0	0	0	0	0	0	0	0	0	0	0	0	0	0	0	0	0	0	0	0	0	0	0
359	0	0	0	0	0	0	0	0	0	0	0	0	0	0	0	0	0	0	0	0	0	0	0	0	0	0	0	0	0	0	0	0	0	0	0	0	0	0	0	0	0	0	0	0	0	0	0	0	0
360	0	0	0	0	0	0	0	0	0	0	0	0	0	0	0	0	0	0	0	0	0	0	0	0	0	0	0	0	0	0	0	0	0	0	0	0	0	0	0	0	0	0	0	0	0	0	0	0	0
361	0	0	0	0	0	0	0	0	0	0	0	0	0	0	0	0	0	0	0	0	0	0	0	0	0	0	0	0	0	0	0	0	0	0	0	0	0	0	0	0	0	0	0	0	0	0	0	0	0
362	0	0	0	0	0	0	0	0	0	0	0	0	0	0	0	0	0.0446648	0	0	0	0	0	0	0	0	0	0	0	0	0	0	0	0	0	0	0	0	0	0	0	0	0	0	0	0	0	0	0	0
363	0	0	0	0	0	0	0	0	0	0	0	0	0	0	0	0	0	0	0	0	0	0	0	0	0	0	0	0	0	0	0	0	0	0	0	0	0	0	0	0	0	0	0	0	0	0	0	0	0
364	0	0	0	0	0	0	0	0	0	0	0	0	0	0	0	0	0	0	0	0	0	0	0	0	0	0	0	0	0	0	0	0	0	0	0	0	0	0	0	0	0	0	0	0	0	0	0	0	0
365	0	0	0	0	0	0.0218326	0	0	0	0	0	0	0	0	0	0	0	0	0	0	0	0	0	0	0	0	0	0	0	0	0	0	0	0	0	0	0	0	0	0	0	0	0	0	0	0	0	0	0
369	0	0	0	0	0	0	0	0	0	0	0	0	0	0	0	0	0	0	0	0	0	0	0	0	0	0	0	0	0	0	0.0287719	0	0	0	0	0	0	0	0	0	0	0	0	0	0	0	0	0	0
371	0	0	0	0	0	0	0	0	0	0	0	0	0	0	0	0	0	0	0	0	0	0	0	0	0	0	0	0	0	0	0	0	0	0	0	0	0	0	0	0	0	0	0	0	0	0	0	0	0
372	0	0	0	0	0	0	0	0	0	0	0	0	0	0	0	0	0	0	0	0	0	0	0	0	0	0	0	0	0	0	0	0	0	0	0	0	0	0	0	0	0	0	0	0	0	0	0	0	0
373	0	0	0.0451142	0	0	0	0	0	0	0	0	0	0	0	0	0	0	0	0	0	0	0	0	0	0	0	0	0	0	0	0	0	0	0	0	0	0	0	0	0	0	0	0	0	0	0	0	0	0
374	0	0	0	0	0	0	0	0	0	0	0	0	0	0	0	0	0	0	0	0	0	0	0	0	0	0	0	0	0	0	0	0	0	0	0	0	0	0	0	0	0	0	0.02631	0	0	0	0	0	0
375	0	0	0	0	0	0	0	0	0	0	0	0	0	0	0	0	0	0	0	0	0	0	0	0	0	0	0	0	0	0	0	0	0	0	0	0	0	0	0	0	0	0	0	0	0	0	0	0	0
376	0	0	0	0	0	0	0	0	0	0	0	0	0	0	0	0	0	0	0	0	0	0	0	0	0	0	0	0	0	0	0	0	0	0	0	0	0	0	0	0	0	0	0	0	0	0	0	0	0
377	0	0	0	0	0	0	0	0	0	0	0	0	0	0	0	0	0	0	0	0	0	0	0	0	0	0	0	0	0	0	0	0	0	0	0	0	0	0	0	0	0	0	0	0	0	0	0	0	0
379	0	0	0	0	0	0	0	0	0	0	0	0	0	0	0	0	0	0.022872	0	0	0	0	0	0	0	0	0	0	0	0	0	0	0	0	0	0	0	0	0	0	0	0	0	0	0	0	0	0	0
384	0	0	0	0	0	0	0	0	0	0	0	0	0	0	0	0	0	0	0	0	0	0	0	0	0	0	0	0.0142784	0	0	0	0	0	0	0	0	0	0	0	0	0	0	0	0	0	0	0	0	0
386	0	0	0	0	0	0	0	0	0	0	0	0	0	0	0	0	0	0	0	0	0	0	0	0.0355214	0	0	0	0	0	0	0	0	0	0	0	0	0	0	0	0	0	0	0	0	0	0	0	0	0
387	0	0	0	0	0	0.0349578	0	0	0	0	0	0	0	0	0	0	0	0	0	0	0	0	0	0	0	0	0	0	0	0	0	0	0	0	0	0	0	0	0	0	0	0	0	0	0	0	0	0	0
388	0	0	0	0	0	0	0	0	0	0	0	0	0	0	0	0	0	0	0	0	0	0	0	0	0	0	0	0	0	0	0	0	0	0	0	0	0	0	0	0	0	0	0	0	0	0	0	0	0
389	0	0	0	0	0	0	0	0	0	0	0	0	0	0	0	0	0	0	0	0	0	0	0	0	0	0	0	0	0	0	0	0	0	0	0	0	0	0	0	0	0	0	0	0	0	0	0	0	0
392	0	0	0	0	0	0	0	0	0	0	0	0	0	0	0	0	0	0	0	0	0	0	0	0	0	0	0	0	0	0	0	0	0	0	0	0	0	0	0	0	0	0	0	0	0	0	0	0	0
393	0	0	0	0	0	0	0	0	0	0	0	0	0	0	0	0	0	0	0	0	0	0	0	0	0	0	0	0	0	0	0	0	0	0	0	0	0	0	0	0	0	0	0	0	0	0	0	0	0
394	0	0	0	0	0	0	0	0	0	0	0	0.0319989	0	0	0	0	0	0	0	0	0	0	0	0	0	0	0	0	0	0	0	0	0	0	0	0	0	0	0	0	0	0	0	0	0	0	0	0	0
395	0	0	0	0	0	0	0	0	0	0	0	0	0	0	0	0	0	0	0	0	0	0	0	0	0	0	0	0	0	0	0	0	0	0	0	0	0	0	0	0.0382816	0	0	0	0	0	0	0	0	0
396	0	0	0	0	0	0	0	0	0	0	0	0	0	0	0	0	0	0.0485287	0	0	0	0	0	0	0	0	0	0	0	0	0	0	0	0	0	0	0	0	0	0	0	0	0	0	0	0	0	0	0
397	0	0	0	0	0	0	0	0	0	0	0	0	0	0	0	0	0	0	0	0	0	0	0	0	0	0	0	0	0	0	0	0	0	0	0	0	0	0	0	0	0	0	0	0	0	0	0	0	0
401	0	0	0	0	0	0	0	0	0	0	0	0	0	0	0	0	0	0	0	0	0	0	0	0	0	0	0	0	0	0	0	0	0	0	0	0	0	0	0	0	0	0	0	0	0	0	0	0	0
402	0	0	0	0	0	0	0	0	0	0	0	0	0	0	0	0	0	0	0	0	0	0	0	0	0	0	0	0	0	0	0	0	0	0	0	0	0	0	0	0	0	0	0	0	0	0	0	0	0
405	0	0	0	0	0	0	0	0	0	0	0	0	0	0	0	0	0	0	0	0	0	0	0	0	0	0.0505645	0	0	0	0	0	0	0	0	0	0	0	0	0	0	0	0	0	0	0	0	0	0	0
406	0	0	0	0	0	0	0	0	0	0	0	0	0	0	0	0	0	0	0	0	0	0	0	0	0	0	0	0	0	0	0	0	0	0	0	0	0	0	0	0	0	0	0	0	0	0	0	0	0
407	0	0	0	0	0	0	0	0	0	0	0	0	0	0	0	0	0	0	0	0	0	0	0	0	0	0	0	0	0	0	0	0	0	0	0	0	0	0	0	0	0	0	0	0	0	0	0	0	0
408	0	0	0	0	0	0	0	0	0	0	0	0	0	0	0	0	0	0	0	0	0	0	0	0	0	0	0	0	0	0	0	0	0	0	0.0355892	0	0	0	0	0	0	0	0	0	0	0	0	0	0
4080	0	0	0	0	0	0	0	0	0	0	0	0	0	0	0	0	0	0	0	0	0	0	0	0	0	0	0	0	0	0	0	0	0	0	0	0	0	0	0	0	0	0	0	0	0	0	0	0	0
409	0	0	0	0	0	0	0	0	0	0	0	0	0	0	0	0	0	0	0	0	0	0	0	0	0	0	0	0	0	0	0	0	0	0	0	0	0	0	0	0	0	0	0	0	0	0	0	0	0
410	0	0	0	0	0	0	0	0	0	0	0	0	0	0	0	0	0	0	0	0	0	0	0	0	0	0	0	0	0	0	0	0	0	0	0	0	0	0	0	0	0	0	0	0	0	0	0	0	0
411	0	0	0	0	0	0	0	0	0	0	0	0	0	0	0	0	0	0	0	0	0	0	0	0	0	0	0	0	0	0	0	0	0	0	0	0	0	0	0	0	0	0	0	0	0	0	0	0	0
412	0	0	0	0	0	0	0	0	0	0	0	0	0	0	0	0	0	0	0	0	0	0	0	0	0	0	0	0	0	0	0	0	0	0	0	0	0	0	0	0	0	0	0	0	0	0	0	0	0
413	0	0	0	0	0	0	0	0	0	0	0	0	0	0	0	0	0	0	0	0.0177491	0	0	0	0	0	0	0	0	0	0	0	0	0	0	0	0	0	0	0	0	0	0	0	0	0	0	0	0	0
414	0	0	0	0	0	0	0	0	0	0	0	0	0	0	0	0	0	0	0	0	0	0	0	0	0	0	0	0	0	0	0	0	0	0	0	0	0	0	0	0	0	0	0	0	0	0	0	0	0
415	0	0	0	0	0	0	0	0	0	0	0	0	0	0	0	0	0	0	0	0	0	0	0	0	0	0	0	0	0	0	0	0	0	0	0	0	0	0	0	0	0	0	0	0	0	0	0	0	0
416	0	0	0	0	0	0	0	0	0	0	0	0	0	0	0	0	0	0	0	0	0	0	0	0	0	0	0	0	0	0	0	0	0	0	0	0	0	0	0	0	0	0	0	0	0	0	0	0	0
417	0	0	0	0	0	0	0	0	0	0	0	0	0	0	0	0	0	0	0	0	0	0	0	0	0	0	0	0	0	0	0	0	0	0	0	0	0	0	0	0.0292646	0	0	0	0	0	0	0	0	0
419	0	0	0	0	0	0	0	0	0	0	0	0	0	0	0	0	0	0	0	0	0	0	0	0	0.0243949	0	0	0	0	0.0309535	0	0	0	0	0	0	0	0	0	0	0	0	0	0	0	0	0	0	0
420	0	0	0	0	0	0	0	0	0	0	0	0	0	0	0	0	0	0	0	0	0	0	0	0	0	0	0	0	0	0	0	0	0	0	0	0	0	0	0	0	0	0	0	0	0	0	0	0	0
421	0	0	0	0	0	0	0	0	0	0	0	0	0	0	0	0	0	0	0	0	0	0	0	0	0	0	0	0	0	0	0	0	0	0	0	0	0	0	0	0	0	0	0	0	0	0	0	0	0
422	0	0.022513	0	0	0	0	0	0	0	0	0	0	0	0	0	0	0	0	0	0	0	0	0	0	0	0	0	0	0	0	0	0	0	0	0	0	0	0	0	0	0	0	0	0	0	0	0	0	0
423	0	0	0	0	0	0	0	0	0	0	0	0	0	0	0	0	0	0	0	0	0	0	0	0	0	0	0	0	0.0213175	0	0	0	0	0	0	0	0	0	0	0	0	0	0	0	0	0	0	0	0
424	0	0	0	0	0	0	0	0	0	0	0	0	0	0.0215863	0	0	0	0	0	0	0	0	0	0	0	0	0	0	0	0	0	0	0	0	0	0	0	0	0	0	0	0	0	0	0	0	0	0	0
425	0	0	0	0	0	0	0	0	0	0	0.0239347	0	0	0.022678	0	0	0	0	0	0	0	0	0	0	0	0	0	0	0	0	0	0	0	0	0	0	0	0	0	0	0	0	0	0	0	0	0	0	0
426	0	0	0	0	0	0	0	0	0	0	0	0	0	0	0	0	0	0.0465191	0	0	0	0	0	0	0	0	0	0	0	0	0	0	0	0	0	0	0	0	0	0	0	0	0	0	0	0	0	0	0
427	0	0	0	0	0	0	0	0	0	0	0.015992	0	0	0	0	0	0	0	0	0	0	0.0201655	0	0	0	0	0	0	0	0	0	0	0	0	0	0	0	0	0	0	0	0	0	0	0	0	0	0	0
429	0	0	0	0	0	0	0	0	0	0	0	0	0	0	0	0	0	0	0	0	0	0	0	0	0	0	0	0	0	0	0	0	0	0	0	0	0	0.0375536	0	0	0	0	0	0	0	0.100391	0	0	0
430	0	0	0	0	0	0	0	0	0	0	0	0	0	0	0	0	0	0	0	0	0	0	0	0	0	0	0	0	0.0223357	0	0	0	0	0	0	0	0	0	0	0	0	0.0192564	0	0	0	0	0	0	0
432	0	0	0	0	0	0	0	0	0	0	0	0	0	0	0	0	0	0	0	0	0	0	0	0	0	0	0	0	0	0	0	0	0	0	0	0	0	0	0	0	0	0	0	0	0	0	0	0	0
434	0	0	0	0	0	0	0	0	0	0	0	0	0	0	0	0	0	0	0	0	0	0	0	0	0	0	0	0	0	0	0	0	0	0	0	0	0	0	0	0	0	0	0	0	0	0	0	0	0
435	0	0	0	0	0	0	0	0	0	0	0.0289037	0	0	0	0	0	0	0	0	0	0	0	0	0	0	0	0	0	0	0	0	0	0	0	0	0	0	0	0	0	0	0	0	0	0	0	0	0	0
436	0	0	0	0	0	0	0	0	0	0	0	0	0	0	0	0	0	0	0	0	0	0	0	0	0	0	0	0	0	0	0	0	0	0	0	0	0	0	0	0	0	0	0	0	0.0158088	0	0	0	0
440	0	0	0	0	0	0	0	0	0	0	0	0	0	0	0	0	0	0.0451519	0	0	0	0	0	0	0	0	0	0	0	0	0	0	0	0	0	0	0	0	0	0	0	0	0	0	0	0	0	0	0
442	0	0	0	0	0	0	0	0	0	0	0	0	0	0	0	0	0	0	0	0	0	0	0	0	0	0	0	0	0	0	0	0	0	0	0	0	0	0	0	0	0	0	0	0	0	0	0	0	0
443	0	0	0	0	0	0	0	0	0	0	0	0	0	0	0	0	0	0	0	0	0	0	0	0	0	0	0	0	0	0	0	0	0	0	0	0	0	0	0	0	0	0	0	0	0	0	0	0	0
444	0.0410281	0	0	0	0	0	0	0	0	0	0	0	0	0	0	0	0	0	0	0	0	0	0	0	0	0	0	0	0	0	0	0	0	0	0	0	0	0	0	0	0	0.0246611	0	0	0	0	0	0	0
446	0	0	0	0	0	0	0	0	0	0	0	0	0	0	0	0	0	0	0	0	0	0	0	0	0	0	0	0	0	0	0	0	0	0	0	0	0	0	0	0	0	0	0	0	0	0	0	0	0
448	0	0	0	0	0	0	0	0	0	0	0	0	0	0	0	0	0	0	0	0	0	0.037447	0	0	0	0	0	0	0	0	0	0	0	0	0	0	0	0	0	0	0	0	0	0	0	0	0	0	0.0318966
452	0	0	0	0	0	0	0.0329796	0	0	0	0	0	0	0	0	0	0	0	0	0	0	0	0	0	0	0	0	0	0	0	0	0	0	0	0	0	0	0	0	0	0	0	0	0	0	0	0	0	0
453	0	0	0	0	0	0	0	0	0	0	0	0	0	0	0	0	0	0	0	0	0	0	0	0	0	0	0	0	0	0	0	0	0	0	0	0	0	0	0	0	0	0	0	0	0	0	0	0	0
454	0	0	0	0	0	0	0	0	0	0	0	0	0	0	0	0	0	0	0	0	0	0	0	0	0	0	0	0	0	0	0	0	0	0	0	0	0	0	0	0.037657	0	0	0	0	0	0	0	0	0
455	0	0	0	0	0	0	0	0	0	0	0	0	0	0	0	0	0	0	0	0	0	0	0	0	0	0	0	0	0	0	0	0	0	0	0	0	0	0	0	0	0	0	0	0	0	0	0	0	0
459	0	0	0	0	0	0	0	0	0	0	0	0	0	0	0	0	0	0	0	0	0	0	0	0	0	0	0	0	0	0	0	0	0	0	0	0	0	0	0	0	0	0	0	0	0	0	0	0	0
460	0	0	0	0	0	0	0	0	0	0	0	0	0	0	0	0	0	0	0	0	0	0	0	0	0	0	0	0	0	0	0	0	0	0	0	0	0	0	0	0	0	0	0	0	0	0	0	0	0
461	0	0	0	0	0	0	0	0	0	0	0	0	0	0	0	0	0	0	0	0	0	0	0	0	0	0	0	0	0	0	0	0	0	0	0	0	0	0	0	0	0	0	0	0	0	0	0	0	0
462	0	0	0	0	0	0	0	0	0	0	0	0	0	0	0	0	0	0	0	0	0	0	0	0	0	0	0	0	0	0	0	0	0	0	0	0	0	0	0	0	0	0	0	0	0	0	0	0	0
463	0	0	0	0	0	0	0	0	0	0	0	0	0	0	0	0	0	0	0	0	0	0	0	0	0	0	0	0	0	0	0	0	0	0	0	0	0	0	0	0	0	0	0	0	0	0	0	0	0
464	0	0	0	0	0	0	0	0	0	0	0	0	0	0	0	0	0	0	0	0	0	0	0	0	0	0	0	0	0	0	0	0	0	0	0	0	0	0	0	0	0	0	0	0	0	0	0	0	0
465	0	0	0	0	0	0	0	0	0	0	0	0	0	0	0	0	0	0	0	0	0	0	0	0	0	0	0	0	0	0	0	0	0	0	0	0	0	0	0	0	0	0	0	0	0	0	0	0	0
466	0	0	0	0	0	0	0	0	0	0	0	0	0	0	0	0	0	0	0	0	0	0	0	0	0	0	0	0	0	0	0	0	0	0	0	0	0	0	0	0	0	0	0	0	0	0	0	0	0
467	0	0	0	0	0	0	0	0	0	0	0	0	0	0	0	0	0	0	0	0	0	0	0	0	0	0	0	0	0	0	0	0	0	0	0	0.0220545	0	0	0	0	0	0	0	0	0	0	0	0	0
469	0	0	0	0	0	0	0	0	0	0	0	0	0	0	0	0	0	0	0	0	0	0	0	0	0	0	0	0	0	0	0	0	0	0	0	0	0	0	0	0	0	0	0	0	0	0	0	0	0
471	0	0	0	0	0	0	0	0	0	0	0	0	0	0	0	0	0	0.0460052	0	0	0	0	0	0	0	0	0	0	0	0	0	0	0	0	0	0	0	0	0	0	0	0	0	0	0	0	0	0	0
474	0	0	0	0.0270261	0	0	0	0	0	0	0	0	0	0	0	0	0	0	0	0	0	0	0	0	0	0	0	0	0	0	0	0	0	0	0	0	0	0.015881	0	0	0	0	0	0	0	0	0	0	0
475	0	0	0	0	0	0	0	0	0	0	0	0	0	0	0	0	0	0	0	0	0	0	0	0	0	0	0	0	0	0	0	0	0	0	0	0	0	0	0	0	0	0	0	0.0245343	0	0	0	0	0.0323863
476	0	0	0	0	0	0	0	0	0	0	0	0	0	0	0	0	0	0	0	0	0	0	0	0	0	0	0	0	0	0	0	0	0	0	0	0	0.0583028	0	0	0	0	0	0	0	0	0	0	0	0
477	0	0	0	0	0	0	0	0	0	0	0	0	0	0	0	0	0	0	0	0	0	0	0.0225408	0	0	0	0	0	0	0	0	0	0	0	0	0	0	0	0	0	0	0	0	0	0	0	0	0	0
481	0	0	0	0	0	0	0	0	0	0	0	0	0	0	0	0	0	0	0	0	0	0	0	0	0	0	0	0	0	0	0	0	0	0	0	0.0829492	0	0	0	0	0	0	0	0	0	0	0	0	0
485	0	0	0	0	0	0	0	0	0	0	0	0	0	0	0	0	0	0	0	0	0	0	0	0	0	0	0	0	0	0	0	0	0	0	0	0	0	0	0	0	0	0	0	0	0	0	0	0	0
488	0	0	0	0	0	0	0	0	0	0	0	0	0	0	0	0	0	0	0	0	0	0	0	0	0	0	0	0	0	0	0	0	0	0	0	0	0	0	0	0	0	0	0	0	0	0	0	0	0
489	0	0	0	0	0	0	0	0.0219275	0	0	0	0	0	0	0	0	0	0	0	0	0	0	0	0	0	0	0	0	0	0	0	0	0	0	0	0	0	0	0.0197988	0	0	0	0	0	0	0	0	0	0
490	0	0	0	0	0	0	0.0373221	0	0	0	0	0	0	0	0	0	0	0	0	0	0	0	0.0371064	0	0	0	0	0	0	0	0	0	0	0	0	0	0	0	0	0	0	0.0251922	0	0	0	0	0	0	0
491	0	0	0	0	0	0	0	0	0	0	0	0	0.0243355	0	0	0	0	0	0	0	0	0	0	0	0	0	0	0	0	0	0	0	0	0	0	0	0.0412797	0	0	0	0	0	0	0	0	0	0	0	0
492	0	0	0	0	0	0	0.0437487	0	0	0	0	0	0	0	0	0	0	0	0	0	0	0	0	0	0	0	0	0	0	0	0	0	0	0	0	0	0	0	0	0	0	0	0	0	0	0	0	0	0
494	0	0	0	0	0.0409783	0	0	0	0	0	0	0	0	0	0	0	0	0	0	0	0	0.0147644	0	0	0	0	0	0	0	0	0	0	0	0	0	0	0	0	0	0	0	0	0	0	0	0	0	0	0
496	0	0	0	0	0	0	0	0	0	0	0	0	0	0	0	0	0	0	0	0	0	0	0	0	0	0	0	0	0	0	0	0	0	0	0	0	0	0	0	0	0	0	0	0	0	0	0	0	0
499	0	0	0	0	0	0	0	0	0	0	0	0	0	0	0	0	0	0	0	0	0	0	0	0	0	0	0	0	0	0	0	0	0	0	0	0	0	0	0	0	0	0	0	0	0.036949	0	0	0	0
500	0	0.104878	0	0	0	0	0	0	0	0	0	0	0	0	0	0	0.0461133	0	0	0	0	0	0	0	0	0	0	0	0	0	0	0	0	0	0	0	0	0	0	0	0	0	0	0	0	0	0	0	0
502	0	0	0	0	0	0	0	0	0	0	0	0	0	0.0301755	0	0.0318345	0	0	0	0	0.0413992	0	0	0	0	0	0	0	0	0	0	0	0	0	0	0	0	0	0	0	0	0	0	0	0	0	0	0	0
505	0	0	0	0	0	0	0	0	0	0	0	0	0	0	0	0	0	0	0	0	0	0	0	0	0	0	0	0	0	0	0	0	0	0	0	0	0	0	0	0	0	0	0	0	0	0	0	0	0
509	0	0	0	0	0	0	0	0	0	0	0	0	0	0	0	0	0	0	0	0	0	0	0	0	0	0	0	0	0	0	0	0	0	0	0	0	0	0	0	0	0	0	0	0	0	0	0	0	0
510	0	0	0	0	0	0	0.0417784	0	0	0	0	0	0	0	0	0	0	0	0	0	0	0	0	0	0	0	0	0	0	0	0	0	0	0	0	0	0	0	0	0	0	0	0	0	0	0	0	0	0
[truncated: 278 more columns]

## Sheet: Betweenness Centrality
	pos	BC	No of Positions Connected
V	346	4833.29	289
R	192	4638.16	316
M	426	4389.89	275
D	230	3658.46	244
K	178	3472.06	252
V	270	3452.82	284
D	474	3320.57	294
L	134	3283.68	228
E	429	3245.01	310
G	152	3174.27	268
E	275	3140.07	323
S	195	3083.14	315
V	169	2829.26	323
F	317	2818.82	315
D	62	2813.23	323
T	236	2699.26	297
Q	170	2579.04	273
N	135	2532.92	297
T	63	2484.06	149
E	268	2358.3	280
A	219	2308.9	263
N	362	2243.35	323
E	106	2211.94	323
F	277	2146.81	317
I	154	2125.06	195
R	419	2079.13	169
V	65	2025.97	298
N	99	1993.68	272
V	182	1983.49	239
P	369	1978.76	167
E	47	1962.56	273
I	194	1959.31	288
T	140	1948.38	198
G	471	1862.25	168
Q	442	1861.64	172
G	379	1853.38	202
M	373	1824.52	299
K	232	1805.97	283
R	444	1801.89	187
E	150	1761.8	223
T	240	1735.91	171
I	333	1569.33	250
K	421	1561.92	266
T	465	1559.42	285
N	229	1558.57	280
N	295	1539.24	303
Q	328	1533.04	214
R	476	1521.73	203
V	181	1515.95	198
K	151	1501.34	202
R	315	1496.86	238
N	355	1469.34	238
Y	435	1463.13	200
N	425	1461.89	223
K	337	1453.37	259
Y	177	1445.45	262
H	105	1428.49	144
L	175	1423.21	233
N	300	1412.17	163
T	77	1385.54	216
Q	422	1380.78	273
S	306	1356.4	227
Q	287	1341.38	201
V	200	1302.09	258
D	167	1284.62	260
V	68	1284	323
V	489	1284	323
D	477	1253.05	188
G	402	1249.96	236
T	49	1236.29	158
S	145	1228.91	150
K	500	1226.56	175
I	309	1221.94	218
K	305	1216.12	152
K	231	1210.79	242
G	459	1181.79	323
E	269	1181.7	200
A	319	1179.15	150
A	60	1153.82	79
H	72	1143.73	191
T	189	1137.01	50
T	405	1134.69	167
K	59	1120.34	142
R	440	1116.93	85
E	172	1109.46	171
S	365	1103.9	108
T	278	1089.96	230
R	350	1089.16	100
E	293	1088.13	144
V	101	1083.31	70
P	417	1065.09	152
S	164	1051.54	66
T	408	1047.75	195
T	4080	1046.95	248
V	292	1044.7	71
L	416	1039.47	222
N	136	1034.84	234
T	455	1014.57	130
N	463	1005.7	301
N	448	994.094	164
N	289	982.131	269
E	32	966.275	174
S	190	957.512	205
H	330	956.225	323
K	357	939.317	193
Q	389	893.181	120
S	481	889.045	200
K	46	873.059	153
T	162	868.02	153
F	353	859.556	169
S	110	859.062	50
W	395	851.613	148
I	201	844.835	194
N	234	841.125	131
A	174	839.98	91
K	171	837.472	98
T	283	828.265	245
I	3220	824.116	273
A	31	820.794	113
I	345	819.73	161
N	396	816.313	139
A	316	809.288	258
N	339	808.58	224
H	308	807.286	180
Q	344	796.051	76
I	424	795.568	211
H	374	790.906	167
V	208	788.241	100
S	209	770.162	89
T	141	768.743	226
S	158	768.01	189
K	490	764.438	128
A	281	764.167	319
Q	363	761.707	165
N	340	750.329	121
L	494	743.8	105
N	392	743.235	112
K	227	737.412	60
D	325	730.276	130
A	266	719.821	189
S	364	718.687	117
T	499	716.338	152
T	387	713.12	181
V	430	697.193	79
I	225	680.001	206
I	294	675.438	91
Q	33	666.316	171
E	492	664.101	83
G	321	661.212	154
R	304	654.274	122
S	291	647.471	207
N	92	645.42	152
K	348	644	323
N	188	643.77	159
I	285	640.945	102
N	462	640.268	316
R	335	635.436	142
T	467	629.833	174
S	334	625.643	226
I	323	623.285	128
S	446	621.351	142
D	185	602.582	116
D	78	601.484	38
W	427	598.336	155
T	128	595.292	74
E	153	593.455	229
D	133	591.736	130
K	502	590.404	54
I	491	581.135	48
K	97	578.123	243
T	198	577.638	168
P	238	577.034	161
T	50	571.753	59
R	252	568.148	21
T	320	557.173	91
I	165	552.406	92
M	434	547.798	142
Q	114	539.63	141
I	161	537.16	36
N	461	522.825	75
S	393	507.504	220
Q	246	505.229	169
I	414	504.923	97
N	409	501.5	119
E	211	497.651	97
K	347	483.239	28
E	290	480.515	141
T	138	451.456	163
Y	318	450.167	54
R	327	450.008	31
T	341	449.404	99
V	85	448.731	185
D	322	448.098	203
F	223	446.55	153
N	411	445.943	207
T	394	443.739	169
L	454	442.154	103
L	122	436.518	86
T	202	434.611	46
V	242	431.832	99
V	89	430.106	82
E	509	428.558	180
T	297	418.431	105
D	279	418.338	211
P	183	414.458	211
A	436	411.965	90
T	132	404.374	67
E	267	400.659	154
N	397	396.883	98
S	144	371.944	106
N	94	371.872	90
T	410	371.32	200
E	102	356.409	84
I	184	353.993	110
E	87	353.057	182
N	407	341.836	109
K	148	340.895	124
F	361	338.865	87
T	358	336.829	45
N	187	335.243	196
I	326	332.296	93
I	108	330.855	63
L	265	328.197	39
R	166	322.774	149
V	271	321.039	104
S	375	316.202	103
N	197	313.171	96
T	464	311.368	143
N	332	304.65	187
T	413	299.688	145
L	125	299.021	11
N	160	298.816	56
N	301	298.187	132
S	143	294.17	240
D	57	292.761	26
D	412	288.375	104
K	343	286.544	45
F	176	277.099	104
P	313	277.002	28
A	336	273.863	100
W	96	272.862	43
Q	258	269.149	156
I	420	268.57	51
K	432	267.033	32
T	51	259.749	14
L	226	250.791	50
I	443	248.087	89
L	193	247.566	9
E	466	244.043	103
T	303	241.997	87
N	276	239.396	31
Y	384	238.586	54
T	163	232.322	79
V	84	224.971	73
V	245	215.404	61
M	475	209.943	111
N	80	207.374	26
V	360	206.427	57
D	113	197.654	21
N	142	194.412	79
L	179	191.894	52
I	423	190.281	55
G	354	190.112	64
N	386	189.885	114
K	282	188.421	57
F	376	183.675	14
K	168	182.411	173
N	401	181.07	184
K	121	179.294	28
V	38	172.678	54
K	117	167.334	54
Q	82	164.842	29
V	488	161.49	23
K	485	158.88	47
L	453	158.102	129
M	149	156.278	78
Y	173	149.085	25
I	307	143.874	7
V	254	142.945	34
I	371	142.891	21
V	127	137.6	36
I	359	136.738	53
S	274	134.065	44
E	147	131.042	54
M	95	121.253	8
R	273	119.152	0
I	109	117.837	16
K	155	114.802	41
T	388	112.819	47
H	216	110.605	10
V	372	107.21	53
Y	191	94.9611	10
Y	61	92.4913	48
N	156	92.1711	15
T	244	88.1202	39
L	86	87.7802	10
G	312	85.817	8
T	139	78.8316	122
P	299	77.7978	46
G	314	75.2288	11
R	469	75.0713	78
N	186	74.414	40
N	280	68.1752	0
I	272	60.6664	87
N	137	58.0635	166
A	204	55.6913	26
S	199	55.6132	4
N	377	54.4595	7
L	452	52.6082	15
N	460	50.0273	40
Q	352	49.5151	121
N	302	43.7985	30
L	34	37.4956	18
N	130	24.9172	0
N	406	19.944	96
A	48	0	0
Q	203	0	0
Y	217	0	0
N	241	0	0
V	255	0	0
I	284	0	0
V	286	0	0
E	351	0	0
T	415	0	0
V	496	0	0
V	505	0	0
K	510	0	0
