# Supplementary material for: The Patterns of Coevolution in Clade B HIV Envelope's N-Glycosylation Sites
Source: PLoS One. 2015 Jun 25;10(6):e0128664. doi: 10.1371/journal.pone.0128664 (PMC4482261; doi:10.1371/journal.pone.0128664)
Supplement: S2 Dataset — This file is referred to as R.txt in S2 File. (TXT) [file pone.0128664.s002.txt]

>B.CY.2005.CY067.FJ388911
KENSVKEATTTDKAYDTAVHTNNQVKLEVNNMWKNVEHEIISDQKKL--ADNNKTNCTEWKSSNWEMEEKEEVKNSNVT-NIKNKIQKDYALFYKLLAPIDDDNKSYTLITNTSVITQAISELYAFILKNEEKNTPKNVTVQKVVQLAEKEVVIRSENFSDNAKTIIVQKDPVRIDTVSNNTRKSVHMGPGK-AYFTTDIIDIRKHNLTRGDHKANQTATKREQFGNKTIIFNRSSLVEMHSFNGYNTTQNSTWWANSNGNITITSESIITPRIKQIIRRPEVRTSAAENICKVLLTGDNTNGSETRGNMRDSKVVRIELVTRKVEK
>B.US.2006.502_1046_FL04.JF320564
EENLVKEASTTDKAYIQAVHTDNQLKLEVYNMWKNVDHDIISDQKELLVTKTNVTN--------VTADGEKEMKNSNVTTNRENRMKREYALFYTLITQIDK--ENYTLTTNTSVVTQAVSEHYAYILKSDTGNTNHNVTVQKVVQLAQGGVVIKSENFSDNTKTIIVQNEAVRINTPNNNTRKSISIGPGRAIFATGKVIEIRQHNISSRDENTGKVARKREQYGNKTIAFNQSSPVVMLTLNGYDSSQNSTFNNT-WENSTETDSNITLPRIRQIINKWEVKMYASLIKINILLTGITTNGTETRGNMKDSKVVKIELVTKKVER
>B.US.2002.APV_15.DQ869021
TEQLVKEANTTDKAYSTAVHTDNQVVLKVNNMWKNVEHEIISDQKKLLVTKTDLNITKSSDAKATNSSMGEEMKNSNISTSTRDRMQREYALLYKLIVPLDNNDSTYRLISNTSVTTQAVSEHYAFILKNEEENTQKNVTVQRMVHLAKGEVKIRSANFSSNTKNIIVQDETVQINTPGNNTRRSIPMGPGRAWYAIGEITNIRKHVLNKTTKNTKQIARKEDQYKVKTIIFKNASPVAMHTFNRYDSTQSSTWNNGTKAEGNDTSDTITLPKIKQIINMWEVKMYASYINLNLILTDNETNMNETRINMKDSKVVKIELVTKKVGK
>B.TH.2004.04TH821921.JN248337
-ENLVKDANTTDKAYKTVVHTDSQVVMEVNNMWKNVEHEIISDQKKLLVTHNDTGNKTRNGDVNDNWDAGSDIKNSNVTTMLEGKVKSTYAFFNSLITQLENDNSTYRLTKNTTVITQAVTEHYTFIIKNDKKNTPKNVTVQRVVQLAEEEVIIRSENFTNNAKTIIVQNHSVAINTPNNNTRKSIHLGPGRALFTT-DIIDIRKYNISREENKTTQIAKKSDQYGNRNITFKPSSPITTHSFNGYNTTRNGTWSNGTNSTWNDTTNEITLPRIKQIVNMWEVKIYAQQINSNLLLTGTNKTQGEIRGNMKDSKVVRIELITKRVEK
>B.BR.2002.02BR2027.JN692436
EENLVKEATTIDKAYDTAVHTNNKGD-K-NIMEIGTD---ISDQKK-LVMEPDYTGPNYTWNNSSQENMKGEIKKSNITTQIGNKVKKEYALFNMLIVGINDGNTSYMLGNNTTVITQAVSEHFTFILQNEKRKTPRNVTVQRVVQLAEEEVIIRSENFTDNAKTIIVQNQSVEINTPNNNTRKSIHIGPGRAFYATGDIINIRQHIINKTKINTKQIKKKEEQY-NKTIHFKPSSPIVMHMFNGYNTTQNSTMLNDT-EGSNDTNQNITLPRIKQIITGCEVKMYASIIRINLIITGGTNNNTECRGDMRDSKVVRIELITKKVEK
>B.US.2003.PRLS01.FJ469753
ADNLVKEATTIDKAYKTVVHTDNQMVLVVNNMWKDAEHEIINDQKKLLVTNTSCNATDSKCNATNNINRSEELMNSKITGGIKDKEEIKHALFYTNLVPMNKDNTNFRLISNTSVITQAVTEHYAFILKNNKTSKQNNVTVQRVVQLAEEDIVIRSENITDNVKTIIVQNETIQINTPYHNAKQRIHIGPGRAFYATKRIKDIRQHNISMTKNNTEKIVTKREQVGNKTIVFNQSSPIVMHNFNGYNSTQNSTWYTNGTWSGTNKTGDITLPKVKQIVHMWRVKMYAEVISSNLLLTGTNNAQIETRGNMRDNKVVKIEIITKKVEK
>B.US.2005.Z74_p1.HQ217874
TENLVKEATTTDKTYDTVVHTDNQIVLEVPNMWKNVEHEITSDQKKILVTDTDPDNSTNTNIGNNTTNIGEIMTNSNITSSLRDKVKTEYALFYKLIVPIDKNNTRFRLISNTSVTTQAVTDHYAFILKRDNKNTQKNVTVQKVVQLAEEEIVIRTENLADNTKTIIVQNQSVEINTPGNNTKKGISIGPGRTVYATERIVDIRKQTINRQKRTTEQVVKKREKFGNKTIIFEQPSLITTHSFNRYNTTDKSNWTFNGTWHDQSNGTNITLPKIKQIINMWEVKMYATQISSNLLLTGDTTDGNETRINMKDSKVVRIELVTKRVEK
>B.BR.2002.02BR2032.JN692439
TDKLVREANTTDKAYDTAVHTDDQILLPVNNMWKDVEHKIISDQKKILVIHSNYTSANTTSTTSRLLNMEGEIKNTNITTNIRNKVRQEYAIFDKLIIQIDKDSTSYMLRHNTSVITQATSEHFAFILKNDKTNSPKNVTVQRVVQLAEGDVMIRSENFTNNIKTIIVQNETVKINTTNNHTRKSIHMGWGRALYTNGEILDIRRHNISRSEGKAKQIMAKKEQVGKKTIIFNQSALIVTHSFNGYDTSQNSNWNSSSFSHHENSNENITLQRIKQIINRWEVRMYARLIRSNLLLTGGTENGTETRGDMRDSKVVQIEVITKKVEK
>B.CH.2002.HIV_CH_BID-V4478_2002.JQ403047
ATNLIKEANTTDKAYETVVHTDNQIEL-VNNMWKNVEHEVISDQKKLLVINNHSVGNDTGATNNSSLEMKEQIKNSNVSTFGKNEVQKRYAIFDKLIMQSEHSNVSYRLRHNTSVITQAVSEHYAFILKNDKMNTPTNVTVQRVVQLAEKEVVIRSENFTDNVRNIIVQNQSVEINTPNNNTRQSVTRGPGK-VYYTTGIIDIRQHNLSRTENDTKQVVKKREQYVNKTIKFEPSKPIILHSFNGFNTSQSSTWLSNGTTSKNDTTGNITLPRIKQIINMWEVKMYAKPIKSNLILTGNTSNDTEVRTNMKDSKVVKIELVNKKVEK
>B.US.2002.L861P.FJ469748
KENLVKEATTTDKAYDTAVHTDNQLELKVNNMWKNVEHEVISDQKKLLVTTTDPLNITANGATTIPRINETKIRNSNITTKIKDKEQDTYALFDKLLIPIKDNDTRFRLISNTSIITHAVSTRYAFILKKDDKNTPTDVIVQRVVQLAEKEVVLRSKNFSDNAKTLIVQNETVVINTPSNKLIRRIHIGPGRAFYGT-DIKNIRQYNISRTANNTRKVVIKGEQFGNKTIIFEPVRPIMMHTFNAYNTTQNSTWYGNGVQSISEGNETITLPRIKQIVNMWQVKTYASQINTNLLITGNESRNNETRADMRDSKVVKIELVTKKVEK
>B.CA.2004.091_D1.GU191360
ANNLVKEASTTDKAYKTAIHTDNQIELKVDNMWKNVEHEIISDQKKLLVTNTNAISENNCTATLGNNCSIPEMKNSNVTTVLRDKQKQEYALFYRLIVEINHDNTSYRLINNTSAITQAISEHYAFILKNDKKNTPHNVTVQRVVQLAEEEIMIRSENLTNNAKNIIVQNESVEISIPNNNTIKSVHFGPGQALYATDRIINIREHIINGTANNTQKVAKTGELYNETSIIFKPSSSITTHSFNGYNTSGNGTWINNTSTKSNETNTKVTIPRIKQIINMWGVKMYAKVIKTNIILTG-TNVTNETRGNMKDSKVVRIELVTRKVEK
>B.US.2006.4059_C12.JN562779
TGNLVKEATTTDKSYDTVVHTDSQIRMEVNNAWKNVDHEIISDEKKLLVTNTKVNKTNPNTNNGGVGMMNEEIKNSNVTTNEGNKVKKEYALLYKLVVSRDGTYSNYRLISNTSVITQAVSEHYAFILKNDKKNKEKNVTVQRVVHIAEEEVVIRSDNFSNNAKTIIVQNKTVKINTPNNNTRRGINLGQGRAWYATTDIVDIRQHNISTTENNTRLVVNKQEQYGNKTIKFEPVQPILMHSFNGYNTSKNSTWDNTSTGNNTEEDGTLTLPKIRQFINMWKVKMYASRINLNLLLIG-GSNETEIRGDMRDSKVIKIELITKKVEK
>B.BR.2005.05BR1089.JN692467
AEKLVKDANATEKSVDTAVHSDNQIVLGGSNYVKNLEQVRISDQKKGVVTGTNGGILLRILIIRVEKMEEGEIKNSNLSSNIGNRRHREYALFYRLVMSIANDSTSYTLINNTSVITQAITEHYAFILKNDKKNSPTNVTVQRVVQLAEEEVVIRSENFTDNAKNIIVQKETVEINTPNNNTRKSIHLGPGKVLYATGEIIDIRKHSLNRTKNNTEQIIKKGEQFKNKTITFKPSSPIETHSFNAYNSTQD-TWNDTT----HGGNDTIILPRIKQIINRWEVKMYAKQINVNLILTGNDQNGSEIRGNMKDSKVVKIELVTRKVEK
>B.US.2004.JOTO_SGA_A6.EF593225
ADNLVKEATTTDKAHDPVVHTDNQIVLEVENMWKNVEHEVISDQKKLLVTNTNVTATEKSNNTSLLANLTEIMKNSNITTSLKDKLKKEYALFYTYIVRIETNGTIYRLISNTSSLTQAVTQHYAFLLKNEKNNTRTNVTVQKVVQLAEEEIVLRSENFTNNAKTIIVHNKTIVINTPGTSTRRSIRIGPGKVFYATGQVTDVRKQTLNGTENKTKQIVIKGEKF-NKTITFEPPSPIIMHSFNGYNTTPNSTWNSNGENKTEGPRENITLQRIKQIINMWGVKIYASQITANLLLTG-NVSETETRANMKDSKVVQIELVTKKVEK
>B.US.2002.CR0058S.FJ469693
AEKLVREANTTDKAYDTVVHTNNQIRLEVNDMWKNVEHEVISDQKKLLVTNTELTTNNTNNNTTDTDEMNEEMKRSSITTTVRKEDATKYAHDYFHADEIHNDNSS----SYTSLSSNAATDHYAFILKNDTKNTTKNVTVQMVVQLAEEEVVIRSANFSDNAKTIIVQNKSVTITTPNNNTRKSISIGPGRAFYATGDIIDIRQHNLSRTDNNTGQIANKREQFGNKTIAFKPSSLIVMHSFNGYNTTGNSTWNSTGGSNGTEGNDTITLPRIKQIIIMREVKKSPRQIKSILLSTGNESSDTEIRGDMRDSKVVKVELVTKKVEK
>B.DO.2005.05DO_163007.EU839598
KEDLVKEASTTDKAVERAVHTDNQVKLDVYNVWKNVDHGIISDQKKLLVTNTNWERGNVTENSTVTQMGEEEVKNSNITTDMKDRYQREYALFYNLVVPIDNTYTTYRLLQNTSVITQATSEYYAFIVKNNKTSKENNVTVQRVVQLAEEEVVLRSENFTNNIKTIIVQNKTVVINTPSNNTRKSINIGPGRAFYATGAIIDIRQHNLSRKDNDTKLVVAKKEQFNTSKIIFQPSPLIVMHSFNGYNTTKNNTGQLDK-EEDEGEEGNITLPRIRQFVNRWEVKMYASQIRSNLLLTGSGNSENETRGDMKDSKVVKIQLISKKVEK
>B.US.2001.108051_005.HM769943
AGNLVKEATTTDKAYDTVVHTDNQLALEVNNMWEDVEHEIISDQKKLLVTNTDAEVTGKTNIGEWEKVKEGEMKNSDAI-NTKNKVQKQYALFDTLVVPIDDNYSDFRLTKDTSVIRQAVSEHYAFILKNETDNTLNNVTVQRVVQLAEEGVVLRSKDFKENTKIIIVQNKAVNITTPNNNTRKGVHMGPGGALFAT-DVIDIRKHNITREENNTKQIVLKKEKFENKTKIVFNSSPVTMHTFNGYNTTESSTWNITGGNITGEYTLNITLPRIKQIINMWGVKMYASQIRINLLLTGENDNNTEIRWDMRDSKVVKLELLTKKVEK
>B.BR.2002.02BR008.DQ358808
AEKLVKEATTTDKSYDTAVHTDSQMVLAIDNIWKNVEHEIISDQKKLLVTTTNAKEDTTGSHDRDDISRKDVMKDSSFSTGIANIMNREYALYDTLVVPIDTANTSYMLISNTSVLTQAVSEHYAFILKNNKTNTPTNVTVQRVVQLAEEEIIIRSENITNNAKTIIVQNESVVINTPNNNTRKSIHMGWGRAFYTNGQIINIRQHNLSSAEENTEQIVIKGEQFRNATIIRFKSSPIVMHTFNGYNTSKNSTWSRNSLNSTYTTENITILPRIKQLY-RWEVKMYASLVRSNLLLTG-RNKSDETRGDMRDSKVVKIELVTRKVEK
>B.BR.2003.BREPM1023.EF637057
VGPLVKEANTTDKAYDTAVHTDDRVVLELDNMWKDVEHQIISDQKKLLVTNSDFNGTVTNNGSGLERETTGEIKNSNITTDMKDKVQEKYALFYKLIVSIDENGSSYRLTSNTSVLTQAVSEHFAFILKNNKRNAPTNVTVQRVVQLAEEKVIIRSKNFSDNTKIIIVQNESVVINTPNNNTRKSIHIGPGRAFYGT-EIIDIRKHTLNRTQNNTQRVATEREQFKNKTIGFTNSSLITMHSFNGFNTTKGGTWDGSTWSDNENNTITITLPRKKLIINMQEEKTYARPIKANLLKTGEEDNASETRGDMRDSKVVKVVLVTRKVEK
>B.HT.2005.05HT_129517.EU839600
AEKLVKDATTTDKAYDTAVHTDNQVKL-VNNMWKNVDHEVISDQKKLLVTHISVNLTAN--YSTIDNNTDSGITNSNITTNIRDKLQKEYALFYKPVVPIDEKDTKYRLISNTSVITQAITEHYAFILNTDKMNTPKNVIVQKVVQLAEGGVVIRSENFTDNAKTIIVQESSVKIETPNNNTRRSLHMGPGKAFYTT-DIIDIRQYNISGEEHKAQNVSKKREQYNDSGINFEPPSPIVTHSFNGYNTSKNNTWN---TTNTKNWTGFIILPRIKQIINMWKVKMYARQIKIAMLLTGTVGNRTEIRTNMKDSSVVKIELLTRKVEK
>B.BR.2005.05BR1074.JN692459
TQQLVKEATTTDKAYETAVHTDNQINLAVNNMWKNVEHEIISDQKKLLVVNTDAQDGIIAKNRTFKEGMNKEIRNSNISTGIGNKVREDYALFNLLVVPVENNNRSYILKNNTTVITQAVSEHYAFILKNNNTSTPTNVVVQRVIQLAKDEVVIRSENFTNNIKNIIVQNKTVVINTPGNNTRRSIHIAPGRAFYARGDIIDIRQHNLSKADGRATKVAKKREKFKNKTIIFTNSSPIVMHSFNGYNTTQKDTWNGTWNDTEKTDNTTITLPRIKQIINRWDVKMYARYINSNLILTGTCSNETETRVDMRDSKVVKIELITKKVEK
>B.BR.2006.06BR1119.JN692480
AKQLVKEANTTDKAYDTVVHTDDQVVLKVNNMWKDVRHEVISDQKKLLVTNSYINSTCGNS--DGWQDMREEIKNSNSTTGIGNKVRKEFAFFNRLIVPIDDGNSSYMLRSNTTVITQAVTEHYAFILKNDKKNTSNNVTVQRVVQLAEKEIIIRSENFTNNAKNILVQNESVVINTPNNNTRKSIHLGPGRAFYATGEIINIRQYTLNASQEKTGKVAIKREQINNTKIAFTNSSPIIMHSFNGYNTAQNNTWLSNNLQNNTWINGTITLPRIRQIVNRWEVRMYAAIINVNLILTNYSENNTEIRGDMRDSKVVTIEVITERVEK
>B.AR.2000.ARMS008.AY037269
NTNLVKEATTTDKAYDTVVHTDDQINLPVNNMWKNVEHEIISDQKKLLVTNTDLNATEINMNTNITTKDIQNMKNSNITEGIKNRRKKQHAIFDKLVVPIENNSTSYMLVSNTSVITQAVSEHYAFILKRDKKNTPINVTVQRVVQLAEEEIVIRSENFTDNAKTIIVQNQTVKINTPNNNTRQGIPIGPLGSFYATTEIINIRKYNVSKKDNDTSKVAKKGEQWNQTTIIFDHPSLIVMHTFNGYNTTKNSTWVNGTNTAGNDSDTSIILPRIKQIINRWEVKMYASVISVNLLLAGNTSRDNETRVDMRDSKVVRIEVITKKVEK
>B.DK.2001.CTL_043.EF514712
TEKLVKEADTTDKAYDTAVHTDNQLLLGVNTMWKNVEHEIISDQKKILVTDIDVKNDTNTTSNATSSSEGGDMKNSNITTTM-DKVQEERAIFYNLIVPMDDNSIRYRLISNTSTITQAISEHYAFILKNDKKNTPTNVIVQRVVQLAEEEVVVRSANFTDNTKTIIVQKDPVGIKIPYNKRRERIRIGIGRTFQTTRTVDDIRKYILNGTKNDTAQIAKKNEQYNTSKIIFSSSSPIVTHSFNGYNTTQSSTWNESTGNTTPERNETITLSRIKQIINMWEVKMYAEHINSNLLLVGSENNGNETRGDMRDSKVVKIELITKKVEK
>B.HT.2005.05HT_129805.EU839604
AEQLIREATTTDKAYDTVVHTDNRVVLGVNNMWKSVDHEIISEQKKLLVTNTDANLNSTNSTESVEMIQKGEVKNSNVTADTQDTRKKEYALFYNLVVSIGNNYSSYRLTSNTTVITQAVSEHYAFILKNNKTNTPKNVTVQKVVQLAEEDIVIRSENFTDNAKTIIVQNDSVKIDMPGNNTRRSIHFGPGSTLYATGAIIDIRRHNISGTKNNTTNIAKKKEQFNNTKIIFEPSSPITMLSFNGYNTTKNGTAWTSG-SNVTDYNDTIILQRIRQIINMWKVKMYASIIKTNLLLTGNNTGGNETRTNMKDSKVVQIDIVTKKVEK
>B.CY.2005.CY037.FJ388899
-TDLVRETNTTNKAYDTVVHTDNKIKLEVDNMWEGEKHKIISDQKKLLVTNTDCKLNDTKSITNTTDMKKGEIKESNVITGIRDKVQKNYALFYDTVTPIDN--TSYILRSNTSIITQAVTEHYAFILKRDKKNTPKNVTVQRVVQLAEEEVIIRSENISNNAKNIIVQKEPIEINTPSNNTSKSIHLGPGGAFYATERIIDIRHYNINKGKEETKQIAAKGEQFGNRTISFNQSSPIVQHSFNGYNTTENSTWNSTTTNANATNTANLVLPRIKQIVNMWKVKMYAKIIRSNIILTGNQTNTTEIRVNMKDSKVVQIELVTKKVEK
>B.CY.2005.CY030.FJ388956
AEQLVKEATTTDKAYDTAVHTDNQLELKVNNMWKNEDHEVISDQKKLLVTNTNANTTNVNTTNSNLRMEMGEMKNSNISTIVEAKMKKQYAVFNRLVELIRNNNTSYRLRSNTSVITQAISKHYAFILKKNKKNTPTNVTVQKVVQLAEEEVVIRSKNFTDNTKTIIVQKTEVTINTPYRKTGR-IHIRPRR-ASAAGNIIDK-QQNLSSN-NDTKQIVKKREQFKNKTIIFQQPSPIVMHSFNRYNSSKNSTNTNSTSNSSNSSDKNITLPRIKQIINMWEVKMYAREIQSNLLLTG-PNVTNETRGEMKDSKVVKLELVTKKVEK
>B.US.1997.HTM319A1.GU562218
TERLVKDATTTDKAYDTVVHTDNQIVLHVNNMWKNVEHEILSDEKKLLVTNTDVKTNR--------TEGKGEMKNSDVTTGIKSKVQREYALLYKLIVQIDKNYSSYTLISNTSVIKQAVTEHYAYIVKNDKRNTPKNVTVQRVVQLAEEEVIIRSENFTDNAKTIIVQNKTVQIEIPNNNTRKSIRIGPGSTFYATGAVIEIRQHNISRTNTNTQKVVTKREQFGNKTIIFKPPAPIVTYSFNGYNTTQNSTWYSNGTNSTEGNDTMITLPRIKQFINMWAVKIYASLIKTNLLITGNSKSENETRGNMRDSKIVRIELLTKKVEK
>B.PE.2006.502_2794_FL01.JF320241
TENLVKEATTTDKAYDTVVHTDNQIELEVDNMWKNVEQEVISDQKKLLVTDNDFDKNSTNS--TEEKMDKGEIKNSNSTTDMRDKVRKEHALFYSLIVPIDSSSNNYRLISNTSIITQAVTEHYAFILKKDKGNTTKNVTVQRVVQLAEGEVVIKSANFSDNAKNIIVQNESVPITIPNNNTRRSIPIGPGRAFYTTGDIIDIRKHTISKKANNTYQLSRKKDQYNTTTIVFKPSSPIVMHSFNGYNTSQNGSWQPPLNATWAKNDTNITLPRIKQFVNMWEVKMYASPIKVNLLITGSSNETNETRAEMRDSKVVQVELLTKKVEK
>B.US.2006.2857_p1.FJ152546
AEKLVKNATTTDKAYERKVHTDNQVQLEVYNMWKNVEHEIISDQKKLLVTNTEVQNNTANANETIDDSGRIELTNSNITTNIRDRVKKEYAIFSKLVVPINDTNTSFRLINNTSVITQAVSEHYAFILKNSKNSKEKNVTVQKVVQLAEDEVMIRSDNFSNNAKVIIVQNKSVEITTPANNTRKSIPMGPGRAFFATGDIINIRKFIINGTQNDTQQVAAKGEQYGNKTIVFNQSALITTHTFNGYDTTKNSTWNNSTELVNGTVDTNITLPRIKQIINMWEVKMYARNINTNLILTGTTDNTTETRGDMRDSKVVQIELITKKVEK
>B.US.2005.CR0367Z.FJ469724
ANDLVKEATTTDKAYDKAVHTDNQILLEVNNMWKNVEHEIISDEKKLLVTNTDATIRNETINARENGTKVEEIKNSYVPTNIKDRMRKVYATFYKLLEPIGDNSSNYTLISNTSVITQAISTHYAFLLKNDKKNTPKNVTVQRVVQLAE-EVVIRSENLTKNTKTIIVQKDPVKINIPGNNTRKSIPMGPGRAWFATGDIIDIRQHNISEAENDTKQVAKKGEQLNIKTIIFNNHSPIAMHSFNGYNTTQNSTWNNDTNDNKTEGNGTITLQRIKQFINLWKVKIYAQNISSNLLLTGNGSEHNETRGDIKDSQVVKIELITAKVEK
>B.CA.2005.P6_DAY_1.FJ653500
ADQWIKEATTTDKAYDTAVHTDNQIVIEVDDMWKNVDHEIISDQKKLLVTNTDIRPASNSTNNTKSTNSGGEMANTNVTTSIKNKMQKERALFYKLLVQIDESGTKYRLISNTSVITQAVSEHYAFILKNNKTSKPTNVTVQRVVQLAEKEVIIRVDNITDNAKNIIVQKEAIQINTPNNNTRKSINMGPGRAFYTTGDIIDIRQHNISKTKNDTQQIATQGKQLEKTKIIFNSSAPITTHSFNGYNSTPNSTWSKNQNGTWNATEDVITLQRIKQVINLWEVKMYARQINTNLLLTGRNNSETETRGDMRDSKVVRIELITKKVEK
>B.US.2006.F1P5129B7b.JQ250872
TEKLVKEATTTDRAYDTVVHTDNQVVLKVENMWENVEQEIISDQKKLLVTNTDYHGTNSSG-ATNVTKDGTEVKNSNITSSIKDRLQKEYALFYKSITPIDGDTNNYILISNTSVITQAISEHYAFILQNNKTQKSNNVTVQRVVQLAEEGIVIRSENISSNTKNIIVQDKAVNINTPNNNTRRSIHIGPGRAFDATGEIIDIRQHNISATQKQTKGIAAKLEIKENKTIVFNSSSLIVTHSFNGYNTTPNSSWNLNEGNTTELGNDTITLQRIKQFVNMWKVKMYARRIESKLILTERNSTGNETRGDMRDSKVVKIELVTRKVEK
>B.BR.2002.02BR013.DQ358810
-TQLVKEATTTDKAYDTVVHTDNQLKLVVYNMWNSVEHEIISDEKALLGAKTDVGNDTTINNRTIEDKMGELIKSSNITTSIGDKRQKEYALLYKYITSIENNSTSYTLINNTSVIKQAVSEHYAFILKKDKKNTPTNVTVLKVVQLAEEDIVIRSENFTNNARTIIVHNESVQINTPNNNTRRSIHMGPGRAWYTTGEIIDIRQYNISEKIAQTKRVAIKKEQFNTTKIVFNQSSPIVMHSFNGYNTSRNTTWNTTTNISAINDNETITLQRIKQIINMWAVKMYAQLIRSNLLLTGQSTSDSEVRLNMKDSKVVQIELITKKVEK
>B.HT.2005.05HT_129389.EU839602
-AKMVKEATTTDKAYETVVHTDNQIELKVNNMWKNVEHEIISDEKKLLVTNTKPVNCTKEEMTRELNETIEEIRNSDIAPITKDKVQKNYALFYTLLVPIKKENNSYRLTSNTSVTTQAVSEHYAFILKNDKWNTPTNVSVQRVVQLAEGDTILRSENISNNAKTIIVHNESIYINTPNNNTMKGIHIGPGRAFYATGAIIDIRKHNISGSEEKMGKVATKKEQF-NKTIIFDRSSPIVTHSFNGYNTTKNNTWNGTDFIYPWNKTENITLPRIKQIINMWGVKMYASPIRENLLLTGGTDATNETRGDMRDSKVVRIELVTEKVEK
>B.US.2002.PRLS02.FJ469754
ADNLVKEANTTDKAQDKVVHTDDQIKLKVYNIWKNVDQEIISDQKKLLVANSNCNTTSCNLSLVYPTMSTGEIKNSNITTGIG-KMEKNYELLYCIIVPIDRDTTSYRLISNTSIITQAVSEHYAFILKNDTKSNTSKVTVQRVVQLAEEEVVIRSANFSDNAKTIIVQKEPVEINTPNNNTRRSINIGPGRAFYAAGQIIDIRQYNISEARENTKQVARKGKQFGNKTMIFTKSSPIVMHSFNGYNTTRNSNWNSSTNTTNLGENDTIILPRIKQIINTWKVKIYAEQIKINLLLLGNVSETNETRGDMKDSKVVKIELINKKVEK
>B.US.2006.701010068_E_A12.GU331094
-EDLVKEATTTDKAYDTKVHTDSQIPLEVNNMWKDADHEIISDQKKLLVTKADLQNSTNTTFRNISEEMKGEIKNSNITTNIRDKVTWDYALFTSLLVPINNDNTSYRLISNTSVITQAVSEHYAFILKNDQENTPKNVTVQRVVQLAEKDIVIRSSNISDNTKTIIVQKEAIVINTPGNNTRRSIHIGPGRAFYGTGDIIDIRRHEISGGESDTRKIAGKGEQLNKTNIAFNKSSPITMFNFNGYDSTQNSTWTKDNGSESINNNDTIILPRIRQIINMWEVKMYARNISSNLLLTGNITENMETRGNMKDSKVVEIELLTRKVEK
>B.US.2006.1791_B3.HQ216915
AEDLVRDATTTDKSYDKVVHTDNQQVLEVNNMWKNVEHEIISDQKKLLVTNTNVDRTNRT---NSSEAEMREMRNSNITTNMKDKMQKEYSVFYKLLVAINGNYTDYRLISNTSVLTQAVSEHYAFILKNNKTSKPKNVTVQRVVQLAEEEIVLRSENFTDNTKTIIVQNESVVINTPNNNTRKSIPIGPGSAFYTT-DIIDIRQHNISRTENTTERVRKKKEQFNNTKILFDKPVLIVTHSFNGYNTTENHT-----EGNGTIGNDTITLQRIKQIINMWKVKMYAKRISANLLLTG-DNRSNETRINMKDSKVVKIELITKKVEK
>B.US.2005.502_2495_wg02.JF320054
AEQLVKEATTTDKAYSTAVHTDNQVVLGMNNMWKDVDHEVISDQKKLLVTNTDDLRNDLRNIINTTSSDRGEIKNSNVTTETSDRRRKDYALFYKLVVPIENDNNSYMLISNTSRVTQAITEHYAFILKNNKKSTPTNVTVQRVIQLAEEDIVIRSKNFTNNANIIIVHNKSVTIEIPNNNTRKSVRIGPGSAFYATGGIIDIRQHNITRANTSTRRVVEKREQFGNKTINFTHSSPVVMHSFNGYNTTQNSSWRVNE-TWNNTEEGNIILPRIKQFINMWGVKMYAARIKRDLLLLGTETNNTETRGDMKDSKVVKIELITKKVEK
>B.US.2005.USPI11286EI13y05091pcWG2B1.JN024469
TEKLVKEATTTDKAYKTVVHTDNQIELEVDNVWKDVTHEIISDQKKLLVTNTDVNTTCITNEGNCSYTGREELKNSNITTSTQDKV-RDYAMFYNLIVQMDNDNTSYRLIHNTSVITQAITEHYAFILKKDKKSNTHNVTVQRVVQLAEEEVVLRSENITNNAKTIIVQKDPVKIEEPNNNTIKSIHLGPGRAWYATGQIIDIRKFTLNGTNNNTKQVVEKKEQFKNKTIAFNQSTPIIMHTFNGYNTTQNSSWYSTTWNTTTGLNDTITLPKIRQIINMWQVKIYAKKINTNLLLTGDTNNETEIRGDMRDSKVVQIELVTKKVEK
>B.TH.2005.05TH357801.JN248346
AQQLVKEAKTTDKAYDTVVHTDNQVELVVDNMWKNVEHEVISDQKKLLVTNSDCDTANCSINNSATHNASREIKISNVTTDIRDKVKKEYALFHSLVISIDKNNTSYRLISNTSTLTQAVSQHYTYLLKKDKNNTKHNVTVQRVVQLSEGDVIIRSENFTNNAKTIIVQNETVKINTPNNNTRKSIHIAPGRTFFATGEIIDIRQHNISRKENDTKLIATKREQYKNKTIVFQPPSPIVRHSFNGYDSTQNSSWNSN-WSNNTEGSDNITLQRIKQIINMWQTKMYASIISSNLLLTGNQTNNNETRGNMKDSRVVQIELVTMKVEK
>B.TH.2005.05TH645189.JN248353
VGNLVKDANTTDRAYSTVIHTDSQVELKVNNMWKNVEHEIISDQKKLLVTNTDTNS------STVERTEGGEVKNSNITTEIIDKKKKEYALFYKLVVPIEDNFSSYRLINNTSVVTQAVSEHYAFILKNNKTEKPTNVTVQRVVQLAEKEVVIRVDNHTNNANTIIVQTEAVEINTPNNNTRRGIHIGPGRGMFYATDIIDIRKHNISRIKNNTKKVAEKGEKFNQTKIIFNSSSPVVMHIFNGYNTTTNSTWTNSTNSTDTEGNITLTLPRIKQIVNMWEVKMYAQKITLNLLLTD-KNETGETRINIKDSKVVQIELVTQKVEK
>B.BR.2005.05BR1097.JN692472
AGNWVKEANTTDKAYITVVHTDSHIPLEVNNMWKNVEHEIINDQKKLLVTNTDIGTNANN-SNSSDLEDKGVMKNSNVTSGVRDKVKKEHALFYSLVVPIDN--TSYMMVKNTSVITQAVSEHYAFILKNNKANSPTNVTVQKVVQLTEEDIVIRSENFTNNAKSILVQKDPVSITIPNNNTRRGITMGPGR-VYFT-KIIDIRKHNISMTNSNTTQIAEKREQFGNKTIIFNQSSPIVKHSFNGYDTTDKGAWNGTWIWNITESKKNITLQKIKQIINMWEVKMYASPINTNMILTGSGNRSEEIRGDMRDSKVIKIELVTRKVEK
>B.BR.2005.05BR1110.JN692476
TK--VKEATTTDKAYDTAVHTDNQVVLEVNNMWKNVEHEVISDQKKLLVTNSNVFCTGNNTSTSSSNGTDTGMKNSNITTPIRGRVRKEYAIFDKLVVPIDNNSETYMLVNNTSVITQTISEHYAFILKNEKTNTPKNVTVQRVVHLAEEEIVIRSENLTNNAKTIIVQNETVEINTPNNNTIRSINIGPGRAWYTTGAIIDIRQYTVNETKENTKQIVIKAKQFPNKTIFFNQPSPVTMHTFNGYNTSGNSTWLNNGRNDTNPTNGTIILPRIKQIINRWETKIYAKIISLNLLLTGKCENATEVRGDMRDSKVVRIELITEKVEK
>B.KR.2004.04KMK5.JQ316126
AGGLVRDADTTYAASDAAVPIDNQVVLEVNNMWKNVEHEIISDQKQLLITNRNWNRNNTNASSSVKAMEADEVKNSNVTTNIKDKRQREYALFYKYLMPIENNISLYTLIHNTSVITQAVSEHYTFILQNDKKNAPRNVTVQRVVQLAEEEIIIRSENFSDNAKTIIVQNVSVEINTPNNNIERRISIGPGRAFRAIKAITDIRKHNISEENNDTKQLAIKSEQFGNKSIVFTQPSPIVMHSFNGYNTTKNSTWYGNGRKEGSNENGTIILPRIRQIVNRWEVKMYATQIRSNLLLTGNGTNTNETRGNMKDSKVVRIELITQRVEK
>B.US.2003.DEMB03JP004.KC473846
EEQSVKEATTTDKAYDTVVHTDSQVLMGVENIWENVEHEIISDQKKLLVTNTDAKVNSTNASDSTCVNSTEDMKNSNITTTLRDKVRKEFALFYRLVVPIDDNSTSYRLINNTSAITQAVSEHYAFLLKNNKTSKPTNVTVQRVVQLAEGEVILRSKNFTDNKETIIVQNESVTINTPSNNTRRGIHIGPGQAFYTTGQIIDIRQYTISKAKNNTKQVSEKGEKYNATTINFKQHSPIVMHSFNGYNTTPNSTWDSSTTKNNTGSNDTITIQRIKQIINMWTVKMYAAQIRLNLLLEGNKTDHNETRSNMKDSKVVKVEIITRKVEK
>B.TH.2005.T286588_01.KC749001
TEQSVREATTTDKAHKTVIHTDNQVVLKVYNMWKGVEQEIISDEKKLLVSNTDLRNDTNNNNTMGEKMDLGEMKNSNVTTDTGDRV-VQRALFYRLVEQIGNSTTSYRLIKNTSVIKQAVSEHYTFLLKKDEHSKNTNVTVQKVVQLAEKEVVIRSDNFTDNAKSIIVQSEAVEINTPNNNTRQGIHLGPGRAFYSTGDIIDIRQYTLNGSKNNTQKISVKKEIFNNKTIVFNHSSPITMHSFNGYNTSKKGAWPSNS-STWNSTGGNITLPRIKQIINMWRVQMYASIINVNLILTGTDNNDTEIRGDMRDSRVVKIELVTKKVEK
>B.JP.2004.DR6174.AB480692
TKPLVKEATTTDKAYDTVVHTDNQVWLEVENIWENVEHEIISDQKKLLITQTDANYTNGNNNTNSSVEEKGEIKNSNVTTSIRDRVRKEYALFNKLVVPINDNNTSFILIHNTSVITQAMSEHYTFLLKNNKTSKPNNVTVQRVVQLAEEEVVLRSKNFTDNAETIIVQNESVTINTPNNNTRRSTRIGPGKAFFTV----DIRQHNISRKDNNTKLVATKEEKFNTTTIVFQPANPITMHSFNGYNTSQNSIWINGTTKGHERSDNITTLQRIKQIINMWTVKMYAERIRSKLLLVGNRTANNETRGNMRDSKVVKIEIVTEKVEK
>B.US.2006.Z92_p10.HQ217984
TENKVKEANTTDKGYETVVHTDNQVKLVVKNMWKNVEHEIISDQKKLLVTTTNVTNATT---PNITMSAADEIKNSNVTTDVRDKMKKEYALFYSLIVKLDTDSTDYRLTSNTSVITQAVSEHFAFILKNNKTSKPNNVTVQKVVQLAEEEIVIRSDNFSDNAKTIIVQETPVNITTPNNNTRKSIHIAPGRAFYATGDIIDIRKYNISRALNKTQKIANKGEQFNNITKLSFESSPIVRFNVNGYNSTQNSTWTRENNDTAANETEIITLPRIKQIINMWEVKMYAKLIQSNLLLTGNNSNINEIRGDMRDSKVVKIELVTKRVEK
>B.BR.2005.05BR1101.JN692473
AEQLVKDATTTDKAYSTAVHTDSQVVLAVNNMWKDVEQEVISDQKKLLVTRTNYAGENDTINSTEWSEMVGEIKNSNITTSIKNKVRQEYALFNKLVVPIDNDNTSYMLINNTSVITQAITEHYAFILKNAKNNTPTNVTVQKVVQLAEEEIVIRSKNLTDNANNIIVQDKPVEINTPNNNTSKSIHMAWGRAFYATERIIKIRQHDVNATDNHTTRIKAKKEHF-NKTIYFDQPSPIILHTFNGYNTSKNRNWTDNSNTGNDTGNNTITLPRIKQIINRWEVKMYARLIRSNLILTGNNSNGSEIRGDMRDSKVIKIELITKKVEK
>B.CH.2002.HIV_CH_BID-V4424_2002.JQ403044
ADQWVKEATTTDKAYDTAVHTDNQLVLEVDNMWKNVEQEIISDQKKLLVTNINLTTTTTSTSSGATPSSSVEMKNSNATTSRRDKERKEYAIFDRLIVLTGETNTSYMLRSNTSVITQAVSEHYAFILKNDKKNTSKNVTVQRVVQLAEEDVIIRSENFTDNAKTIIVQNETVEINTPNNNTRKSITIGPGAAFFATGGIIDIRKYNISRAKNNTRQIVGKRKQFGNKTIIFTKPAPVVMHTFNGYDTAKDSTWHNSTNNTEGNSTDPIELPRIKQIINMWGVRMYASRISSNLLLTGNDTKDNETRGDMRDSKVVKVELLTKKVEK
>B.AU.1996.MBCD36.AF042105
EDKWVREATTTDKAYDTAVHTDSQIALEVHNMWKNVEHEIISDQKKLLVTNTDLETKNTTINSSREKIEKGEIKNSNIDTDMGAKAQKHSAVFNKLVVSIDNTITNYRLISNTSKITQAISEHYAFILKREEDNTLKNVTVQRVVQLAEKEVAIRSANFMDSNKNIIVQNESVKISIPNNNTRKSMTLGPGKVFYTTG-ITDIRKHNISRKENKTERIAIKGEQFKNKTIVFKPSAPIKMHSFNGYNTTPNRTWVNGTWDNTTDINGNIILPRIKQIINMWKVKMYARIINTNLILTG-LNSTNETRGDMRDSKVVEIELVTKKVEK
>B.US.2001.CRPE_SGA_TA3.EF593221
EEDSVKEATTTDKGYETAVHTDSQVVMEVNNMWKNVEHEIISDQKKLLVTNTDYVGNGTSGATSNTTDNDWGMKNSNVTTNIRDKVKTEYALFYKPIVPIEK--NNYILIHNTSVITQATSEHYTFILQNDKKNTPKNVTVQRVVQLAEEEVVIRSENLTNNAKTIIVQNTSVEITTPNNNTRKGIHIGPGRAVYATGKVIDIRQHNLSTADKTTQKIATKGEQFNNSKIIFNSSSPVVTHNFNAYNTSGNSTWEFKNDWNETERKNITTLQRIKQIVNLWEVKMYAENITKNLLLTGNSTNKSEIRGDMRDSKVVRIEVITKRVEK
>B.JM.2005.05JM_KJ108.EU839605
TDNLVKEATTTDKAYKTVVHTDNNVELEVNNMWKDVEHEIISDQKKLLVTNTNVNTTDVRRTNDGLRIKQGEIKNTNITTSTNEKV-KGNAIFDTLVVQAGENNNSYRLISNTSVITQAVSEHYAFILKRDKKNTPKNVTVQRVVQLAEEEVIIRSENITDNAKTIIVQKEAVEIEVPNNNTRTSVHIGPGRAIYATGDIIDIRRYNLSRANTNANQTARKREQF-NKTIIFNSSSPIVMFSFNGYNTAQNSTFNGT--LSPGENTTTITLPRIKQIINRWEVKMYAKLIRLNLLLTGNNSDANETRQNMKDSKVVRIELITRRVEK
>B.US.2002.AD77_A1.GU331550
AEQLVKEATTTDKAYDAKVHTDNQILLVVKNIWKDVENEIISDQKKLLVTKNDTISTTN--SSYWEEMEKGEIKNSNITTGMRNKMQKEYALLYKLIIQMEDDNTSYRLISNTSIVTHAVSEHYAFILKRDKQDNTKNVTVQRVVQLAEEEVVLRSADFGNNAKTIIVQNKSVVINTPNNNTIRSIHIGPGRAFSATGDIIDIRKHNVSEKDNNAQQVATQRKKF-NKTITFKQPTPIVMHSFNGYNTSQNSTWEFNSNATTKELNSTYTLPRIKQIINMWEVKIYASQIRSNLLLMSTDKNNTEIRGDMRDSKVVRIELVTKKVEK
>B.NL.2003.patient_A_5_2.HQ386140
EDQLVKEANTTDKAYNTAVHTDDQVWI-VNNMWKNVEHEVISDQKRLLVANTDTNITSTSTKSTVTPTEGGDMKNSNISTSMKSRAQKEYALFYKLLVPIND--TTYRLISNTSKITQAISEHYAFILKRDKENTPNNVSVQRVVQLAEKDIVIRSENFTDNIKNIIVQKEPVIINTPSNNTSKGIHMGPGRAFYATGQITDIRKYNISEGKNNTKDIARKREQYGDTKIIFKPSSPIAMHSFNGYNTTQDSTWENDT-EGSNNTGGIIKLPRIKQIINMWEVKMYAKQIRSNLILTGSDSNKNETRGNMKDSKVVQIELVTKKVEK
>B.NL.2002.patient_B_5_11.HQ386159
TEKLVKEANTTDKAHNTVVHTDNQTRLEVNNMWKNVDHEIINDQKKLLVTNTDSTLNYTTTNSSGILRGGEGMKNSNITTGLKNKIKKEYALFYNLVIRMDN--TNYLLRSNTSVITQAITEHYAFILKNDEENTPRNVTVQKVVQLAEEKIVIRSENFTDNAKTIIVQKEPVVINTPGNNTRKSINFAPGRAIYATGEIIDIRQHNISRAKNETGQIADKRKQLDNTTIAFNQSSPITMHSFNGYDTTQNSTWPVNSNGTVSNNTEEITLPRIKQIINMWEIRMYAQYINSNLLLTGDNESKPETRGNMKDSKVVKIELLTKKVEK
>B.BR.2006.06BR1115.JN692479
AEQLVKNATTTDKAYHPAIHTDNQINLQVYNMWNNVEHEIISDQKKLLVTNTDANTTTSTNSSEKLKMEKGEMKNSNITESIKNRVKKEYVLFDRLIVQLDSDNTSYALRSNTSVITQAISEHYTFILKNDKNKSPTNVTVQKVVQLAEGGVVLRSKNFTDNTKTIIVQHNNVTINLPNNNTRKSIHIAPGRAFYATGAIIDIRRHNISKKANDTRLVANKREQFNNKIIVFNHSSPIVMHTFNGYDSTQNSTWHNTT-DNNTTDNSNITLPRIKQIINRWKVKMYAAPISTNLLLTG-ESNGTETRGDMRDSKVVKIELITKRVEK
>B.CH.2002.HIV_CH_BID-V3527_2002.JQ403021
SEKLVKEATTTNKAYDTMVHTDNQVELEVNNAWKDVEHEVISDQKKLLVTKTDVNCTRNNNKINNSSLGTIDMKNSNTTTNLRNKMQKTYALFHKLVVPIDNNNTSYMLIGNTSVFTQAITEHYAFILKKNKTEKPTNVTVQRVVQLAEEEIVIRSVNFSDNAKTIIVQNESVVINTVNNNTRKSINIGPGRAFYATGDIIDIRQHNISREDNKTRQVAQRSRQYNNTKVVFKPSSPITMHSFNGFNTTPNSTRLSNGTENSNDPKANITLQRIKQIINMWEVKMYAKLIRKNLLLTS-TNSTEEIRGDMRDSKVVKIELVTKKVEK
>B.JP.2005.DR6538.AB287363
AEQLVKEAETTDKTYDTAVHTENQVVLEVNNMGKKVEHEIISDQKKLLVTNTDEILNSTETTSTTSVPDREPMKNSDVTTSLRDKITKEYALFYRPVVPIDQTYSTYRLIHNTSVITQAMSEHYAFILKNNNSNTPTNVTVQKVVQLAEKEVVIRSENFTNNAKTIIVQKDPVEINTPGYNTIKRVSIGRGRAIVATKKIEDTKKYTLNKTQNDTRQVAEKREQFGNKTIVFNQSSPIVMHSFTGYNSTQNSTWHGNIVSNNIGKNSNITLPRIRQIVNMWTVKMYASYIKTNLLLTGGNNTDTEVRGDMRDSKVVKIELITKRVEK
>B.JP.2004.DR6175.AB480694
EKKMVKEATTTDRAYDTAVHTDNQVELTVDNMWKNVDHEIISDQKRLLVTNTNITKSSSN-SSTSSTIEDGDMKNSNISTDVVDKVKKEYASFYKLVVQIDEDSNSYRLISNASVVTQAISDHYAFILKNNKTNSPNNVTVQRVVHLAEEEVVIRSENFTNNAKTIIVQNESVAINTPSNNTRKRIHIGPGRAVYTTDQITDIRKSNVSRAENYARKVVEKREQFGNKTIAFNQSSPIAMHMFNRYNTSGNSTWEFNS-TWNDNSTEKIVLPRIRQIVSMWGVKMYAKQISSNLLLTG--GNGTETRENMKDSKVVKLELITPRVEK
>B.TW.1994.TWCYS_LM49.AF086817
AENLVKEATTTDKTYDTVVHTDNQVTLGVNNMWKNADQEIISDEKELLVTKNDTTMSKN--DSNTLTMEKGEIKNSNVTTSLRNKVQKEYASFYRLLVQTDENSTSYRLISNASVIKQAVSEHYTFIIKNNKTNTTTNVTVQRVVQIAEEEILIKSENITNNAKTIIIQNKSVKINTPNNIKRRSMHIGTGRVFYTAT--INIRQHNLSKAENNTPQIVKKREQFGNKTIVFNQSSLIVMHSFNGYNATPNSTWNATSLNATNEENENITLLRIKQIINMWRVKMYAELIKSNLMLTGTNDSEVEVRGDMKDNKVVKVELLTRRVEK
>B.US.2001.WC3_0901.EF121405
EEQLVKEADTTDKAYKTAVHTDNQVVLGVPNMWNNVEHEIISDQKKLLVTNTDARFNKNVTTKNPEKMEPGEIKNSNSTTILRDKVTKEYALFYRLVVPLKNYNTSYRLINNTSTLTQAVSEHYAFILKNDKNNAESNVTVQKVVQLAEEEVVISSENFTDNAKTIIVHNKSVAINTPNNNTRKSIPMGPGKAFYATGDIIDIRRYTVDKTQEQASQTVSKRKQFGNNTIAFRPSSLIEMHSFNGYNTTKNSDWTLEGNITNDTNATNIILPRIKQIINMWGVKMYASLINTNLLLTGNSSNVTETRGNMKDSKVVRIEIITKKVEK
>B.BR.2003.BREPM1038.EF637048
NDQLVKDAKTTDKAYDTVVHTDNQVVLGVNNMWKDVEHEIISDQKKLLVTDSHNVDSINGSVTTTLAQEEREIKNTNITTGLKDRVKQDYALFNSLVVPIGKNNTSYMLASNTSVITQAVTEHYAFILKNNKTNTPTNVTVQKVVQLAEEEIVIRTENYTNNAKIIIVQNESVIINTPNNNTRKSIPMGPGRAMYATGGIVNIRLHNISGEKNDTRRIAIKHKQF-NKTIVFNQSSSIIMHTFNAYNTTQNSTWVNGAINGTWSNNTNIILPRIKQIINRWEVRMYARQISSNLLLMGKDNNISEIRADMRDSKVVKIELITKRVEK
>B.CY.2005.CY124.FJ388933
TEKLVKEATTTDKAYSTKVHTDNQINLEVNNMWKNVEHEIVSEQKKLLVTNTEATSINATSTNDVEGKEREEAGITTITTETK----KEYAYYASFNLEIENINTTYRLISNTSKVTQAVSEHYAFILKNDKNNTPTNVAVRKVVQLAEGDVVIRSENFTNNAKTIIVQKESVEIKTPNNNTIKSIHMGPGKAFYTTGQIINIRQHNVSLAKKNTQQVAGKREQFENKTIVFRPSSPIVFHSFNGYNTTKNSTWNGTEENNINNNNTEIVLPKIKQIINMWEVKMYAQQINTNLLLTGNSSGTNETRGDMRDSKVVRIELVTRKVEK
>B.US.2005.CR0307R.FJ469717
AGQLVKEATTTDKAYDTVVHTDNQIELKVNNMWKDVEQEIISDQNKLLVTHTNYTRNHNNSANSTRVENKGEIKNSNTTTGIRDKIKKEHALFYTDVVPIEDDSISYRLINNTSVITQAVSEHYAFMLKKDKKNTPKNVTVQRVVQLAEKDVVIRSENFTDNTKNIIVQNKTVQITIPNNNTRKSITIGPGRTFFAAGDIIDIRQYNISGTKNDTKQIVIKKEQLETNKIAFKQSSPIVIHSFNGYNTTQNSTWFTNGLNTNDTDKGNITLPKIKQIINMWEVKIYAKPINTNIIITGKNKTFTETRGNMRDSKVVQIQIITRKVEK
>B.IT.2005.131_D1.GU191382
ADQLVREATTTDKAYDTKVHTDDQIVLEVNNMWKDVEHEIISDEKKLLITHTNLSQVDSCNSITIDRGEIKVIKNSNITTNIRDRVKKEYAIFNKMIVPIDESNSNYRLISNTSVITQAISEHYAFILKNNKTNLPTNVTVQRVVQLAEKEVVIRSANFSNNAKVIIVQNESVTINTPNNNTRRSINIQPGRAFFATGDIINIRQYNISGAQNRTNLIAKKKEQFNNRTIIFRQSSPITMHSFNRYNTTPNSTWNDTKQFTVSNSTEVITLPRIKQIINMWEVKMYARQLSSKLILTGNESRENETRADMRDSKVVKVELITKKVEK
>B.US.2003.HDNDRPI029A1.GU562105
TEKLVREATTTNKAYDPAIHTDDKIKLEVNNAWKNVEHEIISDQKELLVTHTNVTSNANNVATVSNSSSEAGMKNSNITTSIGDKMQKKHALFYELIKQMDNDNTSYRLISNTSKITQAISEHYAFILKNDKKNTPENVTVQRVVQLAEEEVVIRSENITNNAKTIIIQNVSVPINTPNNNTRQGIHMGPGKSFYTAGAIIDIRQHNISGKENNTQQIVRKREQFKNKTIAFNKSSIIVTHSFNGYNTTGSSTWPPNDTSTGNITKDNITLQRIKQIINMWRVKIYASPIQSNLLLTGITNNTIETRGDMRDSKVVKIEIITKKVEK
>B.US.2005.1423_A1.HQ216557
AEKLVREANTTDKAYVTAVHTDSQVLLEVNNMWKNVEHEIISDQKKLLVTTTDVNINNTSNNSTSTTDDNAIMKNSNVTSGVKDKLQEERALFYKFVVSIDNSNTSYRLISNTSVITQATSDHYAFILKNQKNNTPKNVTVQKVVQLAEEEVVIRSANFTDNAKVIIVQNESVTIQIPNNNTRRGIHIGPGSAFYATGAIIDIRRYNISEAKNNTNRVAKKKEQLNTTTIIFNSSSPIVMHNFIGYNTTKNSTWDNSS-KWSNDTGKKITLLRIKQIVNMWEVRMYASIINTNIILVGNINESRETRINMKDSKVVKLELITKKVEK
>B.US.2005.1451_B5.HQ216632
AEQLVRDADTTEKAYDTKVHTDNQLLLKVYDIWNNVEHQIISDEKKLLVTNTDLGNSTTNSNRTVPKELAGEIKNSNISSNIRDKVQKKYALFDTFIAKVNKTSYSYTLTSSTSVLTQAVTEHYAFLLKKEKNNTEKNVTVQKVVQLAEDEVVIRSENFTNNAKTIIVQNAPVEINTPNNNTRKSMHIGPGRAFYATGDIIDVRRHNVSEAKNKTGQIAAKREQFKNKTIIFTNSSPIVMHSFNGYDTTKNSTWNGTELNYTNKENDTITLPRIKQIINMWKVKMYARQIRSNLLLTGKDNTKNETRGDMRDSKVVRVELVTKKVEK
>B.US.2004.DIGA3757_A1.HQ217167
TEQLVREANTTDKAYDTVVHTDNQIVL-VNNMWKNVEHEVISEQKKLLVTNTKYSGTNATATSAPNTNGGEEMKNSNITTSIKDEIKKEHALFYTYLVPIKDDNISYILISNTSVITQAVSQHYAFILKNNKTNTPNNVVVQKVVQLAEEEIVLRSENFTNNAKNIIVNNASVEINTPNNNTRKSINMGQGRAWYAMGQVINIRQHNISRAKNDTKKVAEKRKQFNKTTIVFNSSSPIVMHSFIGYNTTQNSTWKSTE-SNDTGRNETIILPRIKQIVNMWEVKMYASLINSNLLLTDTNNTETEIRINMKDSKVVRIELLTKKVEK
>B.NL.2003.patient_D_5_13.HQ386192
AGKLVKEANTTDKVHNRAVHTDNQIVLEVDNMWKNVEQEVISDQKKLLITNSELNDTAVLENRVSGSEMIKQMRNSNITTSLKNKMQKEYALFNSLLVSIGN--TSYKLISNTSVITQAVTEHYAYILKKDKKNKQTNVTVQRVVQLAEEEVVLRSDNFSDNAKNIIVHNESVEINTPNNNTKKGIYRGPGRAVFVREKITDIRQHNISRAKGKTEQIVKKREQYKTTTIKFNQSSPIVMHSFNGYNTTQNSTWNNDNGNDTNNTNDTITLPRIKQIINMWEVKMYASQINSNLILTGENENGTETRGDMRDSKVVKIELLTRKVEK
>B.PE.2006.502_0524_FL04.JF320008
TKNLVKEANTTDKAYDTVVHTDDQILLEVNNMWKNVEHEIISDQKKLLVTNTNANVTSVNG----SATSSEELRNSNVTTDRRDKMKTEYALLYRLIVQIDN--SSSRLISNTSVITQAISEHYTFLLKNDKKEKQRNVTVQRVVQLAEEEVVIRSSNFSDNAQTIIVHNESVQINTPNNNTRKSINIGPGRAFYATEAIVNIRQHNLSRESKDTERVAKKREKFKNKTIAFNHSSLIVTHSFNGYNTTSNGTWNGTWDNTWQGSNGTITLQRIKQIINMWEVKMYAAIINVNLMLMGSTENSTEIRGNMKDSKVVKIELVTKKVEK
>B.BR.2004.04BR1057.JN692455
TEQLVKEATTTDKAYDTVVHTDNRIPLELNNMWKNVEQEIISDQKKLIVINNNVNATNASQTSNSSSEEPIDMKNSNITTSIKKEVQKEYAIFNRLIVPIDDDNTSYTLINNTSVITQAVSEHYTFILKKDNNNTPKNVTVQRVVQLAEEEVMVRSENFTNNAKIIIVQNNSVKINTPSNNTRKSIPIGPGRAFYATGEIIDIRRHNVSTSEEKQERVALKKEQFGNKTIVFKHSSPIVMHSFNGYNTSGNYTLENDTKNDTRHKTENITLQRIKQIINRWKAKMYAKQIRSNILLTGSSDNNTEIRGDMRDSKVVKIELVTKRVEK
>B.EC.1989.EC102.AY173960
SGQLVKEATTTDKAYDTVVHTDNQVVLEVNNMWKNVEHEIINDQKKLVVTNNNSKFINNPSNNASLRQMEEEMKNSNVTAGLKDKVRTERAFFNRLVVPIENNTTKFMLRSNTSAITQAISEHYTFLLKNDKKNTPKNVTVQRVVQLAEEEVVIRSENFTNNAKTIIVQNESVIINTPSNNTSKSIQLVGGSALYATNRIIDIRRYVLDKAANKTKQVAIKREQF-NKTIIFNQSSPIVMHSFNGYDTTNNSTWNETQSTWNNTGNENITLPRIKQIINRWEVRMYAQQINSNLLLTD-NSTNNETRIDMKDSKVVQIELLTKRVEK
>B.IT.2005.SG1.DQ672623
KEDLVKEATTTD-GYSTAVHTNDQVVLEVNNMWKNVEQEIISDQKKLLVANTD-----------------LEMKNSNVTNNIG-KTANEYALLYKYIVQIDDYNTSYRLISNTTVITQAISEHYAFILKNDKRNSPTNVTVQRVVQLAEEEVVIRSANFSDNTKTIIVQNKTVIINTPGNNTRKSIHMGPGRAWYTTGEIVNVRQHNLSRTANDTKLVVEKKEQFPKKTIVFNRSAPIVMHSFNGYNLTQNSTW--------------ITVPRIKQIVNMWEVKMYARWINSDLLLTD-NNNDTEIRGDMRDSKVVKIELITKKVER
>B.US.2004.1218_A10.HQ216367
AEQLVKEANTTDKAYDKVVHTDSQVVLGVDNMWKNVENEIISDQKTLLVTNTDCKNNTCNNWSNDTVSGGGEIKNSNITNSIKSKMQKNYALFYSIVVSIDGSNSSYRLIHNTSTITQAVSEHYAFILKNNKTNKPTNVTVQRVVQLAEEGVIIRSENFTDNAKTIIVQNETVQINSPNNNTRKGIDIGPGRTFYATGEIIDIRQHNISRERNKTEIIVKKREQFGNKTIVFNKSSSIVMHTFNRYDSAPSSRWSPNGINETSTEGNITTLQRIRQIINMWRVKIYAAPIGNSLLLTGNNSNNTEVRGDMRDSKIVRIELI-KKVEK
>B.US.2005.1588_A10.HQ216755
TNNLVKDATTTDKGYDTAVHTDNQIELKVNNMWKNVEHEVISDQKKLLVTNSDYVGNVTG-NATTHNNSSREIKNSYSTTSMIDKQKRERALFYALLTPIQTNVTEYRLTSNTSVITQAISEHYAFILKKDKASKETNVTVQKVVQLAEEEVVIRSDNFSDNAKTIIVQKNPVIINTPNNNTRKGITLGPGRVFYTTGEIINIRQHNISKTDNNTKQIVKKRDHFKNKTITFNHSSPIVMHSFNGYNTTQNSTWYSENWYSKDNDNEPITLPKIKQFINMWEVKMYAKQISSNLLLTGTNNNTIEVRGDMKDSKVVEIELITKKVEK
>B.US.2005.STCO5453_A2.HQ217733
TGQLVRDATTTDKTYSPRVHTDNQVVL-VNNMWKNVEHEIISDQKKLLVTNTDLSNKTNSNSSIEEGGIKNEIKNSNITTGIRDKIQKEYALLYKWIVPIDNNNTEYRLTSNTSVITQAVSEHYAFILKKDKKNTPKNVTVHKVVQLAEEEIVIRSENFTNNAKIIMVQNKSVEIRIPNNNTAKRVSIGPGKVWYTTDKIIDIRRHNISKANTNTRQVAIKREQFGNKTIVFNHSSPIVMHTFNRYNTTPNSTWNETNLDNITEENTTITLQR--------EVKMYAKQISVNLLLTGQSGNSSETRGDMRDSKVVRIELVTKKVEK
>B.US.2006.Z86_p1.HQ217947
KENLVKEATTTDKAYKPAIHTDNQVLLEVYNMWKDVDHEIISDQKQLLVTNTDINLNNSTSDANMTIESVKEMKNSNTTTEVTDKRQKTYALFHKLVTQMGS-NTSYRLISNTSVITQATSEHYTFILKNDKQNTDKNVTVQRVVQLAEGGIMIRSENFSNNAKTIIVQNHSVAINTLNNNTRKSIHIGPGRAFYATGDIIDIRKHNISRKDNRTRQIAIKKEQFVSTTISFNSSSPIVLHSFNGYNTSENSTWNITHTWNDTEGSNNITLPRIKQIINMWQVKMYAQLIQSNLLLTG-NNSTTETRGDMRDSRVVRIELVTKRVEK
>B.US.2005.502_1400_FL02.JF320043
DKDKVKEANTTDKSYSTAVHTDNQVELKVKNMWKNVEHEIISDQKKLLVTNTDAERNKTNA--GVNLIEKGEIKNSNVTTGVRDKIKRDYALFYSLVIQINDNYTSYMLRSNTSIITQAVTEHFTFLLQNEKNNSLTNVTVQRVVQLAKDEVVIRSQNFSDNAKTILVQNKTIEINTPNNNTRRSITIGPGRVFYPT-DIIDIRQHNISASKNDTRLVVAKREQYGNKTIVFKNSSPIVMHSFNGYNTTKNSTWEPNN-VTVTGDNDTITLPRIKQIVNLWEVRMYARLIRSNLLLTGNVTNNTETRGDMRDSKVVKIELVTKKVEK
>B.US.2006.502_0176_FL06.JF320363
AE-KVKEATTTDKAYVAAVHTDNQVELVVNNMWRDVEHEIISDQKKLLVTNTNVTVTTNETISPEEMMAREEIKNSNITTSIKTKV-QEYALFYKIIAPINNNYTNYRLISNTSVITQAVSEHYAFILKNEKGKTPKNVTVQRVVQLAEGEVVIRSENFTNNAKTIIVQNETVQINTPNNNTRKGIHMGPGKTLYATGAIINIRRHNISKTKNNTQQVIAKKEQYNNKTILFNQSSPIEMHSFNGYNTAKDTS-----SNSSTEENDTLTIPRIKQVINRWEVKMYARQIKVNLLLTGNTTNTTEVRQNMKDSKVVRTELVTKKVEK
>B.US.1997.4013_P32.JN562791
TEQLVKEATTTDKAYDTVVHTDNQILLVVKNMWKNVEHEVISEQKKLIVTNTDVNTNTTDGSSWGPIMGNGELKNSNVTTDIRDKVKKERALFYSLIVLIDDNSGKYRLRSNTSIITQAVTEHYAFILKNDKNNSLRNVTVQKVVQLAEDEIVIRSANLSENHKTIIVHNESVEINTPNNNTRKSIPMGPGRAFYATGDIINIRLYNLSRASNKTNQVAKKREKFENKTIGFEPSSPIVMHSFIGYNTTQTWTWNGTKTNGSNTNSTNITLPRIKQIVNMWEVKMYARLIRSNLLLTGTNNNDTEIRLNMRDSKVVEIELISRKVEK
>B.US.1997.ARES2.AB078005
AANLVREANTTDKAYDTAVHTDSQVVLKVNNMWKNVDLEIISDQKRLLVTKNDTRNNTNTTENSWEKMEPGEIKNSNFTTSMRTKVQTQHALFYSLVAPINKKNKTYRLISNTSVITQAINEHYAFILKNDNKNTPKNVTVQKVVQLAEEDVVIRSENFSNNVKIIIVHNKFVAINTPNNNTRKSIHMGPGKAFYTTGDIINIRQYNISRQENETLRVVEKGEQFNTSTIVFKNSSPIAMHSFNGYNTTKDKIWNGTGKNNTEENSTIITLPKIKQIINMWGVKMYARNISSKLLLTGESSSTNETRGDMKDSKVVKLEIITEKVEK
>B.JP.2004.DR5913.AB480696
TEHLVKEANTTDKSYETMVHTDDQVSLGVNNMWKNVEHEIISDQKKLIVTNTNNTWSGNATNGSNLGEMKEEMKNSNITTPIKKELKKEYALFYNLIVPIDN--TSYGLRSNTSVITQSVSEHYTFLLKRDKRNTPQDVTVLRVVQLAEEEIVIRSENITDNTKTIIVQTKFVEIKIPNNNTIKGIHIGPGRAFYATGKITDIRQHNVSSKNTSTKQVARKGEHFPNKNITFNHSSPIVMHSFNGYNTSANSTWNNNTTEGSNDTDKNITLPRIKQFINMWAVKIYAKQISSNLLLTGETDNQTEIRGDMRDSKVVKIELVTKKVEK
>B.JP.2006.DR7374.AB588329
AEQLVKDATTTDKAYHTVVHTDNQILLPVNNMWKNVEHEIINDQKKLLVTNKEVNTTNTNSINSSKIMETEKMKNSNVTTMVKNKLQREYALFYEQLVQIDSSSTSYMLKHNTSVITQAVSEHYTFLLKNDKKNIPKNVTVQRVVQLAEEEVILRSANFTDNAKNIIVQNQTVVINTPNNNTRKSIHMGLGRTFYATGDIIDIRQHKINRTDNNTRQIATKYEKF-NRTIVFNQSSPIVMHSFNGYNTTKNSIWFNGTTDNLKDTDTVITLPRIKQIINRWEVKMYAQQISSNIILTA--SNNSEIRGNMKDSKVVRIELLTKKVEK
>B.US.2004.H9v2ed17.DQ410227
AEKLVKEANTTDRAYDTVVHTDDHINLKVENLWKNVEHEIISDQKKLLVTDTDARCESNCTTTQATTQAPTTIKNSNVTTSMRDKVQSGYALFDKLVVPIKNPNSSFRLISNSSVITQAVSEHYAFILEKEKNNTLKNVTVQKVVQLSEGEIVIRSANLSNNAKTIIVQNAPVIINTPNNKIRKRIHIGPGRAFYA-GDIIDIRQHNLNRTDWNTEKVARKKEKFKNSTIVFNQSSPIVMHSFNGYNTTQNRTWNSTKSDPTESSETNITLPRIKQIINLWEVKMYAKQISLNLLLTGDPNSTTETRGDMRDSKVVRIELVTKKVEK
>B.US.2004.UNC4911_20.EF593272
TNQLVKEANTTDKAYDTAVHTDNHVELEVNNMWKNVEHEIISDQKKLIVTKSTPNITMCNINVNDSQEGVEEMKYSNVSSALTDKVQKQYATFYNFLVKLNDDNTTYMLTSNTSVLTQAITEHYAFILKNDKKNTPKNVTVQRVVQLAEEEVVIRSENFTNNAKTIIVQNETVTINTLNNNTRRSIPIGPGRALYATGEITDIRKQNINGTANKTAQIVKKREQFGNKIIVFKPSSPIVMHSFNGYNTSQNSTWNHT---NTEKLGENITLPRIKQIVNMWEVKMYARLIKSNLLLTGNGNDTTETRGDMRDSKVIEIKVLTKKVEK
>B.BR.2003.BREPM1024.EF637056
-EQLVKEATTTDKAYETVVHTDNQVVLGVNNMWKNVDHEVISDEKQLLVTDTNYNITSKTNNDISLEMGEGELKNSNVTTGIKNKVKKEYAIFNRLVVPIDSSNSSYMIINNTSVITQAVSEHYTYILKNDKTNTPKNVTVQRVVQLAEEDIIIRSENLTNNAKNIIIQNETIKINTPNNNTRKSIHFAPGQAFYATGDIIDIRQHNISGQDNRTTRIAKKKEQF-NKSIQFTKHSPIEMHSFNGYNTTRNGTWDGTKWNNTVWGNNTLILPRIKQIINKWEVKMYARQIRSNLLLTGNSNNKSEIRGYMKDSKVVRIELINRRVEK
>B.BR.2005.BREPM1081.FJ195091
ADKLVKEATTTDKGYDTVVHTDNQMVLAVNNMWKDVDHEIISDQKKLLVTNSTLSTKCNNT--GTNNSRCEEMKNTNITTGIGGKMKKEYALFYTGIVSIEGNKTSYMLINNTSVIKQAVTEHYAFILKNDKKNSPTNVTVQRVVQLAEEDIVIRSENFTDNAKSIIVQNKTVVINTPNNNTRKSIHMGWGRTFYATGDIIDIRQHNLSRADNSTQQITAKKEQFKNQTIVFNQSSPIVKHSFNGYDTTRN----------NETQNDTITLPKIRQIINRWEVKMYAREIKSNLILTGNSTSTIETRGNMKDSKVVKIELITKRVEK
>B.CY.2005.CY141.FJ388939
TQKLVKEADTTDKAYDTKVHTDNQLHLEVDNMWKNVEHEIISDQKKLLVTTTDLNNSTGGNTNAPEIDGRKEMTNSNVTTERTDKMQKVYA-FYKLVVPVDNSNTSYRLISNTSVITQAVSEHYAFILKNNKTSKPNNVTVQKVVQLAEEEVIIRSENFTDNTKTIIVQNETIKINTPNNNTRKSISIGPGRAFYAHGEIIDIRKSTLNGTQNNTRLIADKLAQYNASKIAFNQSSPIVLHSFNGYNTTQNSIWNRDDGGNGTESNNNITLPRIRQIVNRWEVKMYAAHISLNLLLTGVNKSAIETRLNIKDSKVVKIELVTKKVEK
>B.CY.2005.CY122.FJ403482
TEQWVREATTTDKSYSTMVHTDNQIVLEVDNIWKNVEHEIISDQKKLLVTNTDPSTLNGTDFLKNATMKEEEIKNSNISIRGREKVQKEYALFYSLVIPIDN-TTSYKLISNTSVITQAASEHYAFILKNDKKNTPANVTVQRVVQLAE-EVVIRSENFTNDSKIIIIQNEAVKINTPNNNTRRDIHLRPRKAFYAT-DIIDIRKYTINRD-NNTRQIVGKREQFKNKTIVFNHSSPVVMHNFNRYNSSQNSTEYGNELANTTTRNETITLPRIKQIIIMWEVKMYASPIKINLLLTGDTKNNNETSGNMRDSKVVQIELVTRKVEK
>B.US.2006.701010055_E_A1.GU331066
AEQLVKEANTSDKAYESVVHTDNQIRLEVNNMWKNVDHEIINDQKKLLVTNTDPNNTTSN-NATSTPSNSREMKNSNVTTKVRDKMQRQYAHFYKLLVAIDANNASYRLTSNASVITQAVSEHYAFILKNDKRNTPTNVTVQKVVQLAEEEVVIRSENFSNNAKTIIVQNETVEINTPGNSTRKRISIGPGRAFIATEQIIDIRQHNISREKNSTQKIASKREQFVNKTIVFKPSSLIAMHSFNRYNTTRNSTWNGTEVTNNGENSTIITLQKIKQFINMWRVIMYATQISSNLLLTG-NNNSTETRLNMRDSKVVKVELISRRVEK
>B.US.2002.EABE4459_E4.HQ217193
-DNLVREANTSDKAYDTAVHTDNQVFLGVNNMWKNVEHEVISDQKKLLVTNTDYCGTNTNGCTNNTVMERQGMKNSNITTSIRDKVKKDYALFYSIVVKIDDSYDNYRVISNTSIITQAVSEHFAFILKNDKTSKSTNVTVQRVVQLAEEEIVIRSDNFSDNAKNILVQNTAVKINTPNNNTRRSINIGPGRAFYATGKVIDIRQQNISKTQEKTKQVARKGEQFNKSKIDFKHSSPIETHSFNGYNTTQDSTWNSTNTEPNNTDNTNITLSRIKQIINLWGVKMYAEQIRSNLILTGSNENETEIRGNMKDSKVVKIELVTKKVEK
>B.US.2000.4033_C10.JN562764
AEQLVKEATTTDKAYDTAVHTDDQIDLVVNNMWKNVEHEIISDQKKLLVANTDVKNDNTTNNTSRKQEEIGDMKNSIITASRGNKKQKEYALFYNLVAQISENDTRYTLTSNTSVVTQAISEHYAFILKKDKENTQTNVTVQKVVQLAEEGVVLRSENVTDNAKNIIVQNESVEINTPSNNTRKGIHMGPGKAFYTMGGIINIRQHNISLTKNTTQQIATKREQFRNKTIVFNSSSPIVMHSFNGYNTSQNSTWKHNETFKGSENDTIIILPRIKQIINMWKVKMYAQLIKSNLILTGNETNNTEIRADMRDSKVVRIELVTKKVEK
>B.BR.2002.02BR1013.JN692432
EDKLVKEATTTDKAYDPVVHTDNQILLKVNNMWKNVEHEIISDQKKILVTNNNFNATSANTSTNSSKWAEEEMRNTNVTTNIRQQVREEYALFNRLIVAIDN--TSYMLKNNTSVITQTVTEHYAFILKNDKKNSPTNVVVQRVVQLAEKEIVIRSENFTNNAKTIIVQNETVLINTPSNNTRRSIHIGPGRAFYATGSITDIRQHNISEEKENTSKIAEKREQF-NRTIIFNQSSPIVMHTFNGYNTSQNRTFNGTA-NKFNTTNGTITLQRIKQIINRWEVKIYNRNISSNLLLTGNNGSEPETRGEMRDSKVVKIELITKKVEK
>B.BR.2002.04BR1064.JN692433
TQPLVKEATTTDKAYDTTVHTDNQVELKMYNMWKDVEHEVISDQKKLLVTNTNWTANNTTNPKNSSLSMDGEIKNSNATTDIMKGVRKNYALFNSLVVQTDKDNTSYMLVNNTSVIKQAVSEHYAFILKNDKKNSPTNVTIQRVVQLAEEEVVIRSENFTDNTKNIIVQNETVQMNTPSNNTRKGVHLGPGGAIYTTGEIIDIRKHNISATQNNTKQIVIKREQYENKTIIFTQHSPVVMHSFNGYNTTQNSTWWVNGTTKSNATQELITLPRIKQIINKWEVVMYARNISVNLLLTGNESRTNETRGNMKDSKVVKIELITKRVEK
>B.BR.2004.04BR1068.JN692457
KDNWVKEATATDKAYDTAVHTDNQLKMEVNHMWKSVEQEIISDQKKLLVTNSNSVNATISATFDWEQGMEKEIQNSNVTTSIGQKVRKEHALFNRLIVPIDNTNTSYILISNTSVITQAISEYYVFILKNDKKNTPKNVTVQRVVQLAEEEVIIRSENITDNTKNIIVQNDTVQINTPGNNTRRSISMGPGRAFYTTGDIINIRQHTLSRAHNNTKQIVIAKKHF-NKTIKFNQSAPIVMHSFNGYNTTKNSTWHINGTWNDTKGNETITLPRIKQIINRWEVRMYASWINSNLILTGQSGPDSETRGDMRDSKVVKIELITKKVEK
>B.US.2000.THRO_TF1.JN944930
TDKLVKEAVTTDKAYDTVVHTDDQVVLEVNNMWKNVEHEIISDQKKLLVTNTDYNNTATNTSANKTAKEEAVMKNSNITTNVRDKVKREYALFYNLVVKLEEDETSYRLVSNTSVVTQAITEHYAFILKNNKTNTPTNVTVQKVVQLAEGGVMIRSANFTNNAKTIIVQSKSVAINTPNNNTSKSIHMGPGGAFFATGRIIDIRKYTVNGTENTTRQIVEKKKQFGNKTIVFKPSAPIVTHSFNGYNTTNNSSSTELNNSNDTGKNDTITLPRIKQIINMWQVKMYASKINLNLLLTGKNETGTEIRGDMRDSKVVRIELVTKKAEK
>B.DE.2004.9213_V4136_d3.JQ403050
ADNWVKEATTTDKGYVKAVHTDDQIPLEVNNMWKSVEQEIISDQKKLLVTNSDWEKENVTSSSSELRMEKGELKNSNVTTSIRDKIQKEYALFYRLVVPIEGDNTSYRLINNTSVITQAVTEHYAFLLKKDELNTPKNVTVQMVVQLAEKEVVIRSANLSDNTKNIIVHNESVKINTPNNNTRKSINIGPGRAFITTGAIIDIRQHNISREKNKTQMVVEKREKFENKTIAFKPPSPIVMHSFNGYNTSQNSIWPWNSTANNTGGNDTITLPRIRQIVNRWEVKMYASQIRSNLLLTGQTGNQTEIRGDIKDSKVVQIELVTKRVEK
>B.US.1999.18_99A1.JQ609973
AENLVKEATTTDKAYDTVVHTDNQVVLEVNNMWKNVEHQVISDQKKLLVTNTDCSTVNCTATNDTTNNTSAEIKKSNVTTDIGNKVKEEYALFYESIIHIGGKNTSYMLKNNTTVITQAVSEHYTFILKNDKKNTPTNVTVQRVVQLAEKEIVIRSENISNNAKTIIVHNDSIVINTPNNNTRKGIHIGPGRAFYATGEIINIRQHNLSAAGNKTGYIVAKREQVENKTIVFSPSAPIVSHSFNGYNTTQSSSWGLNGTWNGTANNETITLQRIKQIINRWEVRMFAQQIRSNLLLTGETDNNTETRENMRDSKVVKIELLSKKVEK
>B.JP.1998.DR1120.AB480698
TEKLVKEATTTDKAYDTAVHTDNQVELVVNNMWKDVEHEIISDQKKLLVTNIDWKSNCTNNNSSLGRIDAGEVKNSNVTTGIRDKIKKEYALFYTLIMRVNN--TSYTLINNTSVIKQATSEHYTFILKNDKKNTLKNVTVQKVVQLAEEEIIIRSANFSNNAKNIIVQNESIPINTPHNNTRRSISFTPGSAFVATENIIDIRQHNISRERNNTGKIVTKREQFRNKTIAFRPPIPIVMHSFNGYNTTQDSTWLSNGNDTTESDSTEIILQRIKQIINRWEVKMYASQIRTNMIITGNDTHGDEIRADMRDSKVVKIELITKKVGK
>B.US.1994.6101.AY612855
EEKLVKEATTTDKAHHAAVHTDNQVILEVKNMWKNVDHEIISDQKKLLVTNTNATYTNSDSNSSLEDSGKGDM-NSDVTTSIDKKKKTEYAIFDKLVMNIGN--GRYTLLNNTSVITQAMSEHYTYILKNDNKNTPTNVTIQKVVQLAEGGVIIRSENLTDNAKTIIVQKEPVEINTPNNNTRKSIHMGPGAAFYARGEVIDIRQHNISRGRNDTKQIAKKREQF-NKTISLNQSSLIVMHTFNGYNTTQNSTWNENDNTAGSNNNETITLPRIKQIINRWEVKMYASPINLNLLLTGDNNNTIETRGDMRDSKVVRIELITKKVEK
>B.US.1996.5155_96.AY835753
TGKLVKEATTTDKSYDTAVHTDNQLELKVENMWKNVEQEIISDQKKLLVTNTGLRNNTNATSSSSRNIMEGEMANSNITTTM-NKVQKEYALFYTHVVQIVDKRISYRLISNTSVVTQAVNEHYAFILKNEKESKPKNVTVQRVVQLAEKEIVIRSENFTDNTKTIIVQNEPVKIETPNNNTRESITMGPGKAFYATGDIINIRKYTLRGTETNTKRIAEKGEKFENKTIKFTQSSPIVAHSFNGYETTQNSTWIRDNRAENITEGNNITLPRIRQIVNLWQVKMYASPINLNLLLTGTSNNNTEIRGDMRDSKVVKIELVTKKVEK
>B.US.2005.C96v1e4.DQ410573
AEQLVKEATTTDKAYETVVHTNNQVVLEVYNMWKNVEHEIISDQKKLLVTNTDISNTNQLNNGVNLTEAKGEIKNSNITTSIKDKMQREYALFYRLVVPIEDSSTKYRLISNTSVLTQAISEYYAFILKNNKTDKQTNVTVQKVVQLAEEDIVIRSDNISDNAKTIIVHNESVEITRPNNNTRKGTHMGPGGAWYTTGEIIDIRKYTLNRAKNNTRRVVSKKEIPKEKTIIFNHSSLIVMHSFNRYNTTPNSTWGNNSNTIEGSNNTNITLLRIKQIINMWGVKMYARPIQTKVLLTGNRNNTNETRGEMRDSKVVKIEIVTMKVEK
>B.US.2004.7092_A2.EF593203
TEKLVKEANTTDKAYDTATHTDNQIELEVNNMWKNVEHEIINDQKKLLVTNTNATDATGN-----VTQEGRDIKNSSITTNMRDKLKKERALFYSLIIPIEDKNETYRLRSNASVITQAVSEHYAFILKKDRNNTQANVTVQRVVQLAEKEIVVRSANLSDNAKTIIVQKGSVQINSPNNNTRKSIHMGPGRAFYATGDIIDIRQYTINGTENNTNQVAEKREQFKNKTIVFKPPPPIELHTFNGYNSSKNSTWFNGTGTNYTEGNGTITLPRIKQIINMWEVKMYARPINTNLLLTGPNDNNTETRENMKDSRVVRIELVTKMVEK
>B.BR.2003.BREPM1040.EF637047
AEQLVKEATTTDKAYDTAVHTDDNIVLGVNNMWKNVEHKIISDEKKLLVTNTDVCDNNTQT----CSTINSEMRNSDIDTKIGNIR-KEHAIFNKLIVPIEQPHRRYMLRNNTSVITQATSEHFAFILKNNKTNKPTNVTVQRVVQLAEEEVIIRSENFTDNVKNIIVQNESVEINTPNNNTRKSIHMGWGRAFYATGKIINIRQYNISRTKSDTKRIAIKREQFKNKTIVFNSSSPIVTHSFIGYNTSKNSTWTWNGVNNNTENTTEITLPRIKQIINRWEVKMYASIIRTNLLLTGNVSNTTDIRGDMRDSKVVKIELVTKRVEK
>B.CY.2005.CY113.FJ388930
AENLVKEATTTDKAYDTVVHTDNQITLEVNNMWKDVEHEVISDQKKLLVSNTIWNNTNTNTNNWGNMDSGEEIKNSNVTT-MKNEMKQEYALFHSLVIPMDK--TSYMLRTNTSVITQAISEHYAFILKNDTKNSPKNVTVQRVIQLAEEEVVIRSENFTNNAKTIIVQKEAVNITIPNNNTIKGIRVGPGRTFHATTRIINIRQHNISSQKNNTKQVVIKRKQFGNKTIIFKQSSPIVMHSFNGYNSTQNSTWVNGTTLKEIKGDTPITLQRIKQFINMWEVKMYAQQIRSNLLLTGNSTNNTEIRGNMKDSKVVKIELVTKRVEK
>B.US.2004.F7165.FJ469732
TEKLVRDANTTNKAYDTAVHTDNQTVLEVNNMWKNVEHDIISDEKKLLVTNTDCGIPGSNCDSITNSSLRGEIKNSNIATDRSDKKKKVYALFYRLVVPIDKDNSSYKLISNTSVVKQATSEHYAFILKNNKTNTPTNVTVQRVVQLTEGEVVIRSENFTNNAKTIIVQNNSIQINIPNNNTRKSIHIAPGRAFYATGQIIDIRQHNLSRKANDTKQIVSRGEQLNISTIIFEQSSPIVMHSFIGYNTSKNSTWSWNQGLDDRGENDTITLPRIKQIVNMWGVRMYASQIRLNLLLTGNGTNGTETRGDMRDSKVVKIKLVTKKVEK
>B.US.2005.Z62_p1.HQ217818
VDQLVKEANTTNKSYSTKVHTDNQIVMEVKNMWKNVEHEIISDQTKLLVTNSNLENTTSTTNSSNNGNIKEEMRNSNITTNIRDKRQKEYALFYKLIVQIGDNNTSYRLISNTSVITQAISEHYAFLLKNNKTEKERNVTVQKVVQIAEEGIVIRSDNFSNNAKTIIVQNDTVEINTPSNNTRKGIHIGPGRAFYTTGEVIDIRQHNISRVKTNTKEVAIKREQFKNKTITFNSSSPIVTHSFNGYNTTPTGTWDGSTNSSNNEENETLTLQRIKQIIRRWEVQMYARQIRSNLLITGDDNGTTEVRGDMRDSKVVKIELVTKKVEK
>B.US.2005.05US_SAJ_NVS3.JF689856
TEKLVKEANTTDKAYDTAVHTDSQVFLEVHNMWNNVEHEIISDQKKLLVTKANLTLNCTNRNTTPPTSICREMMNSNITTNIRDKVRKEYALLYKLVVQIDDNKTSYRLISNTSVLTQAVSQHYAFILKNNKTDKQNNVTVQRVVQLAEKEVVIRSDNFSDNVKTIIVQKDAVKINTLSNNTRRSIHIGPGRAFYATGEIIDIRQHNISREEKTAEQVANKGEQVSNKTIVFNSSSPIVMHSVNGYNTTRNSTWFWNNKGEFNISGGNITLPRIKQIINMWEVKMYARQIRSNLLLTGEEPNDTETRANMKDSKVVKIELITRKVEK
>B.US.2006.BP00057_RH02.JN687758
TDQLVKEATTTDKGYDTVVHTDNQVVMGVNNMWKSVDHEIISDQQKLLVTKNDTWGNATQTPTTDSKLGKREMTNSNITSNIRDRVQEEHALFYKFVVPIKENNTRYRLIHNTSVITQAVSEHYAFILKNDNKNSPRNVTVQRVVQLAEEEIVIRSSNFTDNAKTIIVQNKSVEITIPGNNTRKSIPIGPGRAFFATGDVIDIRKHTLNRTDRNTKQIATKRRQFENKTISFQKSSPIVMHSFNGYNTTQDSNWTLSDSNTTEGNSTHITLPRIKQIINMWEVKMYARNITINLLLVG-NNNETEIRGDMRDSKVIKIELITKKVEK
>B.BR.2005.05BR1107.JN692475
AEQLVKETTTTDRAYDTAVSTDSQVVMEVNNMWKNVEHKIISDQKTLFVTNTNANSTHANKAPTTTTAVGEEIKHSNVTDNIG-KVRTERAYFNKLVVPIDNGSGRYMLISNTSVITQAISDHYAFILKNDKMNTPTNVTVHRVVQLAEEEIVIRSENFTNNAKTIIVQNKTVVINTPNNNTRKSIHMGPGKSFYATGDIIDIRQHNVSSMKTNTQQIVIKAEQFNNKTISFNRSAPIVMHSFNGYNTTQNSTWKFNGMSNGNSTEKNITLPRIKQIINKWEVKMYASIIKSNLLLTG--DNSTETRGDMRDSKVIRIELITKKVEK
>B.CH.2000.HIV_CH_BID-V3530_2000.JQ403023
EENLVREANATDRAYETKVHTDSKVVLAVNNAWKNVEQEVISDQKKLLVTNTDYRPITENA--TVENSTKGEIKNSNITTNFRDKMQRQYALFYKLVAPMEENYTNYRLISNTSVITQAVSEHYAFILKNDKKNSPTNVTVQRVVQLAEEDVVIRSENFTKTIKTIIVQNASVMINTPNNNTRKGIHIGPGRAFYATGDIIDIRQHNLSGVHNNTTKIVEKREQFGNKTIIFNQSTPVVTHSFNGYDSTKNSNWTIGEFNNTDWLNGTITLPRIKQIVNMWEVKMYASQISNTLLLTGNTDNNTEIRGDMRDSKVVQIELITKKVEK
>B.CH.2003.HIV_CH_BID-V4474_2003.JQ403046
KDKLVKEATTTDKAYSTMVHTNNQVVLEVNNMWKNVDHEIISDEKKLLVTHTNVTTTATRTSSPVNNEMVGEMKNSNITTDVGKKARTQYAIFNTLVVPIDKNSTSYMLVSNTSAITQTVSEHYTFLLQNDKENTPKNVTVQRVVQLAEGEIIIRSENISNNAKTIIVQNETVVINTPNNNTRRSIQIGPGRSFFATGDIIDIRRHTIRGQENNTKQIAIKREQFVNKTIIFNHSSPIVRFSFNGYDTTQNSTWNGTE---GNFTETNITLPRIKQIVNRWEVRMYASIIRSNLLLTGGSENGSETRGDMRDSKVVKIELLTKKVEK
>B.US.2004.HIV_US_BID-V5261_2004.JQ403104
-EQLVREANTTDKSYDTVVHTDNQVELVVNNMWKNVEHEIISDQKKLLVTDTELHNVT-------------EMKNSNITTDRRDKMQKTYALLYKLIVAIDNNNTSYRLISNTSVITQAISEHYAFILKRDHMNTPKNVTVQRVVQLAKEEVVIRSENITDNVKTIIVQNESVPIDIPNNNTRKRITMGPGRVLYTTGEIIDIRKHNISKVKNKTKLIAAKKEQFVNKTIAFNKSSLIVTHSFNGYNTSQNSTFSGNE-SINTTENATITLPRIKQIINMWEVKMYASQINTNLLLTGNNTTNTETRTNMKDSKVVKIELLSKKVEK
>B.US.1997.M02_3_SW.U84854
TEKLVKEATTTDKAYDTRVHTDNQVLLEVNNMWKNVEHEIISDQKKLLVTNTDVTLNSTGVVTNELKNLTNEMKNSNITTNIRDKIKKEYALFYTLIVPIDNSNDSYRLISNTSVITQAVTEHYAFILKNNKTSKPTNVTVQRVVQLAEKEVIIRSDDFSDNTKTIIVQNESVAIDIPSNNTRKSIHIGPGRAFYATGTIIDIRQHTINRTQNQTDRVIRKKKQFVNKEIEFKGSSPIVMHSVNGYNTTQNIT-------NTQNTTGNHTLPRIKQIINMWEVKMYARQIRKNLLLTGHTDNNTEIRGDMRDSKVVKIELVTKKVEK
>B.JP.2005.DR7065.AB287368
EEKTVKEATTTDKAYVQVIHTDDQVKLEVYNMWKNVEHEIISDQKKLLVTETDYNGNQTQNHNNTRGMKKGEMKSSNVTTNIGGKVKKENALFYNLVVKLRDDSGIYTLTNNTSVITQAVSEHYTFLLKKDEKNSPKNVTVQRVVQLAGKEIVIRSENFTNNAKTIIVQNETVEINTPNNNTRKSIPMGPGSAIYATGAIIDIRQHNISREKNNTKRVVEERKQFPNKTIVFKPPSPITTHSFNGYNTTPNSSWYENGWYSINNTTENITLPRIKQIINMWGVKMYAAQIKSNLLLTGDGNNDSEIRENMKDSKVVKIELITKRVEK
>B.US.2002.Z32_E11.EF593295
TDQLVKEATTTDKSYNPAVHTDNQVVLGVNNMWKNVDHEIISEQKELLVTHTNATATNITSTPNITNEWPGEIKNSNITTDLRDKMRREYALFYRLVEQIDA-NNSYRLISNTSVIKQAVSEHYAFILKNDKKNTPTNVTVQRVVQLAEEEIVVRSENFTNNAKIIIVQNKSVEISTPNNNTRRSIHIGPGRAFYTTGQIVNIRKYNVSTGKEEAKQIVTKGEQFKITTLKFNQSSPIVMHTFNGYDSAPNSSWIRNTKTEGTNSTDPITLTRIKQFINMWKVKMYASQIKLNLILTGSDNETSEIRGDMRDSKVVKIELVTKKVEK
>B.BR.2003.BREPM2012.EF637046
KEQLVKEATTTDKAYETMVHTDNQVVLEVNNMWKDVDHEIISDQKKLIVIHTNYTNTSANTNDSRWEDMKEEIKNSNITTGIKDKVKKEHALFNRLVVPIDNSRTSYMLRNNTSMITQAVSEHYAFILKNNKTNSPKNVTVQRVVQLAEEEIVIRSKNFTDNAKIIIVQNTSVEIKTPNNNTRKSIHMGWGRAFYATGEIINIRQHNISGTNTNTRQVAQKEEFN-NKTIVFSPSSPIAMHSFNGYNTTPNNSKWVNGGWNSTMKNGTITLPRIKQIVNRWEVKMYARQINTQLLLTGINQTNNETRADMRDSKVVKIELVTKRVEK
>B.BR.2005.BREPM1093.FJ195089
EEDLVKEASTTDKAYDTAVRTDKQIVMEVNNMWKNVEHEIISDEKKLIVTKTNVTLNNNSTENNNSTIDLEEVRNSNITRGMGGKVRKDYAIFNKLIVPIGGNNTSYMLINNTSVITQAVSEHYAFIVKNDKSNTPTNVTVQRVVQLAEGDVIIRSENFTNNAKTIIVQNETVEIIIPHNNTRRSIHMGWGKTFYATGEIIDIRQHNISFTKNNTKQIVRKREQF-NKTIIFNSSSLIVMHTFNGYNTTKNSIWKHNSIKGNSTSNDTITLPRIKQIINKWEVKMYARQIKKNLLLTGSEANSSETRGDIRDSKVVRIELITKKVEK
>B.CY.2005.CY056.FJ388905
KDKLVKEATTTDKAYETVVHTDNQVPVEVNNMWKNVEHEVISDQKKLLVTNTEPTNGTIDNSTKTRVVEQGVMKNSNITTNVRDKIKKEYALFYSLVVPLEDDNSSYRLISDTSVVTQAVTDHYAFILKRDKKNTPKNVTVQKVVQLAEEEVVIRSENFSESAKTIIVQNESVAINTPNNNTRKSIHIAPGRAFYATDDVIDIRRHNVSETQNRAQKVAEKREQFGNKTIAFNRSSPITMHSFNGYNTTSNSTLKPKNRYRDNRDNDTIVLQRIKQFINMWEVKMYARQLNSNLLLTDITENGTETRIDMRDSKVIKLELVTKQVEK
>B.US.2003.AT01480.FJ469686
EDKLVKEATTTDRAYSTAVHTNNQVILEVNNMWKSVEQEIISDQKKLLVTHTDAKNGTSTTNITGEFTKKGEMKNSNVTTNIRDKIKTEYALFDRLVVPIDNNTSNFRLIHNTSVITQATSEHYTFLLKKDKKNTSKNVTVQRVVQLAEEEVILRSENFTDNTKTIIVHNESVVINTPNNNIRRRIHIGPGRAFYAT-DITSIRRYTINGTKENTEKIVAKGEQFKNKTIVFNQSSPIVMHTFNGYNSTANSSWNKTGTKETNHTNRTITLPRIKQIINMWQVKMYARPINTSLLLTGSNSSATEIRGNMRDNKVVKIELVTKKVEK
>B.US.2006.CR0131.FJ469700
EEQKVKEATTTDKAYDTVVHTDNQVLLKVDNMWKNVEHEIISDQKKLLVTNTGCETSNCTVSSQGNDTAEGEIKRSNITTNIKDRVTREYAYFYSLVVPIETNTNYYRLRSNTSVITQAVSEHYAFILKNNKTNTTTNVTVQRVVQLAEEDIVIRSENLSESIKTIIVHNESVQINTPNNNTRKSIPMGPGK-FYATGDIIDIRKHNLSRTDNKTHRVASKREKFENKTIIFNQSSPITMFSFNGYDSTQNSSWNGTG--GSSNTAENITLHRIRQIVNLWEVRMYARQISSNLILTGTESNNTETRGNMRDSKVVKIEIVTKKVEK
>B.US.2005.502_2136_FL02.JF320185
AEQGVKEAVTTDKAYDSVVHTDNQVVLPVNNMWKNVEHEVISDQKKLLVTNSNLTHNGTNTNSSQELDGAGERKNSNITTNLRDTVQKTYAIFYNLIVAIDNNDTRYRLISNTSTITQAVSEHYAFILKRDDKNSPANVTVQKVVQLAKEEIVLRSENFTDNAKTILVQNTSVEITIPGNNTRRSVNIGPGRAFYATTDIIDIRKYNISQEKGNTGQIAKKREQF-NKTIVFNQSSLLTMHSFNRYNTTKNSTITNSTTWNVTADNGNITLPKIKQIINMWEVKMYAREIRSNLLLTGGNSSTPETRTNMKDSKVVKIELVTKRVEK
>B.BR.2002.05BR1094.JN692470
TEQLVKEATTTDKAYDTAVHTDDQIELKVNNMWKNVEHEIISDQKKLLVTNTDAKNITTNSSSGVNTTGWGEMKNSNITTNRKDKVEKVWATFYNLVVRIEDNNNSYMLTSNTSVLTQAMTEHYAFILKKDKKNTPKNVTVQRVVQLAEEEVIIRSENISDNAKTIIVQNETVRINSPNNNTRKSIPIGPGRAFFTTGDIINIRQHNISRADNKTKMVVTKREHFKNKTIVFKQHSPIVMHSVNGYNTTQNSTWLFNSGTNNSNSTDTIILQKIKQIINRWEVKMYAKPISSNLLLTGNTNNTNEIRGNMKDSKVVQINLVTKKVEK
>B.US.1995.1_95TC14.JQ609870
-ENWVKEANTTDKAQSPAIHTDDQIELEVKNMWKNVEHEIISDQKKLLVTHTNLTKAINTTTTNTTSDSGGEIKNSNVTKETRDKVQKEYALFYSLLVPIDDSYISYRLISNTSVLTQAVTEHYAYILKRDKENTPSNVTVQRVVQLAEEDIVIRSENFTENTKTIIVQNETVKITIPNNNTRKSIHFGPGSAFYTTGAIIDIRQHNISSANTNTKRIAAKREQYGNKTIFFNQSSPVAMHNFNGYNTSQNSTWLNKT-WTGSNDTENITLPRIKQIINMWEVKMYASQIRSNLLLIGNQSNTTETRGDMRDSKVVRIEIVTKKVEK
>B.US.1998.98USHVTN941c1.AY560110
AEQLVKEATTTDKAYLTKVHTDSRVVLEVNNMWKNVEHEIISDQKKLLVTNTDYKGNITSTSTNNNSSEEREMKKSNVTTVIRDRPKKEEALFYRLLVQIKEENNTYRLINNTSVITQAVSEHYAFILKNDKKNTPKNVTVQRVVQLAEDEVVIRSANFTDNAKTIIVQKNPVNITIPNNNTRKSIHIAPGRAFFATGEVINIREHNISRKGNDTREVARKGELLKKTTIIFNQSSPVVRHTFN-YDSTPNSTWNSTTDTTDTEGNETITLKRIKQIINMWEVKMYAEVIKLNLLLV-ISNSSDETRGNMKDSKVVKIELVTKRVEK
>B.KR.2003.03CWS10_1432_HP_8.DQ339425
-NKSVKEATTTDKAYDTVVHIDNQVVLGVNNMWKNVEHEIISDQKKILVTNSNLKNETANSNSSGEVMEEVDMKNSNVTTELRDMVKKEYALFYKLVVPIDNTSTSYMLINNTSVIKQAVSEHYAFILKNDKKNTPSDVTVQGVVQLAEEEVVIRSENFTDNAKNIVVQNASVEINTPST-SIKNIRIGLGSTLHATKSISKIR-HNISEAKNNTKQIVMKREQFGNKTIIFNHSSPIEMHSFNGYNTTKHSTWNATLERVNNSATKNITLQRIKQIINRWEVQMYASLIRSNLILTG-VNETTETRGDMRDSKVVRIELITKRVER
>B.US.2001.APV_4.DQ869028
EEKSVKEANTTDKGYSTAVHTDNQIDLEVSNMWKNVEHEIISDQKKLLVTNTDLRNDTNSTTTRIEGKIKEEMKNSNITTSIRDKIKKEYAIFYKLVVSIDNSNTSYRLISNTSVITQATSEHYAFILKKDKKNTPKNVTVQRVIQLAEEEVVIRSANFSDNTKTIIVQNKTVEIKTPGNSTRRGILVGTRR-FYTTRNIIDIRKHNISSVKNNTKLIVEKREQYGNKTIIFDKHSPIEMHSFNGYNTSINRTFFENGGSNNTYTNGTITIPRIRQIVNRWEVKMYARYIKSNLLLTG-SNATNETRGDMRDSKVVKIELVTKKVEK
>B.US.1999.1200808_SGA_B26.EF593187
SEKLVKEATTTDKGHETVVHTDNQIVLRVENIWKNVEHEIISDQKKLLVTKTDDWNTTKIISSEGRLMEIKEMKNSKVTSNVRDKVQEEYALFYKFIIPIGNTNTSYRLINNTSVITQAVSEHYAFILKNDKENTLTNVTVQRVVQLAEEKIVIRSENITNNAKTIIVHNEPIKINTPSNNTRKSIPIGPGRAFYATGEIIDIRQHNISQKDNTTERVVETRRTFGNKTIIFDRSSPITMHSFNGYNTSSNSTWGSNGWKGTNGTRDEITLQRIKQIINMWEVKMYARNISSNLLLTGKNTAQNETRGNMKDNKVVKIELVTKRVEK
>B.US.2000.Z20_B3.EF593289
TEQLVKEATTTNKAYDTAVYTDNQVVLEVENMWKNVDHEIISEQKQLLVTNTEMRNNTNNNNNVTDSEWSRDMRNSNITTSIKNKVQQKYAMFYKLVVQIKDNITSYRLISNTSVITQAINDHYAFILKRDNKNTPTNVTVQRVVQLAEEGIVIRSENLTNNAKTIIVQKEAVQINTPNNNTRRSINMGPGRAFFTTGDVIDIRQHNISKAKNDTKQIAKKGEKFIGKTIAFKNSSIIEMHSFNGYNTTQNSTWNSTNNTEKSNSTEVITLPRIKQIINMWKVKMYAAQINSSLILTGNSTNNTEIRVDMRDSKVVRIELVTRRVEK
>B.DO.2005.05DO_162387.EU839596
AEKSVKEATTTDKAYETVVHTDNQIVLEVYNMWKNVEHEIISDQKKLLVTNINANNSVSNL-KLDKEEIKKEIKNS--TTQLGDQMQKESALFYTFITPLKVDNGTYRLISNTSVITQAVSEHYAFILKREEGKTPTNVTVQRVVQLAEKEVVIRSENFTDSWKTIIVQKDPVEINTPNNNTRKSIHIAPGRTFYATGKIINIRQHNISRARNDTRQVVEKRKQFENKTIIFNRSSPVVMHSFNGYNSTQNSTWLANSDNDTSTDNSTITLPRIKQIINMWEVKMYASQINSNLLLTG-NESEFEIRGNMKDSKVVKIELVTRRVEK
>B.US.2002.F762P.FJ469735
AENLVKEATTTDKAYDTAVHTDNQVFLKVNNMGKNVEHEIISDQKKLLVTNTDNIKLKNATNATATKANKEEIINSLVTTDRKDKEQNEYALFYRLIVPINLYSILIILISNTSVITPS--EHPTCIFKNNKKNTVKTVTVHSVGPLAEEEVVIRSENFTNNAKTIIVQKEAVTINTPNNNTRKGIHIGPGRAFYATESIIDIRQHNLSRAQNNTRQIVQKKEQFKATTIKFNSSSPIVTHSFNGYNTSHNSTWMCNSNSTNTEGNNTITLPRIKQIVNMWEVKMYAKQIKLNLLLTGDSSNDTEIRGDMRDSKVVRIELITKKVEK
>B.CO.2006.subject_247_day1_clone_10.HQ377375
GQQLVKEATTTDKAYDTVVHTDNQILLPVDGMEKNVDHEIISDQKKLLVTNTNITKSENITNSSREIMGDGDMKNSDVTTGIREKVKKEYALFYNLITQIDN--DTYRLTSNTSVITQAVSEHYTYLLKKDKKNTPTNVTVQRVVQLAEEGVVIRSQNFSDNAKTIIVQKEAIKINTPNNNTRKGIHLGPGGAFYTTGEIIDIRKHNLSRAENNTSQVAIKGEQFGNKTVVFNSSSLIVMHIVNGYNTTKNSTWYSNGLANDSDTSENITLPRIKQIVNMWEVKMYASQIRVNLLLTGKENNKTETRENMKDSKVVKVELVTKKVEK
>B.US.2006.502_0923_wg07.JF320160
TEKLVKEATTTDKAYDTAVHTDSQLVLGVNNIWENVDHEVISDQKKLLVTNTDVKSNVTTNGSGGGKMEPGEMKNSNITTMMRDKVQKEHALFYKLVVPLDPSTNSYRLISNTSAVTQAISEHYAFILKNDKQNSQNNVTVQRVVQLAEEDVVLRSKNFSSNTQNIIVQKNAVQINTPNNNTRRSIHMGPGRAFYATGDIIDIRQHNLSRTENNTQQIVEKKEQYRNKTINFTTSPPIAMHSFNGYNTSQNSTWPWNATEGVNSTNDNITLPRIKQIVNMWEVKMYASIIRSNMILTGGSNNETEIRGNMKDSKVVKIELITRKVEK
>B.US.2001.45_01dTB13.JQ609684
TEKMVKEANTTDKAYSTRVHTDNQVALKVKNMWENVEHEIISDQKKLLVTNTDYEGNIKNTTSSGGAREEREIKNTNVTTGMRDKVQKEYALLYKFIEPIKDTNTNYRLISNTSVITQAISEHYAFILKNDKKNTKTNVTVQRVVQLAEEEIIIRSENLTENHKTIIVQNETVVINTPNNNTRRSIPMGPGKAFFTTGAIIDIRQHNISNATYKTKQVARKREHF-NKTIVFNQSTPIAMHSFNGYNTTQNSTWHGNESDTTEDNSTIITLPRIRQIVNRWEVKMYASRINSNLLLTGTNKNTTETRENMKDSKVVKIELITKKVEK
>B.CH.2000.CHLSM1SI0i0007251ppNFLG99.KC797178
TEQLVKEATTTEKAYSTVVHTDDQLELKVNDAWKNVEHEIISDQQKLLVTNTNATSTAENAANSTVGKPDMEIKNSNITASRRDKIQREYALFYKLLVLIEDNTSYYRLISNTSVLTQAVTEHYAFILKNDKKNKPKNVTVQRVVQLAEEEVVIRSDNFTNNAKTIIVQKKSVMINTPNNNTLKSIHIGPGRAFYTTGQIIDIRQHNISKKDNNTQQVVTKGGQFSRKKIAFNQSSPIVMHTFNAYNTTQNSTWSNSSNSTEELDNDTITLPRIKQIINMWEVKMYAKKIRSNLLLTGNTNNTIETRGDMRDSKVVQIELVSRKAEK
>B.JP.2005.DR7015.AB588291
ENNLVKEATTTDKAYSTAVHTDNQVKLEVNNMWKNVDHEVISDQKKLLVTNTNYTGNATLNNTSWGAMGTGEIKEQNITSNI--KVTGQKALFYSLITPIEGTNNSYMLRSNASAITQAMSEHYAFILKNDTKNSPRNVSVQRVVQLAREEVAIRSENFTNNAKVIIVQKEAVQINTPNNNTRKSIHLGFGRAMYATGEIIDIRQHNISRARNDTHQIVKKREQYNNKTIAFNHSSPIVMHSFNGYNTTQDSTWNSTLITERSNDSGIITLPRIKQYINLWEVRMYASQIKSNLLLTGNENNATETRGNMRDSRVVKIELITQKVEK
>B.FR.1992.PHI133.AF041126
EEQLVKEATTTDKAYDTVVHTDNRVVMGVENIWNSVEHEIISDQKKLLVTNTNYNSTSN------DTTKETGIKKSNITTSVKDRFTKENALLYTAVVPIDNSSINYRLIGNTSVITQAVSEHYAFILKNNETDKPTNVTVQRVVQLAETEVVIRSDNFSNNAKTIIVQTEPVVINIPNNNTRRSIHIGPGSAFYTTGQIIDIRQHNINGTQNKTSLIVDKKKQFNNKTIIFRNSSPIVMHSFNGYNTTQNSIWMLNN-TWDGTKEENITLPRIKQIINMWEVKMYAKQIRSNLLLTGNTSSDNETRGDMRDSKVVKIELVTKRVEK
>B.US.2005.C98v1e8.DQ410588
TEQLVKEATTTDKAYDTAVHTDNQVELEVNNMWKDVQHEIISDQRKLLVTNTEVNVNSTD-SLNNNNTWKEEMTNSNVTTDIKDRV-QGHALFYRLVVPMGNNTGKYRLINNTSVITQAVSEHYTFILKNDKKNTPKNVTVQRVVQLAEEEVVLRSENFTNNAKTIIVQNKTVEINTPNNNTRTSIPMGPGKVFFAT-EIINIRQHNLRKAKDDAKQVVTKREQFGNKTIIFNHSSLIVTHSFNGYNTTQNSTWPSNSNSTGEGSNSTITLPRIKQIINMWQVKIYNRRINLNLLLVGSDNSSSETRGDMRDSKVVKIELTPKKVEK
>B.US.2003.APV_7.DQ869031
TEKLVKEAATTNKAYDTAVHTDNQVVMGVNNVWKNVEQEIISDQKKLLVTNTNYNGTQTNTSGNWKKMEAGEIKNSNITTDMQDRYQKEYALFYRPIVEIGN--SSYRLISNTSVLTQAVSEYYAFILKNNKTSKPTNVTVQKVVQLAEGEVVIRSENFTNPVKTIIVQKDPVKINTPNNNTRKGIHMGPGRTFYATGEIIDIRQHNLSGAENKTNQIVKKKEQFGNKTIIFQPHAQIVKHMFNGYDSTQNSTWNTWNESNGTRENDTITLPRIRQIINMWKVKMYARRINSILLLT--SNSSNETRGDMRDSKVVKVELITTRVEK
>B.US.2005.WICU_SGA_B23.EF593279
VEQTVKEATTTDKAYDTAVHTDSQVKLEVNNMWKDVEHEIISDQKKILVTNTHKISVKNVTYSTDLKNITEDMKNSNTTTILRDKVTKEYALFYKSVVPLDNDNTSYRLINNTSTITQAISEHYAFILRNNKTSKPTNVTVQRVVQLTGEEIVIRSDNFTDNAKPIIVHNESVEINTLSNNTRKGVHLGPGSAMYATGEIIDIRQHNISEAKNNTRQIAKKGEQYGTNTIVFTNSSPIVMHTFNGYNTTKNSTWHNTTSWNSTETNSTITLPRIKQIINMWEVRMYARQIRSNLILTGNTTNTSETRQNMKDSKVVKIELITKKVEK
>B.CH.2003.NAB02_pre_cl_3_3.EF643656
KENLVKEATTTDKAYDTVVHTDNQIELIVNNMWKDADHEIISDQKKLLVTDTNISTNGTNS----TLEAVKEMTNSNLTTSRREKMQKEYALFYKLVVPIDKNKTRYRLISNTSVITQAVSEHYAFILKNNKTNLPNNVTVQKVVQLAEKEVVIRSANFTDNAKIIIVQNVSVGINTLNNNTRRSINIGPGRAWYTTGEVIDIRKNTLSRKSNDTQKVVEKREQFGNKTIIFKQSSLIVSHSFNGYNTTQNSTWEVNNESNTTISNDTITLPRIKQIINMWKVKMYAKLIRSNLLLTGGPNGTNEARADMRDSKVVQLELITKKVEK
>B.US.2003.04013296_3_A10.GU330524
AEQLVKDANTTDKAYDTVVHTDNQIELKVDNMWKNVEHEIISDQKKLLVTDNNTVTPTRTNTTNNSSWEKEEIKNSNITTSIRDKVQREYALFYSLVVQIDK--TSYRLINNTSVITQAVSEHYAFILRNDKKSKKDNVTVQKVVQLAEGDVVLKSDNFSNNAKTIIVQNETVRINSPNNNTRKGIHIGPGRAFYTTGEIIDIRKHNISRTNTNTGQIAKKGEQFNTSTVNFRPSSPIVMHSFNRYNTTKYSNWTINGYENDTGTNDTIILPRIKQIINMWEVKMYAKPITNSLLLTGRTNNETEIRVDMRDSKVVEIQLITKKVEK
>B.US.2006.502_0897_RH03.JF320497
KEKSVKEATTTDKAYDTAVHTDSQVLLAVNNMWKNVEHEIISDQKKLLVTNTNVTSNVTSSNNTTSDIKDGGMKNSNITTGRRDKMKKEYALFYSLIVPIDNNNTSYMLRSNTSVITQAISEHYAFILKNDKKNSLRNVTVQKVVQLAEEEVIIRSENFTDNAKNIIVQTEAVNITIPNNNTRRRISMGPGRVLYTTGEIIDIRKHNLSRTQNNTKQIAKKTEQFGNKTIIFKPPSLIVTHSVNGYNTTKNSIWNETQTWNETERGVNITLPRIKQIINMWEVKMYARIIQTNLILTGETSNGNETRGDMRDSKVVKVELITRRVEK
>B.US.2005.05US_SAJ_NVS9.JF689860
-ENLVKEAVTTDKAYDTVVHTDDQIRLEVDNMWKNVEHEIISDQKKLLVTNTNLNNTKTNDADNTNKVETGDMKNSNITTGMRDKVQKKYATFYNLLVKMNDDNTSYRLVSNTSVITQAISEHYAFILKNDKKNTPKNVTVQKVVQLAEEEVVIRSENFTNNAKVLIVHNESVAINTPGNNTKQSITMGPGRAFYTTGKVIDIRQHNLSRTENTTKRIAKKEEQF-NKTIAFKQASPIVTHSFNGYNTSENWT-----EGKPANTEDKITIQRIKQIINMWEVKMYASQIRSTLILTGNDTRENETRGDMRDSKVVKIELITKKVEK
>B.TH.2005.05TH356883.JN248345
TDNLVKEATTTDKAYDTVVHTDNQILLEVNNMWKDVEQEIISDQKKLLVTNTDAKGEEATNPSSPRRMEEGEMKNSNVTTNIGDKRRKEYALFYRLVMSIDKDNQSYALINNTSVITQAVSEHYAFILKNDKQNTPTNVTVQKVVQLSEGEVVVRSENITNNVKNIIVQNESVVINTPNNNTRKSISFIPGSTFYAT-DIINIRQHNISAEKKSTKKIATKREQFENKTISFEHSTPIAMHSFNGYNTTQNTTWLSNGLNGTWDENSTIILPKIKQIINRWEVKMYAQLINANLLLTGDNETNKEIRVNMKDSKVVKIELVTKRVER
>B.US.2006.BP00055_RH01.JN687750
AENLVKEATTTDKAYDTVVHTDNQVVLGVDNMWKNVEHEIISDQKKLLVTHTNYSGNVINVTIKIDEEMKGEIKNSNITTHLRDKVQKARAFFNRLVVPIDNDNTSYRLISNTSSITQAITEHFAFILKNNKTDKSTNVTVQKVVQLAEEEIVIRSENFTNNAKTIIVQTEPINITVPNNNTRTSIHMGPGKAFYAAGEVIDIRRYKINITENNTEKIVGKREQFGNKTIVFNQSSPIVTHSFNRYDTKKNSTWWVNNTKGDETRNGTIELPRIKQIINMWEVKMYARQIQSNLLLTGNETNGTETRGDMRDSKVVKIELIGRKVEK
>B.BR.2003.03BR1020.JN692445
EEKLVKEATTTDKAYVTMVHTDNQVVLGVNNMWKNVEHEIISDQKKLLVTENDAKLNSTKTPNNSNLGIEGEIKNTNVT-SMG-KSRKENAIFNKLIVPIEDSSKSYMLTSNTSVITQAVSEHYTFILKNDKKNSPTNVTVQRVVQLAEEEVMIRSQNFSDNAKTIIVQNDTVQINTPHNNTRKSIRIGPGAAFYATGDIIDIRQHNISRAENKTKFIVAKQEQFNITKLNFRNSSPIVMHSFNAYNTTKNSDWDNGT-WNDTNKGENITIPRIKQIINRWEVKMYAQQIRSNLLLTGSETNRTEIRTDMRDSKVVRIELITKKVEK
>B.BR.2004.04BR1047.JN692450
TEQLVKEATTTDKAYETVVHTDNQVVLAVDNMWKNVEHEVISDQKKLLVTHTNWNGTNTTSTTTIEDKMREEIQNSNITTGIGKKVRKNYAFFNKLIVPIEDNNTSYMLINNTSVITQAVSEHFAFILKNNKTNTPNNVTVQRVVQLAEEEIIIRSENISDNAKNIIVQKETVQINTPNNNTRKSIPMGFGRAFYATGDIIDIRQHNISRTKNNTKQISRKREYFNHNTTIFANASPIIMHSFNGYNTTDNSAWDSTNDTGMGGDGSVIILPRIKQIINRWEVKMYARQISSNLILTGNNTNGTETRGDMRDSKVVKIELSTKKTEK
>B.US.1999.10017FL21_9_66_EPI.JN786767
ADQLVKEATTTEKAYEKVVHTDNQIKLEVNNMWKDVEHEIISDEKKLLVTTSDYLENKTNSNSSLEGMDKGEIKNANITTDIRDKMQKVNATFYKLIVPIDRDNISYRLISNTSVIKQAVSEHYAFILKNDKGNTPRNVTVQRVVQLAEEEIVIRSENFTDNVKTIIVQKMPVTIEIPNNNTRRGIHIGPGSAMFTTGDIIKIRQHNISRADNNTRQIANKGNQFMNRTIIFDQSSPIVTHSFNGYNTAENSTWNVSTSTWNGTDRSNITLPRIKQFINMWEVKMYASIIRKNLLLTGNTTNKSEIRIDMKNSKVVKIELVTKRVEK
>B.KR.2004.04KJS8.JQ316130
AGGLVKETTTTDKAYDTAVHIDNQVVLEVNNMWKNVEHQIISDQKKLLVTNSNYNGTYNATSPTTSNVEEGEMKNSNVTTTIRDKMKKEHALFYRLVAPLENNNTTYTLMNNSSTLTQAVSEHYTFLLQNDKKNTPSNVTVQRVVQLAEEEVVIRSENFTNNAKTIIVQNASVEINTPNNNTRRSIRIGPGSAFYTTGEVINIRLYNISREKNKTEQLVIKGEQF-NKTIITFNSSPIVMHSFNGYNTTPNSTW----RYNSTGEEETIILPRIKQIIISWEVTTYASIISSNGLLTGNGTNDTETRGDMRDSKVVKIELITERVEK
>B.DE.2003.HIV_DE_BID-V3307_2003.JQ403048
AEQMVKEATTTDKAYDTVVHTDNQVVLPVENIWKDVEHEVISDQKKLLVTNTNLRNNTTTNNTNSNIEDKEDIKNSNVTTIRRDKVRKEYAIFHELVVPIDDSNSSYMLRSNTSVITQAVTEHYAFILKNNKTSSLRNVTVQKVVQLAEKEIVLRSANFSDNAKTIIVQKEPIKINTPNNNTRKSIHIAPGRAFYATGEIINIRQHNITRKDNKTGQIVAKREQFGNKTIIFNSSSPIVMHSFNGYNTAQNSTWTNDTVNDTKESNDTITLPRIKQFINMWEVKMYAQSIRLNLLLTGGNRSDNETRGDMRDSKVVKIELVTKKVEK
>B.US.2001.HIV_US_BID-V5245_2001.JQ403101
-DNLVKEATTTDKAYKTVIHTDDQVDLTVENMGKNVDHEIISDQKKLLVTYTDARNST-----NITMEERKEIKNSNITTTMRDKVQKQYAIFNSLVVQIEENYSSYRLRSNTSTVTQAVSEHYAFILKKDKQNTPTNVTVQRVVQLAEEEVVIRSENFTDNAKNIIVQNEPVEINTPNNNTRKSVHLGPGRAFYTTGDIIDIRRYTINGTKNNTHQIVKKREQFGNKTIVFNQSSPIVMHSFNGYNSTQNSTWNVTEGLYNTGENGTITLPRIKQIINMWGVRIYAARITSNLILTGNVTSQDETRGNMKDSKVVKIELVTKKVEK
>B.FR.2005.DEMB05FR001.JX140652
DNNLVKEANPTDKAYDTAVHTDNQIMLKVNNMWKNVEHEIISDQKKLLVTNTVATNSSGTN--TTAGSKIEGVKNSNVTTNIRDKMQKAYALFYDLIVPIDNDNSSYRLIHNTSVITQAITEHYAFILKNDKKNTRENVTVQRVVQLAEEDIVIRSENITDNTKTIIVQKEPVEIKTPSNNTRKSIHIGPGRAFYATGEIINIRQHNISKGKEKTEKIANKREQFKNTTIVFNQSAPIVMHSFNGYNSTQNSTWLFNSTGNDTTENGTITLQRIKQIINMWEVKMYARNIRSNLLLTGTNTTNTEVRGNMRDSKVIEIELITKKVEK
>B.JP.2005.DR6737.AB287364
KEQLVKEATTTDKSYDTAVHTDNQMLLVVNNMWKNVDHEVISDQKKLLVTNTDPQTNTTGATGNNTTISNGEMKNSNITTNMSNKVKKEYALFYTLIVPIDDTSTSYRLISNTSVVTQAISEHYAFILKNDKKNTPRNVTVQKVVQLAEEEVIIRSENFTDNAKNIIVQNKTVVINTPNINRRKGLRIGPGRAFFTTGNIKDIKQYNISKTDNNTILIVKKREQYENKTIVFKQSSLITMHSFNGYNTTKNSTWIWNKVNDTRESNDIIRFQRIKQIINMWEVRMYAELIRSNLILTGNSKNDTETRANMKDSKVVQVELITRKVEK
>B.JP.2006.574.AB428562
AEQLVKEATTTDKAYDTAVHTDNQVELKVENIWENVEHEVISDEKKLLVTDTDVGNTTNTNNSDKTRMEKGEIKNSNITTTIRDKARKESALFYRLVVPIDGASASYRLINNTTVITQAVSEHYTFLLKNDKGSKETNVTVQRVVHLAEEKVVIRSKNFSDNTATIIVQNESIVINTPNNNTRKGVHLGPGQAIYTTEAIIDIRQHNISEEKNNNEQVVTKREKFNNATKIVFQPSPIVMHSFNGYNTTENSTWINGTRETNTTSNGTITLRRIKQIINMWRVRMYNAQIRSNILLVGDNSTTTETRGNMRDSKVVKIELVTKKVEK
>B.AR.1998.ARCH054.AY037268
TEQLVKEANTTDKAYDTAVHTDNQVELVVENMWKNVEHEIISDQKKLLVTNTNWMRTNNTLTRINNTMENGEVKNSNITTNMKDKVQKKYALFYDLVEPIDN--SSYRIKSNTSVITQATSEHYAYILKKDKNNTNKNVTVHRVVQLAEEDIVIKSANLSDNTKTIIVQNESIAINTPGNRTRRRITLGPGRVYYTTGEIMDIRKHNLSKADNNTRKIAIKRENF-NKTIVFNQSSLIVMHIFNGYNTTQSSTWNETNWNETNTDNSTITLQRIKQFINMWKVKMYARHIRSNLLLTG-IINTTETRGDMRDSKVVRIELVTKKVEK
>B.US.1998.98USHVTN3605c9.AY560108
TEKLVKEANTTDKAYDTVVHTDNHIELKVYNMWKNVEHEVISDQKKLLVTNKEVKNDTDAT----GTVGGKGMTNSNVTTNIRDKVQKEYALFDKLVVPIDN-ITSYTLISNTSVLTQAISEHYAFLLKFNKTSKEKNVTVQRVVQLAEKEIIIRSDNFTNNAKIIIVHNESVKINTPYHNIRRWIHIGPGRAFYAAKGIQTMRQHNISRTDNNTKQVVEKREQYKNKIIVFNHSSPIVMHSFNGYNTTPNSTWVNGTDTARPNDTDTIKLPRIKQIINLWEVKMYAEQISSNLLLTGSNTNTTETRGDMRDNKVVRIELVTKKVEK
>B.KR.2004.04KJin8_1955.DQ295195
TGGLVKEATTTDKAYDTVVHIDNQVVLPVNNMWKNVEHEIISDQKKLLVTNNINSSSGGSNSSSKGVMVEEGIKNCIITTSRSDKVKKEYALFYKLVVKTDNSNSSYTLMSNSSVVTQAVSEHYTFILQNDKKNSPSNVTVQRVVQLAEEDVVVRSENFTNNAKIIIVQIILVIINTPNNNTRKSISFAPGSTIYATGGIIDIRQHNVSKNENDTKEIVIKREQFGNETIKFNRSSPIEMHSFNGYNTTQNSTWPNSSNSNNTADNGTFILPRIKQIIISWEVKIYASLIKSNLILTGCINITGEIRGNMKDSKVVRIELVTGKVEK
>B.BR.2002.02BR002.DQ358805
TRQLVKEANTTDKAYDTVVHTDSQVPLVVNNMWKNVEHEVISDQKKLLVTNTNLKNDTNTNSSGRMIMEKGEIKNSNITASIKNKVKQESVLFNRLVVPIDNDTTSYILITNTSVITQAITEHYAFILKNDKKNTPTNVTVQRVVQLAEEEIVIRSENITDNTKIIIIQNETVEINTPNNNTRKRITMGPGRVYYATGGIVDIRQHNISETKNSTEKIARKREHF-NRTIVFNRSSPIVMHSFNGYNTTKTGTLNSTGTWHTENQTDTITLPKIKQIINRWEVKMYAKQISSNILLTGNGSDTTASTGDMRNNNVVKIPLVTERVEK
>B.KR.2005.05CSR3.DQ837381
KEQLVKEANTTDKAYSTVVHTDNQIVLEVNNMWKNVEHEIISDQKKLLVTKTNNVNDTTTNKWNGDNSTIGEIKKYNTTTGMIDKMKEEYALFYNLIVPLDNSYANYRLISNTSVIKQAISEHYTFILKNDTKNTPKNVTVQRVVQLAEEDIVIRSENITNNAKNIIVQNELVKINTPNNNTRKSIHIGPGKAFYAAGDIINIRQHNISRKSTDTKKIADKSEQFGNKTIVFKPSSPIVMHSFTGYNTTQNGNWSNGTNDLNNSSSINITLPRIKQIVNMWEVKMYAKQISSNLILTGSNETKGEIRADMRDSKVVRIELVTKRVEK
>B.US.1997.624708_SGA_D14.EF593200
AEQLVKEANTTDKAYDTVVHTDNQVKLEVYNMWKNVEHEIISDQKKLLVTSKEAGNATNTTSTNITNDSLGEMKNSNITTSLKEKV-QNYAIFSSLIVSMDKDNSSYRLIKNTSVITQAVTEHYTFLLKNDKKNTPKNVTVQRVVQLAEEGVVIKSENFSNNAKNILVKNETVEINTPNNNTRKGIHLGPGKVLYAT-DIIDIRRYTLNGTENNTNRIVLKREQFGNKTIVFDPLKLIIMHTFNGYNTTQNSTWENSTLFNSTGENDTITLPRIKQIINMWAVKMYARPITKNLILTGNSSSNNETRGDMRDSKVVKIELVTKKVEK
>B.US.1999.9079_09_SGA_TA1.EF593213
-TQLVKEANATDKAYDTMVHTDNQVIM-VNNMWKNVEHEIISDQKKLLVTRTDVDTNKTSTTTNIPMMEQGELKNSNVTTNIRDKMQKEYALFYKYVVPIANNYTNYRLTSNTSVITQAVSQHYAFIIKNDKQNTTKNVTVQRVVQLAEGDIVIRSENFTDNAKTIIVQNETVEIDVPNNNTRRSITIGPGRAFYATGKIIDIRKYTLNKTKENTGKIAKKGEQWNKTIITFNQSSPIVMHSFNGFDTTQNSTWTRNDGSNNTKANSTILLLRIKQIINMWEVKMYARKIRLNLLLTGPNNKTNDTRGDMRDSKVVQIEILTKKVEK
>B.US.2003.MEMI_SGA_E14.EF593228
AEQLVKNATTTDKAHDPVVHTDSQVVLEVYNMWKNVEHEIISDQKKLLVTHTNVTTNETTTGSNDTMRGEGEMKNSNVTTDLRDKIKKEYALFYTIIVQMGENSTSYRLISNTSVITQAVTEHYTFIIKNDKQSKAKNVTVQRVVQLAEEDVVIRSDNFTDNAKTIIVQNETVKINTPNNNTRRSIHIGPGRAWFATGDVIPIRKYNISRANNKTIRVVTKQEQYKNKTITFKPSSPIVMHTFNRYNTTQNSTWGPNRLNETGESNETITLPRIKQIINLWEVKMYASQISSNLLLIGDNNNTIEIRGNMRDSKVVKIELITKKVEK
>B.US.2004.SAMI_SGA_A23.EF593238
-NQLVKEATTTDKAYVTAIHTDNQVVLEVNNMWKDVEHKIISDQKKLLVITTNLTNITNS-ETNITSRGDIGMTNSNITTGIKDKVQREYALFYKLVVPINNNNTSYRLRSNTSVITQATSEHYAFILKNDKKNTPTNVTVQRVVQLAEEEVVIRSVDFTNNAKTIIVHNESVEINTPSNNTRKSIQMGWGRAFYATGQIIDIRQYDINRTKNKTEQVAAKREQF-NKTIVFKNSSPIVMHSFNGYDSSPNSTWNGTD-RSDNTPGENITLPRIRQIVNRWEVKMYAQQIRVNLLLIGSNTTNNETRGDMRDSKVVKIEVITKKVEK
>B.US.1999.Z10_SGA_A7.EF593285
-TQLVKDATTTDKAYDTVVHTDNQVVLGVDNMWKNVEQEIISDQKELLVTNNNVTMENDTKTTNATISEGSDMKNSNVTTDVRDRMKKEYALFYSLLVKMNDSDTNYRLISNTSVIKQAINEHYAFILKNNKTNSPTNVTVQKVVQLAEEQVIVRSANFSDNTKTIIVQNETVRINTPGNNTRKSINIGPGRAIYTTGAIIDIRQHNVSRTQNNTKQIVEKREQFNNKTIVFKPSSPIVMHSFSRYNTTQNSTWNVTGVTNNTQGNDTIILPRIKQIINMWRVKMYAGHLNSNLLLTGNSSDNSETRGDMRDSKVVKLELVTKKVER
>B.US.2001.Z30_SGA_E13.EF593293
EDQLVKEATTTDKAQDPVVHTDSQVVMGVHNVWKNVDHEIISDQKKLLVTNTDYTGNTTNTVNASSTLEETGMKNSNITTSIKDKRYQDYALFYKLVVAINNDNASYRLINNTSVITQAVSEHFAFILKNNKTNKPKNVTVQKVVQIAEEEVVIRSENFTNNVKTIIVQNKTVEINTPNNNTRKSIPMGPGRAWYATGNIIDIRQHNLSRAQNDTKKVVEKTEKYGNKTIAFRPPVPIIMHTFNGYNTAQNSTWSGGQSNGTEDNSTNIRLPRIKQIINMWEVKMYARQIRSNLLLIGTNNSNTETRGNMRDSKVVKIELVTKRVEK
>B.US.2006.2866_P4.FJ152547
TENLVKEATTTDKAYDTAVHTDNQILLKVNNMWSNVEHEIISDQKKLLVTNTDYNGTCAKDNDTVDNSSIGEVKNSNITTGIRDRVQKDYALLYKLLVQIDENRHRYRLINNTSVITQAVSEHYAFILKNDTKNSPTNVTVQKVVQLAEEEVIIRSANLSDNTKTIIVQNKSVEIKIPNNNTRRSVHIGPGSAFYTTGEIINIRQHNISGTDNNTTWIAIKREQFPNTTIAFNHSSPIVMHTFNGYDTTKNNSWNGT-WSNNSTANITITLPRIRQIVNMWEVKMYARIINTNLLLTGNTINKTETRGDMRDSKVVQIKLITQKVEK
>B.US.2004.CR0116Y.FJ469698
NETLVKEATTTDKAYTTAVHTDNQVPLIVENMWKNVEHEIISDQKKLLVTNTDVLRNASSTNKTELEMEPGEIKNSNITTSMKDKLQKEHALFNKLVVSIDSSYTSYRLVSNTSRITQAISEHYAFILKNNKTSKLGNVTVQRVVQLAEDEVVIRSENFTDNTKTIIVQNETVQINTPIIKIRKGIHMGPGKAFYATGDILDIRRHNISGIKNNTKQIVDKRERFPNRTIIFNQSSPIVTHSFNGYNSTPNSTWHSNG-TIESANRTNIRLMRIKQIINMWGVKMYATLIRSNLLLTGLNNSDNETRGNMKDSKVVRVELVTKKVEK
>B.US.2006.502_0572_FL06.JF320038
ADNLVKEAKTTDRAYDTVVHTDSQIPLEVKNVWEYVEQEIISDQKRLLVTNSDLTSTNITNNSTRWVEEPGEIKNSNVTTNIRGKMQTEYALLYKLIVQMDDSNSSYRLISNTSVITQAVSEHYAFILKNDKENKDTNVTVQRVVQLVEGDIVISSDNFTDNAKTIIVHNESVEINTPNNNTRKSIPLGPGRAFFTTGEIIDIRKHNISRASDKTKQIAIKGEQYENKTIVFNQSAPIVMHSFNGYNTTQNSTWNNGTNATTDSNATVITLPRIKQIVNMWEVKMYAKKIRSNLLLTGSSSNETETRGNMRDSKVVRVELVTKKVEK
>B.CA.2006.502_1027_wg02.JF320411
AEQLVKEANTTDKAYETVVHTDNQVLLEVNNMWKNVEHEIISDQKKLLVTQTDVNVTRTNETSSWKKMDTGEIKNSNVTTDRRDKMQKEYAYFYKPVVQINDESDSYRLISNTSVITQAVSEHYAFIIKRDNKNTPKNVTVQRVVQLAEEEVIIRSENFSNNAKTIIVQNKSVEIHMPNNNTRKSITIGPGRAFYTTGQIIDIRQHNISGTAKEAKQTVIKEEQFRNKTIVFTNSSPVAMHTFNRYDSTPNSIWNKTEWNSTTDIPENITLRRIRQIINMWEVKMYASPINTNLLLTGNLSSTNETRGNMRDSKVVKIELVTKRVEK
>B.US.2006.06US_SAJ_NVS39.JF689876
KDNLVKEATTTDKAYDTVVHTDNQVVLEVNNMWNNVENEIISDQKKLLVTNTKPDPRNA--SSYEEERGREEIRNSNITTSIRDKRQKEYAIFNILIIPVYNDNISFRLISNTSTITQAISEHYAFILKNDKKNTPTNVTVQRVVQLAEEEVVIRSANISNNAKTIIVQNGIVEMTMPNNNTRKSINMGPGRAFYATGDIIDIRQHTLNRTHDDTKRIVIKREQFGNKTIIFNHSSLITMLSFNRYNTSQNSTWNGTK-SNNNGINDTIILPRIRQIINMWKVKMYARKIEKNLLLTGNTNTNTETRGNMKDSKVVKIELVTRKVEK
>B.TH.2004.04TH803686.JN248333
TEKLVKEATTTDKAYDTVVHTDDQVALEVSNMWQNVEHEIISDQKKLLVTNTDLTFNNTEAGNSSNFEGAKDMRNSNVTTSIRDRIKKEYAFFYKLTVAIDGVNNSYRLINNTTTITQTVSEHYTFLLKKDKKSTPKNVTVQRVVQLAEEEVVIRSVNFSNNAKNIIVQNEPVEINTPNNNTRKGIHFAPGSTFYATGEIIDIRQYNVSGAKNRTKQVAMKREQFVNKTIIFNSSSPIVLHSFTGYNTTQNSTWKVNSGDNNDENNSTITLPRIKQIINRWEVKMYASLISSNLLLTGDDSNNTETRADMKDSKVVRIELVTKKVEK
>B.BR.2005.05BR1079.JN692462
QEKLVKEAKTTDKAVDPVVHTDKQIVLEVKNMWKDVEHEIISDQKKLLVTNTDISTNNTNSSSSWKNMELGEMKNSNITTNIGNKMQKEYALFYKLVQQIDN--TSYTLINNTSVITQAVSDHYAFIVKNDKKNTPKNVTVQKVVQLAEEEIVIRSENFTNNAKIIIVQNESVEINTPNNNTRKGIHMGWGRAFYATNAIVDIRQHNLSKENERTKQVAEKQKQF-NTTIIFNQSAPIVMHNFNRYNTSPNSTWKIG--TNKSIENGTITLPRIKQIINRWEVKMYAEPIRSNLLLTGGSETSNETTGDMNMCLDMEMEVLTKKVEK
>B.US.1999.CA110LNepi112_239.JN786795
AEQLVKEATTTEKAYDTVVHTDNQIVMEVGNMWKNVEQEIINDQKKLLVTNTDYSGNTNKT--NSSLEEKGEIKNSNITTNRKNKVKKEYALFNKLVVPIDNNDTTYMLVSNTSATTQAVSEHYAFILKNNKTNKQRNVTVQKVVQLAEEDIVIRSENFSDNAKNIIVQKTPVEINTPNNNTRKSINMGPGRAWYATGGIIDIRQHNISSKKNNTRQIAKKGEQF-NKTVIFNNASPIVMHSFNRYNTTPNSTWNTSDDTTEGSNDTVVTIRRIKQIINMWAVKMYAELIRSNLILTG-NDTRNETRADMRDSKIVQIELVTKKVEK
>B.US.2003.HIV_US_BID-V5279_2003.JQ403106
ANNLVKEADATDKAYDAVVHTDNQIELKVNNMWKNVEHEIISDQKKLLVTENDTLGNQTINDVLRNNKMNGEIKNSNTTTNIQNKWQKEYALFHRLLVPIDKNVSNYILISNTSVITQAVSQHYAFILKNDKENTPKNVTVQKVVQLAEEGVIIRSENFTNNAKTIIVQKERVEIRIPNNNTRRSIHIGPGRAFYATGEIIDIRRHNISGKNNETGKIAEKKEQF-NKTIAFEPSSPIVMHSFNGFNTSKT--WKSTNRSLSIGENDTITLPRIKQIINMWSVKMYAKQIKTNLLITGETDNSTEIRGDMRDSKVVKIELVTKKVEK
>B.TH.2006.AA011a09R.JX446817
AEQSVKEATTTDKGYRTAIHTDNQIVLEVKNMWKNVEQEIISDQKKLLVTHTDAKANTTNT--TETPDMKGEIKNSNVTTTIRDKITKEHALFYRLVVPIEDSNSTYRLINNTSVITQAVSEHYAFIVKNDKNNTLRNVTVQKVVQLAEEDVVIRSENFTDNVKTIIVQNESVQINTPNNNTRKSIHIGPGRAFYAAGDIIDIRQHNISSEKNKAGQIVIKREHYQNKTIKFNSSTPIVMHSFNGYNTSKNSTWNNT--SNDSTSNGTITLPRIKQIINMWQVKMYAQQINSNILLTGGNTNDTEVRADMRNSKVVQIEVITKRVEK
>B.JP.2005.DR6871.AB588271
SEKLVRETNTTNKAYDTVVHTDNQQILEVENMWKNVEHEIVSDQKKLLVTNIDPPTNGTN-----SPIEKGEIKNTNITTNIRDKKQKEYAYFNKLLVQIDDSNTSYRLIGNTSVITQAISEHYTFIFKNDKKNSSKNVTVQRVVQLSEEDVIIRSENFTDNAKTIIVQNESVIIHTPNNNTRKGISMGPGRAFYATGDIINIRQHNISKTQEKTKMIAIKREQYNSTKIVFNQPSLIVMHSFNGYNTTQNNTWNGTHYTLNSSEDKNITLQRIKQIINMWEVKTYAKQIRSNLLLTGNKTSDPEIRTNMKDSKVVKIELVTRKVEK
>B.UY.2001.01UYTRA1179.AY781127
TEKLVKEASTTDKAVDTVVHTDNQIVLGVNNAWENVDHEIISDQKKLLVTHTEITLKCNTSSSSEWEEMKKEMTNSNITTSIKDKIQKEYALLHKLIMPIANDNKSYALINNTSVITQAVTEYYTFIIKNDKKNTPTNVTVQRVVQLAEGEIKIRSKNISDNAQIITVQNETVEINTPSNNTRKSIHIGVGRALYATGDIIDIRQHNLSSTKNNTRQVAKKTELFNNKTIVFNRSSLIVMHSFNGYNTTENSTWPFNSANESGTSERNITLPRIKQIINRWEVKMYAQRISSKMLLTGETRNDTETRADMKDSKVVKIELITRQVEK
>B.US.2001.APV_3.DQ869027
AEQLVKEATTTDKSYDTVVHTDNQVRLEVNNMWKNVEHEIISDQKKLLVTNTDYKGENAT---APTATSAGEIKDSNITAAIRDKVKKENALFYKSIVPIDDTPTIYRLISNTSTITQAVSEHYAFILRNDNMNTPTNVTVQRVVQLAGKEVVIRSENITNNAKTIIVHNESVQINTPNEYRTRRIHIGPGRAFVTTKSITDIRQYNISRKDNKTALIVDKRGQFKNKTIVFNHSSPVVMHSFNRYNSTQKSTWHVNGTRNGTEGNDTITLPKIKQIINMWKVKMYAKNITSNLILTGEIENTTEIRGNMRDNKIIKLELITKKAEK
>B.US.2003.AS1M6envc25.EF125655
TEKLVKEATTTDKAYETVVHTDNQIELKVNNMWKNVEQEIISDEKKLLVTNTDNNTTNGTTNGNGTAEEKGEMKNSNITTAIRDKIQKEYALFYKLLTPIDNDNTSYRLISNTSVLTQAVSEPYVFMLKRDKNNTQTSVTVQRVVQLAEGEVVIRSENFTNNAKIIIVQNHSVKINTPYRVTKRIMHIGPGRTFHTTG-TINIRHYNISRKDNNTAQIVEKKEQFGNKTIIFKPSSPIVTHSFNGYNTTGNSTWNSTS-TELNDTTGNIKLPRIKQIINMWKVKMYAEVIQSNLILTGNDTMGNETRGDMRDSRVVKIELITKKVEK
>B.US.2001.Z27_F10.EF593291
ADQLVKEATTTDKAYDTAVHTDSQVVLGVNNMWKDVEHEIISDQKKLLVTNTDLRNATNIT--TTLEMERGEMKNSNITTNFQKRWKTERAIFNSLVVQDDTGNASYRLRSNTSVITQAISEHYAFILKNNETNTPTNVTVQKVVQLAEKEVVIRSENFTNNAKVIIVQNKSIEIITPNNNTRKGVHFGPGKAFFLTGDIIDIRQHNISKANTNAEQIVEKREIYGNKTINFTQPSPIVMHTFNGYNTSKNSTWGTWNTKGSNDTGGNITLPRIKQIINMWGVRMYARQIKSNLILTGGTNSTTEIRGDMRDSKVVKIELITKKVEK
>B.BR.2003.BREPM1027.EF637054
EDKLVKEATTTDKAYDTAVHTDDQVVLEVNNMWKSVEQEIISDQKKLLITNSNTERNVTGIKNITDNSIKEEIKNSNVT-SIGNKVRKEHAIFNKLVVPINDNYTNYMLISNTSVVTQAVTEHYAFILKNDRKKSPKSVVVQKVVQLAEEEVIIRSENFTNNARTIIVQNGTIQINTPNNNTRKSINMGPGRAFYATGDIIDIRQHNISRKDNKTEQIVRKREQFGNKTISFKQSAPIVMHSFNGYDTAKNSTWIWNSNDSSTNETSIITLPKIKQIINRWEVKMYARQIESNLLLTG-NSSNNETRGDMRDSKVVKIELLTKKVEK
>B.TT.2001.01TT_CRC50077.EU839610
AEQSVKEASTTDKAYDPVVHTDNQVVMAVNNMWKNVDLDIISDQKELLVTNTDVEKNNASSSNSWDKGEKGEIKNSYVNTGIKDKV-QEYSLFHKLVVPIDGSSGRFILIHNTSVIKQAVSKHYAFILKNNKTNTPTNVTVHKVVQLAEEDIVIRSENLTDNAKTIIVHKEPVVINTPNNNTRKSIHLGAGRALYTNGEIINIRHHNISRTQNKTGEIVKKREKFGNKTIFFNQSSVIVMHSFNQYNTTKSSTWHTNHNNNGDNTGENITLPRIKQIINMWRVKMYARQIRTNLLLTGDSNSTSETRGNMKDSKVVKIELVTKKVEK
>B.BR.2004.BREPM1066.FJ195090
EEKLVKEANTTDKAYSTAVHTDNQVVLEVNNMWKDAEHQIISDEKKLLVTNTELSITTCTNNTCIDEQMRGEIKNSNITTSIKNKMQKEYALFYKLIAPIDDDNTSYTLISNTSVITQATSEHYIFILKNDKKSTPKNVTVQRVVQLTEEDIVIRSENFTDNAKIIIVHNESVEINTPNNNTRKSIHMGWGRAFYATGEIIDIRQHNLSKAKETTKRVAIKREQY-NKTIAFNKSSPIVMHTFNGYNTTQNFTWNGTEIGNNSTKEKNITLPRIKQIVNRWEVKMYASYIKVNLLLAGSENNNTEIRLNMKDNKVVKIELVTLKVEK
>B.US.2002.PRLS08.FJ469757
TEQLVKEATTTDKAYDTVVHTDNQVVLAVNNVWKDVDHEVISDQKKLLVTNSDYEGNTTR-QNITMKEEKGEIKNTKITTDIRDKMRKEYALFYKLITPIEENYTNYRLISNTSVITQAVSEHYAFILKNNKTNKPTNVTVQRVVQLAEGDVVIRSVNFSNNAKTIIVQNQSLEINTPNNNTRRSIHMGLGRAWYAAGGIVDIRKHNISGTKKNTKQIVKKGDQFKKTTITFNHSSPIVMHMFIGYNSSQSSTWNRTNGLNYTNGNDTITLPRIKQYINMWEVKMYARQLNSKLLLTVNDTDKNETRQDMKDSKVVKIELITRKVEK
>B.US.2005.P9_DAY_1.FJ653548
AEQLVKEATTTDKGYDTAVHTDNQMVLEVNNMWKDVEHEIVSDQKKLLVTNTDTSVSNTDD-PAISNEEKRIMKNTNFTTSVG-KMKKERALFYSLVVPIDVDNTSYRLISNTSVITQAISEHYAFILKNDKKNTPKNVTVQRVVHLAEEEVIIRSENFSNNAKTIIVQNASVEINTPNNNTRTSIHMGPGRAYYATGDIIDIRKYNISRIKNNTQQVVKKGEQFNTTTIIFKPPSPIAMHSFNGYNTTNNSTWTRSDTTGPNNTTETIILPRLKQIINMWGVRMYARQIRSNLLLTGNSSNSNETRENMKDSKVVKIELITKKVEK
>B.US.2005.04013396_0_A1.GU330692
GDKLVRDAVTTDKAYDTVVHTDNQVVLEVYNVWKDVEHEIINDQKKLLVTNTKINNTNNATDNVNVTAKEDIMKNSNITTGVKDRVKKEYATFYSLIAPIEDDSISYRLISNTSVITQAVSKHYAFLLKNNKTSKDTNVTVQRVVQLAEKEVVLRSENFTNNAKTIIVQKTPVNINTPNNNTRKGIHIGPGGAFFTTGQIIDIRQHNISKRANETGQVVIKRKQFGNKTITFKQPSPIVLHSFNGYNLTQNSTWNSTESSNSTEGNDTISLPRIKQIINMWEIKMYAAIIRSNILLTGSTDNTTEIRADMRDSKVVKIELITKKVEK
>B.US.2003.PSL024B1.GU562271
KEQLVKDATTTDKAYDTVVHTDNQVVMPVNNMWKNVEHEIISDQKKLLVTNIDWNTTSTVNNINKGGMMEGEIKNSNITTDMRDKIQKQYALFYKLVVQIDDTNKKYRLISNTSVITQAITEHYTFIIKNDKKNSPTNVTVQRVVQLAEEDIILRSSNFSDNAKNIIVQNKSVEINTPSNNTRKGIHIGPGRAFYTTGEIIDIRQHNISRQEEDTEKVSTKKEQF-NKTIAFKPPSPIVMHSFNGYNSTPNSTWSKNATTQQSNNSTTIVLTRLKQIINMWEVKMYAKVIKSNIILTG--ANNTETRADMRDSKVVKIELVTRKVEK
>B.US.2005.1586_A1.HQ216730
AENLVKEATTTDKGYDTVVHTDNQMPMEVNNMWKDVEHEIISDQKKLLVTNTEYTGNYTGNTNTTTPTNSSEIKNSDVTSSMRDKMQREYALFYKLIEPMNKNNVSYRMINNTSVITQAVSEHYAFILKNNKTNTPTNVTVQRVVQLAEEEVVIRSQNFSDNIKTIIVQNETVEINTPNNNTRKSIHIGPGKAFYATGQIINIRQHNISSKKNQTEQIVKQRKQYVNKTIVFKQPSPIVMHSFNGYNTTQNSNWTVDANATLNDTDKNITLPNIRQIVNMWTVKMYAKQIRSNLLLTGSKTNDTETRGDMRDSKVVKIELVTRKVEK
>B.BR.2006.P1357_E2.HQ236571
-EQLVKEATTTDKAYATVVHTDNQIRLEVNNMWQNVDQEIISDQKKLLVT-TDLNVTGNNGNRNQENMVGEGMSNSTITTSVKDKRQNEYALLYKLIVPIDKDNTSYRLRSNTSVITRAVADRYAFIRKNDKKNTPANVTGQRVVQLAEEGVVIRSKNITDNAGTIIVQ-EPVEINTFNNNTRKGIHLGQGSAWYATGSIIDIRQHNISRAKNNTKQIVDKREHF-NNTIVFNHSSLVVMYSFNGYNTTKNSTWFQNNGGLGNTTKDTITLPRIKQIINMWRVKMYAAQIRSNLLLTGKSTEQPEIRGDMRDSKVVKVELITKKVEK
>B.US.2005.502_0223_wg1.JF320059
AEQLVKEASTTDKSYSTQVHTDNQVRLKVNNMWKDVDHEIISDQKKLLVTDTEVRTNTNTTTTTSSIDGREEIKNSNITTNIRDKIQKQYALFYTLIVPIEESNTSYRLISNTSVITQAVSEHYAFILKNNNTNSPTNVTVQKVVQLAEEDVVIRSENFTNNAKTIIVQKEPVEINTPNNNTRKSIHIVPGRAFYATGDIIDIRKYTINATKNSTGQIVEKQEQFKNKTIIFNSSSPIVMHSFNGYNTTQNSIWPTNDTSKGTNIKGNITLPRIRQIVNRWEVKMYAKPITINLLLTGASNGTNETRGDMRDSKVVKIELITRRVEK
>B.US.2006.502_0839_RH01.JF320259
AEKLVKEAKTTDKAYDTVVHTDNQIELVVNNVWKDVEHEIISDEKKLLVTTTNVTNDTQSTSSGVKEEIKGEIKNSNVTTVRRDKIKKEHALFYSLVVPIDGDNNSYILRSNTSTITQAVSEHFAFILKKDKKNTPANVTVQRVVQLTEEEIVIRSENISNNAKTIIVQKEAVKINTPNNNTRRSIPIGPGRAFYATGNIIDIRQYTIRKKENNTKEIVKKREQFNNKTIVFNQSSPIVMHSFNGYNTTPNSTWNYTDDTLNNDTEENITLQRIKQFINMWKVKMYASQINSNLLLMGNQSESSETRGDMRDSKVVKIELVTKKVEK
>B.US.2006.502_1512_FL01.JF320356
AEDSIKEATTTDKAYDTVVHTDNQIGLEVNNMWKNVDHEVISDQKELLVTNTNLRNTTNAT--NETMKGGGEMKNSYTTTKMGDKTHKNQALFYSLIVPINDDNTSYRLISNTSIITQAISEHYTFILKRDKKNTPRNVTVQRVVQLAEEEIVIRSENFTDNAKTIIVQKEAVNITIPNNNTRKGIHMGPGRAFYTTGDIIDIRQHNLSRTQEKTQQVGEKREQFKNKTIVFNQSSPIVMHTFNGYNTTINSTWNDT--KGTNSTNDTITLPRIKQIINMWRVKIYASPIRSNLLLTSNNSTKNETRGDMRDSKVVKVEVITKKVEK
>B.TH.2005.05TH736580.JN248354
AEKLIKEATTTDRAYDTVVHTDNQVVLGVNNMWKNVEHEVISDQKKLLVINSDYLGNNNTNNNSSREMMGGEMKNSNITTSIGEKA-KNAALFYSLVEPIENSNTSYRLRSNTSIITQAVSEHYAFILKNNKKNTPKNVTVQKVVQLAEGEVVIRSSNFTDNAKIILVQQEPVTINIPNNNTRKGIHLGPGRALYTT-EIVNIRQYNISREKNNTGEIVKKREEFQNKTIIFNQSSPIMMHSFNGYNTSQNSTWFVNGTVPNNDTEKIITLPKIKQIINMWEVKIYAAPINSNLLLTGNETTTNETRGDMRDSKVVKIELITRKVEK
>B.US.1999.4030_P52.JN562759
AEQMVKEATTTDKAYDTVVHTDNQVLLEVNNMWKNVEQEIISDQKKLLVTDIDYNNTNRNTKSPEVTMERGEIKESNITTSVRDRVQKESALFYRPLVPLNDNNTSYRLISNTSVIKQAVSEHYAFILKKDKKNTPKNVTVQRVVQLAEEEVVIRSANFTNNAKTIIVQNESVEINTPNN-IIRSTHRGLGGPFHTMGKIIDIRKHIINGTTWETGQVAEKREELGNDTIDFKPHSLIVTHSFNRYNTSKNSSWNGT--WISNNTAGNITLPRIKQIVNMWEVKMYANTISLNLLLTGNETHSNEIRGDMRDSKVVQIELVTRKVEK
>B.US.2006.BP00054_RH01.JN687749
TEKLVKEATTTDKGYKTAVHTDNQVVLEVDNMWENVEHEIISDQKKLLVTHTNVNATSTNS-IDSANRYSSGMKNSNITTNLRDKVKKEYALFYDLIVPIDK--NSYRLISNTSVLTQAISEHYAFILKNNKTEKPTNVTVQKVVQLAEEEVIIRSVNFTNNAKIIIVQNESVEINTPNNNTRKGIHIGPGRAFYATGEIIDIKRHNITREKNNTKQVVEKREQFKNKTITFKNSSPIVMHSFNGYDTTPNSTWPWNSWNDTNTNNTNITLQRIKQIINMWEVKMYAKQIRSILLLTGSSENNTEIRGDMRDSKVVKLELVTKKVEK
>B.BR.2003.03BR1046.JN692447
ADHLVKEPPTTDKAHYTMVHTDNQVVLEVNNMWKDVEHEIKSDQKKLLVTNTDWENKNITNSMNTNIIEKGEIKDSNITTSIKDKVQKVYAQFYKLVTPIGDNYTNYRLINNTSVITQAVSEHYAFILKNDKKNTPKNVTVQRVVQLAEEEVVIRSKNFTNNAYTIIVQNETVQINSPGNNTRKSIHLGPGSVFY-TGEIIDIRRYNISGKANKTNQIATKREQFENKTIIFQPSSPIVMHSFNGYNTTQNWD------DNSTWTEGKIILPRIKQIVNRWEVKMYARSINTNLLLTG-NGTNNETRGDMRDSKVVKIELVTKKVEK
>B.KR.2003.03KDE11.JQ316128
TGGLVKDAKTTDKAYSTAVHVDNQVDLKVNNMWKNVDHEIISDQKKLLVTNTHNVTGTNATTTTTTNIDDGNMKNSNVTTNIGNKLQKEYALFYKLVVPIDKDNTSYTLIHNSSVVTQAVSEHYAFILKKDKKNTPKNVTVQRVVQLAEEDIVIRSENFTDNAKTIIVQNESVEINTPNNNTRKSIHMGPGRTYYATGAIINIRQHNISEEKNKTNQIATKREQY-NKTKIFFPSSPITMHRFIGYNTTKSSTWNDTE-GPNNGTNRNITLQRIKQIINRWEVKMYAAIIRSNLLLTGNGTSGNETRGNMKDSKVVKIELITERVEK
>B.CH.2000.HIV_CH_BID-V3529_2000.JQ403022
TEQLVKETNATDKAYETKVHTDNLLKLEVDNMWKNVEQEIISDQKKLLVTNSDADVNRTDNSSSELPMEKGELKNSNTTTNIGNKMEKNNALFNSLVVPIDKNKTSYMLINNTSVITQTISTHYAFILKRDKQNTPKNVTVQKVVQLAEEEVVIRSENFTNNAKTIIVSNESVEINTPNNNTRKSIHLGPGRAIYATGEIINIRKYNLSATNHNTQKIVVKREQF-NKTIIFQPSSPIEMHSFNGYNTSQNSTWNSTWWNSTGGKNGTITLPRIKQIINRWEVTMYARLIKTNLLLTGTTNNNSETRGDMRDSKVVRIELVTKKVEK
>B.JP.2002.197.AB428554
ADKLVKEATTTDKAYKTVVHTDNQVLLEVNNMWKNVEQEVISDEKKLLVTNTNYNGTNTNSRKGEKMMEEGEIKNTNVTTNIKEKK-KEYALFYKLVVQISDNSTSYRLISNTSVITQAVSEHYTFLLKNDKKNTPTNVTVQRVVQLAEEEIIIRSANFSDNAKIIIVQNETIEINTPNNNTRRGIHLGPGRAFYATGDIIDIRQYTINGTKNNTKQIAEKKEQFGNKTIKFEPPSPIVMHTFNGYNTSSNWSTNGS--NITGSTNGSKIIPRIKQIINMWKVKMYASLINSNLLLTGNTSNNTEVRADMRDSKVVKIELVTKRVEK
>B.GB.1994.746DEN04.AJ535590
-TDLVKEATTTDKAYDTAVHTDNQVKLEVNNMWKNVEHEIISDQKKLLVTHVNVSYNVSKTSNTNNSSGEGEMKNSNITTSLRDRVKKEYALFYTLLVPIDDNGTNYRLISNTSVITQAVSEHYAFILKKEKDTKPKNVTVQKVVQLAEKNVTIRSENFTDNGKNIIVQKDAVRINTPNNNTRKGIHIGPGRAFYATGGIIDIRQHNLSRTKNETEKIKEKEEQFENKTIVFNHSSPVVRHIFNGYDTTENGSVPKGN-NTEGSSNDTITLPRIKQIINRWEVKMYASIVTSNLLLTGNDTNGTEIRGNMRDSKVVRIELVTTKVEK
>B.CO.2001.PCM001.AY561236
TEQLVKEANTVDKAYGTVARTDNQVVLEVNNMWKGVDHEIISDEKKLLVTNTNANTTSS--GRVMPTMKPEEIKNSNVTTSIGSKV-QETALFYRLVEPIDKNDSRYRLIHNTSVIKQAVSEHYTFILQNDKKNTPTNVTVQRVVQLAEEEIVIRSENFTDNAKTIIVQNVSVEINTPNNNTRKGIHLGPGKAFYASGDIVNIRQHTLNRTKEKTGQVANKREQYKNKTIIFNQSSLTVMHSFNGYNTTQNSTWNENSTITENSNNTNITLPKIKQIINMWRVKMYARVIRVNLLLTGNDTNNNETRGNMRDSKVVKIELVTKKVEK
>B.AR.2002.02AR114146.DQ383746
TNKLVKEATTTDKAHNTVVHTDNQMVMKVNNMWKNVEHDIISDQKKLLVTNTNWNSTTNATTTNATDMGEGEIKKSQP---RREKGVKEYALFRKLLELINKNNTSYRLISNTSVITQAVSEHYAFILKNNKTNTLRNVTVQRIVQLAEEEVVIRSKNFTNNAKTIIVQNAAVEINTHGNNTRRSIHMGPGRAFYTTGEVTDIRKHKVSKAKENTKQIGIKREQFPNKTIVFNQSSPITMHIFNAYNTTQNSTWNSTQSSLSTNDTATITLPRIKQIINMWRVKMYAEHIRSNLLLTG-NESESEIRGDMRDSKVVKVELITKKVEK
>B.ZA.2003.03ZAPS045MB2.DQ396398
ADQLVKEAITTDKAYDTVVHTDNQVALEVNNMWKNVEHEIISDQKKLLVTNTQLNSPNSTV----NSSSGEEIRNSNVTTERRDKMRKEYALFHRLIIPTNDSNTSYMIRSNTSVITQAVTEHYAFILKKDKKNTPSNVTVQRVVQLAEEEVVIRSENITNNAKIIIVQNESVAINTPNYIERRRIHIGPGRAFYTA-HIRDIRQHNISRTEGKVTKVAEKREQFGNKTIVFKNSSPIVTHSFNRYNTTRNGSWDGKWSEWSNNTEQNIKLPRIKQFINMWEVKMYAEQIRSNLILTGNNTNDNETRGDMRDSKVVKIELVTKKVEK
>B.US.2005.C93v1e12.DQ410542
ADQLVKEATTTDKAYVTVVHTDNQVELVVNNAWKNVEHEIISDQKKLLVTHTDLKNDTSNANTNSTEEGMREIKNSNITTSIKDKVQKEYAFFYKLLVPIDNNYTSYRLISNTSVIRQAVSEHYAFLLKNEKNTKQKNVTVQRVVQLAEEGIVIRSENFTNNAKTMIVQKEPVEITIPNNNTRKGIHLGPGGAFFATGQIIKIRQHKINGTRNNTGQIVTKREKFDNKIIVFNQSSLIVMHTFNGYNTSQNSTWKNGT-WEGTNVTENTTIPRIKQIINMWEVKMYASIIKTNLLLTA-TNNTTEIRLDMRDSKVVKIERVPRKVEK
>B.UA.2001.01UAKV167.DQ823362
TDKLVKEAKTTDKAYHTVVHTDNQIVMEVNNMWKNVDHEIISDEKKILVTNTNLRKNVTNTGTSWEYMEGGEMKNSNVTTSIGNEMKEDYALFYKLIKSIKNDNTSYILINNNSVITQAVTEHYAFILKNDKKNKPTNVTVQRVVQLAEGDIVIRSENFTDNVKTIIVQNESITINTPNNNTRKGIHIGPGGTFFATGAIINIRQHNLSRAQNKTEQIVIKGKQFNSTTIIFDQPPPILMHTFNGYNTSKNSTWNNGTDEGNTTGPDHITLPRIKQIINRWEVKIYASLIRSNILLVGNNSSNNETRGNMKDSKVVKIELVTKKVEK
>B.DK.2001.CTL_016.EF514704
ADKLVKDANTTDRAYKTAVHTDNHLALEVENMWKNVEHEIISDQKKLLVTISNANITYTNERDNITIMKEGEIKNSNVTSGIRDKVQKEYALFYKDVVPIDINRTSYRLISNTSVITQAISEHFTFLLKRNKTNKSNNVTVQKVVQLAEEEVVIRSENITDNAKTIIVQKEPVQINTPGNNTRKSIHIGPGRAFYTTGDIIDIRKYNISSVDNNANQTVKKREQFENKTIAFNQSSPIVMHSFNGYSTTQNSTWSSTGNTNGTGTNGNIILPRIRQIVNLWEVKMYARLIRSNLLLTGNTDNATEIRGNMRDSKVVKIELVTKKVEK
>B.US.2004.UNC6064_24.EF593277
TEKKVKEASTTDKAYKTVVHTDNQVILEVNNMWKNVDHEIISDQKKLLVTDANLNNSNSNT--SKLEMPGGEIKNSNITTDLRDKVKKEYALFYSLVIPIDMNNTSYRLRSNTSIITQAVSEHYAFILKLNKMNTPTNVTVQRVVQLAEGEIIIKSENITNNAKTIIVHNESVEINTPNNNTRKSIHIAPGSAFYTTGQIIDIRQHNLSRVSNKAERVANKRERFNNKTINFTQPSPVVLFSFNGYNSTQNSSWNDTVVTTGVSDNTTITLPRIKQIINMWGVKMYAPNISKNLLLTGNNSETFETRGNMKDNKVVKIEIVTKKVEK
>B.CN.2006.CNHLJBF06044.EU131805
EDKLVKEATTTDKAYDTVVHTDNQVVLGVNNMWKNVEHEIISDQKKLIVTNSNLNITTNKLSNPSNMTGEGEIKNSNIATSSSNKVKKDYALFYNLVIKVDNSTDSYMLRSNTSIITQTVTEHYTFLLKNNKTSKPTNVTVQKVAQLAEEEIVIRSSNFTNNAKIIIVQNESVAINTPNNNTRKSISIGPGQAMYATGQIIDIRQHNISREQNNTRQVAGKREQFKNKQIIIFPSSSIETHSFNGYNTSKSSIWHDNGIWNDTIKDENITLPRIKQIINMWQVKMYARQIRSTLLLTGNDTSNNETRTNMRDSKVVKIELIARKVEK
>B.CY.2003.CY005.EU668963
EDKLVKEATTTDKGYNTAVHTDNQVVLEVNNMWKNVEHEIISDQKKLLVVNTDPRLNRTENNNTSIEKMDKDMKNSNISTSIKNKMHKEYALLYKLIMPIDNNYTLNTLINNTSVISQAISEHYAFILKNEKKNTPRNVTVQRVVQLAEEDIVIRSENITDNAKTIIVQNKSVEIHVPGNNTRKSIHIAPGRAFYATGNIIDIRQHNLSITNTNTYQIAEKREQFGNKTIVFNQSSPIVMHSFNGYNTTRNSTWNGNNDAATITENATITLPRIKQIINRWEVKMYARHISLNLILTGDTNNNTEVRGDMRDSKVVRIELITKRVEK
>B.US.2005.P2_DAY_1.FJ653452
ADQLVKEATTTDKAYDTAVHTDNQVELEVENMWENVEHEVISDQKKLLVTDTDVNATYSNGNSTEELMENGEMKNSNVTTSITDKLQKTYALFYKLVVPIDNNNTNYRLISNTSVITQATSEHFAFIVKKDRNEKQKNVTVQKVVQLAEGEVVLRSKNFTKNTNTIIVQSEPVQINTPNNNTRKGIHIGPGRAFYATQDIIDIRKYNISRTQNNTKQIAKKGEQY-NATIAFKQSSPIVMHSFNGYNTTPNSTWNGNENSTEESNNTTITLQRIKQIINMWEVKMYAAPIRSNLLLIGNETNKTEIRGNMKDSKVVKIELVTRKVEK
>B.US.2005.P4_WEEK_4.FJ653476
ADNLVKEANTTDKGYNTAVHTDNQVVLGVDNMWKNVEQEIISDQKKLLVTNSKVRNNSTNNMTTIEPEEMREMKNSNITTSMGDKRKKEYALFYSLIVPIDNNSSSYRLTSNTSVITQAISTHYAFILKNNETNKPKNVTVQRVVQLAGKEVVLRSENFTDNAKTIIVQNETVEIHIPNNNTRKSINLGPGRAVFTTGDIIDIRQHNISRANTSTQKIAKKQVQFGNTTIVFNQSSPIVTHSFNGYNTTANGTWYNSTTTANDTTESNITLPRIKQIINMWGVRMYARQIKSNLLLTGNDTNRTETRGDMRDSKVVRIELVTKKVEK
>B.US.2006.04013419_7_2A1.GU330731
-EQLVKDAVTTDKAYEVKVHTDKQVVMGVNNMWTNVDHEIISDQKKLLVTNTDKPVNSTNA--GSWENMQGEIKNSNITTEIRDRVKKEYALFYRLVVPIDGTTGHYRMINNTSVVTQAVSEHYAFILKNAKENTPTNVTVQKVVQLAEEDVVLRSQNFSDNAKTIIVQNESVAINTPNNNTRKGIHIAPGGAIYATGDIIDIRQHNLRESSNRTRLIVTKREQFGSKTIVFNQHSPIAMFSFNGYNSSQNSTWNSTEDNGTNSTERNITIPRIKQIINMWEVRMYAQLIRSNLLLTGTETNNTEIRENMKDSKVVQIELITKKVEK
>B.US.2006.700010106_E_2A1.GU330916
APDKVREAKTTDKAYSTKVHTDNQVVLGVNNMWKDVEHEIISDQKKLLVTNIDEITNRTNNHKDGQLMDKGEIKNSNTTTSVQDKLQKVSALFYKPVVRIGNNSSSYRLINNTSIITQAVSEHYTFILKNDKNNSLTNVTVQRVVQLAENEVVIKSENFTDNAKTIIVQKEAVQINTPNNNTRKSIHIGPGRAFYATGNIIDIRKYTINITKNKTEQIVDKRDKFGNKTIVFNSSAPIVTHSFNGYNTTQNSTWNLNSNLNNTTRNDTIILPRIRQIINLWKVKMYARQINTNLLLTGSETNTTEVRGNMRDSKVVEIEIITKKVEK
>B.US.2004.6568FL5_2_209.HM771423
EEDKVKEADTTDKAYTTAVHTDNQVVLEVNNMWKNVDHEVISDQKKLLVTNTDVKNNGTNTSNDWETMKEGGIKNSNITTDMRDKVEKKYAVFYDLIMPIGN-TNNYRLISNTSVITQAVSEHYAFILKNDKTNTRYNVTVQRVVQLAEGEVVIRSENFTNNAKTIIVQKEPVNISTPNNNTRKSIHIGPGRAFFAT-DIIDIRQHNISKAADDTQQVAKKRAQFDNKTIIFNHSSPIVMHSFNGYDTTKNSNYTWNGSTNETRGNETITLPRIKQIINMWEVKMYASLLNSNLLITGGNGTKPEIRGDMRDSKVVRIEIITEKVEK
>B.US.2006.Z94_p1.HQ218020
TGQLVKEATTTDKAYKTVVHTDDQVKLEVNNMWKNVDHEIISDQKKLLVTNSNVNITSNVTSNATSDNGREEMKNSNTTTGVKDKLRKDYALFYSLIVPIDNRNNSYRLISNTSIITQAVSEHYAFILKNDKTNSPTNVTVQRVVQLAEEEVVIRSENFTNNAKTIIVQNETVEINTPNNNTRRSIPIGPGRAFYGMGDIIDIRQHNISGTKNNTKRVVAKREQYGNKTIQFTNHSPIVMHSFNRYNTDKNSNWTTNTVTSGTEGNDIITLPRIRQIINLWEVKMYAQQINSNLLLTGNQTNNTEVRGDMRDSKVIKIEVITKKVEK
>B.US.2006.502_0346_RH06.JF320083
TANLVKEANTTDKAVNTKVHTDNQVVMGVNNAWKNVEQEMISDQKKLLVTESNLNKTA-----NLSDNGKEELKNSNVTTSIRDKVRKEYALFYNLIVQIDDNNTKYRLTHNTSVITQAASEHYAFILKNNESNTPTNVTVQRVVQLAEKEIVIRSENISDNAKTIIVQKKPVQINTPNNNTRKSIPIGPGKAFFATGEIIDIRQHILNRTQNNTGEIAKKGEIFGNKTIVFNKSSPIVMHSFNGYNSTPNSTWNANGNGTGNLTTGNITLTRIKQIINMWEVKMYARLISSNLLLTGDTNNITEVRGDMRDSKVVKIELVTKKVEK
>B.US.2006.502_1919_RH01.JF320184
AEKLVKEATTTDKAYDRAVHTDDQIPLQVKNIWKDVEHEIISDQKKLLVTHTNYTWENATHKNSSLDEEPGEIKNSNITTPIRDKIKREFSLFYKYIVPINNNYTSYRLISNTSVITQATSEHYAFILKNDKGSKEKNVTVQKVVQLAEEGVVIRSDNFSNNAKTIIVQNKAVKINTPNNNTRKGIHIGPGRAFYATGEIIDIRKHNISGREHDTRQIAKKRERFVNKTINFTESSPIVMHTFNGYNTTKDSTWNETSSTRENSTEGDITILRIKQVINLWEVKMYAALINTNLLLIGTDNNNTEVRGDMRDSKVVRIELITKKVEK
>B.US.2005.502_2008_FL12.JF320482
TEKLVKEATTTDKAYDTVVHTDNQILLEVNNMWKDVEHEIISDQKKLLVTNTDNVRCENCTLDNTSMRNDTSMRNSNITTSIRDKVKKEYALFYRLIVPIDDTNTSYRLINNTSVITQAVTEHYAFILKNNNTNSAKNVTVQRVVQLAEEDVMIRSANFSDNAKTIIVQNESVEINTPSNNTRRGIHIGPGRAFYTTGEIIDIRQHNISKTAGKTEKIVKKKEQFNNKTIVFKQPSPIVLHSFNGYNLSENSTWKDTSTWNVTGENDTIPLQRIKQIINMWEVRMYAQQIKINLLLTGNTTNGTEIRGDMRDSKVVKIELISKKVER
>B.US.2005.USPI38051EI3y05121pcWG2B1.JN024450
AENLVKEATTTDKAYDTVMHTDNQVELRVNNMWKNVEHEIISDQKKLLVTNTNLNLTGTGVANSNSSIEEIQMKNSNITTRRGDKMQQEYALLYKFIIPMNNSNTRYRLISNTSVITQAVSEHYAYILKNDKQNKEKNITVQRVVQLAEEEVVIRSENFTNNAKTMIVQTTAVEINTPNNNTRKSIHIAPGRAFYATGAIIKIREHNISKAKNATTQVVRKREQFKNKTINFTQPSPIIMHSFNGYNTSQNSSWSGNDSTWNIEANETITLRNIRQIINMWEVKMYARLIRSNLLLTGNTNNDTEIRGDMRDSKVVRIELITKKVEK
>B.BR.2002.02BR2025.JN692435
-EKLFKDATTIDKAHHTAIHTDNQVKLEVNNMWKNVKHEIINDQKKLLVTNSDYKGTTTNNNNNSSKVEGGEMKNSNVTTGIGNKMQKEYAILYKLVTQIDN--TSYTLINNTSVITQATSVHYTFILQNDKKNTTKNVTVQKTVQLAE-DVILRSENFSDNAKTIIVQKDPVEINTPNNNTRRSINIGPGRAFYATGAVINIRQHNISREKNNTTQVVEKREQFKNKTISFHQSSPIIMHTFNGYNSTQNSTWLHNNGTTGSNNNDTITLPRIRQIINRWEVKMYAALIRSNLLLTG-PNVTTEIRGDMRDSKVVRIELVTKRVEK
>B.DE.2005.HIV_DE_BID-V4135_2005.JQ403049
AGNLVKEATTTDKAYKTAVHTDNQIALEVSNVWKDVEQEIISDQKKLLVTNTDNWGNDTKWGNATNLMDRGEIKNTNITTEIQDKKQKKYALFYRLLVPIDNGNTSYRLINNTSVITQAMSEHYAFILKRDKNNSVKNVTVQRVVQLAEEEVVIRSENISDNAKTIIVQKEYVNISIPHNNTRQSIHIGPGRAFYATGDIIDIRQHNVSRKENNTQQIVIKREQFGNKTIAFKPSSPIVMHSFNGYNTTQNSTWNSTWGSNNTNGTGYIILPRLKQFINMWRVKMYASQINTHLLLTGNNSESTETRGDMRDSKVVKIELVSKKVEK
>B.JP.1999.DR1348.AB287369
AEQLVRDANTTDKAYATVVHIDDQIVLEVNNMWKNVEHEVISDQKKLLVTETDCTKNVTCNMGEWAKIKDGEIKNSNITTNIRDKVQKNYALFYDLVVPIRENDTRYRMTNNTSIITQAVSEHYAFILKKDKQNTPKNVTVQRVVQLSEGEVVIRSENFTDNAKTIIVQNETVEINTPNNNTRKGIHMGPGK-FYTTGEIIDIRQHNISREKNNTQQVAKKREQFNKTTIVFTSSSPIVMHSFNGYNSTPSSNWTRNTRYESNETDANITLIRIKQIINMWGVKMYASPIRSNLLLTGSNNNETETRLNMKDSKVVGIELVTKRVEK
>B.KR.1995.KR5086_C1.AJ417429
TENLVKEATTTDKAYDKVVHTDNQVVLAVNNMWKNVEHEIISDEKKLLVTMANVNVTNKANNNTSWEKMEGEIKNSNITTNIKDKREEKYALFYALLVSIKDSNKSFRLIHNTSTITQAVSEHYAFILKNNKKNTPTNVTVQKVVQLAEEEIVIRSENLTNNAKNIIVQNKSIEINTPNNNTRQRLSIGPGRAFYSTRQIIDIRQHSLSEASNNTKQIVAKREHFNNKTIIFKPSSPIVTHSFNGYNTTKNSTWNSTWQTANHEGNDTITLPRIKQIVNMWEVKMYAEQIALHLLLTG-NDTNNETRGNMKDSKVVKIKLITKKVEK
>B.YE.2002.02YE507.AY795904
TQNMIKDANTTDKAYDEVVHTDNQIKLEVNNMWKNVEHEVISDQKKLLVTNSDWNGTSTNSNSSEGMLEGEKMKNSNVTTVIRDKVTKEHALFYRLVVPIGNSNTSYRLINNTSTITQAVSEHYAFILKNNKKNTPNNVSVQKVVQLAEEEIVIRSANFSNNAKIIIVQNKTVEINTPNNNTRKSIHIGPGRAFYATGDIINIRQYNISGEKINTNKISIKRDQFGNKTIVFNQSSPIVTHSFNGYNTTQNSSWQFNSNDTQMLDNITLTLPRIKQIINMWEVKMYAAKISSNILLTGENQTTPEVRADMRDSKVVRVELITKKVEK
>B.US.2001.REJO_67.AY835449
TEKLVKEATTTDKAYDQIIHTDNQVELKVNNMWKNVEHEIISDQKKLLVTKTDLNVTNSNSSTNSSLEAKGEIKNSNITTTPRDKIQKEYAIFYKQVVPIKNDNISYRLISNTSVITQAVTEHYAFILKNDKGNTPTNVTVQRAIQLAEDKVVIRSENFTDNAKIIIVHNETVKINTPNNNTRKSIHIAPGRAFYATGEIIDIRKYTINESENNTQKIVVTREQFRNKTIVFNQSSPVTMHTFNGYNTAQNSSWDTNTDTQGPSENNTIILPRIKQIINMWRVKIYASQIRLNLILTGSSLSSPEIRGDMRDSKVVQIELITRKAEK
>B.GE.2003.03GEMZ004.DQ207940
--QLVKEATTTDKAHHTVVHTDRQVVMGVYNMWKNVEHEIISDQKKLLVTETNVTKNSTGNNSAVNSKMDTEVKNSNVTTSIRDKMQKEYALFYTVIVPIENDNSSYRLINNTSVITQAISEHYAFILKNNKTDKQKNVTVQRVVQLAEEEIVIRSANFSDNAKVIIVHNETVNITVPNNNTRKSISIGPGRAFYATGSIIDIRKHNISRAKNDTRRVAIKGAQFKNKTIIFNQSSPIVTHSFNGYDTKQNSTWNSNDSNGTRNDSEIITLPRIRQIVNMWEVKMYAKQIKVNIILTGNETRGNETRGDMRNSKVVRIELITQRVEK
>B.US.2004.ES10v1e2_1.DQ410217
ANNLVKEANTTDKAYSTVVHTDNQVALKVNNMWKNVEQEIISDQKKLLVTNTDWDNATH-------ANMTGEIKNTNITTTMRDKVQKAYALFYSTVVKINNNNSSYRLISNTSVITQAVSEHYAFILKRDKKNTPTNVTVQRVVQLAEEEVIIRSANITDNTKTIIVHNNSVEITTPGNNTRQSIHIAPGRAFYATGAITNIRKHNISIVRNNTKQVVEKQEHFPNKTIVFKNSSPIVMHRFNGYNTTDT--WNNTWKGTAGVDNKTITLQRIRQIINMWEVKMYAPYLNSNLLLTG-HNITTEIRGDMRDSKVVKIELITKRVEK
>B.US.2005.H28v2ed12.DQ410404
AEKLVKDATTTDKAYETKVHTDNQVKLEVENM-KNVEHEIISDQKKLLVTNTDRLTPLNVTTSSILEMKEREIKNSNVTTSIRDKMQKEYALFYKLVVPIDDDNTSYRLINNTSVITQAVSEHYAFILKRNKTEKKHNVTVQRVVQLAEEEVIIRSDNFTNNAKIIIVQKTAVKINTPGNKTRKSITRGPGRVVYTTRGIINLRIHNINRA-NSTGQIAEKREQFKNKTIVFKQSSPIVMHTFNRYNTTRNSTNDTDSGSNNTNNNATITLPRIKQIINMWEVKIYATQISSNMILTGNESETTETRGNMRDSKVVKLELITKKVEK
>B.US.2003.APV_19.DQ869025
TEKLVKDANATDKAYETVVHTDNQVELKVNNMGKNVDHEIINDQKKLLVTNTDWRNGTNTNCNSSAEREEKEIKNSRVNTGIGDKENIEQALFYKILVQIDGNNSTYMLAKNTSVITQAVSEHYAFILKRDQRNTPKNVTVQRVVQLAEEEVVIRSENFTDNAKNIIVQNASVTINTPNNNTRKGIHIGPGRAFYATGEIINIRQYNINEKQNNTRQIVTKREQFGNKTIVFNQSSPIVMHSFNGYNTTQNSIWNSTWNSSGNVENKTITLPRIKQIINMWEVKMYAAIISSNLILTGDTNKEEEVRGNMKDSKVVRIELVTKKVEK
>B.US.2000.Z18_SGA_F8.EF593288
KEQLVRDASTTDKGYDTAVHTDSQITLEVNNMWKNVEHEIISEQKELLVTNTDHLRNDTNTRNNETVIEKGDMKNSNTTTAVRDKMQKEYALLYKLLVSIEGNSELYRLISNTSVITKAISEHYAFILKNNKTSTPTNVTVQKVVQLAEEEVVIRSKNLTDNTKIIIVQNASVKITMPNNNTRKSIHLAPGRALYTTGDIIDIRQHNISRAENNTRQIVTKREQFKNKTIAFNHSSPIVMHSFNGYNTTQNSTWNSNDTTGSNGTGGNITLPRIKQIINMWKVKMYAKQIKLNILLTGNENSTIETRADMRDSKVVQVELVTKKVEK
>B.US.1997.zp62995_p2.EF593304
VEQLVKEATTTDKSYSTVVHTDSQVVLQVNNMWKNVEHEIISDQKKLLVTNSDFNATQATTQAYNSSWKVEGMKNSNTTSGIRDKVKKEYALLYKLIVEINDSYRFYRLLSNTSVMTQAVSEHYAFILKNNKTNTPTNVTVQRVVQLAEKEIVIRSENITDNAKTIIVQNTAVEINTPSNNTRKSISIGPGRAFYTTGEVIDIRQHNISQAKNNTRQVAIKREQFPNKTIIFNQSSLIEMHSFNGYNTTINSTWNETNNATEGNNTEVITLQRIKQIINMWEVKMYASQINSNLLLTGNITNTSEIRINMRDSKVVKIEIITKKVEK
>B.CY.2005.CY131.FJ388935
ADQLVKEANATDKAYKTVVHTDNQVKLEVNNMWKNVEHEIISDQKKLLVTNSNKLNKLNVNTNETWKEVDNEIKNSNITTSMRDRMQKEYALFYKLIVQIDDNYTNYRLINNTSVIKQAVSEHYAFILKNDKKNSPTNVTVQRVIQLAEDEVVIRSKNFSENDDIIIVQKEAVNITIPNNNTRKSIRIGPGAAFYAT-DIIDIRQHKLSGIANKTWQIAKKREQFKNKTIKFTQHSPIVMHSVNGYNTSQNSSWDENAPGNDTPGNDTITLPRIKQIINMWEVKMYARQIKVNLLLTGSNDNNTEIRENMKDSKVVKIELITKKVEK
>B.HK.2006.HK003.FJ460500
KEKLVKEANTTDKAYDTAVHTDNQVVLGVEDIWKNVEHEIINDQKKLLVTNSNNITITTSTCNSSRVEKEVGMKNSNVTTSIRDKVKKEHALFYNLIVQMNN--TTYRLISNTSVITQAISEHYTFLLKNNKTMKSTNVTVQRVVQLAEEEIVIRSNISSDNAKTIIVQNASVEINTHNNNTRKSINIGPGRAFYATGDIIDIRQHNISREKNNTKQVAMKREKFGNKTIVFNHSSPIVMHSFNRYNTTKDSSWNGTNGNDTDAENDTITLPRIRQIINMWEVKMYAKQIKSNLLLTGNTTNGTEIRGDMRDSKVVRIELITKRVEK
>B.US.2003.F7157.FJ469731
VEKTVKEATTTDKSYDTAVHTDNQVVLGVNNMWKNVDHEIISDQKKLLVTNTDLNKNATNNSTNNNRKWKAKKKISNITTTIRDKMQRTYAHFYKHIDTLHANSTTYRLISNTSVITQAVSEHYAFILKNDKKNTPKNVTVQRVVQLAEEEIVIRSENITDNAKTIIVQNTSVVINTPNNNTRKSIHIAPGRAFYATGDIIKIRQHNVSRSKEDTRKVAIKKEQF-NNTIIFTNSSPIVMHNFIGYNSTPNKTWNKNDNNTTGNDNDTITLQRIKQIINMWEVKMYARLISSNLLLTGNTSRANETRGNMKDSKVVKIELVTRKVEK
>B.US.2002.L893P.FJ469749
AANLVKEAITTDKAYDTVVHTDNQVELRVNNMWKNVEHEIISDQKKLLVTHTDANVTTT------SNMERGEIKNSNITTSLKNLVQKEYALFYKLVVSIDNSNTSYTLVRMTSVITHAVCGHYAFILKNNKTNKPNNVTVQKVVQLAEKEVILRSDNFTNNAKIIIVQKDSVEINTPGNNTRKSIHLGPGKAFYATGDIINIRQYTISEAKNNTEQIVEKRELFGNNTTIFFPSSLVGLHSFNGYNTTKNSTWHANGGTDNTGGNDTHTLPRIKQIVNMWEVKMYARQIMVNILLTGKTKNETEIRGDMRDSKVVKIELVTKKVEK
>B.US.2004.SH858.FJ469772
AEDLVKDANTTDKAYDKMVHTDNQAVLGVNNMWDDVDHEIINDQKKLLVTNTDAVRSNNAT--TTGSANEGEMKNSNITTSLRDKVQKEHAFFYKSVIPIDNNNTSYRLISNASKVTQAISEHYAFILKNNKTNSPTNVTVQRVVQLAEEEIVIRSKNFSNNAKIIIVQKESVEIISPNNNTRKSIHMGPGSAFYATGDIIDIRQHNISRLNTNTEQIAKKREQFGNKTINFTHPSPIVMHNFNGYNTTQNSTWLNSNSTENGTTNGTITLPRIKQIINMWGIRMYASQIRLNLLLTGETETNTEIRADMKDSKVVRIELITKRVEK
>B.US.2005.N5_DAY_1.FJ653122
ADQLVREAKTTDKAYDTVVHTDNQIVLGVDNMWRDVEHEIISDQKKLLVTNTNVTSSTNVTANPTNISVEADMRNSNITTAIGDRAKKEYALFNKLIVPIDN--NTYRLISNTSVITQAISEHYAFILKNNKTNKPLNVTVQRVVQLAEEEVVIRSENFTNNAKTIIVHNESVKINTFNNNTRKGIHIGPGRAFYATGDIINIRQSVLNGTENDTSKVVKKREQFKNKTIIFNQSAPIVMHSFNGFNTTQNSTWNITDRVNNTEGNSTITLPRIKQIINMWEVKMYARLINVNIILTGNDTSGAETRGNMRDSKVVRIELITKKVEK
>B.US.2005.N8_DAY_1.FJ653194
EDKLVKEATTTDKAHSTAVHTDNQVFLEVNNMGKNVEQEIISDQKKLLVTNTEYKTNSSSTNSSEKTIEEVGMKNSNTTTALRDKTTKEYALFYETIVQMEN--TNYRLINNTSVITQAVSEHYAFILKRDKKNTTKNVTVQKVVQLAEEEIVIRSENFTNNAKTIIVQNETIEINTPNNNTRKGIHIGPGRAFYATEKITDIRQHNISGTKNNTRQVAIKREQFGNKTIIFNRSSLLVMHIFTGYNTTKNSTWNSTEDTIEGTGNDTITLPRIKQIINLWEVKMYAEPIITNLLLTGNDTTNNETRGDMRDSKVVKLELITKKVEK
>B.US.2005.N1_DAY_1.FJ653218
AEDLVKEATTTDKAYDTVVHTDNQVVLGVNNMWKNVEHEIISDQKKLLVTNSDWKGDTNAT--------SNEVKNSKVTTSLRDKVTTEYALFYRLVVPIDDDNNSYRLVNNTSVITQAVSEHYAFILKNDKTNTPKNVTVQKIVQLAEEDVMIRSENITNNAKIIIVQKDPVNINTPSNNTSGSIHIGPGRAFDATKTITDIRQHNISGVQNNTGQIVKKRKQFNNRTIVFNQSSPIVMHSVNGYNTTTNSTWNST--RNDGGFNGTITLPRIKQIINMWEVKMYAKQIRSNLLLTGSTENGTEIRGNMKDSKAVKIEVITKKVEK
>B.US.2004.04013327_0_A1.GU330598
GEQLVKDANTTDKAYDTAVHTDSQVNLTVYNMWKNVEHEIISDQKKLLVTMSDLNNSTNATSANTTIEGKEEIKNSNITTNLRDKVKKQYALFYALIVSLGN--DSYRLTSNTSIITQAVSEHYAFILKNNESDKDKNITVQKVVQLAKNEVIIRSDNFSNNAKTIIVQKDPVEINTPNNNTRKSIPIGPGRAFYATGEIINIRQHNLSSAKNKTGQIAKKQEQFKNRTIVFTHSSPVVMFSFNGYNSTQNSTWNATSWNSTEEINTTLTLPRIKQIINRWEVKMYARQIRSNLMLTGTNSTTSETRGDMRDSKVVKIKLVTKRVEK
>B.US.2006.502_1211_FL04.JF320144
TEQLVKEATTTDKAYDTAVHTDNQVVLGVYNAWKDVEHEIISDQKKLLVTNTDLKNTTSTNASPNNTMEEGDMKNSNVTTSIRNKLQKEYALFYKLIVPIDGDNESYALISNTSVITQAVSEHYAFILKNEENNTPTNVTVQKVVQLAEKEVVIRSENITDNAKTIMVHNKSVIINTYNNNTRRSINIGPGRAFYATGDIIDIRKHNVSKADMRTKDVAQKRKKFGDTKIAFNKTSPIVMHSFNGYNTTENDTWLSNNTESNNNTAKNIVLPRIKQIINRWEVKMYASLIRSNLLLTGNTSNDTETRGDMRDSKVVKIELVTKRVEK
>B.PE.2006.502_2717_RH03.JF320230
AENLVKEATTTNKAYDTKVHTDNQIVLEVENMWKNVEHEVISDQKKLLVTNTNVVTAN------MTDETRGEIKNSNVTSVPGDKPQKEYALFYSLVVQIGDNYTSYRLISNTSVITQAVSEHYTFILKNDKGNTKNNITVQKVVQLAEGEVVIRSANFTDNSKTIIVQNESVEINIPNNNTRKSIPIGPGRAFYTTGEIINIRQHNISRAKNKTEQLVTKGHQFENKTIIKFQSSPIGMHSFTGYNASQNSTWSVFAATNGTEGNDTITLPRIKQFVNMWEVKMYARLIRSNLLLTGNSSNSMEVRGNMKDSKVVKIELITKKVEK
>B.US.2005.USPI51550EI3285y05051pcWG2B1.JN024459
LEQKVKEANTTDKAYVTAVHTDNQIRLEVDNMWKNVEHEIISDQKKLLATNTDFVGRNDTDSGIGMKMDPGEIKNSNITANIKDRRQKEYALFYKTVVQIDNTYRSYRMISNTSVITQAVSEHYAFIIKRDKRNTPKNVTVQRVVQLAEEEVVLRSENFTNNAKTIIVQKESVQINTPNNNTRKGIHIGPGK-FYATGDIINIRQHNISKGNNNTKQIVEKREHYRNKTIVFNQSSPIVMHTFNGYNTTLNSTWNWNSNDTISNDTGVVTLPRIRQIVNRWEVKIYAQLISVNLLLTGSDQNDTEIRGDMRDSKVVQIKLITKKAEK
>B.UY.2002.02UY_TSU1290.JN235958
-EQLVKEATTTDKAYIKAVHTDDQVELEVEDMWKNVEHEIISDQKKLLVINTNICHNNVTNPKNKTADSGVQMKNSKIT-NIGNKRKKEYALFYNLVVQIDNGSTSYMLRSNTSVITQAVSEHYAFILKNDKKNTPKNVTVQKVVQLAEEEIVIRSQNFTDNAKIIIVQNESVVINTPNNNTRKSIHIGPGRAFFTTGAIIDIRQHNISREKNNTKQIATKRELYNKTTIIFTNSSPIVEHSFNGYNTTQNSTWNDSTWNGTAGRNDTITLPRIRQIINRWEVRMYASMISSNLLLTGNSNSNNETRADMRDSKVVKIELITKKVEK
>B.PY.2002.02PY_PSP0090.JN251901
AGQLVKEATTTDKAYDTAVHTDNQIVLNVNNMWKNVEHEIINDQKKLLITNNNITTNSTI---TWGKMEPGEIKNSNTTTDRRDRVRKEYALFYKLIVPINETNTNYRLISNTSTITQAISEHYAFILKNDKENTPTNVTVQRVVQLAEEEIIIRSENITNNAKTIIVQKDSVNITVPSNNTRRSINIGPGRAFYTTGEIIDIRQHNLSRGAEKTNQTAIKREHFKNKTIIFKQSSPIVMHTFNGYNTTKNSTFNINSLNGTESSNETITLPRIKQIINRWEVKMYASQIKENMLLTDGNNSSSETRGDMRDSKVVKIELVTKKVEK
>B.BR.2005.05BR1078.JN692461
TDQLVKEATTTDKAYDTVVHTDNQVPLEVYNMGKNVEHEVISDEKQLLVTNTNYNASNIKNSNSSLKNMTEDMRNSNITSNIQNKVRKEYAIFNKLVVPIDNDNTSYMMINNTSVITQAVSEHYAFILKNDKKNKPKNVTVQKVVQLAE-EIVIRSENLTNNAKTIIVQNETVKINTPNNNTRKSIPIGPGRALYATGQIIDIRQHTLNRTQNNTKQIVTKGEQFNKSTIILNQPSPIVLHSFNGYNTTKNSTWIKSNWSSNWTDTENITLPRIKQIINKWEVKMYAKPISLNLLLTGTTNKTNETRADMRDSKIVKIELVTKKVEK
>B.US.2004.H1G1191B1.JQ251105
TDKLVKEATTTDKAYDTVVHTDNQVELKVNNMWKNVEHEIISDQKKLLVTNTDYNGTSVNNSTNSISNSSGEIKEFNITSGLRDQVKKERALFYTLVEPINS--TYYRLISNTSVITQAVTEHYAFILKNDKKNTPKNVTVQRVAQLAEEEVVIRSANFTDNAKIIIVQNKSVVINTPNNNTRKSINLGQGRAWYTLEKVIDIRHYTLSRAQNNTKQIVEKGEQFGNRTIVFNTSSPIVTHSFNGYNTTPNSKWTNGN-GSGSEGNETITLQRIKQFINMWEVKMYAKQIRLNLLLTGNTPNATETRGDMRDSKVVKIELVTKKVEK
>B.YE.2002.02YE508.AY795905
-EDMVKEADTTEKAYDTAVHTDNQQVLEVNNMWKNVEHEIINDQKKLLVTNTDVNTTRDANSSKEMMMKQGEMKNSNVTTFIQNKMKKEHALFYGLVVPIEGNNSSYRLISNTSAITQAVSEHYAFILKNDKKKTTNNVTVQRVVQLAEEEVVIRSANFSDNAKVIIIQNETVEINTPNNNTRRSISIGPGKAFYATGDIINIRQYEINEAKNKTKQIAIKGEQFGTKTIVFNQSSPIVMHSFNRYETGRNSTWNLTQWNDTKELNNTITLPKIKQIINMWEVKMYAAQINLNLILTGGTDDTTEIRGDMRDSKVVKIELITKKVER
>B.US.2004.LAHA_SGA_B5.EF593226
ADQLVKDANTTDRAYDKAVHTDNQQPIEVDNMWKDVEHEIISDQKKLLVTNTDNLDNLNNTTNSSLKMERGEIKNSNITTNMRDKMQKTYALFYNLIEQMDNNYSSYRLISNTSVTRQAVSEHYAFILKNNKTSRPTNVTVQRVVQLAEEEIVIRSENFTDNAKTIIVQNESVVINTPNNNTRKGIHIGPGSAIYATGAIIDIRRHNISAAKANTKQVATKREQFRNKTIKFNHSSPIVMHSFNGYNTTQNSTWFSNERSNDSESNATITLPKIKQIINRWEVKMYASLIRSNLLLTGNQTNQTEVRTNMKDSKVVRLEIITKKVEK
>B.US.2002.OLLA_SGA_D12.EF593229
QQQMVKEANTTDKAYDTAVHTDNQVVL-VNNMWKNVEHEIISDQKKLLVTNTNATNINTTS----------EIKNTNTTTSMTNKMQKQNALFNELIVPIDRTNNTYRLISNTSVITQAVSEHYTFILKNDKKNKPTNVTVQKVVQLAEEEVIIRSENFSNNAKTIIVQNASVEINTPNNNTRRSIHMGPGRTYYATGDIIDIRAHNISRQKNKTEQVAIKREQFNNKTIVFTHSSLIVMHSFNGYNTTGNGTWNGTS-TWNGTANENITLPRIKQIINMWGVKMYARQINSQLLLTGDSNNNTEIRGDMRDSKVVKIELVTRKVEK
>B.US.2004.UNC5799_16.EF593276
AEKLVKDASTTDKAYKAAVHTDSQIVIEVNNMWKNVEHEIISDQKKLLVTNTDEIRNATFKSSNWEKMEKGEIKNSNATTGIRDKLQKVYALFYKLVVPIGDNTTNYRLISNTSVIRQAVSEHYAFILKNNKTSKPTNITVQKVVQLAEEEIVIRSDNFSDNAKVIIVQNQSVVINTPNNNTRKSVHIGPGSAFYATGDIIDIR-HNISKGDNKTTQVAEKRAQFGKEKIVFNHSSPIVMHSFNRYNTTKDSAWPNAT---KNANDTIITLPRIKQIINMWEVKMYASQINSNLLLTGETDNNTEIRGDMRDSKVVQIELITKRTER
>B.US.1997.zp6248_p4.EF593302
EEKLVKEATTTDKAYDTAVHTDNQVLL-VNNMWKDVEHEIVSDQKELLVTTSDVNVTNATNNSSNGGETLKEVKNTNITTNIKDKLQREYALFYKLIVPIGNSNDTYRMISNTSVIKQAVSEHFAFILKKDKRNTPRNVTVQKVIQLAEEEIVIRSENFSNNAKTILVQNESVEINTPNNNTRKGVHIGPEK-VYFTTSIIDIRQHNISKGKENTKRVVKKREQFGNKTIILNQSSLIVMHTFNGYNTTKNSTWNITETEGSNNTEELITLPRIKQIINMWRVKMYARQIKSNLLLTGSSSNGSEIRGDMRDSKVVKIELVTKKVEK
>B.CY.2005.CY149.FJ388940
TEKSVKEATTTDKAYDTVVHTDNQVALEVYNMWKNVEHEIISDQKKLLVTNSDYTKTNTTGNTNTTSPPSSEIRNTNITTTPSDKVRKEYALFYKTVEPINNDNTSYRLISNTSVITQAVSEHYAFILKRDKKNTPTNVTVQRTVQLAEEEIVIRSQNLSNNAKIIIVQNKSVEINTPNNNTRKSIPMGPGKAWYTTGEIINIRQHNISTEKTKTMQVANKRDQFGNKTIVFRPPAPIVVHNFNGYNTTQNSTWNDTG-----EMNGTIMLPRIRQIINLWEVKMYAKLIRSNLLLLGSGSNNTEIRGDMRDSKVVKIELITKKVEK
>B.US.2006.CR0222X.FJ469709
AEQLVKEATTTDKAYDTVVHTDSQVVLEVNNMWKNVDHEIISDQKKLLVTNTDYDYEKNWTYTNATWEQKEEIKNSNITTSISDKKKQEHALFYRLVVPIETNNSYYRLINNTSIITQAVSEHYAFILKNNKTNSPKNVTVQRVVQLAEKEVVIRSANFSDNAKVIIVQDVPVQIISPNNNTRKSTHIGPGAALYTTGEIIDIRQHNVSSQNTATKKVVPKGDQFGNKTIVFNQSSPIVMHTFNGYVTTKNSTWTFNSSTEGLNNNDTIILPRIKQIINMWTVKMYARPINTNLLLTGETNTTTETRGDMRDSKVVKIELITKRVEK
>B.US.2006.CH010032_48_p1.HM204582
AENLVKEANTTDKGYETVVHTDNQIVLEVNNMWKNVEHEIISDQKKLLVTNTNLRNDTNTTSNNETMQAREEIRNSNVTAGIRDKIQKEYALFYKVVVPIKDDSTSFRLISNTSVITQAVTEHYAFILKNNKTSTPTNVTVQKVVQLAEEEIVIRSENFTNNAKTIIIQKEPVQINSPNNNTRKSIHIGPGRAFYTTGEIIDIRKHNISGTANNTSQIATKRGKLNNTTIIFKPSSPIVAHSFNGYNTSEKSTWNSTDNSTGERGNDTIILPKIRQVVNMWEVKMYARQINSNLLLTGDKNSTNETRGDMRDSKVVKIELITKKVEK
>B.US.2005.1444_A10.HQ216577
TEKLVRDATTTDKAYERSVHTDNQVVLGVNNMWKDVEHEIISDEKKLLVTNTNFNKTTNST-TNATVVPPGEIKNSNVTTDIRNKVKKTYALFYALVVPINNDSTSYRLVSNTSVLTQAVSEHFTFLLKNNKKNSPKNVTVQRVVQLAEEEIVVRSANFSDNTKTIIVQNETVKIHTPNNNTRKSIHMGPGRAFYATEDIIDIRQHNISKKENDTIQIGEKREQFQNKTIVFNQSSPVVMHTFNGYNTTNNRATER---VNENRNDANITLQRIKQIINMWQVKMYAGPISSNLILTG-TNTTNETRGDMRDSKVVKIEIVTKRVEK
>B.US.2006.Z93_p1.HQ218001
ADNLVREATTTDKAYDTAVHTDNQVELEVNNMWENVEHEIISDQKKLLVTATDANLNQTI-DNSSLKMEEGEVKNSNITTEIRDKIRKEYALFYKLVVPINENKTRYRLISNTSVITQAVSEHYAFILKNDKQITPTNVTVQRVVQLAEEEVVIRSVNFSDNAKTIIVQNKSVEITTPNNNTRKSIPMGPGKAFYARGDITDIRKYEINGTEHNTKLVVEKREQY-NKTIVFNRSSPIVMYSFNGYNSTKNSTWPWNDTKGSQENSSTLVLPKIKQIINMWGVKMYAEKIRSNLILTGESNETDEIRGDMRDSKVVKIELVTKKVEK
>B.BR.2006.subject_784_day1_clone_02.HQ377483
TEELVKEATTTDKAYDTVVHTDNQVVLEVNNMWKNVEHEVISDQKKLLVTNTDWERNNTDSEEIDLKNMTGEIKNSNISTSIKNKIQKQYALFNILVVPIENNTTEYMLINNTSVITQAVSEHYAFILKNDKKNSPTNVTIQKVVQLAEEDVVIKSENFTNNARAIIVQNETVGINTPGNNTRKSIPIGPGRAFYATGDIIDVRKHNISGGKEETKRIATKTEQFNKSTIIFKQSSPIVMHSFNGYNTTQNSTWIQVNTNSTAKTNGTITLPRIKQIINTWAVKMYARQISNSLLLTGNGTNDTEIRADMRDSKVVKIELITKRVEK
>B.US.2006.700010150_A11.HQ908232
TNNLVKDATTTDKAYDTAIHTDNQVVLGVDNVWKDVEQEIISDQKKLLVTNTNVVNGTTNTRDSWQMMKEGEIKNSNVTTNIIDKMQKEYALFYKSIVPIDNSSNGYRLISNTSVITQATSDHYTYILKNNKTEKHKNVTVQRVVQLAEEDVVIRSDNFSDNAKTIIVQKEAVEINTPNNNTRKSIHIAPGRAFYATGEIIDIRQHNISKEANNTKQIVEKRVKFGNKTIVFNQSSPIVMHSFNGYNTTRNSTWQSNSDTGGSNNTEPITLLRIKQIVNRWEVKMYARQIYRNLLLTGVQNNMTETRGDMRDSKVVKIQLITGKVEK
>B.CH.2003.HIV_CH_BID-V4421_2003.JQ403043
TEKLVREATTTDKAYDTVVHTDNQIKLEVNNMWKNVEHEIISDQKKLLVTNTNYNGTNTTSNSTDGRWEKEEIKNSNITAGIRDKVQKEHALFYSLIVPIENSNSNYRLRSNTSIITQAVTEHYAFILKNNKTNTTNNVTVQKVVQLAEEEIVIRSENITNNAKTIIVHNESVEINTPNNNTRKSIHIGLGRTFYATGDIIDIRQHNLSLAKNTTKRVVDKREQFRNKTIVFNQSSPIILHTFNGYNSTKNSTWYRNDNITGTGENDTLTLPRIKQIINRWEVKMYARQIRTNILLTGNTMNETEIRGDMRDSKVVKIELLTRKVEK
>B.US.2004.HIV_US_BID-V5282_2004.JQ403107
TEQLVKEATTTDKAYDTVVHTDNQVVMEVNNMWKDAEHEIISDQKKLLVTHTDYNGTHMNSDGYGERMKSGEMKNSNVTTEIRDRVKKQSALFYKLVVSIDDNYTSYRLINNTSAITQAVSEHYAFIVKNDKKNTSKNVTVQRVVQLAEEDIVIRSENISDNAKTIIVHNRSVAINIPNNNTRKSIPMGPGRAFFATGDVIDIRQYTINRTENTTKQIAIKGEQFENKKIIFNHSSPIVMHSFNGYDTTQNSSWEGNGTIESNDTGGNITLPRIKQIINMWEVKMYASPISSNLLLTGNDTNGNETRGNMKDNKVVKIELVTKKVEK
>B.TH.2006.AA093a_RH1.JX447795
AENLVKEATTTDKAYVAAVHTDNQIVMEVNNMWKNVEHELISDQKKLLVTNTDWKNDNDTNTNTHSTTGGIEMKNSNITTSIQTKV-KNHALFYKLVVPINNDTTSYRLISNTSTITQAVSEHYTFILQNNKKNTPTNVTVQRVVQLAEEEVIIRSSNFTDNAKIIIVQNETVQINSPSNNTRKGINIGPGQAWYTTDQVVNIRQHNISITKNNTKWVTEKREQFKNKTIVFQPPSPIVMHSFNGYNTSQNSTWHTNDWNGTKGNNGTITLPRIKQIINMWEVKMYAKPIGLNLLLTGNETRNNETRADMRDSKVVRIELVTKKVEK
>B.US.1998.98USHVTN8229c6.AY560109
TGDSVKEANTTDKAYVRAVHTDNQVELKVNNMWKNVEHEIISDQKRLLVTNTDVKTNTTNTIGQVEQMKEGEIKNSNITTNM-DKKRQEHA-FSELVVPINEKNISYRLISNTSRITQAISQHYAFILKKDKKNTAASVTVQRVVQLAEEEIVLRSANFSDNAKTIIVHNETVEMNTPNNNTRKSIHMGPGRAFFTTGDIIDIRKHNISKAKDKTKQVVIKREQYGNKTIIFNQSSIIVTHSFNGYNTTQNSTWYSNSGNSTGGSNDTITLPRIKQIINMWEVRMYASKISSNLLLTGNMTNTTETRGDMRDSKVVQIELITKKVEK
>B.US.2000.WITO_33.AY835451
AEQLVREANTTDKAYDTVVHTDNQVVMGVDNMWKNVEHEIISDQKKLLVTHTNVTISSTN-GSTANVTMREEMKNSNTTTVIRDKIQKEYALFYKLIVPIEGTNTGYRLINNTSVITQAVSEHYAFILKNNKTNKPRNVTVQKVVQLAEEDIIIRSENFTNNGKNIIVQKEPVKINTPGNNTRRSINIGPGRAFYATGAIIDIRKHNISTEQNNTTQIVDKREQFGNKTIIFNQSSPVVMHTFNGYNSTQNSTWFNNGTSTWNSTADNITLPRIKQVINMWEVKMYARQIDSNLILTGSNSSQNETRGNMKDSKVVKIELITRKVEK
>B.US.2004.C61v1e1.DQ410511
TEQLVKEANTTDKGYETKVHTDSQLVLAVNNMWKNVEHEIISDQKKLLVTTKNVTKTNGTNTTSSEKTMREEMKNSNITTNIRDKVQKQYALFYKLIVQIEEDNTSYRLISNTSVLTQAVSEHYAFILKNNETNTPKNVTVQRVVQLAKGEVIIRSANFSDNAKTIIVQNESVIINTPNNNTRKSIHIGPGRAFYATGDIIDIRQHNVSRKQNNTKWVTAKREQF-NKTIAFKNSSPIVMHSFNGYNTTPNNDTN----NETEDNNNTITLQRIKQIINMWEVKMYASNISSNLLLTGNVSDMTETRGDMKDSKVVRMNLITKKVEK
>B.US.2004.5769_E9.EF593193
TDKLVKEATTTDKAYDTVVHTDNQMIMEVDNMWKNVEQEIISDQKKLLVTNTDCLNCTGTNNTTNLMMEKGEIKNSNITTDLKDKVRKEYALLYKLVVPIEESYTSYRLISNTSVVTQAVSEHYAFILKNNKTSTPTNVTVQRVVQLAEEEVVIRSSNFSDNAKNIIVQNESVPITIPNNNTRRGIHMGPGKVFYATGAIIDIRQHNISGEKNNTKRIVQKREQFPNKTIIFSRSSPITAHSFNRYNTSKNSSWNADGSVNTTGESGNITLQRIKQIINMWEVKMYAQLINSNILLTG-NTTNNETRTDMRDSKVVRIELITKKVDK
>B.US.1997.9017_01_SGA_A10.EF593207
EKDSVKEAITTDKAYKTVVHTDNQVVLAVHNIWENVEHEIISDEKKLLVTNTDYINNSTESKTNEGLNSTIEMKNSKITTGMRDKMQKAYALFYKLIVPIDDNYTSYRLISNTSVITQAVSEHFAFILKNNKSTKPTNVTVQRVVQLAEEEIVIRSANFSNNAKTIIVQNKTVVINIPNNNTRKSIHIGPGRAFYATGEIIDIRQHTLNGTQNNTRQIALKKEQFKGKTIVFNHSSPIVKHSFNAYDTTKNSTWHGNEWNNTEKLNDTIILPRIKQIINMWEVKMYAELINSSLLLTGKSNNQTEIRGDMRDSKVVKIEVVTKKVDK
>B.US.2006.CH58_SGA_TE6.EF593219
AEQLVREATTTDKAYDTVVHTDNQIVLAVNNMWENVDHEIISDQKQLLVTNTELNNNSTTT----NSSEGKEMKNSNIPTSMQDKTKKEYALFYKLIVKIDDNNSTYRLISNTSVVTQAVSQHYAFILKNNKTNTQTNVTVQRVVQLAEKDIVLRSANFTNNAKTIIVQNESVIINTPNNNTRKSITIGPGRAFYATGDIIDIRQHNLSREQNNTKKIVTKREQF-NKTIIFKSPSPIVQHTFNGYDTKQNSTWNATK-ANGTTGNDTIILPRIKQIINMWKVKMYAKKISSNLLLTG-GGGQNETRADMRDSKVVKIELVTRKVEK
>B.US.2004.UNC5548_11.EF593274
AGQLVKEATTTDRSYDTKVHTDNQIVMGVNNMWKNVEHEIISDQKKLLVTNIDATSSRAAY----SSTEGTEMKNSNITSNIRDKVTKEHALFYSFLVPIDNSNTSYRLISNTSVITQAVSEHYAFILKNDKRNPP-NVTIQRVVQLAEEGVVIRSENLTNNAKTIIVQTKSVKINTPNNNTRKGIHIGPGRAFYATGAIIDIRKYNISRAENEASLTAIKREHFKNKTIIFNQSSPTVSHSFNGYNTTQNSTWFPNGDTVNNTGDVNITLPRIKQIVNMWEVKMYAAQIRSNLLLTGSTNNETETRGDMRDSNVVKIELITKKVEK
>B.US.1999.Z16_SGA_A20.EF593287
KENSVKEATTTDQSYNTVVHTDSQVVLEVNNMWKDVDHEIISDQKKLLVTNTDLSINATNTNTTHRIEEKGEIKNSNTTTDIQDKTQNNYALFYTLIVPIDSENNIYRVISNTSIITQAISDHYAFILKNNKTNTPKNVTVQRVVQLSEGEVEIRSENFTNNAKSIIVQNETLEINTPNNNTRRSITIGPGRAFYAT-DIIDIRQHTISGEKNNTRQIVKKREKFVNKIIAFNHSSPIVMHSFNGYNTTKSSTWYGNESNNTTGNSTTIILPRIKQIINMWQVKMYASPIRSNLILTGNTNETTETRGDMRDSKVVKIELITRRVEK
>B.US.2001.Z29_SGA_A34.EF593292
-TKLVKEATTTDKAYKTVVHTDNQVVLEVNNMWKNVEHEIISDQKKLLVTNTNATSLNCTNANCTVNNSTEEMKNSDITTSVRDRTKKEYALFYSLIVQIGDNYTSYRLIKNTSVITQAVSEHYTFILKNDKKNTPKNVTVQRVVQLAEEEVMIRSENFSNNAKTIIVHNESVEINTPNNNTRKSIRIGPGAAFYATGDIIDIRQHNISRKDNNTKRIVAKGEQYKITTISFKPPPPVVLHSFNGYNTTKNSTWENGTSNNTQGNDTIITLPRIKQFVNMWSVKMYARRINTNLLLTGLNNATNETRGDMRDSKVVRIELITSKVEK
>B.US.1999.Z13_A2.EU577480
EEKLVKEATTTDKGYDTVVHTDNQIKLEVYNMWKNVEQEIISDQKKLLVTKNETNTNETTASTAEQIEGGRDIKNSNVT-GIGGKKKKEYSLFYNLVVKIDDDNNSYILASNTSVITQAVSEHYAFILKNDKKNKIKNVTVQRVVQLAEEEVVIRSENFTDNAKTIIVQNETVVINTPNNNTRKGIHIGPGGAFYGT-DIIDIRQHNLSRTENNTSQVAKKREQFINKTIVFNHSSPIVMHSFNGYNTTENSTWYGND-----TRNDTITLSRIKQIINMWEVKMYAKQIRSNLLLTGNDTDGKETRVNMKDSKVVRIELVTKKVEK
>B.US.2004.CR0345Q.FJ469722
TEKMVKEANTTDKAYDTMVHTDSQIRLDVDNMWKNVEHEIISDQKKLLVTNTNVTNTTNTT----SPMITGEIKNSNITTNIRDRVKKEYAMFYNLIVQIKDSNTSYRLISNTSIITQAVSEHFAFILKNNNTNTPTNVTVQRVVQLAKEEIVIRSENLTNNAKTIIVQNKSVEITTPGNNTRKSIHIGPGRAFYTTGDITDIRKYNISRTNTDTEKVAQKREKFENKTIDFKPPSPIVMHTFNGFNTTQNSTWPVNG-NNTEGDSTNITIPRIKQIINMWEVKMYARSIKSNLLLTGITNETTEIRGDMRDSKVVKIELITKKVEK
>B.US.2002.F714.FJ469730
TEQLVKEATTTDKAYDTAVHTDNQVLLKVNSIWNSVDHEIISDQKELLVTNTDVQNANATKINNSSREAMGEMKNSNITTSMTDKMQKKYAIFSKLIVPIDNTNSSYRLISNTSVITQAISEHYAFILKNDKDNTPKNVTVQKVVQLAEDEVVIRSKNFSNNAETIIVQKEPVEINTPNNNTSKSIHLGPGRAFHVTGEIIDIRQHNISKAKGEAKQIGKKEEKFKKETIVFNQSSLIVMHSFNGYNTTQNGTWNNGTWNSTEGSNDTITLPRIKQIINMWKVKMYARQIRSNLLLTGGNGNSSETRGNMKDSKVVKIELVTKKVEK
>B.US.2004.F7172.FJ469733
SEKLVKDAKTTDKGYETMVHTDNQIVLEVDNMWKNVEQEIISDQKQLLVTDTDYKGSNTTKSNNSSLREDTGMKNSNVTTNIRDKRQKEYALLYKLLVPINDSNTSYRLISNTSVITQAVSEHYAFILKNSKTSKPTNVTVQRVVQLAEKEVVIRSVNFSDNAKTIIVQNKSVEINTPNNNTRKSIHIGPGRAFYATGDIINIRQHNLSGVDNTTSLIVKKREQFGNKTIKFERSSPVEMHSFNGYNSTQNSTWYTNNGSHGNETNGTITLPKIRQIVNKWEVKMYARLIRSNLLLTGNNNNTNETRGDMRDSKVVRIELVTKQVEK
>B.US.2005.P11_DAY_1.FJ653596
TDKYVKEANATDKAYDTAVHTDNQIKLEVNNMWNNVEHEIISDEKKLLVTNTDDVKNVT----SSNTIERGEIKNSNVTTIIKDKVKKEYALFYRLVMPIDNDNTSYTLINNTSVITRAISEHYAFLLKKDKNNTPKNVTVQRVVQLAEGEVVIRSENLTNNAKNIIVQNETIQINTPNNNTRKSIHIRPGRAFYATGDIIDIRQHNISRVANNTEKVVKKGELF-NKTIVFKQPSPITMHHFNGYNTTPNSTWQSNGDTEESGSDDTIILQRIKQIINRWEVKMYASHINSNILLTGNESSDTETRADMRDNKVVKIELVTKKVEK
>B.US.2003.04013321_2_2A2.GU330549
-TKKVKEASTVDKAYDTAVHTDNQVLMEVYNVWKDVEHKIISDQKKLLVTNTDYEANNTT-NANDTADSKQEIKNSNVTTVVKDKVKKEYALFYSLVVPIDDDNTSYRLISNTSVITQAVTEHYAFILKNNKTSEDKNVTVQRVVQLAEEEIIIRSEDFTNNAKTIIVQKDPVKINTPNNNTRKGIHIGPGRAFYTT-EIVDIRQYNISKEANKTEQVVQKREQFGNKTITFNQSSPIVLHSFNGYNLTQNSTWNITDNNETQGNDTTIHLPRIKQIINMWEVKMYARIIRSNLLLTGTTDNDTEVRGDMRDSKVIQIELVTKKVEK
>B.CN.2006.CNE4.HM215413
EEKLVKEATTTDKAYDPVIHTDNQVVLGVNNMWKDVEQEIISDQQKLLVNTTNATATNATASTAARTMTDYEMKNSNITTSTSTKM-TGYAVFYNLVVPIGKDTKSYRLLKNTSVITQAVSEHYAFILKNNKTSTPTNVTVQRVVQLAEEEVVIRSSNFSNNAKTIIVQKEPVEINTPNNNTRKSMTLGPGRAWYTTGQIIDIRKHNLSSTKHDTRQIAKKSKQFGNKTVVFNQSSPIVMHSFNGYNTAQNSTWNTTKGNTTEGNNSTIMLPKIKQIINLWEVKIYAARIRVNLLLTGNGSNETETRADMRDSKVVKIEILTKKVEK
>B.US.2003.RHGA1581_A1.HQ217443
AGNLVKEATTTDRAYDTVVHTDNQVVLGVNNMWKNVEHEIISDQKKLLVTNSDYGGNSNSSNSNNSNIEGGELKNSNITTSIKDKMQKESAIFYKHVVPVDNNNTRYRLISNTSVITQAVTEHYAFILKKDKQNTPKNVTVQRVVQIAEEEIIIRSENFTNNAKIIIVQNTTVKINTPNNNTRKGIHIGPGRTFYATGEVINIRQHNLNSKDNETHKIREKTAQFPNKTIIFNQSAPIVMHTFNGYDTTPNSTR----SGIEEYNKENITLPKIKQIINMWKVKMYARQIRSNLLLMGTGNNEIETRGDMRDSKVVKIELITKKVEK
>B.US.2005.ROST4216_B1.HQ217541
ADDLVKEANTTDRAYEKVVHTDNQIVLEVNNMWKNVEHEIISDQKKLLVTNTDVPIKENNTTSSWGLMEKGEIKNSNITSSIRDKVQREYAYFYKLIVAIDN--TSYRLISNASVITQAVSEHYAFILKNDKEEKSKNVTVQKVVQLAEKEVIVRSDNFTDNVKTIIVQNTSVEINTPNNNTRRGIYIGPGRAVYTTGRIIDIRKHNISREKNETIAIAEKRKQFKNKTIIFKPHSPIVTHSFNGYNSTESSTWDGTNNDIERSNDTVITLPRIKQIINMWEVKMYARLIRSNLLLTGNNTASNETRADMKDSKVVKVELVTKRVEK
>B.US.2005.Z64_p17.HQ217840
QGPLVKEATTTDKAYKTMVHTNDQVVLKVNNMWKNVEHEIISDQKKLLVTHTDYVRNATNTSNSWEKMNPGEIKNSNVTTSLIDKKQKAYALFYRLIVQIGNNNTSYRLINNSSSITQAISEHYTFIIKNDKKNTPTNVTVQRVVQLAEEEVMIRSENFTNNAKTIIVQNESVIINTPNNNTRKGITIGPGRAVYATDRIIDIRQHNISETQNKTKKIVIKREQFRNKTIVFKPSSPIVMHTFNGYNSTQNSTWDGTWNEESNNTDKNITLQRIKQIVNMWRVKMYANLIRSNLLLTG-NNESEIIRGDMRESKVVQIEILTKKVEK
>B.BR.2006.subject_498_day1_clone_10.HQ377435
EDKLVKEATTTEKAYDTVVHTDSHQVLGVNNMWKNVDHEIKSDQKKLLVTNSDYEKNNNAT-PTASTNMVGEIKNSNVTTGIGNKVKKEHALFNRLIVKSDNDNTSHILVNNTSVLTQAVSEHYAFILKSDPKNTPTNVTVQRVVQLAEEEVIIRSENISNNAKTIIVQNSSVEINTPNNNTRKSIHIGPGKAFYATGDIIDIRQHNISSTANHTKKIVEKREHF-NKTIIFSPVTPIVMHSFNGYNTSQNSTWNINGTWNDTGGEQNITLPRIRQIVNRWEVKMYAPQITRNILLTGKNDSLNETRGDMRDSKVVRIELITKKVEK
>B.US.2006.06US_SAJ_C169_JS.JF689867
NEKLVKEATTTDKAYDTVVHTDNQVVLEVNNMWKNVDHEIISDQKELLVTNTDANITDTNTNASIYEMEKGEIKNSNVTSNIRDKVRQEYALFYQLVVQLENNSTSYRLVSNTSVIKQAVSEHYAFILKNDKKNTPKNVTVQRVVQLAEEEIIIRSANFTDNTKNIIVQNVSVEMNTPNNNTRKGIHMGLGRAFYATGDIIDIRKYNISSEKNKTGKIAEKKEQY-NKTIVFNSSSPITMLSFNGYNTTGNSTFNSTKLPDSNNTDSNFTIPRIKQIINMWKVKMYARPIRSNLILTGGNESGRETRGNMKDSKVVKIELVNKKVEK
>B.US.2004.USPI71101EI7y04051pcWG2B14.JN024203
TEKLVKEANTTDKAYATIVHTDNQVKLEVDDMWNNVDHEIISDQKKLLVTNTDLENTTNVTGNTTISTGIKEMKNSNVTSGIRDKMKKEYALFYTLVAPIEDDNRSYTLTSNTSIITQAVTEHYAFILKKDKKNTPRNVTVQRVVQLAEEEVVIRSANFSKNTNTIIVQNESVVINTPNNNTRKSIHIAPGRAFYATGEIIDIRQHNLSRAENKTEKVVEKREQY-NKTITFKPSSLVTMHSFNGYNTTQNSTWNVTG-SNNTEGNDTITLPRIKQIINMWEVKMYARQIRSNLLLTGTTTNETEVRGNMKDSKVVKIELVTKKVEK
>B.US.1997.5002_C13.JN562785
TEKLVKEATTTDKAYETVVHTDNQIVLEVNNMWKNVEQEIISDQKKLLVTNTKMMNVTNTNNTSSSENPMEEMKNSNITTHLRDQVKKEYATFYNLLVPIGNNDSKYMLASNTSVITQAVSEHYAFILKNNKTNKPTNVTVQKVVQLAEKEIVIRSENLTNNAKTIIVQNESVIINTPNNNTRKSIHIQPGRAFYATGEIINIRQYILNETKNNTKQIVDKREEFKNKTIKFNPSSPIVMHTFNGYNTTKNSTWSVDGTWNGTKENSTIILPKIKQIINMWEVKMYAKQINSYLLLTGESRNGTEIRGDMRDSKVVKIEIVTKKVEK
>B.BR.2004.04BR1054.JN692453
-ENLVKEATTTDKAYDTAVHTDNQVELEVNNMWKDVEQEIISDQKKLLVTNTDVKNNGTNNTSNNREEMKGEMKNSNVTTRIGGKMQKEYAVFYKLVVPIDNDNTSYTLISNTSATTHAISEHYAFILKKDKKNTPKNVTVQRVVQLAEEEIVIRSENFSDNAKTIIVQNKSVEINTPNNNTRRSIPIGPGRALYTTGEIIDIRQHNVSKQNTETRQIARKKEQFNSTNIIFKQSSPLVMHSFNGYNSSQNSTWNNTNTNIQANDTENITLPRIKQIINRWEVKMYASIIKTNLLLTGNGTERNETRINMKDSKVVKIELITKKVEK
>B.KR.2003.03HJY8.JQ316131
TGGLGKEATTTDKAYDTVVRRDNQVVLVVNNMWKDVEHEIISDQKKLLVTNSNYNDSKVNNNSNGTVVGETEVKNTNVTTSIRDKVKKEYALFYRLVKQIGDDNTSYTMINNSSAITQAVSEHYTFILKNDKKNTPSNVTVQRVVQLAEEEVVIRSENFTNNAKTIIVQNVSVQINTPHNNTRKGIGIGPGSMFYATGAIIDIRQHNISTTKNDTKQVVIKRKQFVNKTIVFDPSPPIVMHSFNGYNTSKNSTWAVNMGSNITKEGNTTTIPRIKHIINRWEVKMYAEQIRTNLLLTGGTHNNTEIRGNMKDSKVVKIELITKRVEK
>B.KR.2003.03YGS3.JQ316135
TEDLVKEATTTDKAYDTVVHIDNQVVLEVNNMWKNVEHEIISDQKKLLVTHSNLNCSNLSNNSSGGVMEEGEMKNSNVSTNIKNKMQKEYALFYKPVMPIDNDDTSYTLINNTSVITQAVSEHYAFILQNDKKNTPSNVTVQRVVQLAEEEIVIRSKNLTDNAKTIIVQNKSIEINTPGNNTRKSIRIGPGSTFYATGDIIDIRQHNISEANNNAKQLAIKREQLESQTIVFNQSSPIVMHSFNGYNTTQNSTWNGITNRTWGDLNKKIIFPKLKQIINRCEVKMYARQIRSNLLLPGTDKAIIKFSGDMRDSKVVKIELITTRVEK
>B.CH.2002.HIV_CH_BID-V3511_2002.JQ403019
TTDLVKEATTTDKAYKTVVHTDNQVMLKVNNMWKNVEHEIISDQKKLLVTNTDVYRNDTNNSTNWGKIERGEVKNSNVTTNIKGRV-QEYAVFYKLVVPIKESYSSYILTHNTSVVKQAVTEHYTYLLKNDKKNTPKNVTVQRVVQLAEEEVVIRSENFTDNAKTIIVQKDPVNISTPNNNTRKSVRIGPGQALYTT-DIIDIRQHNISRKDNKTQQIVPKRKQF-NNTIVFQPSSIIETHSFNGYNTTQNSTWSDNSTGNGTEGGEVITIPRIKQIVNMWRVKIYAKQINTNLLLTGNTSRDNETRGNMRDSKVVRIELVTKKVEK
>B.US.2006.HIV_US_BID-V3047_2006.JQ403068
AEDSVKEANTTDKAYNTVVHTDDQVRLEVNNMWTNVEHEIISDQKKLLVTNTNLNNGTHNSSSSNNTMEEEEMKNSQVTTSQIDRFQNAYALFYKLLVPMDPNSISYRLISNTSVITQAVSEHYAFILKNDKNTKEKNVTVQRVVQLAEDEVVIRSDNFTNNAKNIIVQNVPVEINTPNNNTRKSIHIGPGRAFYATGDIIDIRQHNISQSKNNTRQIVRKREQFPNKTIVFNQSSPIVMHSFNGYDSSKNSTWNVTSWNGTEESNGTITLPRIKQIINMWEVKMYARLIRSNLILTGENNNNSEVRGDMRDSKVVKIELVTRKVEK
>B.GB.1994.748DEN31.AJ535600
LEQSVREANTTDKAHATAVHTDNQVVLGVNNMWKDVEHEIKSEQKKLLVTNTDKLNVTNSNSSRAKLMEEGEIKNSNITTELRDKVKKEYALFYRLVVQIDNNYTNYRLINNSSTITQAVSEHYAFILKNNKTNTPTNVTVQRVVQLAEEEIVIRSENFSNNAKIIIVHNQSVVINTPNNNTRKSIHMGPGRALYATGDIIDIRQHNISGKDSDTQRIVVKREQFGNNKTEFKQSSPVVMHSFNGYNTSQNSTWNENNWPGSNSTGENIILPRIKQIINMWDVRMYASQIRSNLLLVGTNNTGTEVRGDMKDSKVVKIELITKKVEK
>B.CO.2001.PCM039.AY561239
TDKLVKEATTTDKAYDAAVHTDNQVVLTVNNMWKNVEQEIISDQKKLLVTNSDVVNTNNTNNSSGEEIGRGEIKNSNI----RDRGRKEYAVFYKLVVQIDNGSASYKLISNTSVITQAISDHYTFLLKNDKKNTQTNVTVQRVVQLAEEDVVIKSENFANNAKTIIVQNETVKITIPNNNTRRSVHLGPGRGAIYTGDIIKIRQYNLSEAEDKTKRIVTKREQFKNKTIAFNQSSPIVMHSFNGYNTAQNSTWNATDTTGLNDTGKNITLPRIKQIINMWTVKMYARQIRSNLLLTGNNSINTEIRGDMRDSKVVKIELVTKKVEK
>B.US.2005.ES8v3ed1_1.DQ410131
EEQLVKEATTTDKGYDTVVHTDNQVVMAVNNMWKNVEHEIISDQKKLLVTNTDVEKNNTTNTITPLMMEKGEIKNSKITTNMRDKVQKEFALFHKFVVRMEEDNTSYRLVSNTSTITQAVSEHYAFILKNNKENTPTNVTVQRVVQLAEEDIVISSANLTNNAKIIIVKNESVALNTPNNNTRKSIPIGPGRAFYATGNIIDIRQHNLSSTQSNTKRVAIKGEQFNNKTIAFKQSSPIVMLSFNGYNTSQNNTWNGTE-LSNSKENGNITLQRIKQIINMWEVKMYARQIRVNLLLTG-TNNTTETGANMRDSKVVKIELITKKVEK
>B.US.2004.154v38Renv_re3.DQ410619
TEKLVKEATTTDKAYDTVVHTDNQLVLTVNNMWKNVDQEISSDEKKLLVTHTNLNATKTNTSSDELAMEEGEIKNSNITTNMRDKVQKKYALFYSLVVPIDN--TSFRLTSNTSVLTQAVSEHYAFILKKDKKNTTTNVTVQRVVQLAEEDVVIKSSNFSDNAKTIIVQNETVIINTPNNNTRKSINMGPGRAFFTTGEIIDIRKHNLTRANTETKRIAIKGEQFNKTTIAFNQSSPIAMISFNGYNSTQNSTWAKNGNNTEEKGNDTIILPRIKQIINMWGVKMYARLIRSNLLITGSEENRTETRVEMRDSKVVKIAPVTKKVEK
>B.US.2003.APV_6.DQ869030
EKTLVKEATTTDKAYDTAVHTDNQIVLGVNNMWKNVEHEIISDQKKLLVTNTDLKNTTNTNTNTTSSPINGEMKNSNITSTIRNKMHKEYALLYKLIVPIDGDNTTYTLTNNTSVITQAISEHYAFILKNDKKNTPKNVTVQRVVQLSEEGIVIRSENFTNNAKTIIVQNESIEMNTPNNNTRKGIHIGPGRAFYATGEIIDIRQHNLSRAKNETKQIVTKREQYGNKTIIFNKSTLVEMLNFNGYNTTENSTWLDNNNDTEGSNSTDITLQRIKQIINRWEVKMYARPINTNLLLIGSTDNNTEIRTNMRGSKVVKIELITEKVEK
>B.US.1997.105112_SGA_D17.EF593181
TEQLVKEATTTDKAYDTVVHTDNQVVLEVNNMWKNVEQEVISDQKKLLVTNTDVNTNVTTNNSSGEIEEKGEIKNSNVTSGIRDKMQKEYAFFYKLVVPIDNNYSSYRMISNTSVITQAVSEHYAFILKNNKTNKEKNVTVQRVVQLAEEDVVIRSDNFSDNAKTIIVQKDPVPIYVPNNNTRRSITIGPGRAFY-TGEIINIRKYKLNKTDNKAEQMVKKREQFQINTINFTQSSPIVMHSFNGYNTTPNSSWGANSWTLNNTQEGEITLQRIKQIINMWEVKMYARLINSNLLLTGGNDRDTEIRGDMRDSKVVKIEVLTKKVEK
>B.US.1999.zp12007_p27.EF593300
TDQLVKEATTTDKAYETVVHTDDQLKLVVNNMWKNVEHQIISDQKKLLVTNTDLRNATGTNNISGELMEKGEMKNSNVTTSTGEKRQKERALFYKLLMQIDSSYNSYRLTSNASVITQAVSEHFAFILKNDKKNSPKDVTVQRVVQLAEEEVVLRSENFTDNAKNIIVQKTAVNITIPNNNTRTSISMGPGRAFFATGDIIDIRQHNISRKDNNTHEIVIKREQFQNKTIIFNQSSPIVTHSFNGYNTTQNSTWNSTG-NNNNRSGENITLPRIKQFINLWEVKMYAKEIQRNLIITG--NTTEEIRGDMRDSKVVRIELITKKVEK
>B.CY.2006.CY180.FJ388955
TNNLVKEATTTDRAYKTVVHTDSQIKLEVKNMWKNVEQEIISDQKKLLVTNINLNCTNCTNNSSEGIKDEVGMKNSNITTSRRDKVKKEYALFYNLIVQINDSNTSYRLVSNTSVITQAVTEHYAFILKNEMGNTQRNVTVQRVVQLAEGDVVLKSANFSDNAKTIIVQNETVKINTPSNNTRKSISIGPGRAFYTTGEIIDIRQHNISGEEKRTQQTVKKKEQFNNKTITFKQSSPIVMHSFNGYNTSQNSTWNTTEITDENITDENITLPRIKQIINMWEVKMYAKQIRSNLLLTGNTTNGTEIRGDMRDSKVVKIELITKKVEK
>B.CY.2005.CY100.FJ388964
TEPLVKEATTTDRAYDRVVHTDNQVALEVENMWKNVEHEIISDQKKLLVTNT-ANVTTT------LGNITEEMRNSNITTSIRDKKQNEYALFYRDVIPIDSNTSNYRLINNTSTITQAVSEHYAFILKNDKKNKEKNVTVQRVVQLAEEEIVIRSDNFTDNTKTIIVHNESVEINTPNNNTRKGIHMGPGA-FYATGKIIDIRKHNISKAKNKTEQIVIKRKQFENKTIVFNQSSLIVMHSFNGYDTKPNSTWNSNSVTNDTDTAENITLQKIKQIINLWRVRMYARQIRSNLLLTGNNTNSTEIRGDMRDSKVVKLELVSKKVEK
>B.US.2003.L8152.FJ469742
TEKLVKEATTTDKASDTIVHTDSQVFL-VNDMWKSVDHEIISDQKKLLVTNTDWKRDNTTSNSGWEMLDKGEIKNSNVTTNIRDRVKTEYALMNKLVVPIDNNSSSYILISNTSVITQAISEHYAFILKNDKKNSPNNVTVQRVVQLAEEEVVIRSVNFTNNAKTIIVQNESVQINTPSNNTRKGIHIGPGRAVYTREKIIDIRKYNISKESNRTQQVVEKREQFGNKTIAFNKSSPIVTHSFNGYDTTKNSTWSTQNTTWSNDSDPIIILPRIKQIVNRWEVKMYASQIRSNLLLTGNTNSTIETRGDMRDSKVVQIELVTKKVEK
>B.US.2002.04013226_2_flA8.FJ496072
EDQLVKEATTTDKGYDTVVHTDNQVLLAVNNMWKNVDHEVISDQKKLLVTSTNVTNNNNTANSSDWEKMEGEIKNSNVTPSIRDRVRKEYALFYSLVVPIKDDSRTYRLINNTSVITQAVSEHYAYILKNNKTNTPTNVTVQRVVQLAEEDIVIRSENLTDNAKTIIVHNESVEINTPNNNTRKSINIGPGAAMYATGAIIDIRQHNISGARNDTKKVVKKREKFGNKTIIFDQHSPIVMHSFNGYNTTKNSTWNSTRTERNSNETDTITLPRIKQIINMWGVKMYARLIRSNLLLTGSGSNGSETRGNMKDSKVVKLELITKRVEK
>B.GB.2005.MM45d22_GN1.HM586210
AENLVKEATTTDKAYDTAVHTDNQMVLEVEDMWKNVEQEITSDQKKLLVTNTDANVTTTNSSSSGELMEVGEIKNSNIKGVTRDKVQKENAYFYKLVVEIDDSYRSYRLISNTSVMTHAVSEHYTFLLKNDKKNTLKNVTVQRVVQLAEEEVVIRSENFTNNVKNIIVQNESVVINTPNNNTRKSIHMGPGQALYTT-NIIDTRQHNISRKENRTKLIVKKRAQYGNKTIVFTPPSTIVTHSFNGYNSTQNSTWNSTESNSTEKNITLITLPRIKQIVNLWGVKIYARLISSNLILTGNISNNTETRGDMRDSKVVKIELVTKKVEK
>B.US.2006.GETO5098_A1.HQ217256
-EQLVKEATTTDKAYDTVVHTDNQILLEVNNMWNSVEHEIISDEKKLLVTNTDYQGNTNAT--NVTEGTTPEMKNSNVTTVIRDKVQKEHALFYRLVVQIDNSNNSYRLINNTTAITQAVTEHYAFILKNDKGSKEKNVTVQRVVQLSEGGVVVKSANFTNNAKTIIVQNRTVIINTLNNNTRKSIPIGPGRALYATGEIIDIRQHNLSKTEDNTQQIAEKREQF-NKTINFNQSSPIVMHSFNGYNTTQNSTWDRNK-TNEGKNDANITLPRIRQIVNMWRVKMYASIIRSNLLLTG-SNNTTETRGDMRDSKVVKIELITKKVEK
>B.US.2006.502_0309_wg13.JF320048
VEQGVKEATTTDKAYDPVVHTDNQVELKVNNMWKNVEHEIISDEKKLLITNTDYTNNCTSNTNTAIETIRREMKNSNISTTIKDKVQKKYALFYKLIVQMDDDNTSYRLISNTSVITQAVTEHYAFILKRDKRNTPGNVTVQTAVQLAEEEVVIRSANLSDNTKNIIVQKDPVNITMPSNNTRKSITIGPGRAFYTTGEVTDIRQHNISEAAEDARQISTKGEQFKNRTIVFNQSALIIMHTFNGYNTTQNSTWNSTGGSNNTGRNGTITLQRIKQIINMWKVKIYAKLIRSNLILTGNNSTISEIRGDIRDSKVVKIVIITKKVEK
>B.US.2006.502_0762_RH05.JF320329
TDKLVKEANTTDKAYETKVHTDDQVVLGVHDAWKNVEHEIISDQKKLLVTNTDVNTTDTTDSDWRGGNMTGEIKNSNITTNIRDKIQKQHALFYRLVVPIDNDNNNYRLISNTSVLTQAVSEHFAFILKNNKTNKPTNVTVQKVVQLAEEKVIIRSKNFTNNAETIIVQKKSVNITVPNNNTRKGIHIGPGRAFYATGEIINIRQHNLSEKANNTNEVVKKREQFGNKTIKFNQSSPIVMYTFNGFNTTQNSTWGLNDTATEGSDNITITLPKIKQIINMWEVKMYARQIKLDLLLTGNETNGTETRQNMKDSKVVKIELVTRKVEK
>B.US.2006.502_0717_RH02.JF320520
AEKLVRDANTTDKAYVTAVHTDNQVELKVNNMWKNVEHEIISDQKKLLVTNTNWNNTQNSTSTNVEKIGKEEIKNSNITTTIRKKVKKEYALFYHLVVPIDKDNTTYILNHNTSVITQTVSEHYTFILKKDKKNTPKNVTVQKVVQLAEEEIVIRSENLTDNTKNIIVQKEPVEINTPSNNTRKSITIGPGRAFYTTGDIIDIRRHNISEEKNNTKQIAKKQEHFGNKTITFNQSSPITMHSFNGYDTTENSTWNNT-RSNDTASNKTIILQRIRQIINRWEVKMYASQINSNLILTGSPGNGSEIRGDMRDSKVVKVELVTKKVEK
>B.US.2006.502_0053_wg06.JF320615
SEKLVKEATTTDKAYDTVVHTDNQVVLQVNNMWNDVEHEVISDQKKLLVTKTDLNATSGTN--VTGSIEERDMTNSNITTNMGDKI-QDYALFYKLVVG--NSTTNYRLISNTSVTTQAISEHYAFILKKDKKNALTNVTVQRVVQLAEEEVVIRSKNFTDNAKTIIVQKDAVKINTPNNNTRKSIHIGPGKAFYTTGDIIDIRQHNLSIAKNAAKQVADKRGQFGNKTIVFNQSSPIAMHSFNGYNTAQNSTWPKNDTDTEENGNGTITLPRIKQIINMWEVKIYARQISTNLLLTGNESSADEIRGDMRDSKVVKIELVTKKVEK
>B.US.2006.06US_SAJ_C168_LS.JF689866
AENLVKEAKTTDKAYETVVHTDSQVVLAVNNMWKNVEHEIISDQKKLLVTNTEYTKNSSTTPTANRSQEEGEMKNSYVTPSIRDKFKTEYAVFYKSLVQIDNNNTTYRLISNTSVITQAVSEHYAFILKNDKKNTPKNVTVQKVVQLAEEDIIIRSENITDNAKTIIVHNESVEINTPNNNTRKSINIGPGRAFYAQGEVIDIRQHNISEAKNQTHRIVIKREQFNNTTIVFNKSSPIVTHSFNGYNTTKNSIWWRNGWNDTKSDNDTITLKRIKQIINMWEVKMYARQIRSNLILTGNETNNTEIRANMKDSKVVQIELITKKVEK
>B.UY.1999.99UY_TRA0177.JN235965
TEKLVKEA-TTDKGYDTVVHTDNQVVLEVNNMWKNVEHEIISDQKKLLVTNTDFGGKNGTTDSGGKIVDTGEIKNSNITTSIRDKQKKEHALFYKFVVPIGNNYTSYRLTKNTSVITQAVTEHYAFILKNNKTGKPKNVTVQRVVQLAEEEIVIRSDNFTDNAKIIIVQNETVNITTPNNNTRKSINMGPGRAFYTTGDIINIRQHNLSRIQNKTEGIAKKKEQFKNKTIEFNPSSPIVAHSFNGYNTAKNSSY----TTTVENDTSVIVLPKIRQFINMWEVKMYARPIRENLLLTGNSTNETEIRGDMRDSKVVELELITKQVEK
>B.BR.2002.02BR2041.JN692443
TEQLVKEANTSDKAYSTVVHTDNQVVLKVSNMWKNVEHDIISDEKKLLVTKSNVNLKCSNEDNASRIEMEREIKNSNITTSIQNKNSKEYALFYKLVVPLDKDNTSYMLINNTSEITQTVSEHYAFILKNDKKNTPKNVTVQKVVQLAEEEVVIRAENFTDNTKTIIVQNETVVINIPHNNTRKSIPV---RTLYATGAITNIRQHNLNRTQNKTGQIVTKREQFGDKTIIFTQSSPIVMHSFNGYNTTKNSSWQINGSGEPDDENGTITLPRIKQIINRWEVKIYARLIRSNLLLTGSNTSNNETRGNMKDSKVVQIELVTKKVEK
>B.BR.2004.04BR1051.JN692452
EKDLVKEATTTDKGYNTVVHTDNQLELKVDDMWKNVEHEIISDQKKLLVTNINWTSTNINSANSSLKFKEGEIKNSNISTSIGNKMQKNYALFNKLVVPIDN--TSYMLVNNTSVITQSVSEHYAFILKNDKKNKQKNVTVQKVVQLAEEEIVIRSENITNNAKTIIVHNKSVEINTPNNNTRKGIHIGPGRTFYATGQIIDIRQHNISGGKNNTKQIVIKGEQFKNKTIVFNQSSPIVMHSFNGYNTSQNSTWGPNGENRANGSNDIIILPRIKQIINMWEVKMYAQQINSHLLLTGTNGSETEIRGDMRDSKVVKIELITKRVER
>B.US.2002.HIV_US_BID-V5249_2002.JQ403102
EDKLVKEATTTDKAYDPVVHTDNQVVLGVKNMWKNVEHEIISDQKKLLVTKTEYYGKNDTNSPILNSSEGTEIKNSNITTNFKDKKQKEYALFYRLIAPIKDDNTSYRLISNTSVITQAVSEHYAFILKNDKKNTEKNVTVQRVVQLAEEEIVLRSENFTNNAKTIIVHNEAVEINTVSNNTRKSISIGPGKAFYTTGEVIDIRKHNISSTKNNTGQIVKKREQFGNKTIIFNQSSLIVTHSFNGYNTTQNSSWVVNGESNATEGDSKITLPRIKQIVNMWEVKMYARKISPNLLLTGGNSSNSETRGDMRDSKVVEIKLLNKKVEK
>B.US.1996.C26_12_1BH.U84819
AGQLVKEATTTDKAYDTVVHTDNQIALGVNNMWKNVDHEIISDQKKLLVTNTDFNATSQNFANSSLGEMVKEMKNSNITTNIRDKVQKEYALLYKFIVPIDNDNTSYRLISNTSVITQAVTEHYAFILKNDKTNKSKNVTVQRVVQLAEEEIVIRSDNFSNNAKTIIVQKEPVKINTPGNNTRKSISIGPGRAFYTTGEVINIRQHTISRANNSTQQIAIKRKQFGNKTIAFNQSTPIVMHSFNGFNTTQNSTWTLFNWNSTEGSNNTITLPRIKQIINMWEVKMYAREIRSNLLLTGNANNGTEIRTDMRDSKVVRIELVTKKVEK
>B.JP.2005.DR6946.AB588283
LGQLVKDATTTDKAYDTVVHTDNQVVLGVNNMWKNVEHEIISDQKKLLVTNTNLNDTAKNSNSSHWKEINEVMTNSNVTASIGNKRRKEYALFYKLVVPIGNDNTSYALISNTSVITQAISEHYTYLLKNDKKNTPKNVTVQRVVQLAEEEVVIRSENFTNNAKTIIVQNETVIINTPNNNTRKSIQMGPGKSIYATGNIIDIRQHSLNRTEENTTKIVIKAEQFNTTEIIFNQSSPITMHSFNGYNTTKNSTWHPNGIAEPNNTNNIITLPRIKQIINRWEVKIYAQQINSNLLLTGKENRSQETRGDMRDSKVVQIELVTRKVER
>B.JP.2006.DR7259.AB588311
TEDLVKEANTTDKAYDTAVHTDNQVKLEVNNMWKNVEHEVISDQKKLLVINTEINGTNAAN----LTKEDTDMKNSNATTSVTDKKQKEYALFYKLVVQIDKNSTNYRLISNTSVITQAISEHYAFLLMKDKKNTQANVTVQRVVQLAEEEVVIRSENFTNNAKVIIVQNESVAINTPNNNTRKGIHMGPGRAYYTTGQIIDIRQHNISRAKNNTKLIADKREQFRNTTITFNQSSPIIMHTFNGYNTSDNNDTWNN---PNSTKGENITLQRIKQIINMWEVRMYASPIRSNLILTG-TNQTTEIRGDMRDSKVVKIELLTKKVEK
>B.US.1995.6535_3.AY835438
TEKLVKEATTTEKAYDTVVHTDNQVELGVNNMWKDVEHEIISDQKRLLVTDTDLNNTTNTNNTNSSKIEGGEMKNSNITTNRGDKRQKEYALLYRTIVSIENTSSSYRLISNTSVITQAVTEHYAFILKNEDKNTPKNVTVQRTVQLAKEEVIIRSANLSDNAKIIIVQKDPVEINTPNNNTRKSINLGPGRAFYATGDIIDIRQHNISRAKNDTREIAKKAEQFNNRTIVFNQSSPIVMHSFNAYDTSQNSTWNSNSDTNNNNSTEKIILSRIRQIINRWEVKMYASPIKSNLLLAGNETNVTETRADMRDSKVVQIELITKKVEK
>B.US.2003.H135v1ed5_3.DQ410427
EEKKVKEATTTDKAYDTVVHTDNQIVIEVNNM-KNVEHEIISDQKKLLVNNTDLNTTV----SNRTTIERGEVKNSNITTDVRNQMLKEYALFYKLVVPIENENTSYRLISNTSVITQAVSEHYAFILKNDKKNKPTNVTIQRVVQRAEEEIVIRSDNFTNNAKNIIVQNETVEINTPSNNTRKGIHMGPGSSFFAT-EIIDIRQHNLSGIQNNTRKMAIKGEQFKNSTIIAFQPSPITLFSFNGYNTTQNSTWLINSDTGSSNKNSTITLPRIKQIINRWEVKMYARQIRSNLLLTGQTEIQTETRGNMKDSKVVKIELVTTKVEK
>B.US.2001.APV_13.DQ869019
KENLVKEATTTDKAYDTIVHTDNQINLEVNNMWKRVEHEIISDQKKLLVTDHNVMNKT---NMTSEKEVIGEMKNSNVTTNIRDKVKSEYALFYKLIVQIKESNTSYRLTSNTSVITQAVSEHYAFILKNDKEKTPKNVTVQRVVQLAEKEIVIRSENFTNNAKTIIVQNETIVINTPSNNTRKGIHIGPGRAFYTTGDIIDIRQHNISGTQRNTGKVASKGKQF-NKTIVQFNSAPIVMHSFNGYNTTQNGTWNST--WSSTVENGTITLPKIKQIINMWEVKMYARQINTNLLLTGNTANETEIRGDMRDSKVVKIELLTKKVEK
>B.US.2005.L8249.DQ886037
TENLVKEATTTDKGYETVVHTDNQVKLKVNNMWKNVEHEIISDQKKLLVTNTDYEKKNDTNNSTWEMMEKGEIKNSNVTTNMRDKLQKVYALFYKLITPIDNTNTTYRLISNTSVITQAVSQHYAFILKNDKTTKPSNVTVQRVVHLAEEEVVIRSENFTNNAKIIIVQNNSVTINTPNNNTRKGIHIGPGRAFYATGEIINIRQHNISLKDNTTIQVVGKKEQFPNKTITFDQPSPIVMHSFNGYNSSQNSTWHTNKGLNDTGINGTIILPRIKQIAILREVKMYAKQQREYLLLTGNNNTENEIRANMKDSKVVQIELITKKVEK
>B.DK.2001.CTL_018.EF514706
-KDLVKEATTTDKAHATVVHTDNQVELEVNNIWKDVEHEVISDQKKLLVTHNDNVTVNATGGGNRTEMEKGEIKNSNITTGIRDKVQKEYALFYKLIIPIDDKNTSYRLRSNTSVITQAVSEHYTFILKKDRNNSPKNVTVQRVVQLAEGGVAIRSANFTDNAKTIIVQEKAVQINTPSNNTRKSIHMGPGGAFYATGAIIDIRQHNISRAENNTSQIVGKQEQFNKTTIVFQPSSPVVMHSFNGYNTTLNSTWNDT--TGRLNTTEDITLPRIKQIINMWEVKMYARQISSNILLTGNNNNTNETRANMKDSKVVKIELVTEKVEK
>B.US.1998.902020_SGA_A11.EF593208
EEQLVREATTTDKAYEKMVHTDNQVALVVKNMWKNVEHEIISDQKKLLVTKTNLSINTNATTTSPESEKKEEMRNSNITTVIRDRVQKQYALFDKLVVPIDNNSTDYRLINNTSVITQAVSEHYAFILKRDKKSKEKNVTVQKVVQLAEEEVVIRSDNFSDNAKTIIVQKEPVEINSPNNNTRRSIHIGPGRAFYATGDITDIRKHNISSTKNSTGQVVKKREQFENKTITFNHSSPIVMHSFNGYNLTRNNTWYNES-SSTWNVNGTITLPRIKQIINMWEVKMYAMSINSNLLLTGHNNDSNETRGDMRDSKVVKIELVTKKVEK
>B.US.2001.Z23_A10.EU577589
-EKLVKEATTTDKAYSTVVHTDNRVELTVPNMWKNVEHEIISDQKKLLVTNTNATSHHVNESMKNCSFISEEMKNSNITSGIRDKVRKEYAVFYNLIVQIDKDTHSYRLVNNTSVITQAVSEHYTFLLKNDKKNTPKNVTVQKVVQLAEEGIVIRSENFSNNAKTIIVQNQSVAINTPNNNTRKSIHIGPGRAFYATGDIINIRQHNLSRAANNTGQIVIKREQFGNKTIVFNQSSPIVRHSFNGYDTTENSTWNNTDSTRNDTESDKITLQRIKQIINMWEVKMYAQQIQNSLLLTGNSTNSTEIRGDMRDSKVVKIELVTKKVEK
>B.CY.2005.CY028.FJ388895
AEKLVKETTTTDRAYDTVVHTDSQVVLGVNNMWKNVEHEIISDQKKLLVTNTNYEGNATNT----TKGEKGEIKNSQITTSVRDKRKEEYALFYRHVIPIDDNGSSYILIHNTSTITQAVSEHYAFILKNNKTNTPTNVTVQKVVQLAEEEVVIRSENFTNNAKTIIVQNQSVAINVPNNNTRKGIHVGPGRAIYTTGKIIDIRQHNLSIENNKTQHIVIKREQFGNKTIVFKQSSPIVMHSFNKYNTTPNSTWNPNGGSNDTGSNDTVTLQRIKQIVNLWEVKMYAEPIKSNMLLTG-NSTNNETRGDMRDSKVVKIELITKKVDK
>B.CY.2005.CY068.FJ388912
EENLVKEATTPDKAYDTAVHTDNQIYLEVNNMWKDVEHEIISDQKKLLITNIDVNTTSTNTNTTSSGEMAGEIKNSSITSSIKDKVQKEYANFYKLLVQIDNNDTRYRLISNTSVITQAVSEHYAFILKNDKKNTPKNVTVQRVVQLAEKEIVIRSANFTDNTKTILVQNKSVEINTPNNNTRKSIHIGPGRAFYATGDIIDIRQHNLSRADNETRQIVEKREQFGNKTIVFNQSSPIVMHSFNGYNSTQNSTWNVNSRSNITEENFNITFPRIILIISRGEIK--ASKISSTL--TGNDNNGTETRGDMRDSKVVKIELVTRKVEK
>B.CY.2005.CY096.FJ388963
TEKLVKEATTTDKAHNTAVHTDSQVKL-VNNMWENVDHEIISDQKKLLVTNTDVNKNTTDNATTNSSSLGGDMKNSNVTTDRIDRMRKEYALFYKLIEQINEDNNSYKLISNTSVVTQAISEHYAFILKNDKKNTAKDVTVQRVVQLAEEEVVIRSENFTDNVKTIIVQNESVEINIPNNNTRKSIQIGPGRALYTTGEIIDIRQHNISGEKNKTYQIVMKREQFENKTIYFKPHSPIETHSFNGYNTTKNSTWNVSTGTNSNGTNRNITLPRIKQIINMWEVKMYAKQIKSNLLLPGLNNSTNETRGNMRDSKVVKIELVSRKVEK
>B.US.2005.CR0208W.FJ469706
VDQLVKEATTTDKAYDTVVHTDNQILLEVNNVWKDVEHEIISDQKKLLVTNTDASATTSGIANTTTHGINKDMKNSNITTDLRDKVRREYALFYKLIVSIDNNTSSYRLISNTSSITQAVSEHYAFILKNNKTNSPTNVTVQRVVQLAEEEVVIRSENFTNNAKTIIVQNETVKIEMPSNNTRKSIHIGPGRAFYTTGEIIDIRQHNISERENKTKYVVIKGEQFGNKTIQFQQPSPIVMHSFNRYNTSKNSTWEWNNMSNNTEGNRTITLQRIKQIVNMWEVKMYASQINSNLLLTGSNSSTTEIRGDMRDSRVVKIELITKRVEK
>B.US.2005.L827.FJ469747
SEKLVKEANTTNKAYDTAVHTDSQILLKVDNMWKNVEHEIISDQKKLLVTNTDTRNNTNTT--RIEEIEKGEIKNSNITTSIGDKRKKEHALFNRLIVPMDEDNTSYRLISNTSAITQAISEHYAFILKNNKTNTSKNVTVQKVIQLAEEEVVIRSVNFSDNAKIIIVQNESVAINTPNNNTRKSIQMGPGKAFYATGDIIDIRQHNVSRAKNETKRVVIKKEQFRNTTIIFTHSSPIVTHSFNGYNSTPNSTWIDES-SGIAEGDENITLQRIKQIINMWEVKMYARQIRSNLLLTGNETNRNETRGDMRDSKVVKVELVTRKVEK
>B.US.2005.N6_WEEK_20.FJ653098
TERLVKEATTTDKAYDTVVHTDNQIGLEVNNMWKNVEQEIISDQKKLLVTNTEVKNNISQD----SLNQDKEVKNSNITTSIRDKMQKEYALFYKYVVPIDETNTSYRLISNTSVITQAITEHYAFILKRDKKNTPSNVTVQKVVQLAEEEVVIRSENFTNNARIIIVQKQHVNITTPNNNARKSINIGPGRAFYAATDIIDIRQHNLSRKDNDTSQIVKKKEQFKNKTIVFKQSSPIAMHTFNGYNTSRNSTWDANGTNSTWDANDTITLPRIKQIINMWEVKMYARQIKLNLLLVGTNGSETEIRGDMRDSKVVKIELITKKVEK
>B.US.2005.P8_DAY_1.FJ653404
TEQLIKEATTTDKAYDTVVHTDNQVVLEVNNMWKNVEHEVISDQKKLLVTNTDWTGNSTGNNNTIGYLDNGEVKNSNVTTDMQDKMQKTYALLYKLVTPIDNSNSSYRLISNTSVITQAVSEHYAFILKNDKRNTPKNVTVQRVVQLAEEEIVIRSANFSDNAKIIMVQNESVIINTPSNNTIKGVHIGPGKAFYTTGQIIDIRQHNISRRDNNTKNIVKKGEQF-NKTIVFNQSSPIVMHSFNGYNTSPNSTWNITEKTDYNNKSDTITLQRIKQIVNMWKVRVHAKQIRANLLLTGKNNSTTEIRGDMRDSKVVEIRLITKKVEK
>B.US.2006.04013446_4_A1.GU330839
EDKLVKEANTTDKAYDTAVHTDNQVVLQVNNMWKNVEQEVISEQKELLVTNTDVKNTTSLNSSNNTASTEGEMKNSNVTTNFRDKIQKTYALFYKLLAPIEENNTNYTLITKTSVITQAISEHYAFILKNDKKNTPRNVTVQRVIQLAEEEVVIRSSDITNNAKNIIVQNESVTIETPNNNTRKSIHIGPGRAFYATEGIIDIRQHNISKTQENTKQIVKKREQF-NNTIIFNQSSPIEMHSFNGYNTTQNSTWNITQLNRTKGPNDTITLPRIKQIINMWKVKMYAKQINTNLILTGNETRNNETRTDMKDSKVVKIELVTKKVEK
>B.US.2006.HTM385A1.GU562249
AEQLVKEATTTDKAYKSMVHTDNQVELKVNNMWKNVEHEIISDQKKLLVTNTDLKNDTTTNTTNSSKGMREEMKNTNITTSLRDKEQRTYALFYKLVVQIDNGTANYRLISNTSVITQAVSEHYAFILKKDKNNTSKNVTVQRVVQLAEEEIVIRSENLTNNARIIIVQNETVEINTPNNNTRRSIPIGPGRAWFATGDITDIRKYNISRAKENTRRVAKKGEQFKNKTIAFNRSSPIVMHSFNGYNTSQNGTWNSTTWSNSINSTENITLPRIKQFINMWEVKMYAQPIRLNLLLTGNDMNNTETRGDMRDSKVVQIELVTKRVEK
>B.US.2005.1624_A1.HQ216810
AGNLVKEATTTDKAYDTAVHTDNQIVLEVNNMWKDVEQEIISDQKKLLITNTNLKNVTDNSNNSIPQMKEGEIKNSNVTTSIRNKMQKEYALFYRLVMPIANDSTSYTLINNTSTITQAVSEHYAFILKNDKENKPTNVTVQRVVQLAEKEIVIRSENLMDNTKTIIVQNKSIAINTPNNNTRKSIHIGPGRTFYATGEIIDIRQHNLSRNDNNMKRIATKKEQVNKTIIIFNRSSPIEMHSFNGYNTTQNSTWDLNS-TWSNTTENNITLPRIKQIINRWEVKMYASRISSNLLLT--ENKTEETRGNMKDSKVVKIELVTKKVEK
>B.US.2005.1632_A12.HQ216861
ADQLVKEATTTDKAYDTVVHTDNQVELEVNNMWKNVEQEIISDQKKLLVTNTDAKGTNAKGSTPSPTMETGELKNSNITTDLGDKRQKEYALFYNLVVQINRDNTSYRLISNTSVITQAVSEHYAFILKRDKKNTPKNVTVQKVVQLAEEEIVIRSENLTDNAKTIIVQNESVIINTPNNNTRRSIHMGPGGAFYTTGQIIDIRRYEINATKNNTKQIAIKGEQIESTTIIFKPHSPVVMHSFNGYNTTANSTWNITDTERLNTTNSTIILPKIKQIINMWGVKMYAAIINVNLLLTGDTRRDNETRENMKDSKVVKIELVTKKVEK
>B.US.2005.Z71_p1.HQ217860
DEKLVKDAATTDKSYDTVVHTDNQVVLEVPNMWKNVDHEIISDQKKLLVTNTNYNNTRDGTYIWGEEMKEGEIKNSNVTTNIVDKIEKQYALFYEVVVPIEDTHTSYRLISNTSVITQAVSEHYAFILKNNKTNKPKNVTVQKVVQLAEEEVVIRSDNFTDNAKTIIVQNETVQIQVPNNNTRKGIHIGPGRAFYAAGEIINIRRYNISEASNNTHKIAKKNEQF-NKTIVFNQSSPVVMHIFNGYNTTKNSTWDIETTKNSNDTNSTITLQRIKQIVNMWEVKMYARIINTNLLLTGHNNSTNETRGDMRDSKVVKVELITKKVEK
>B.NL.2002.patient_C_9_3.HQ386173
VGNLVKEATTTDKAYDTVVHTDNQIVLEVDNMWKNVEHEIISDQKKLLVTNTDDWKYITTATTNTTSWEKGEIKSSNVTTGVRDKIKKEYALFYKLLVPINDINTSYRLISNSSIITQAVTEHYAFILKNDKKNTQKNVTVQRVVQLAEEEVIIRSANITDNAKTIIVQNESVEIDIPNNNTKKSIYIGPGRAWHTAGRIVDIRKHNLSKTGDNTKQVVAKREHFKNKTIVFNSSSLIVTHSFNGYNTAQNSTWNTTELTKSNNTNDTITLPRIRQIINMWEVKMYAEQIRSNILLTGGTENGNETRGNMRDSKVVKLELITKKVEK
>B.US.2006.06US_SAJ_NVS23.JF689871
AEKLVKEATTTDKAHDTVVHTDNQVVLGVNNMWKNVEHEIISDQKKLLVTKTNVGNVTNGTSSSWRTIEKGEIKNSNVTSNIRDKVEQEYAYFYKLVVQISDDNTSYRLINNTSVITQAVSEHYAFILKNNKTNAPTNVTVQKVVQLAEGGIIIRSENITNNAKTIIVHKDPVQINTPNNNTRKGVHIGPGRTFYATGDIIDIRQHNISRSENNTREVVKKKGQFENKIIKFNHSSPIVMNSFNGYNSSQNSTWNSTETEVTNNGTEVITLPRIKQIINMWEVKMYARQINSNLLLTGSTEDDTETRGDMRDSKVVKIELVTRKVER
>B.US.2006.06US_SAJ_NVS35.JF689875
AEDLVKEAKTTDKAYDTAVHTDNQVVLEVNNMWKNVEHEIISDQKKLLVTNTDWNATTNN---SKEKLKGKEMKNSDVTPSIKDKKQREYALFYKLVTQIGGDNTSYRLISNTSVLTQAISEHYAFILKNDKKNTPTNVTVQRVVQLAEEEIVIRSENFTDNVKSIIVQNKSIEINTPGNNTRKSIHIGPGRAFYATGGIIDTRQHTISGADNNTKQIVDKREQKQNKTINFNSSSPIVMHSFNGYNTTQNSTWNENSTKEGNGNDTITTLPRIKQIINMWEVKMYARNISTNLLLTG--NNETETRGNMKDSKVVKIQLVTKKVEK
>B.US.1999.169_1999.JN599165
AGNLVKEATTIDKTYDTAVHTDNQVELKVNNMWKNVEHEIISDQKKLLVTRTDLRNVTNTTNSSRGMMEGVEMKNSNITTSM-DKVRKEHALFNSLVIPMEGDNTSYRLISNTSVVTQAISEHYAFILKNDKKNTPTSVTVQKVVQLAEEGVVIRSENFTNNAKIIIVQNQSVEIHLPNKYTRQRIHIGPGRAFYTARDIIDIRKYNISKQNTNTYQVSKKREQFSNKTIIFNQSSPIVMHSFNGYNTAGNSTWNSTWNDTKRNGNENITLPRIKQIINMWGVKMYASQIRSNLLLTGNITNTTETRGDMRDSKVVKIELITKKVEK
>B.BR.2005.05BR1095.JN692471
AEQLVKEATTTNKAYDTVVHTDSQVVLKVNNMWKNVEHEVISDQKRLFVTNTDWKNANNTQNNTNGGMMEGEIKNSKVTTSIGNKRKKEYALFYNLVVPIADDKTSYMLKHNTSVITQAVSEHYAFILKKDKKNIPRNVTVQRVVQLAEEEIVIRSENFTNNAKIIIVQNESVVINTPSNNTRKSIHMGWGRAFYATGKIIDIRRYNISREKNNTRMIAEKKGQFNTTIIEFNQSSPIVMHSFNGYNTTKNNTWNNSAMHNEGSNETEITILRIKQIINRWDIKMYAQQIRSNLLLTGNRNESSETRGDMRDSKVVKIELVSKRVEK
>B.KR.1999.99HYH2.JQ316129
AGEGVKEATTTDKAYSTKVHTDNQVKLEVNNMWKNVEHEIISDEKKILVTSSNLNCTNTNSGSSGGVMEKEEMKNSNVTTNIRDKMQKEYALFYSLIVQIDN--TSYTLRNNSSVITQAVSEHYAFILQNERKNSPKNVTVQRVVQLAKEDIVLRSENFTNNAKTIIVQNVSVEINTPNNNTRKSIRIGPGSTFYATGDIIDIRKYNVSVEKNNTRQLVIKREQFGNKTIAFNKSSPIVMHSFNGYNTTQNSTWNGTQLDEINKNSTIITLPRIKQIINRWEVKTYARQITSNLLLTGNESSSTETRGDMRDSKVVKIELVTKRVEK
>B.CH.2004.HIV_CH_BID-V4408_2004.JQ403042
TENLVKEANTTDKAYQSAVHTDNQVRLEVDNMWKNVEHEIISDQKKLLVTNTDLKNTTNTNNTNTSSWREIEMKNSNVTTSIRDKWHKEYALFYKLVMPIDNDNASYTLINNTSVITQAVSEHYAFILKNDNKNTPKNVTVQRVVQVTEGDVVIRSENLTDNTKTIIVQKEPIKINTPNNNTRKSIHIGPGRAFYATGDIIDIRQHNLSREQNNTKQIVNKRENFGNTTIVFNQSSPIVMHSFNGYNTAQNSTWNWNDTKSNNTGPDNITLPRIKQIINRWEVKMYASLVRVNLLLTG-TDNTTEIRGNMKDSKVVKIELITKKVEK
>B.US.2004.HIV_US_BID-V5258_2004.JQ403103
TEQLVKEANTTDKAYSTAVHTDSQIELKVNNMWKHVEHEIISDQKKLLVTNTDKFNTSNTSSKNVTCSEETDMKNSYATAGIQGKVKKEYALFYNLIVSIEETYNTYRLTSNTSVITQAVTEHYTYLLKKDKKNTPTKVTVQRVVQLAEEEIVIRSENFTNNAKTIIVQNEAIKINTPNNNTRKSIHIAPGRAFFATGEIIEIRKHNISGGTNNTRKIVAKREQFGNKTIVFNQSSPIVMHTFNGYNTTKNSTWRISNGTEINDTNSTITLPRIKQIINRWEVKMFARQISSNLLLTGNVSNTAETRGDMRDSKVVRVELVTKKVEK
>B.KR.2002.02OSG1.JQ429433
AE-LVKEATTTYKAYDTVVHIDHQVVLEVNNMWKPVEHEKISDHKKLLVTNSNFEHKNNSSTSSGKVKEEGEMKNSNVTTTIRN--KQEYALFYKHVVQVGN--TSYTLINNSSVITQAVSEHYTFILQNDNKNSPSNVTVQRVVPLAEEEVVIRSENFTNNAKTIIVQNASVEINTPNNNTRRSIHIGPGSTFYATGDVIDIRQHNISEAKNNTRQIVIKREQFRNKTIVFNQSASIVMHSFNGYNTTKNSTWNGTEEFNETAGNGTITLPRIRQIINRWEVKMYASQIRSNLLLTGTEDNDTEIIGNMRDSKVVRIELITKRVEK
>B.KR.1993.KRA812_C1.AJ417420
ADQLVKEAATTDKAYDKVVHTDNQLVLGVNNAWKNVEHEIISDQKKLLVTNTDVKNGTNANEGSWKMMEEGEIKNSNVTAGIRDKMQKEYALLYKLVTPIGKSNTSYRLISNTSIITQAVTEHYAFILKNDEKNTPRNVTVQKVVQLAEGEVVLRSKNFSNNADTIIVQKEPVVINMPNNNTRKSINIGPGRAFYTTGEIINIRQHNLSRAQNNTRQVARKREQFNNKTIVFNHSSLIVMHTFNGYNTTQASTWDENNANNTVNDNVNITLPKIKQIINMWEVKIYASQIRSNLLLMGNGTTAPEVRGNMKDSKIVEIELVTKKVEK
>B.US.1998.1058_08.AY331294
AEQLVREAKTTDKAYDTVVHTDNQLVLVVNNAWENVEHEIISDQKKLLVTNNDLNTTTSNTGTEGLTMDKGEMKNSNITTDISNKKQKQYALFYKLVVQMNNNNNSYRLISNTSVITQAVSEYYAFILKNDKSSKEKNVTVQRVVQLAEEDVIIRSDNFTDNAKTIIVQNETVDIHIPNNNTRKRITMGPGKVYYTTGQIIDIRQHNLSEAKNNTKRVVRKREKF-NKTIVFNQSSPIVMHTFNGYNSTKNSIWDNNKKTNEPNDGKNITLPRIKQIINMWGVKMYARQIRTNLLLTGNGTNGTEVRGNMKDSKVVKIELVTTKVEK
>B.AU.2004.Phcsffull04.AY818644
AGQLVKEATTTDKAYDTVVHTDNQVVLGVNNMWQNVDHEIISDQKELLVTDTNVTDSNINGTNSSLRLEAGEMKNSNITTNIRDRMQREYALFYKLVEPIDKSNTSYRLISNTSVITQAVSQHYAFILKNDKNNTPNNVTVQRVVQLAEGEVVIRSENFTDDAKTIIVHNASVKINTPSNNTRKGIHIGPGRAFYATENIIDIRQHNISKADNSTEKIVMKREKFGNKTIVFNQSSPIVRHQFIGYDSVKNSTWNSTGNTIANDTEEIITLPRIKQFINMWRVKMYAQQINSDLLLTGRNKSDTETRGNMRDSKVVKLELVTKKVEK
>B.US.1983.5096_83.AY835748
AGQLVKEANTTDKAYDTVVHTDNQVVLGVNNMWKNVEHEVISDQKKLLVTNTDFSKNDTQTSSSERTMEKGEVKNSNITTNIRDKVRKEYALFYNLVVPIDN--TSYRLISNTSVLTQAVSEHYAFLLKNNKMNTPRNVTVQRVVQLAEEEVVIRSANFTDNAKNIIVQKKSVPINTPNNNTRKGIHIGPGRAFYATGEIIDIRQHNLSRAENNTEQITIKREQFGNKTIIFNQSSPIVMHRINGYNTTRNSTWFVNS-------------------WNS-TVKMYASPIRSNLILTGENNTGSETRVDMRDSKVVKIEIITKKVEK
>B.US.2005.H26v2ed14.DQ410373
KRDMVKEATTTDKSHNTVVHTDNRVVLAVQNMWKNVDHEIISDQKKLLVTNTDELRNDTK-----INTNKGEIKNSDITTSLRDRLQKEYALFYKLLVAIDNSYTNYTLVSNTSAITQAVTEHYAFILKNNKTDKPTNVTVQKVVQLAEEEVIIRSENFTNNAKSIIVQNESVVINTPNNNTRRSITIGPGRAFY-GGEVIDIRQHNISGERNKTEQIVKKRTQFGNKTIAFNQSSPIVMHSFNGYDTTKNSTWNTNTTYEGTNYTSTITLPRIKQVINMWEVKMYARQIRSNLILTGNNTNTTETRGDMRDSKVVKIEIITRKTER
>B.US.2004.5539_A3.EF593192
TEQLVKEANTTDKAYETKVHTDNQVELKVNNMWKNVDHEIISDQKKLLVTHANLTVNSTLNSTDFNRTMVGEMKNSNSTTSIRDKVRKEYALFYSLIVPIDDNSSEYRLISNTSVITQATSEHYAFILKKDKNNTPKNVTVQKVVQLAEEEIVIRSANLTDNTKTIIVQNQSIEINTPNNNTRKSIHIGPGRAFYATGDIIDIRKHNISKARNDTRQIASKKEQFPNKTIAFNHSSPIVMHNFNGYSTTQNSTWLFNGVLNGTEGNETITLPRIKQIVNMWEVKMYAKLISSNLLLTGGNNESTETRGDMRDSKVVQVELITRKVEK
>B.US.2006.CH16_SGA_A11.EF593216
TGQLVKEATTTDKAYSTKVHTDNQIELEVNNMWKDVEHEIVSDQKKLLVTDSHNVTNKNAT--NSSRVEGGDMKNSNVTTSIRDKVKNEYALFYKLVVPIDGSNTSYRLINNTSVITQAVTEHYTFILKGDKKNTPKNVTVQKVVQLAEEEVVIRSANLSDNTKTIIVQKDSVEINTPNNNTRKSISIGPGRAFYATGDIIDIRQHNISRKANETGQIAIKREKFKNKTIVFNQSSPIIMHSFNNYDTTKNSTWGNSTEMTNDTAKDNITLPRIKQIINMWEVKMYAKQIRTNLVLTGGTNNTTEIRGDMRDSKVVKIELITKKVEK
>B.US.2003.FERI_SGA_A1.EF593222
TEKSVKEATTTDKAYETAVHTDNQVDLEVNNMWKNVEHEIISDQKKLLVTNTGLRNNTSTT--NITSGGGDEMRNSNVTTNIRDRFKKEYALFYNMIVQIDNNSSSYRLISNTSVITQATSEHYAFILKKDKKNTPTNVTVQRVVQLAEEEIVIRSENLTDNAKTIIVQNQAVQINTPNNNTRKSIPIGPGRAFYATGDIIDIRQHNISKEENKTHQVAKKIEKFGNKTIAFNRSSPVVMHSFTGYNTTKNSTWNSGNNNTEGSNDTIITLPRIKQIINLWEVKMYARQINSNLLLIGNTTNNTETRLNMKDSKVVQIELVTKKVEK
>B.US.2006.YOMI_SGA_E6.EF593281
NEKLVKEANTTDKAYKTAVHTDSQVVLEVNNMWKNVEHEMISDQKKLLITNTDITNTGNNTNNTSIKDDSKDFTNSNITTSIRDKVSKQHALFDRLVVPIKDNETIYRLIHNTSVITQAITEHYAFLLKNDKQNTPTNVTVQKVVQLAEEEIVIRSENFTNNAKVIIVQNQSITINTPNNNTRKSIPIGPGRAFYATGDIIDIRQYNLSRADNNTKRIVTKKEQFGNKTIVFNRSSPIVMHTFNGYNSTKNSTWNDT--TEPNNTGDTITLPRIRQIVNRWEVRMYASQINSQLLLTGPDQNGTETRGDMRDSKVVKIELVTKRVEK
>B.US.2003.Z36_E1.EF593299
AEQLVKEATTTDKAYDTVVHTDNQVVLGVNNMWKDVEHEIISDQKKLLVTNTNLRNDTQTNISREEEIERKEMKNSNVTTSIKGKMQKEYAIFYKLIVPMNNDSISYTLINNTSVITQAVSEHYAFILKNNKTSSPTNVTVQRVVQLAEEEIVIRSENFSNNAKIIIVQNRSVEINTPNNNTRKSIHIGPGRTFYAPGEIINIRQHNISEKDNNTNQIATKREQFKSETIIFNQSSPIETHSFNGYNTTKNSTWSFNSNGSTTESNATITLPRIRQIINRWEVKMYASKIRKILLLTGNTTNKTEIRGDMRDSKVVKIKLITKKVEK
>B.CY.2005.CY065.FJ388910
TDQLVRDANATDKAYDTAVHTDSQLQLEVNNMWKNVEHEIISDQKKLLVTNTDVSRNN----SSSSDNSWREIKNSNITTNMRDKVQREYSLFYKLIVPIAGSNSSYRLISNTSVLTQAVSEHYAFILKNNKTNAPTNVTVQRVVQLAEEEVVIRSENFTNNAKTIIVHNESVAINTPNNNTRKGVHMGPGKVFYTT-DIIDIRQHNLSRGANKTGQIVNKREQFKDKTIVFNQSSPIVMHSFNGYNTTQNSTWNADGGSDNNNNTETITLPRIKQVINLWEVKMYARQINSSLLLTGNSTSSPEIRGDMRDSKVVRVELVTKKVEK
>B.CY.2005.CY075.FJ388916
EENLVKEATTTDQAHNTAVHTDNQVVMEVNNMWKNVEQEIISDQKKLLVTNTDELNINGTTNSSIEEGMKGEIKNSNVTKSIGNKLQKEYALFYKLVVQIEDTTKIYTLINNTSVITQAVTEHYAFILKNDKKNTPKNVTIQKVVQLAEEEVVIRSENFTDNAKNIIVQKVPVEINTPHNNTRKSIPIGPGRAFYATGDIIDIRQHNISSKKNETERVVTKGEQFGNKTIIFKHSSPIVMHSFNGYNTTGNSTWQFNSNHTDPNHTDPITLPRIRQIVNRWEVKMYASQISSNLLLTGNESRTNETRGDMRDSKVVRIQLITKKVEK
>B.US.2006.CR0228Q.FJ469710
-ENLVKEANTTDKAYDTVVHTDNQVKLEVNNMWKNVEHEIINDQKKLLVTNSDVNNGTRTNTKSSWENMAGEIKNSNITTDLRDKIKKEYSLFYKLVVQIDN-SSNYRLISNTSVITQAITEHYAFILKNDKKNKKNNVTVQRVVQLAEEEIVIRSDNFSNNAKTIIVQNESVVINTPNNNTRRGIHIGPGRGAFYATDIIDIRQHNISGTKNNTEKIVKKRKQEQNKTIEFKPSSPIVMHSFNRYDTSKNSTWYRNGKSNNTSGNDTIVLPRIKQIINMWEVKMYARPIILNLLLTGNKTNNTETRGDMRDSKVVKIELVTRKVEK
>B.US.2003.PRLS12.FJ469759
AGQLVKEANTTDKAQETVIHTDNQVPLPVNNMWKNVEHEIISDQKELLVTHTDDVNCTDCSSISGETVEKGEMKNSNITTSIRDKVQKEYALFYKLVTPIDSDNSSYMLISNTSVIKQAVTEHYAFILKKDKRNTPTNVTVQRVVQLAEEEVVIRSENFTNNAKIIIVQNESVEINTPYSDKIRHMHIGPGRTFYTTGGIV--KRYNISRTKNNTKQIVIKGKQFNNKTIVFNQSSPIVMHSFNGFNTTQNSTWNSTG-SNNTEGNDTITIPKIRQFINMWKVKMYAKNISTNLLLTGEESNTTETRGDMRDSKVVKLELVTKKVEK
>B.US.2003.PRLS25.FJ469765
ADQLVKEATTTDKAYDTAVHTDNQVVMEVDNMWKNVDHEIISDQKKLLVTNTDVKNNVTND--NSSNWIKGEMKNSNVTSSVRDRMQKEYALLYQLIVPIDDNNTNYRLISNTSSITQAVSQHYAFILKNDKQNSPKNVTVQKVVQLAEKEVVIRSENFTNNAKTIIVQNETIEINTPNNNTRRSISVGPGRAIYATGDIIDIRQHNVSEAKNKTQQIVEKRDQFRNKTIIFNGSSPIVMHSLNGYNSTQNSTWDAREREGANNTDKTIILPRIKQIVNMWQVKMYARQIRSNLLLTGNNNNSTETRGDMRDSKVVRIELITKKVEK
>B.US.2005.N7_WEEK_12.FJ653146
EEQLVKEATTTDKAYKTVVHTDNQVNLAVNNMWKNVEHEIISDQKKLVVTITDVKNGTNSTNSTILVEAEGEVKNSNVTAGIRDKVQKQHALFYSLVVPIDNSNDTYRLVSNTSVITQAISEHFAFILRNNKTNTPTNVTVQRVVQLSEGEVIIRSENFTNNAKTIIVQNEAVKIHKPNNNARRHIHIGPGRAFYAT-DIINIRQYNISRRDNNTRRIVIKREQFGNKTISFNQSSPIVRHSFNGYSSTQNSTWEGSIDSESNDTDDNITLPRIKQIINMWEVKMYAKTIQSNLLLTGETNNETETRGDMRDSKVVKIELVTKKVEK
>B.GB.2005.P1_DAY_1.FJ653428
-GQLVKEANTTDKAYDTIVHTDNQLPLVVHNMWKNVEHEIISDQKKILVTNTELRNATNTNDSSKTTSDSGEMKNSNYTTSLKGRM-KDYALFYNLIVPLDNSSNTYRLISNNSVITQAVTEHYAYILKRDKKNTPTNVTVQRVVQLAEEEVVIRSENFTNNAKTIIVQNKSVVINTPNNNTRRGIHIGPGKALYTA-DIIDIRQHNLSEAQNDTKQIVNKREQYGNKTIKFNQPSPIVMHSFNGYNSTKSSTWMANSTLEKNSTEKNITLPKIKQIINMWKVNMYARQIRSNLLLTGNTTSSEEVRGNMKDSKVVRIELVTKKVEK
>B.US.2004.1249_D15.HQ216397
AEQLVKEATTTDKAYHTVVHTDNQVVMEVNNMWKNVEQEIISDQKKLLVTNTDLENNSTNTNGNWETLERGEVKNSNVTINRGEELRKEYALLYKLIVPMGENSTSYRLMSNTSVITQAVSEHYAFILKNSKTNTPKNVTVQRVVQLAEEEVVIRSENFTNNAKTIIVQNKTVTINTPNNNTRKSIHMGPGKAFYATGDIINIRRHNISRAENSTQKVVTKQKQFGNKTIVFNHSSPIVMHSFNGYNSTLNSSWKNETNADGTEGNDTITLQRIKQIINRWEVKMYAAQINSKLLLTGNHTANTETRGDMRDSKVVKIELITKRVER
>B.US.2005.RHMI4089_A1.HQ217474
TEKLVKEATTTDKAYDTVVHTDNQMVLVVNNMWKDVEHEIISDQKKLLVTNTDVKYNETTTSTNTTSSQEGDMKNSNITTSMNKKVLKEYALFYKLVMPIGDDNESYTLISNTSVVTQAVSEHYAFILKNNKTNSPTNVTVQRVVQLAEEEIVVRSENFSNNAKTIIVHNESVTINTPNNNTRKSIHMGPGRAFYATGGIINIRQHNLSREENSTKKVVQKREQFGNKTIVFRPPSPIVMHSFNGYNTTQNSTWVDGTRLSNDAGNNTITLPKIKQIINRWEVKMYARQISSKLLLTGLRNNSNETRGDMRDSKVVKIELITKRVEK
>B.TT.2001.TT106C_A1.HQ217760
TQQLVKEATTTDKAYDTVVHTDNQVVLGVNNMWKNVDHEVISDQKKLLVTNTDVWTNSTNNSSTWGGEERGEIKNSNITTGIRGNR-QEYSPFYKLVIPIDNNSGSYILINNTSVITQAVSDHYAFILKNAKENTPTNVTVQKVVQLAEEEVVIRSENLTDNAKTIIVQNQSVKITVPNNNTRRSIPIGPGRAFY-TGEIIDIRKHNLSRADNNTQRIVIKRKQFENKTIVFNQSSVIVMHSFNGYNTTENSTWDVNSWNNTEGASGNITLPRIKQIINMWKVKMYARQIRTKLLLTYNNNNNTETRGNMKDSKVVKIELVTMRVEK
>B.US.2005.04013383_0_SC13.HQ238279
TEKLVKEATTTDKAYETVVRTDNQIGLEVNNMWKNVEHEIIRDEKKLLVTNTDVNSTR----SNYTTIEPGEIKNSNITTRQKGKMQKERALFYKLVEPVDN--TSYRLVSNTSVITQAVSEHFAFILKRDKKNTPKNVTVQRVVQLAEEEVVIRSENFTNNVKTIIVQNKSVPIEVPNNNTRKGISFGPGKAIYTTGEIINIRQHNLSRANTNTKQVVEKKEQYGSTTIIFDQSSPIKTHSFNGYNTTQNSTWNNNSNKNDTNSNETIMLPRIKQIINRWEVKMYAAQIRSNLLLTGSDNTSTEIRGDMRDSKVVKIELVTKKVEK
>B.US.2006.06US_SAJ_NVS27.JF689872
TEQLVKEATTTDRAYDTVVHTDNQVVLAVENMWKNVEHEIISDQKKLLVTNTDKVGNETAA--NDTAEEKGEIKNSNITTNMRDETKKDYALFYKLIVQLDD-NTTYRLISNTSVITQAVSEHYAFILKNNKENTLTNVTVQKVVQLAEGKVIIRSDNLANNAKTIIVQTEPVEINTPNNNTRKSIPIGPGRAWYATGNIIDIRQYNINRTKNTTHRVAEKREQFESKTIVFNHSSPIVMHNFNGYNSTQNSTWTWNVSSNNTEGNDTIRLPRIKQIINMWEVKMYARQINSNLLLIGESGNKTEIRGDMRDSKVVKIELVTKKVEK
>B.US.2004.4051_C3.JN562797
QQQLVKEATTTDKAYDTVVHTDNQLVL-VYNMWKNVEHEIISDQKKLLVTNTDLNVTNTNSTNKTAIMEKGEVKNSNVTTPTRDRVQKEYAYFYKLVVQIDDNSNSYRLLSNTSVITQAISEHYAFILKNDKKNTLKNVTVQRVVQLAEEEIVIRSENISNNAKTIIVQNETVEINTPNNNTRKSIPLGPGKAFYAT-DIIDIRQHNISAAKNKMEQVAGKREQFKTTTIIFNQSSPIVTHSFNGYTTTGNSTWHWNSRNITIEPNSNITLPRIKQIINMWEVKMYAKQIRSNLLLTGNQSDAPEVRGDMRDSKVVKIELVTKKVEK
>B.BR.2004.04BR1049.JN692451
ADQLVKEATTTDKAYDTAVHTDNQVVLTVKNMWKDVEQEVISDEKKLLVTNTDFNTTNTNNSTSWKEMEAGEIKNSNVTASIDKKVRKDYALFNKLVVPIDNNNTSYMLINNTSVITQAISEHYTFILKNDKKNTPKNVIVQRVMQLAEEEVVIRSENISDNVKTIIVQNETVEINTPNNNTRKSIQLVGGRTLYATGKIIEIRQHNISATKTNANQTVTKREQF-NKTIIFTQSSPITMHTFNGYNTTPNSTWHDNNNSTEGLKGENITLQRIKQIINRWEVKMYNRLIRSNILLMGPNNRTNETRGNMKDSKVVKIELLTRKVEK
>B.BR.2005.05BR1092.JN692468
-NQSVKEATTTDKAYDPIVHTDNQVNLEVNNMWKNVEHEIISDQKKLFVTNVTLNCNNSNTSISGEINMREELKNSNITTQIKNKVQTEFAIFNKLIVPIDNNNRSYMLTNNTSVITQAVSEHYTFILKNDKKNTPTNVTVQRVVQLAEEDVVIRSENFSNNAKNILVQNETVQINTPNNNTRKSIHVGWGRTLFATGEIINIRQHNLSKTDEKTKQIVIKGEQFGNKTIKFNQSTPIVTHTFNGYNTTKNSTWSYNNEENHTGVNNTITLPRIKQIINRWEVKMYARLIKTNIILTG-NETGTETRGDMRDSKVVKIELITKRVEK
>B.BR.2005.05BR1104.JN692474
TDNLVKEATTTDKSYDTVVHTDNQVVLEVNNMWKSVDHEIISDQKKLLVTNTDWKQNNTTNNKTIGQKMEGEIKNSNVTTGIANKYHREYALLYKTVVPIEKDNTSYMLISNTSVITQAISEHYAFILKNNKTNTPTNVTVQRVVQLAEEEVIIRSENLTDNAKTIIVQNESVAINTPSNNTRKSIQLGWGRVLYATGDIIDIRQHNLSRKDNRTHQIVMKREHF-NKTIIFKQSSPIEMHSFNGYNTTQNSTWLFNSWNQSANDADNITLPRIKQIVNRWEVKMYAKQIRSNLLLTDNNTNNNETRGDMRDSKVVKIELITKKVEK
>B.US.2006.HIV_US_BID-V4506_2006.JQ403097
EEESVKEATTTDKAYDTVVHTDNQVALEVDNIWKNVEHEIISDQKKLLVTNTDVGGKNATN--TTRIEGKGEIKNSNITTNMRDKVVKQYACFSSLVVPIDN--TSYRLISNTSVITQAVSEHYAFILKNNKTNKSNNVTVQRVVQLAEEEVVIRSENFTNNAKTIIVQNKTIQIDIPNNNTRRGIHIGPGRAFYGT-DIIDIRQHNISKANTNAKQVANKREKVFNKTIAFNQASPIVMYSFNGYNSTQNNSWNGTHNDTNDTNNDTITLPRIKQIINLWEVKMYAKQIRSNLLLTGNTTNGTEVRGDMRDSKVVKIELVTKKVEK
>B.US.1989.P896_89_6.U39362
KEKTIREATTTDKAYDTVVHTDNQVVLGVNNMWKNVDHEIISDEKKLLVTNTNLNITKNTTSSSWGMMEKGEIKNSYITTSIRNKVKKEYALFNRLVVPIENNNTKYRLISNTSVITQAVSQHYVFMLKNNKTNSPTNVTVQRVVQLAEEDIVIRSENFTDNAKTIIVQNESVVINTPNNNTRRRLSIGPGRAFYARRNIIDIRQHNISRAKNNTQQIVIKREKFRNKTIAFNQSSPIVMHSFNGYNTAQNSTWNVTGGTNGTEGNDIITLQRIKQIINMWKVKMYATQIRSNLLLTGSTETETEIRGDMRDSKVVRIEIVTRKTEK
>B.JP.2005.DR6826.AB588263
VEQLVKEATTTDKAYDTVVHTDNQVVMEVDNMWKNVEHEIISDQKKLLVTNTDANPNNS--SVTNNTVIEQEMKNSNVTTTLRDKVNKEYALFYKLIVPIDNNNTSYRLISNSSVLTQAVSEHYTFLLKNNKTSKPTNVTVQKVVQLAEEEVIIRSENFTNNAKTIIVQNQSVVINTPNNNTRKGIPIGPGRAFYTTGEIVEIRQHNISKVDNNTRQVVEKKETFNATTIAFKQSSPIVMHSFNGYNTSQNSTWNSTGSTENSMSNDTITLPRIKQIINMWEVKMYAALIRSNLLLVGNQTNGTEIRGNMKDSKVVKIEVIDRKVEK
>B.US.1997.1018_06.AY331289
-AQLVKDATTTDKAYDTVVHTDNQVILEVNNMWKDVEHEIISDQKKLLVTNTDAKLNGTNA----TIIETGEIKNSKISTIVKDKVKKQYALFYSLVIPLDDSTTSYRLRSNTSVVTQAVSEHYTFILKNNKTNTPRNVTVQRVVQLAEEEIVIRSENFTNNAKVIIVQNETVLINTPNNNTRKSIGMGPGRAFYATGDIIDIRQHNVSEVKNKTQQIVTKREQFGNKTIVFQNSSPIITHSFNGYNTTPNSTWNWNSTQTNSWPNATITLSRIKQFINMWEVKMYARPISSNLLLTGGTNNNTEVRTDMRDSKVVRIEIVTKKVEK
>B.US.2004.CAAN_A2.AY835452
TENLVKEATTTDKGYEKVVHTDNQVVLEVNNMWKNVEHEIISDQKKLLVTNSDVNTTSVNT--TASSMEGGEIKNSNTTTSMSDKMQKEYALFYTLVVPIVKENNTYRLISNTSVITQAVSEHYAFILMNNKTDKPNNVTVQKVVQLAEEEVVIRSDNFTDNAKTIIVHNESIEITTPNNNTSKSITIGPGRAFYATGRIIDIRKHNISGEKHNAEQIVKKGEKFEATTIRFNQSSQIVMHTFNGYNSTQNSTWWPNGEWSNETSNGTITLPRIKQIINMWEVKMYASPISSNLLLVGNETNGTETRGDMRDSKVVKIELVTKKVEK
>B.BE.1993.VI843-172_patent.DL258715
TEKLVKETDTTDKAYDRVVHTDNQVVLEVNNMWKNVEQEIISDQKKLLVTNTAPNVTNTNNNTNNSSLDEGEMKNSNITTSIKDKIQREYALFYRLIVPIDGSNSSYRLTKNTSVITQAVTEHYAFILKNDKKNTPKNVTVQRVVQLAEEEVIIRSENFSDNAKNIIVHNESVEINTPSNNTRKSIHMGPGGAIYATGKIIDIRQHNISEKKGEAERIVKKRKQY-NNTIIFTQPSPIVMHSFNGYNTSQNTTWSDTTWNNTNNTNGNITLPRIKQIINMWGVKMYASQIRSNLILTGLANRTKETRGDMRDSKVVKIELVTKKVEK
>B.US.2004.H148v1ed11.DQ410479
TEQLVKEANTTDKGGHTRVHTDNQVVLEVSNMWKNAEQEIISDQKELLVTNTNANVNTT--GSNETRMEREEIKNSNITTSIRDKVQKEYALFYRLVIPIDDGNTSYRLISNTSVIKQAVSEHYAFILKNDKKNTPTNVTVQRVVQLAEKEVVIRSANLSDNAKTIIVHNESVQMNTPGNNTKKGIYIGPGRTVHVARKIVDIRQHNISGTKNDTKRIAIKREQFENKTIVFNQSSPIVMLSFNGYNSTKNSTWNANSESHNTKKNDTIILQRIKQIINMWKVKMYAIQIRSNLLLTGNSNTTTEIRGEMRDNKVVRIELVTKKVEK
>B.US.2004.APV_20.DQ869015
AENLVKEATTTDKGYEKVVHTDNQVVLRVKNMWENVEHEIISDQKKLLVTNTDELNTNRTTNNITDGIEKGEIKNSNITTSLRDKMQKEYALFYKSVIPIDNNTTQYRLISNASVITQAVTEHYAFILKNQKNTKETNVTVQRVVQLAEEDIVIRSDNITDNVKNIIVQNETVQINTPNNNTRRSIPIGPGRAFYAT-DIIDIRQHNISGAKNNTRKISKKKEYFPDKAIAFNRSSPIVMHSFNGYDTTQNSTWNDTVGNDTEESNNTITLPRIKQIVNLWEVKMYARQIRSNLLLTGISTTTTETRGNMRNSKVVKIKLVTSRVEK
>B.US.2002.APV_14.DQ869020
TEQLVKEATTTDKAYEKVVHTDNQVVLAVNNVWDNVDHEIISDQKKLLVTNTDDLTNTTFRFENSSLIEKGEIKNSNVTTILRDKVHKEHALFYKLVVPIDDTNTSYRLINNTSVITQAVTEHYAFILKNNKTTKPTNVTVQRVVQLAEKEVVIRSENFTNNFKTIIVQNESVGINTPSNNTRKSITIGPGRAFYATGDIIDIRQHNISRDENKTKAVAEKREQYNKTTIIFNHSSPITMHSFNGYNTTLDSTWNNNS-TWNANVSETIILPRIKQIINMWAVKMYARLINSNLLLTGNSNSENETREDMRDSKVVKIELITKKVEK
>B.US.1998.zp9026_p5.EF593313
AEDLVKEATTTDKAHDKVVHTDNQVILEVNNMWKNVEHEIINDQKKLLVTKTDPKRKGTNTVNTTDNSGIGEMKNSNITTSIRDKLQKEYALFYKYLVPIDNNSTSYRLTSNTSVITQAVTEHYAFILKNDKKNTPKNVTVQRVVQLVEEEIVIRTENYSNNAKTIIVHNDTIKINTPNNNTRKSIHIGPGSTLYATGEIIDIRQHNISIAENKTEKVVRKKEQFKNKTIAFKPPSPIIMHSFNGYNSTPNSTWNVTGINGTERSNDTVTLQRIKQIINMWEVKMYARQINTNLLLTGGSLSEDETRGDMRDSKVVKIELITKKVEK
>B.BR.2003.BREPM1033.EF637050
PNNSVKEATTTDKAYDTAVHTDNQVELEVNDMWKSVDNEIVSDQKKLLVTNTNLNNSVDKISSSSENEIKEEIKNSNITTSRRNKLRKEYALFYKLIVPIDNSYASYTLISNTSIITQAVSEHYTFILKNEKNTTPKNVTVQRVVQLAEGEIVIRSENFTDNAKTIIVQNESVVINTPNNNTRKSIHMGPGRAWFTTGEIINIREHNLSRTKSNTKQIAIKGNYFDNKTIIFTNSSPIVTHSFIGYNTTQNSTWYSNGWNGTEGLNDTITLPKIKQFINRWEVKMYARQIRSNLLLTGNGSNGTEIRGNMRDRKVVKIELVTRKVEK
>B.CN.2006.CNHLJ_M06058.EU131809
QDNLVKEATTTDKAYDKVVRTDNQVVLEVNNMWKYVGHEIISDEKKLLVTNTDWRHNTTNTSNATLDTMEGEIKNSNITTAIRNEVRQEYALFNKLVVNIDNNNSNYMLINNTSSITQVVSEHYAFILKNDKKNTPTNVTVQRVVQLAEKEIIIRSENFTDNTKTIIVQNNTVKINIPSNNTRKSIPMGPGRAIYATGEIIDIRQHNISMTDNNTRQVAMKKGQFRNKTIVFNQSSPIVMHTVNGYNTTKNNTLQDNNNSPWQGSNDTITLQRIKQIINRWEVKMYARQIRSNLLLTG-NESGSEIRGNMRDSKVVKIELLTKKVEK
>B.CY.2005.CY137.FJ388937
AENLVKEATTTNKAYETVVHTDSQVPLGVNNMWKNVEHEIISDQKKLLVTNTDVNITRTTNTANISREVKEEMKNSNITTSLQDRRQREYALFYKLIVPIDNVSTHYRLISNTSIITQAVSEHYAFILKKDKRNTPKNVTVQRVVQLAEEEVVIRSANLSDNAKVIIVQNESVEINTPNNNTRKSIHIAPGRAFYATGGIIDIRQYTISRAKNKTSQVVGKRELFNNKTIVFNHSSPIVTHSFNGYNSSQNSTWNSTKGENITTEGENITLPRIKQIINMWTVKMYASLIRSNLLLVGTSSNSTETRADMRDSKVVKIEIITRRMEK
>B.CY.2005.CY150.FJ388941
AEDLVKDATTTDKAYDTVVHTDDQMGLEVDNMWKNVEHEIISDQKKLLATNTDWENTNNATTSSRGMREEAEMKNSNITTNIRDKVKKEHALFYKLIVQIKDDNTSYRLTSNTSVITQAVSEHYAFILKRNKTSKPNNVTVQKVVQLAEEEIVIRSDNFSDNAKTIIVQNQSVEINTPNNNTRKGIHIGPGRAFYATGEIIDRRQHNLSREANKTEQVAKKGKKFENTTIAFKGSSPITMFSFNGYNTTQNSTWNSNSTWNGTATNSTITLPRIKQIINMWEVKMYAKQIKRNLLLTG-TNGTTETRGNMRDSKVVRIELLTKKVEK
>B.US.2006.CR0361T.FJ469723
VGKLVKDATTTDKAYDTVVHTDNQVVLGVNNMWKNVDHEIISDQQKLLVTQTNVDVTNNSTVREEEKMEKGELKNSNVTTGIRNKMQKEYALFYRLVMPTNNDNTSYTLINNTSVITQAVSEHYTFILKNNKTDKPTNVTVQRVVQLAEEDIVIRSENFTDNAKTIIVQKEPVVINTPNNNTRKSIHIAPGRAFYATGDIIDIRKHTLNATNNNTKKIAIKRAQYKNATIIFNQSSPIVMHSFNGYNTTQNSIWNKTQNSTNNNTAENITLPRIRQIINRWEVKMYASLINLNLLLTGNTESKTETRGDMRDSKVVKIELVTRRVEK
>B.US.2002.PRLS09.FJ469758
VGNLVKEATTTDKAYDPVVHTDNQIVLGVNNMWKNVEHEIISDQKKLLVTNTNYTGDNTTTSNSWEKMEIGEIINSNIATSIKDKVQKEHALFYKLIVSIDNSYRSYRLMSSTSVITQAVTEHYAFILKNDKKNTPTNVTVQRVVQLAEEDVVIRSSNFTDNAKSILVQKESVKINTPNNNTRNSIHMGPGRALYTT-KIINIRQHNISRTENNTKQIARKREQFGNKTIVFNHSSLIVTHSFNAYNTTQKSTWQVNDESNDSKGNDTIILPKINKI-NMWEVK-YA-TIKSNLILTGDDVNKTEIRGDMRDSKVVRIELVTKKVEK
>B.US.2005.P7_DAY_1.FJ653524
EEKLVKEATTTDKAYDTVVHTDNQMVLEVNNMWKNVEHEIISDQKKLLVTNTDVRKNDTNTSGGWRAMETGEIKNSNITTPIRDKIRKEYALLYNLVVPIDKDNTSYRLISNTSVITQAVTEHYAFILKNDKMNTPKNVTVQRVVQLAEKEIIIKSENITDNAKTIIVHNESVEIHIPNNNTRKSIHIGPGRAWYATGEIIDIRQHNLSEATNSTKRIREKKEQF-NKSIVFKQPSPIIMHTFNGYNTSGNNRT----ENSTEGVNTTITLPKIKQIVNMWEVKMYARQIKTNILLTGNNTTTTETRGDMRDNKVVKIELVTRKVEK
>B.US.2006.CH010025_w48_p1.HM204580
SNNLVREATTTDKAYDTVVHTDNQVRLEVNNMWTNVEHEIISDQKKLIVTNTDYNNTNSNTSTHEKLMVKGEIQNSNVATDIGDKMQKAYALFYKIIVPISSNYTSYRLISNTSVITQAVSEHYAFILKNDKKNSPANVTVQRVVQLAEEEVVVRSANFSDNAKSIIVQKESVTINTPNNNTRKSIHIAPGRAFYATGEIIDIRQYNISGKQNKTNQIVEKREKIGNKTIIFNQSAPIVTHSFNGYNSTQNSTWHSNSTWNDTGNDTIITLPRIKQIINMWEVKMYARQIRSNLILTGGGNNTNETRGNMKDSKVVKIELVTPKVEK
>B.US.2005.1599_A1.HQ216785
AGQLVKEATTTDKAYDTAVHTDNQVFLRVNNMWKDVEHQVISDEKKLLVTSTDVNTNATKNTSTPIGDQREQMKNSNVTTSIRDKQKKEYALFYKLVVPIDGNSTDYTLINNTSVITQAVSEHYTFLLKNDNKNTPKNVTVQRVVQLAEEEVIIRSENLTDNAKTIIVQRTAVAINTPNNNTRRSIHIAPGRAFYATGEIIDTRQHNVSMEHNNTKQIVTERKQFGNRTIIFNQSASIVMHSFNGYNTSRNSIWPFNEKNSTGGSNNTITLPRIKQIINRWEVKMYAAQIRQNLLLTG-PNGTNETRGNMKDSKVVKIELVTKKVEK
>B.PE.2006.502_0648_FL03.JF320186
TEQSVKEATTTDKAYKTMVHTDNQIRLEVNNMWKNVEHEIISDQKKLLVTSKDLNGTKTNNNSSIGEEMKTEIKNTNVTGGIRDKVQKASALFNLLIVPIDGSNDSYRITSNTSTITQAVTEHYAFILQNDKKNTPKNVTVQRVVQLAEEEVIIRSQNISDNTKTIIVQNESIVINTPNNNTRKSINIGPGRAFYATGDIIDIRQHNISRTKNNTEQIVKKRENFGNRTIVFNTSSPIVMHSFNAYDTTQNSTWNTTTGSNGISTNDTITLPRIKQIINMWEVKMYAKLIRSNLLLTGSPNKSQETRGDMRDSKVVKIELVTMKVEK
>B.US.2006.502_2437_RH01.JF320592
-EQLVKEATTTDKAYDTVVHTDSQVVLAVNNMWKDVEHEIISDQKKLLVTNTDMNTTNSNDISSDMRMGEGEMKNSNITTSITDKQQKEYALFYALVVKIDN--TSYRLTNNTSVITQAVSEHYAFILKNDDKNTPTNVTVQRVVQLAEKEVVIRSENFTNDVKVIIVHNESVDINTPNNNTRKSIHMGWGRAFYTTGEIINIRQHNISRAKNKTEKIVKKREQLQNKTIVFNQSSPMVMHTFNGYNTTKNSTWVNGTNDTGSNDTETIILPRIKQIINMWKVKMYAKQISSNLLLTSLKNETTLTRGNMRDSKVVKIELVSKKVEK
>B.US.2006.06US_SAJ_C165_TJ.JF689863
TEQLVKEATTTDKAHNTVVHTDSQVVLGVKNMWKDVDHEIISDQKKLLVTNTNAWNETAANNSNEKIIEKGDIKNSKITGSIRDKVQERYAYFSKLIVPIENNYSSYRIINNTSVITQAVSEHYAFILKNNKTNTAKNVTVHKVVQLAEEEIVIRSENFSNNAKTIIVQKEAVAINTPDNNTRKSINIGPGRAFVTTGDIINIRLHNISRAKNKTNQTVKKREQFGNKTIFFNKSSPITMFSFNGYNTTQNSTWYSNSWNETEETNDTIILPRIKQIINLWEVKMYAKVINLNLLLTGNSSNGTEVRGDMRDSKVVKIELITKKVEK
>B.GB.2000.patient_MM4.JN034158
ADQLVKEATTTDKAYDTVVHTDNQVVLEVNNMWKNVEHEVISDQKKLLVTHTNNVTIINGTEGIGRIDRGGEIKNSNITTSLSDKRQKEYALFYKLVEPIDNDNTSYRLISNTSVITQAVSQHYAFILKNDKKNTPKNVTVQRVVQLAEEDIVIRSANLTDNAKIIIVQNESVTINTPNNNTRRGIHLGPGGAFYTTGDIIDIRKHNISRAENKTDRIARKSEQFNNKTIVFKNSSPIVMHNFNRYNSTPNSTWNGT-LDSAGESSDNITLIRIKQFINLWEVKMYARQISSKLLLTGNDTNKTEIRADMRDSKVVKIELVTTKVEK
>B.KR.2003.03KGS5.JQ316132
TGGMVKEATTTDKAYDTVVHIDNQVRLEVNNMWKNVDHEIISDQNKSFITSSNHNTTSTNSSSIGGGMEGGEMKNSNVTTSIRDKVKKEFALFYKLVKQIDNDNTSYTLINNSSVITQAVSEHYTFLLQNDKKNTPSNVTVQKVVQLAEGEMIIRSENFTNNAKTIIVQNESVEIKIPNNNTRKGIHIGPGSTLYATGEIIDIRQHNISRKQNNTTQLVKKKEQYGNKTIVFAPPPPIVMHSFNGYNTTQNSTWRVNGGLNVTEGNRHFTLPRIKQIINRWEVRMYAAQIRSNLLLTGNNETDTEIRGDMRDSKVVKIELITERVEK
>B.CH.2001.HIV_CH_BID-V3533_2001.JQ403025
AEQTVKEANTTDKAYDTAVHTDSQVTLGVNNMWKNVEQEVISDQKKLLVTNTDVKSGNNTTNRTWDRIEEGEIKNSNITTSMRKKMQKEYATFYNLIVPIDDDNTSYRLISNTSVITQAISEHYAFILKNDKKNTPNNVTVQRVVQLAEEEVVIRSENITNNAKTIIVQKEAVEINTPNNNTRKSINMGPGRAFYATGDIIDIRQHNISWTKNKTQQVVDKREHFKNKTIVFNHSSPIVMHSFNGYNSTKNSTWDTNTDNDTKGDNDTFILPRIKQIINLWEVKMYAKQIRSNLLITG-SNGTDEIRGDMRDSKVVKIELLTKKVEK
>B.JP.2005.DR7060.AB287366
AEQLVKEATTTDKAYDTVVHTDNQVLLEVNNMWKNVEHEVISDQKKLLVTNTDYNVTNTNSTNSSNLKEKGEIKNTNVTTMIENKQKKEYALFYKLIAPVGGDNTSYALINNTSTITQAVSEHYTFLLKKDKNNSPTNVTVQRVVQIAEDEIVVRSENFSDNAKTIIVQNRTIHINTPNNNTRKSIHIGPGRAFYATGDIINIRQHNLSRTDNNTKQIAEKKEQFGNKTIKFEPSSPITMHSFNGYNTTGNDS-----MLNDTTEGNNLTLPRIKQIINRWEVKMYAQQIRSNLLLTGNKTNNTETRGNMKDSKVVKIELVTKRVEK
>B.JP.2005.DR6739.AB588253
ESPLVKDATTTDKAYDTVVHTDNQVKLEVNDMWRNVEHEIISDQKKLLVTDTELNNTTSNSSTNGKVLEKGDMKNSNVTTEIRDRVKKEYALFYKLVVAMDKSNTSYRLINNTSVITQAVSEHYAFIIKNDKKSKEKNITVQRVVQLAEEEIVIRSDNFTNNAKTIIVQNNSVVINTPNNNTRRNIHFGPGQSWHTTGAIIDIRQHNISKADNNTRQIVVKKEKFSAKTIVFNQSSPIVMHSFIGYNTTQNSTWNTSITENHGESNDTITLPRIKQIVNMWEVKMYNEQIRSNLLLIGNNTNTTEIRGNMKDSKIVKIELVTKKVER
>B.US.2001.TRJO_58.AY835450
TEKLVKEATTTDKAYETVVHTDNQLVLEVYDMWKNVEHEIISDQKKLLVTNTDWTNGTDWNISKEETIEGGEMKNSNITTATGDKK-KERAFFYKLVAPIDNSNTSYRLISNTSVITQAISEHYAFILKNDKKNTSTNVTVQRVVQLAEEEVVIRSKNFSDNAKIIIVQNESVPINTPHNNTRKSIHIGPGRAWYATGDIIDIRKYNISEAKNNTKQITEKKEQFNKTIIVFNQPSPVTMHSFNGYNTSKNGTWNST--KRANNTEGIIILQRIKQIINRWEVKMYAEQIKSNLLLTGTANNTTEFRGNMKDSKVVRIELVTKKVEK
>B.AR.2004.04AR151263.DQ383751
GRKLVKEANTTDKAYDTVVHTDSQVFLKVDNMWKDVEHEIISDQKKLLVTNTDYVGNTTNATSTVSPTASTGMKNSNVTTDLRDKVKKNYALFYSLVVPIENENTSYRLISNTSIITQAVSEHYAFLLKNNKTNTPGNVTVQRVVQLAEEEIVIRSANFSDNTKTIIVQNKAVKINTPNNNTRRSIHIGPGRAFYTTGEIIDIRDHNISKAENTTRQIAIKREQFKNTTIVFNSSSPIVMHSFNGYNTTQNSAWNDTNEGLNNTGSGTITLPRIKQIINLWEVKMYASQINSNLLLTGNNTNKTEIRGNMKDSKVVKVELITMKVEK
>B.US.2001.APV_11.DQ869017
AEQLVREASTTDKAYDTVVHTDNQVNLQVNNMWKNVEHEIISDQKKLLVTNTELRNTTNTTHTNINEEMKGEIKNSNVTTHIRDKVQKEYALFNRLIVPIEKDNISYRLISNTSVITQAVSEHYAFILKNNKENTSTNVTVQKVVQLSEGEVVIRSANFSNNAKTIIVQNKSVEITIPNNNTRRSIPIGPGRAFYATGDIIDIRQHNISKGNTDTRKIVKKGERFGNNTIAFNQSSPIVMHSFNGYNTAQNSTWKRDGENDTEHSNDTITLPRIRQIVNMWEVKMYASQIRSNLLLTG-ESNATEVRADMRDSKVVKIELISKKVEK
>B.US.2003.APV_8.DQ869032
TEQLVKEATTTDKAYDTVVHTDNQVELKVDNMWKNVEHEVISDQKKLLVTNTDYSNKNATNTSSEGLIEKGEIKRSNITTSIRDQETKGEALFYKLVVPINPSYNSYRLINNTSVITQAVSEHYAFILKKDKQSTEKNVTVQKVVQLAEEEVVIRSANFTNNAKTIIVQKEGVQINTPNNNTRKSIHIAPGRAFYATGEIINIRQHNISRKNNDTRQIAKKGEQFNKTTIIFNQSSPVTMNTFSGYNTTKNSTYNNSTDNSTDNGNEIITIPRIKQIINMWEVKMYARLIRTNLLLVGTNTSTNETRGDMRDSKVVKIELVTKKVEK
>B.US.1996.6235714_SGA_C11.EF593196
TEKLVKEATTTDKAYDTVVHTDNQVDLEVNNMWKNVEHEIISDEKKLLVTNTNATSTN------FTAKNEGGIKNSNITTERRGRKKTEYATFYETLVLINDNTTSYRLISNTSVIKQAVTEHYAFILKKDKKNTATNVTVQRVVQLAEEEVVVRSEKFANNAKIIIVQNESVEIDTPNNNTRKSIHIGPGQAFYTTGAIIDIRQYNISRAKNDTKQIAIKREKFGNKTIVFNQSSPVVMHISNGYNTTKNNTWNSNDTNTEESNETEIRLPRIKQIINMWEVKMYAQQIRSNLLLTGNNTNNTEVRGDMRDSKVVKIELVTKKVEK
>B.US.1997.901009_SGA_B3.EF593204
EEQLVREANTTDKGYDTVVHTDDQLVLEVNNMWKNVEHEIISDQKKLLVTNSDYLKNDTNTISNWEKVEKGEMKNSNVTTNIRDKVKRENAVFYNLLVQINNDNTSYRLTSNTSVLTQAVSEHYAFILKKDKKNTTKNVTVQRVVQLAEEEIVIRSANLTDNARTIIVHNESVPINTPNNNTRKGIHIGPGRAFYATGDIINIRQHNISKEQNNTQRVVKKREKFGNRTIIFNQSSPIVMHSFNGYNTTKNSTWSLNSGLNSTGNGTEIILPRIKQIINMWEVKMYARQIRSNLLLTGSNDTRQETRGDMRDSKVVQIELLTKRVER
>B.US.2000.PRB95806_SGA_TE3.EF593234
KENLVKEATTTDKAYETVVHTDNQVSLEVNNMWKNVEHEIINDQKKLLVTNTDVKGNNTNA--NSTSMEPEEMKNSNITSGIRDKFQKEYAIFYKYIVQIDNDNTSYRLISNTSVITQAITEHYAFILKKDKKNTPKNVTVQKVVQLAEEEIVIRSANFSDNAKSIIVQKEPVVINTPNNNTRKGIHIGPGKTLYATGEIIDIRQHNLSTKDNNTAQVVRKREQFGNKTINFTHSSPIIMHSFNGYNTTGNSTWYNETKINSTTSDNITTLPRIKQIVNMWEVKMYARQINSYMILTGNSSNDTEIRGDMRDSKVVQIELVTTKVEK
>B.US.2002.Z33_G11.EF593296
AEQLVKEATTTDKAYDTVVHTDNQVELEVNNMWKNVEHEVISDQKKLLVTNNDSDGNITRSSRANISREGKEMKNSNITTSIRDKVQKEYALFYKLVVPIDNTNSSYRLISNTSVITQAVTEHYAFILKNDKKNTPRNVTVQKVVQLAEEEVVIRSENFTNNAKTILVQKKPVVINTPGNNTSKSIHMGAGKAFYATGRIIDIRQHNISGKENETSLVAHKREQFENKTIIFNQSSPIIMHTFNGYNTTKNSTGGNN--NTWTDTTGNITLQRIKQIINMWEVKMYARHIKSNLILTGSNNNTTETRGNMKDSKVVQIELVTRRVEK
>B.US.1997.zp9022_p19.EF593309
-EKLVKEATTTDKGYDTVVHTDNQVVLGVNNMWKNVDHEIISDQKKLLVTDTDANSTSNATDSSWGEIERGEIKNSNITTSIRDKVQKEHANFYKLLVSIGNTSTSYRLISNTSVITQAVSEHYAYILKNNKTNSPTNVTVQRVVQLAEEDVIIRSANFSDNTKTIIVHNESVTINTLGNNTRKSIPIGPGRAFYTT-DIIDIRKHNISRTQNNTEQVVIKGEQYKNKTIVFNHSSPIVMHSFNGYNTSQNSSWYSNGRNGTEESNDLITLPRIKQIVNMWEVKMYARHINTNLLLTGNETKDEEIRGDMRDSKVVRIELITRKVEK
>B.US.1997.1054_TC4_1499.EU289185
AEQLVREANTTDKSYDTVVHTDNQVVMGVSNMWKHVEHEIISDQKRLLVTNSNYAGTNTTATVWGEKMDPGEIKNSNIATPIKDKRHQEYALFYKSVVPIDEDTTSYRLISNTSVITQAVSEHYAFILKNNKTNSPTNVTVQKVVQLAEEEVVIRSANFTDNAKTIMIQKDPVEISTPNNNTIKGIHIGPGRAFYTTGQVIDIRKYNISRAKNHTSQVVEKRLQFQNKTIVFNQSSPIVMHTFNGYNSTPNSTWNDTKGSNNTVGNDTIILQRIKQIINMWEVKMYAKNISSNLLLTGVDNNDTETRGDMRDSKVVKIELITKKVEK
>B.DO.2005.05DO_160884.EU839597
-EQLVKEATTTDKAYDTKVHTDNQIILKVNNMWKNVEHEIISDQKKLLVTNTNATNGT-------VELGGGEIKNSNITTDGGSRRQKEYALFYNLVIPMNDDNTSYRLIHNTSVITQAVSEHYAYILKNDKENTPKNVTVQRVVQLAEGEVVIRSENFTNNAKTIIVQNSSVEINTPGNNTRKGIHIGPGSTWYTTGEIVDIRQHNISREKNNTKQVVEKREQF-NKTIVFKPSSPIVLHSFNGYNATENSTWNDTT-GSVTEGNDTITLPRIKQIINMWEVKMYARYINSNLLLIGINNTGNETRGNMKDSKVVRIELVTKKVEK
>B.BR.2005.BREPM1084.FJ195088
TEKLVKEATTTNKAYDTVVYADNQVVLEVYNMWKTVEHEIISDQKKLLVTNINANKTADN-SSSSGENLKEEIKNSNITTNRRTKVQREYAFFNRLVVPIDNSNTSYMLIHNTSVITQAISEHYTFILKNDKKKTPTNVTVQKVVQLAEGEIVIRSENFTNNAKTIIVQNKSVEINTPNNNTRKSIHLGWGRAFYATGEIINIRQSNLSGTDESTKQIVEKREQFKNKTISFNQSSPIVMHSFNGYNTTQNSTWEFNSTTQLNITGKTITLPRIKQIINRWEVKMYAGQISSKLLLTGGNNTGNETRGDMRDSKVVKIELVTTKVEK
>B.CY.2005.CY074.FJ388915
ADQLVKEATTTDKAYDTVVHTDNQIVMEVNNMWKNVEHEIISDQKKLLVTNSDWKGNATAGSSSLGRLDTGEIKNSNITTSIRDKMQKEYALFYRLVVPIEGDNTSYRLISNTSVITQAVTEHYAFILKNDKKNTPKNVTVQRVVQLAEEEVIIRSENFTDNAKTIIVQKNPVNITMPNNNTRKSIPIGPGRAFYATGDIIDIRQHNLSRIENNAGQIAGKGKQFGINNTIFKPSSPIVMHSFNKYNTTKNSTWTWNSTNSSTNGIDTITITPIRLSVNAWEVIMSIRRIKLTTGLTGEDENRNETRGNMKDSKVVEIELITKKVEK
>B.US.2003.CR0154X.FJ469701
EDKLVKEATTTDKAYDTVVHTDNQLNLGVNNMWKDVEHEIISDQKKLLVTNTDWKANVTNSDNSSIGTMEGEVKNSNSTTDIRDKVRKEHALFYKLVVPIDDDSTSYRLISNTSTITQAVSEHYAFILKKDAKNTPKNVTVQRVVQLAEEEVVIRSANFSNNAKTIIVQNESVVINTPGNNTRKSITIGPGRAFYATGEIIDIRKHNISKEQRKTDKVVKKREQFGNKTIAFNKSSPIVMHSFNRYNTSKNSTWSTNSWNDTERLNETIILPRIKQVINLWEVKMYAREINANLLLIGNKTEEIEIRGDMRDSKVVKIELITKKVEK
>B.US.2002.PRLS18.FJ469762
AEQLVKEATTTDKGYETAVHTDSQVKLEVNNMWKGVEHEIISDQKKLLVTITALNVTNVTRNYSSPTSSSGEMKNSNVTTSIRDRVKKEYALFYTLIVPIENDNTSYRLINNTSVITQAMSEHYVFILKNDKRNSPTNVTVQRVVQLAEEEVVIRSANFTDNAKTIIVQNETIEITTPNNNTRKGINIGPGRALYATGAIINIRQHNISGTKNKTEQVVIKREQFENKTIVFKPPSPIVMHSFNGYNTTQNSTWTDNSTTGSNNTKGIITLPRIKQIINMWEVKMYASLIRKNLLLTGNNETETEIRGDMRDSKVVKIELITRKVEK
>B.US.2002.04013171_3_2A10.GU330247
TGQLVKEATTTDKAYKTVVHTDNQVELKVNNMWKDVEHEIISDQKKLLVTNTDYNITKTSNSSSSLEEMKGEIKNSNITTSLRDKWQKEYALFYKLVVPIDN--TTYTLINNTSVITQAVSEHYTFLLKNDKNNTPKNVTVQKVVQLAEEEIVIRSENFTNNAKTIIVQKDPVEINTPGNNTRKSIHPGPGRAIYATEAIIDIRRHIINGTKNNTGQIVKKGEQFNTTKIIFNHSSPIVMHSFNGYNSTPNSSWTSNGTAWKNDTKENITLLRIKQIINMWEVKMYARQISLNLLLTGINGSNNETRGNMKDSKVVQIELVTQKVEK
>B.US.2006.04013440_5_B11.GU330809
EENLVKEANTTDKAYDTVVHTDNQIRLGVNNMWENVDHEIISDQKKLLVTNTDAKNNNTTSSTINSSREMGDMKNSNITTSLKDKV-KENALFYKLVVPIDKDNISYRLISNTSVVTQAISEYYAFILKKDKKNTPTNVTVQRVVQLAEEEVVLRSSNFTKNTENIIVQEKPVNITVPNNNTRKSIHMGPGKSFLATGDIIDIRQYNISEAENNTRQIARKKEQYSNKTIVFKPSSPIATHSFNGYNSTQNSTWFNGTSNSTEGNGTMITLPRIKQIINMWAVKMYARQIRSNLLLTGPDNNETEIRANMKDSKVVKIELITKKVEK
>B.US.2004.HDNDRPI034A1.GU562153
TEPLVKEATTTDKAYDTAVHTDNQIALGVNNMWKNVEHEIISDQKTLLVTNSEVRNNNSTNSNGWGMMERGEIKNSNTTTEMTDKKQKQYSIFNALVIPIDKDNTSYRLISNTSVITKAITEHYAFILKKDKKNTPNNVTVQRVVQLAEEEVVIRSENFTNNVKNIIVQNESVEINTPNNNTRKSIHIGPGKAFYTT-DIIDIRQHNISRAKNNTKQIVEKGEQYNTSKIVFQPSSPIVMHSFNGFNSTHNSTWNKNNTYNSTANNETITLPRIKQIINKWEVKMYAKQIRSNLILVG-NTNTTETRADMRDSKVVKIELVTRKVEK
>B.US.2004.1330_B15.HQ216471
AEPLVKEATTTDKAYATVVHTDDQVLLIVNNMWKNVDHEIISDQKKLLVTNTDVTVGNETNTSTNTTQQPADMRNSNITTNIRDKVQKEYALFYKLVVPIDN-YTSYRLINNTSVITQAVSEHYAFILKKDKKNTPKNVTVQKVVQLAEEEVVMRYENITDNAKTIIVHNEPVEINTPNNNTRKSIHIAPGRAFYATGEIIDIRQHNISGTKNNTIEVVKKREHFNNKTIVFNHSSPIVMHTFNGYNTSRNSTWHLNDGLNYTGENDTFTLPRIKQIINRWEVKMYARQINLNLLLLGNETNQTEIRGNMKDSKVVQIELVTKKVEK
>B.US.2005.1631_A1.HQ216841
AQQLVKEATTTDKAYDTVVHTDNQVVLEVNNMWKNVDHEIISDQKKLLVTNTEFSGNSTNVNSSVENKERGEIKNSNISTTVKDKVKKEYALFYSLVVPIEDTNTSYRLISNTSVLTQAVTDYYTFILKNDGKNTPRNVTVQKVVQLAEEEVVIRSENFTNNAKTIIVQNSSVEINTPNNNTRKSIAMGPGRAFWTTGDIIDIRQHNLSKAKESTDQVVEKREQYGNKTIIFKQSSPIILHSFNGYNTTNNSTWNSTSVNKTTGPNGTITLPRIKQIINMWEVKMYAQKIRTNLLLVGNNDTNTEIRGNMRDSKVVKVELITEKVEK
>B.US.2004.JACH1853_A1.HQ217315
TEKLVKEATTTDKAYDTAIHTDSQVNLEVRNMWKNVEHEIISDQKKLLVTNTDASINVTTVANATVSPMKGEIKNSNVTASRRDKFQKEYALFYRLLEPIENNSTSYTLISNTSVITRAVSEHYAFLLKKDKKNTLTNVTVQKVVQLAEEEVIIRSENITDNAKTIIVQNETVEINTPGNNTRKSIRIGPGSAFYATGDIIDIRQHNISRAKENTQLVVTKREHFNNRTIVFNQSSPIVMHSFNGYNSTQNSTWNETTRSNSSNSSGDITLPRIKQFINMWGVKMYAREISSSLLLTGNETNDTEIRGDMRDSKVVKIELITKKVEK
>B.US.2006.Z85_p12.HQ217930
-EDLVKEASTTDKSYDTVVHTDNQVVLEVNNMWKNVEHEIISDQKKLLVTNTDTNRTSSTNNSSMAMMKPEEMKNSNVTTSWREKK-KGYALFDKLVVQIDN--TNYRLINNTSVITQAVSEHYAFILKNDKKNSPKNVTVQKVVQLAEEEVVIRSENLTNNAKTIIIQNETVEINTPNNNTRTSTTIGPGRAFFGT-DIIDIRQHNISRAKNNTKLIVEKREKFNNKTIVFNQSSPIVMHSFNGYNTTANSTWNNAGNTTEDEDNSTITLQRIKQIINMWEVKMYAKPIRSNILLTGNKTNETEIRGDMRDSKVVRIELITKKVEK
>B.US.2006.Z95_p1.HQ218034
AGNLVKEATTTDKAYVKVVHTDNQVVLEVNNMWKNVEHEIISDQKKLLVTNTDATVMNVTNTDNRTQIQIGEVKNSNSTPDMLDKVQKQYALFYSLVVPMEENYTKYRLISNTSTITQAVTEHYAFILKNEKKNSPTNVTVQRVVQLAKEEVVIRSENFTNNAKIIIVQNQSVEINTPNNNTRKSIHIAPGRAFYATGEIIDIRQHNVSRAKNNTKQIVEKREQF-NKTIVFNQSSPITMHSVNGYNTSGNSTWNVSATTEESNSNETITLQRIKQFINMWEVRMYARQIKSNLLLTGNDSAPTETRGDMRDSKVVQIEIVTKKVEK
>B.US.2006.502_2667_FL03.JF320145
EEKLVKEATTTDKGYDTVVHTDNQVELKVYNIWKNVEHEIISDQKKLLVTNTDNWRKATDWNGSWEKLEKGEIKNSNVTTSIKDKITKEHALFYRLIVPIDSSYTSYRLINNTSVITQAVTEHYAFILKNNKTSKANNVTVQRVVQLAEEEIVIRSENFSDNAKIIIVHNESVEINTPNNNTRKGIHIGPGRAWFATENIINIRQHNISSRKYSTEKVVEKREQYGNKTIVFKNSSPMVTHSFNGYNSTKSSAWYTNNSNTEGSNDTVIILPKIKQIINMWEVRMYAANISSNLLLTGETANTTEIRGDMRDSKVVKIELVTKRVEK
>B.UY.1999.99UY_TRA0043.JN235959
AGQGVKEATTTDKAYDTVVHTDNQVALGVNNMWKNVEQEVISDEKRLLITNTDLNATSTT-NSSERTMEGGEIKNSKVTSGIKDKMQKEYALFYKLVVPIDNNNNSYRLISNTSVITQAVSEHYAFILKKDKRNTPKNVTVQRAVQLAEEEVVIRSANLSDNTKNIIVQKEPVEINTPNNNTRKSIPIGPGKAFYTT-KIIDIRQHNISSAKNNTKQIVGKREQFGNKTIAFNQSALIVMHSFNGYNTTENSTWNSTELNSTEEDNVTLTLPRIKQIINMWKVKIYAEQIRSNLILTGNNETTTETRGDIRDSKVVKIEIITKKVEK
>B.SE.2000.s6_522_8.JN251812
ADKLVKEATTTDKAYDTVVHTDNQVVLGVNNMWKNVEHEIISDQKKLLVTNTDLRNATNATNSSEGTMEGGEMKNSNITTNIRDKKKNEYALFYKLVIPIDNDNTSYRLINNTSVITQAVSEHYAFILKNDKKNSPKNVTVQRTVQLAEEEVVIRSENFTNNAKIIIVQKEYVEIKAPNNNTRKGIHMGLGKTLYATGEIINIRQHNISRADNNTQQIVRKREQFRNKTIAFDQSSPVVRHMFNGYDSSQNNTWVNSTNDSTEENRTPLTLPKIKQIINMWEVKMYARQINSKLILTGSPNQSTEIRGDMRDSKVVKIELVTKKVEK
>B.BR.2005.05BR1080.JN692463
AEQLVKEATTTDKGYDTVVHTDNQVVLEVRDMWKNVEHEVISDQKKLLVTNSNANFTNSNSNNSSIKMGEGEVKNSNITAGIRDKIQKEYALLYKLIVPIDNSSTSYRLISNTSVITQAVTEHYAFILKNDKRNTQKNVTVQKVVQLAEEEVVIRSENITDNGKNIIIQNETVIINTPGNNTRKSIHIGPGRAFYATGDIIDIRQHNLSREANNTYKVVKKREQF-NKTIIFNSSSQVVMHSFNAYNTTQNSTWGMDDDVNGTTGNETIILPRIKQIVNMWEVKMYARQIRSNLLLTGNKNRSNETRGDMKDSKVVKIELVTKRVEK
>B.US.2004.C1G118D5b.JQ250925
TEKLVKEATTTDKSYDTAVHTDNQIVLEVNNMWKNVEHEIISDQKKLLVTNTDAKNENCTKGINATSCEIEEMKNSNTTTSVRDKMQKEYALLYKLIEPIKNDSTSYRLISNTSVITQAVSTHYAFLIKNDKKNTPKNVTVQKVVQLAEEEVVIRSENFTNNAKTIIVQNETIEINTPNNNTRKSIHIGPGRAFYATGGVIDPRQHNISGTKNNTQQVVKKREKLGNKTIVFSHSSPIVMHSFNGYNTTQSSTWLPNS-TRNDTDNSPITLPRIKQIVNMWEVKMYARNISSNLLLTGNDNNNTEIRGDMRDSKVVKIELITKKVEK
>B.FR.1996.PIH384.AF041135
TEQLVKEATTTNKAYDTIVHTDNQVALEVENVWKNVEHEIISDQKKLLVTNTNVVGKMNTTTTTFNATAIGDMKNSNITTSIRDKVQKEYALFYKLVIQIGNNNTEYRMINNTSVITQAVSEHFAFILKNNKTNKPTNVTVQRVVQLAEEEIVIRFDNITDNTKTIIVQNKSIEINTPNNNTRKSIFIGPGRAFYAAGDIIDIRQHNISGVTNNTRLIAKKREQFVNKTIVFNQSSPIVKLTFNGYDTTQNSTWNASNIENSTTEGNITTIQRIKQIINMREVKMYARQIKSNLLLVGSQNNNTEIRGDMRDSKVVKIELITKKVEK
>B.AU.1993.MBC18_MBCC18.AF042102
ANNFVREATTTDKAYDEVVHTDNQVELIVNNMWKNVEHEIISDQKKLLVSNTDAKNTTNSNSSSLEQGKAGEIKNSNITTNMRDKVQKQYALFYSLIVPIDDNDTSYRLISNTSVITQAISEHYAFILKNEKGNKPKNVTVQRVVQLAEEEVVIKSDNFTNNAKTIIVQNTSVEITVPNNNTRRSIPIGPGRAFYTT-EIIDIRQYNITKANTDTQKVAIKREQF-NKTIAFKPSSPIVTHSFNGYNSTQNGTWNGTWKSSYGNDTTNITLPRIKQIINMWEVKMYARQIKTNLLLTGTTDNSTETRGDMRDSRVVQVELITRKVEK
>B.KR.1996.KR3042_K5.AJ417408
VGEGVKEANTTDKAYDTAVHIDNQVVLEVNNMWKNVEHEIISDQKKILVTNSNLDDTKTNNEGMEEGKMKDLMKNSNVTTSIRDKMQREYALFYKLIVPIDKDNTSYTLIHNSSVITQAASKHYTFILQNDKKNTPTNVTVQRVVQLAEKEIVIRSENFTDNAKTIIVQNASVEINTPGNNTRRSISIGPGRAFYATGSIINIRQHNISKEKENTRQIAIKGEQFRDKAIAFNQSSPIVMHSFIGYNTTQNSTWNITENTTERNNNTHITLQRIRQIINRWEVKMYARQIRSNLLLTGNETKTIEIRGNMKDSKVVKIELITKRVGK
>B.US.2001.APV_1.DQ869014
-EKLVKEATTTDKAYSTKVHTDNQVVLGVDNAWKNVDNEIISDQKKLLVTHNDTNTTTSSTTSSWDKMDKGEIKNSNITTNIGDKRQREYALFYKLVMPIDN--TSYTLINNTSVITQAVSEHYAFILKNNKTNKPRNVTVQRVVQLAEKEVVIRSENFTDNAKTITVQNESVPINTPNNNTRKSIPIGPGRAFFAT-DIIDIRQHNISRTNTRAERIVPKREQFGNTTIVFNQSSPIVMFNFNGYNTTQNSTWNTT--RENVNNTETITLPRIKQIVNRWEVKMYASQIRSELLLIGNNSNGTETRGNMKDSKVVKIELITKKVEK
>B.DK.2001.CTL_017.EF514705
TGNLVKEATTTNKAYDTVVHTDNQVPLIVNNMGKNVEQEIISDQKKLLVTKIDYVKNITNGTNTTSSSMETEMKNSNITTSMRDKMQKEYALFYKLVVQIGGDNTSYRLISNTSVITQAVSEHYTFLLKNDKKKTPKNVTVQRVVQLAEEEVVIRSVNFSDNAKTIIVQNKSVEINTPNNNTRKGIHIGPGRAFYATGEIIDIRQHNISKTKNETSQIVGKQEQFENKTINFNQPSPIVMHSFNRYNTSQNSTWYSTWTGGSTNESDIISIPKIKQIINMWEVKMYARQINFNLLLTGNVTNTSETRGDMRDSKVVKIELITQKVEK
>B.US.2004.5417_B11.EF593190
GEQLVKEATTTDKAYHTVVHTDSQVVLGVNNMWKNVEHEIISDQKKLLVTNTDNLSNLNNVSGEDLKGEIGEIKNSNVTTIIKDKIQKEYALFYKSVVPIESNYTSYRLIHNTSVITQAVSEHFAFILKNNKTAKPTNVTVQRVVQLAEKEVVIRTENFTDNAKTIIVHNESVTINTPNNNTRKGIHIGPGRAFYATGQIIDIRQHTLNITQNNTNQIVTKRENFNNKTIIFNHSSPIIMHSFNAYNTTRNSTWEANGTGTEGNDNGTVTLPRIKQIINMWQVKMYAAKITNSILLTGNTETHTETRGDMRDSKVVKIQLVTKRVEK
>B.US.1997.6305404_SGA_TA3.EF593201
AEQLVKEANTTDKAYDTAVHTDNQLMLGVEDMWKNVEHEIISDQKKLLVTNTDMENKNITN--SSEKMDKGEIKNSNITTNLQEKMQKTYALFYKLVAPIDDNTSIYRLRSNTSVITQATSDHYTFLLKKDKKNTSKNVTVQKVVQLAEEEVEIRSENFTNNVKTIIVQKEPVVINTPNNNTRKSVRIGPGQAFYATG-IIDIRQHNLSRRDNNTKQIAEKREQFTNKTIVFNQSSPITMHSFIGYNTTRNSTWNATRTKETSDNTTLITLPRIKQFINMWEVKMYASQISSNLLLTGNGSNNTEIRGNMRDSRVVKIELVTKKVEK
>B.US.1998.902114_SGA_B1.EF593209
AENLVKEATTTDKAYDTVVHTDNQMILEVYNMWKNVEHEIISDQKKLLVTTTDYEWNCTGISGNYTGWERGEIKNSNSTISIRDKVRKEYALLYKILVSIDGSNTSYRMISNTSVITQSISEHYTFLLKNDKKNTLHNVTVQKVVQLAEEEVVIRSKNFTDNAKIIIVQNETVEINTPGNNTRKSIHIAPGRTFYATGEIIDIRRHNISREKNTTHRIATKREQY-NKTIVFNQSSPIVMHSVNGYNTSKNSTWNSTG-GSISEDSENITLPRIKQIVNMWEVKMYARQIRSNLLLTGINQSISETRGDMRDSKVVKIELITKRVEK
>B.US.2003.TALA_SGA_B16.EF593256
KEQSVKEATTTDRGYNTVVHTDNQVVLEVNNMWKNVEHEIISDQKKLLVTETDYGKNVTNNTSKIEETMKGEIKNSNITTSLRDKMQKEYALLYKLITPIDKNNTRYRLISNTSVITQAVTEHYAFILKNDKKNTPTNVTVQRVVQLAEKEVVIRSENFTNNAKIIIVHNESVEINTPNNNTRKRMTFGPGKVFYTTGEIVDIRRHNLSRAKNDTQKIVIKKEQFKNKRIVFRPPSLIVMHSFNGYNTTQNSTWDDTTASNITKGNDNITLPRIRQVVHLWEVKMYAQQIRSNLLLTGNNTNTEEVRADMRDSKVVKIELITKKVEK
>B.US.1998.Z03_SGA_TC2.EF593283
GEQLVKEANTTDKAYDTAVHTDNQIVMGVNNMWKNVEHEIISDQKKLLVTTTDVNGTTANSNSSTGIIDKGEIKNSNVTTSMRDKVKKAYAFFYKLIVPINTNNTRYRVISNTSVITQATSEHYAFILKNDKKNTPKNVTVQRVVQLSEGEVIIRSENFTNNAKTIIVQNETVEINTPGNNTRRSIHMGPGKAFY-TGEIIDIRKHNISAIKNNTKQIVRKREQFPNKTIDFRPSSPITMHSFNGYDSTQNSTWNNTNWNDTGESNETIILPRIKQFINMWGVKMYAREINSQLLLTGNDTTKEEVRGNMKDSKVVKIELVTKKVEK
>B.CY.2005.CY032.FJ388898
AGNLVKEATTTDKAYDKVVHTDNQVTLEVDNMWKDVEHEIISDQKKLLVTNSDIPKTNSSNNNSSEESIIGEVKNSNITTNLKDKVQKEYALFHRLVTPIDN--TSYMLVNNTSVITQAVSEHFAFILKNNKSEKPKNVTVQRVVQLAEEEVVIRSANFSDNAKIIIVQNESVVINTPSNNTRKSIHLGPGSAFYTTGQIIDIRRHNVSRTENNTKQIAIKREQFKNKTIVFNQSSPIVMHTFNGYNSTPNNTWNGTEEENITNNEENITLQRIKQIINRWEVKMYAAQIRSNLLLTGNDSNTTEIRGDMRDSKVVKLELITKKVEK
>B.CY.2005.CY142.FJ388965
ADNSVKEATTTDKAYDTVVHTDNQIDLEVKNMWKNVEHEIISDQKKLLVTNTDWGNDTKISSNEKLRMEKGEIKNSNVTTNIRDKMQKVYAAFYKLVVPIDNNYTTYRLISNTSVITQAVSEHYAFILKKEKKRTPKNVTVQRVVQLAEEDVVIRSENFTNNAKTIIVHNESVVINTPHNNTANSIHIGPGRAFYATGRIIDIRQHNISEKENKTHRVVIKREQFPNKTIKFTQPSLIITHSFNGYNTTQNSTWTKNSWYQKNGSDKNITLQRLKQIINMWEVKMYASQIRSNLLLTGGTNNNTEIRGDMRDSKVVKIEILTKKVEK
>B.US.2005.012286G.FJ469683
ADNLVKEANTTDKAYDTVVHTDSQVKLEVNNMWKGVEHEIISDQKKLLVTTTDAVPTNSSSSSTTDREMMGEIKNSNVTTSLKDKLQREYALFYKLVVPIDNSNTSYRLINNTSVLTQAVSEHYTFILKNDKKNTPKNVTVQRVVQLAEEEIVIRSENITDNAKTIIIQNEPVEINTPNNNTRKSIHIAPGRAFYATGAIINIRQYIINKTENNTQKIAKKGEQFENKTIVFKQHSPIVMHSFIGYNTTQNSTWFNGTGTIESSNTTNITLPRIKQIVNMWEVKMYARQIRSNLLLTGKNNSTNETRENMRDSKVVRIELVTKKVEK
>B.US.2004.014837G.FJ469684
TEKLVKEATTTDKAYDTVVHTDNQVVLEVNNMWKNVDHEVISDQKKLLVTNTNLKNNVTTINNGSEAMIKEEMKNSNVSTNVADKRQKEYALFYKLIVQMESNNSSYRLISNTSVITQAISEHYAFILKNDKKNTPKNVTVQKVVQLAEEEVVIRSKNFTDNAKIIIVHDEPVEINTPNNNTRKRITMGPGRVYYTTGEVINIRQHNISGVKNNTGKIVKKREQFGNKTIVFNQSSPIVMHSFNGYDTAKNSTWNSTK---SNSTEVKITLPKIKQIINRWEVKMYARQIKSNLLLTGNTTNRSEIRGDMRDSKVVQIELITKKVEK
>B.US.2006.CR0276Z.FJ469714
-EDLVKEANTTDKAYDTVVHTDNQVVLGVNNMWKNVEHEIISDQKKLLVTNTNVNITNTNSTTPSSLEEKEEIKNSNITTDLRDKMRKEYALFYKMVEQIKGDNTSYRVISNTSVITQAVSEHYAFILKNNKTNSPTNVTVQKVVQLAEKEVVIRSENFTDNAKIIIVHNESVQINTPNNNTRRSIRFGPGSTFYATGNIINIRQHNLSIAQNKTNLIVKKQEQFGNKTIVFEKSSPITMHSFTGYNTTRNSTWSDTSISGTRNDNDTLTLPRIKQFINRWEVKMYAAKIN-NLLLTGNQTNTTEIRADMRDSKVVKIELVTKKVEK
>B.US.2003.L8180.FJ469743
EQQSVKEANTTDKAYERVVHTDNQVELKVNNMWKNVEHEIISDQKKLLVTNTDDLENGTSTNSSWGQMEKGEIKNSDITTSIGNKMLKEYALFYKLVVSIDNIYKSYRLINNTSIITQAISEHYAFILKNDKMNTPRNVTVQRVVQLAEKEVVIRSENFSDNTKNIIVHNQSVEINTPNNNTRKSIHIGPGQAWYATGEIINIRQHNLSSTKNNTKQIVIKGEQLENNTISFKPSSLIVMHSFIGYNTTPNSTWRTNGGTANNTGENTITLQKIKQIVNMWEVKMYARLIRLNLILTGKTDTTSEIRGNMKDSKVVKIELVTKKVEK
>B.GB.2005.23.12.17.GQ304518
TEQLVKDASTTDKAYKTVVHTDNQLHLEVNNMWKKVEHEIISDQKKLLVTNTNLNITTINTNSTEEVIKEEEMKNSNITTSIKNKMQKEYALLYKLIVSIDN-STSYRLVSNTSTITQAVSEHYAYLLKNNNTNAPTNVTVQRVIQLAEGEVMIRSENFTNNAKIIIVQNETVEINTPNNNTRKSITIGPGRAFYATGEVIDIRQHNINRTKDNTKQIVGKRKQFGNKTIVFKPSSPVVTHSFNGYNTTQNSTWTEK--SNSTERNGTITLPKIKQIINMWEVKMYAKQIRSNILLTGDNQSNNETRGDMRDSKVVKIELVTKKVEK
>B.US.2002.04013211_3_A10.GU330333
AGPLVKEATTTDKAYDTVVHTDNQVKLEVNNMWKNVEHEIISDQKKLLVTNTDYEKKNTTDSTWGEMEDKGEIKNSNVTSNISDKKQQEYALFYKLVVPIDNTYTNHRLISNASVITQAVSEHFAFILKNNKTNTPTNVTIQRVVQLAEEEVVIRSENISDNAKTIIVQKEPVQINTPNNNTRKSIPIGPGRALYTTGEVIDIRKYNISGTKNKTGQIVSKREQFPNKTIIFNHSSPVVMHIFNRYNTTKNSTWHTNSGSNNTGENDTIMLPRIKQIINRWEVTMYARQISSNLLLTGNITNENETREDMRNSKVVKIELITKKVEK
>B.US.1999.AD18_A1.GU331463
TGQLVKEATTTDKAYDTVVHTDNQVELVVNNMWDKVEHEIVSDQKKLLVTNTDLRNATNTH----NVTNGGEMKNSNVTTEVRDKVKKEYALFYTLIVQIDN--TSYRMTSNTSVITQAVTEHYAFILKKDKKKTSTNVTVQKVVQLAEEEVVIRSENFTDNTKNIIVQNEAVEINTLNNNTRKSIHIGPGRAFYTTGDIIDIRQHNLSRAANTTQRIAKKTEQYGNKTISFNRSSLVVMHNFNGYNTTENSTWNGTEVVNINKGNDNITLPRIKQIINMWEVKMYARPIKSNLILTG-TNDTTEVRADMMDSKVVKIELVTKKVEK
>B.US.1991.LACU9000_A1.GU331722
AEEKVKEATTTDKAYDTVVHTDNQVVLEVSNMWKNVDHEIISDQKKLLVTNTHNVTATNGT----ISSGEGELKNSNITSSIRDKMKKEYAIFHNLIIPIDDNITLYRVRSNTSVITQAVSEHYAFILKKDKKNTPKKVTVQRVVQLAEEEVVIRSKNFSDNAKTIIVQNESVVINTPNNNTRKSITIGPGRAFYTTGQIINIRQHNLSRTQNNTKQIVGKREQFGNKTIVFNPAGPIEMHSFNGYNTTQNSTWMFNSGSPNTEGNDTITLPRIKQFINMWEVKMYAKKIRSNLLLTGNESRTNETRGNMKDSKVVKIKLITKKVEK
>B.US.2006.502_1619_FL09.JF320120
TEQLVKEATTTDKAYKTKVHTDNQVVMEVNNMWKNVEHEIISDQKKLLVTNTDFRNTTINRSSSVETMQNEEIKNSNVTTSIRDKMKKEHALFYRVIVPIDNSNTSYRLINNTSVITQAISEHYAFILRNDKTNKPTNVTVQKVVQLAEKEIVIRSDNFSDNAKIIIVQNESIAINTPNNNTRKSIPIGPGRAFYTTGDIIDIRQHNISRAKNDTQKIAIKREQFGNKTIIFNKSSPIVMHSFNGYNTSQNSSWSHNS----TKGTDNIILPKIRQIVNMWEVKMYAAQIKSNLILTGNSTNETETRGNMRDSKVVEIELITKKVEK
>B.US.2006.502_0062_FL04.JF320613
-EDLVKDANTTDKGYTTVVHTDNQVVLAVNNMWKDVEHEIISDQKKLLVTDTDFSKNDTNTTGISLDAERGEIQNSNITTSIRDKVQKEYALFYKAVVPIDNNNRSYRLISNTSVITQAVSEHYAFIIKNDKKNSATNVTVQRVVQLAEEEVVIRSENFSNNAKIIIVQREPVKINTPNNNTRKSISIGPGRAFYTTGNIIDIRQHNISREDNATQKIVIEGKQFKNKTIVFNHSSPIVTHSFNGYDTTKNSTWQDNSTVNASSDEDPIILPKIRQIINMWEVKMYTRLIKSNLLLTG-EDNDTEIRGNMRDSKVVRIELVTRKVEK
>B.GB.2001.patient_MM8.JN034137
ADNLVKEATTTDKAYDTAVHTDNQVVLEVNNMWKNVEHEIISDQKKLLVTNTNVKNVTNANISSWERMGEGEIKNSNVT-SIGNKYHKEYALLYKLLVPIDKDTTSYTLINNTSVITQAISEHYAFILQNDKNTKPKNVTVQKVVQLAEEGVVIRSENFTDNAKTIIVQKDSVKINTPNNNTRRSIHLGPGKTLYAT-DIIDIRQHNISVADNNTQQIVIKKEQFQNKTIIFNQSSPIVMHTFNGYNSTQNNTWINGIIQSNSTENNTIILPRIKQIINRWEVKMYARIIRTNLLLTGNGSSNTETRGDMRDSKVVKIELVTKKVEK
>B.US.2004.7036_C3.JN562775
AGQWVKEATTTDKAYDTVVHTDNQVVM-VDNMWKNVEHEIISDQKKLLVTKADVNVTNSTVNSSMEMMEKGEIKNSKVTTSLRDKVQEEYAMFYKLVVPIDN--TSYRLISNTSVITQAISEHYAFILKNNEKNSPTNVTVQRVVQLAKEEVVIRSENFTDNVKTIIVQNESVEINTPNNNTRKSITIGPGRAFYGT-DIIDIRQHNISRAKNNTEQIVKKGEQFKNKNITFQPSSLIVMHSFNGYNSTQNSTWTRNDHSEGLNGTEKITLPRIKQIINMWEVKMYAKQIKSNLLLVGNSTNNTETRGNMKDSKVVQVELITRKVEK
>B.US.2002.7115_C17_21.JN562802
AEDLVKEATTTDKAYDTAVHTDNQVELVVNNMWKNVEHEIISDEKKLLVTNTDWKGNTTNTSSKGKMMEGGEMKNSNITSGIRDKVQKDYAFFYKLLVQIDDDNTSYRLISNTSVITQATSEHYTFILKKDKKNTPKNVTVQRVVQLAEEEIVIRSENISDNVKTIIVQNETVEINTPNNNTRRSIHIGPGRAFYGT-DVIDIRQHNISRTQNNTQRVVNKREQFKNKTIVFKQSSPIVMHTFNGYNSSGNSTWHSNSQNSTEGSKDTITLPRIRQIINMWEVKMYAQQIRSNILLTGNVNVTDEIRGNMKDSKVVQIELLTRRVEK
>B.US.1999.7766FL21_33_27.JN786724
TGNLVKEANTTDKAYATVVHTDNQVELVVNNMWDNVDHEIISDQKKLLVTNTDELTNVTFT----SSWEKGEIKNSNVTTTIRDKIQKEYALFYKLVAPIGDNYTSYTLTSNTSVIRQAVSEHYAFILKKDKKNTPKNVTVQRVVQLAEEGVVIRSKNFTDNAKNIIVQKEAVEINTPNNNTRKGIHIGPGSAFYATGDIIDIRQHNISKAKNSTQQIVKKGEQYKNAKIAFNQSSPIVMHNFNGYNTTKNSTWDVNSVNSTEDGNETITLPRIKQIINMWGVKMYASLIRTNLLLTGENNTRTEIRVDMKDSKVVKIELVTQKVEK
>B.KR.2003.03LSH1.JQ316127
TEKSVKEATTTDEAYDTVVHIDNHVVLEVNNMWKNVEHEIISDQNKLLVTKSDENINSNSTSSGGGVMEKGEMKNSNVTTHLYDKVKKEYALFYRLVVPIDNDNTSYTLINNTSTITQAVSEHYTFILQNDKKNTPKNVTVQRVVQLAEGEVIIRSENFTDNAKTIIVQNASVEINTPGNNTRRSIRIGPGRAFYTTGDITDIRRYNISRKDENTKQLVIKREQFGNKTIAFNRSSPIVMHSFNGYNTTQNSTWEFNSSNTTEGNNTLITLPRIKQIINRWEVKMYARQIKSNLLLTGKTDNGTEIRGDMRDSKVVKIELISKRVEK
>B.KR.2005.05YJN2.JQ316134
TETLVKEATTTDKAYDTVVHIDNQVVLAVYNMWKNVEHEIISDQKKLLVTHSNWTVNFTKNNSSSSDEMIKEVKNSNVTTTIRDKVQKEYALFYKLVVKTDNSNSSYTLMSNSSVVTQAVSEHYTFILQNDKKNSPSNVTVQRVVQLAEEDVVVRSENFTNNAKTIIVQNASVEINTPHNNTRKSIHLGPGSTFFATGAIINIRQHNISGTNKNTRQLVIKREQFGNKTIAFNQSSPIVMHSFIGYNTTKNSTWNSTEGTGIEHLNGTITLPRIKQFINRWEVKMYARIIRSNLLLTGTDSTGTDIGGDMRDSKVVRIELITKRVEK
>B.US.1999.HIV_US_BID-V5239_1999.JQ403100
ADQLVKEATTTDKAYDTVVHTDNQIALGVKDMWKKVEHEIISDQKKLLVTNTDWKNDTSTNNSSKGTPEGGEVKNSKITTNIRDTIQKEYALFYKLVVPIEKSSNKYRLISNTSVITQAISEHYAFILKRDKKNTERNVTVQKVVQLAEEEVVIRSANLTDNAKTIIVQKEPVEINTPTNNTSKGIHIGPGRAFYATGQIKDIRQHNISKAKNNTRQVAGKTEYFRNKTISFNQSSPIEMHSFNGYKTAQNSTWNVFNRVNSTEGNDTITLQRIKQIINMWEVKMYARQIRSNLLLTGNENGTPEVRGDMRDSKVVKIELITKKVEK
>B.US.1983.RF_HAT3.M17451
AEDLVKEATTTEKAYKTVVHTDNQVLLEVNNMWKNVEHEIISDQKKLLVTNTDANLNGTNVSSGGTMMENGEIKNSQVTTSRRDKTQKKYALFYKLVVPIEKSYGNYTLIHNSSVITQAVSEHYTFILKNDKKNTPKNVTVQRVVQLAEEEVVIRSENFTDNVKTIIVQNASVQINTPNNNTRKSITKGPGRVIYATGQIIDIRKHNLSRAQNNTKQVVTKREQFDNKTIVFTSSSPIVLHSFNGYNTTQNSTWNSTEGSNNTGGNDTITLPRIKQIVNMWEVKMYASQIKINLLLTGDTTNTTEIRGNMRDSKVVRIELVTRKVEK
>B.AR.1999.ARMA132.AY037282
TQQLVKEANTTNKAYDTVVHTDNQLVLKVNNMWKNVEHKIVDDQKKLLVTDTDYKNATNTTNTTSYATGGEEIKNSNISTSIRNKVQKEYALFYSLVIPIDNSNTSYTLRSNTSIITQAVSEHFAFILKNDKKNTPKNVTVQRVVQLAEEEVVIRSANFSDNTKTIIVQNESVEINTPNNNTRKSIHIGPGRAFYTTGQVIDIRQHNISREKNNTNLIVSKREQVKNKTIAFKQASPIVMHTFNGYDTTKNSTWTTEGNSTEGNSTKIITLPRIRQIINMWEVKMYASQINSNLLLTGTNSSNTEIRGNMKDSKVVQIEIVTKKVEK
>B.US.1995.624008_SGA_C15.EF593197
TEKLVKEATTTDKAYSPKIHTDNQLVLGVDNMWKNVEHEIISDQKKLLVTNTDLKNSATDTNRTVEQGMETEIKNSNITTGIGNKMQKEYALFYKLVVPIDSDNTSYRLISNTSVVTQATSEHYAFILKNNKTS-PKNVTVQRVVQLAEEEIVIRSENFTNNAKTIIVQNESVIINTPNNNTRKGIHIGLGRALYATGDIIDIRQHNLSSKSNKTQQVVRKREQFGNKTIAFNQSSQIVKHSFNGYDTTQNSTWSSNDWNSTGVQDNNITLPRIKQIINMWEVKMYAQLISSNLLLTGNNTNATEIRGDMRDSKVVKIELITKKVEK
>B.US.1996.624413_SGA_A3.EF593199
EEDTVKEATTTDKAYDTVVHTDNQVVLGVNNMWKNVEHEIISDQKKLLVTNTDYWNTNNTNSNIGGMMKKGEIQQSNITTTIKDKVQKEYALFYRTVVPINDKYTNYRLINNTSVITQAITEHYAFILKNNKTEKPTNVTVQRVVQLAEEEIVIRSDNFSNNAKIIIVQNESVVIDTPSNNTRKSIHMGPGGAFYATGSIIDIRQHNISRAKNDTNQIAIKRKQFNKTTIIFKQSSPIVMHSFNGYNTSQNSTWNGTE-GFNSTGSENITLPRIRQVVNLWEVKMYARVIKSNVLLTGNTANTNETRGDMRDSKVVRIELVTRKVEK
>B.US.1997.9076_08_SGA_B9.EF593211
AGKLVKEANATDKAYDTVVHTDNQIRLEVNNMWKNVEHEIISDQKKLLVTNTDAKNGTNTTDSSGKVIENGEVKNSNITTTVRDKVKKEYALFYRLVVPIGDDSTSYRLINNTSVITQAVSEHYAFILKNNESNTPTNVTVQRVVQLAEKEVVIRSKNFLENAEIIIVQNASVQINTPSNNTRKGIHIGPGRAFYAT-DIIEIRQHNISRQNNNTKKIVSKREQFGNKTIVFDKHSPVVAHSFNGYNTTQNSTWHANDTLNGESNNDTITLPRIKQIINMWEVKMYAKQIRSNLLLTGGTEAQNETRGNMRDSKVVKVELITKKVEK
>B.US.2002.FOJO_SGA_A11.EF593223
TEKLVKEATTTDKAYRTKVHTDNQVVLGVNNMWKNVDHEIISDQKKILVTNTNFNGTKTNNNSSWERMEVGEVKNSNVTTSIQDKITKQYALFYRLVVPIDKDNTSYTLINNTSVITQAVSEHYAFILKNNKTNKPTNVTVQRVVQLAEEGVMIRSENFSDNAKTIIVQNESVTINTPNNNTRRSIPIGPGRAFYATGDIIDIRKHTLSGKAHDTKQIVVKKKQFGNKTIIFTNSSPIVMHTFNGYSTTQNSNWSSTG-NNTEGYNETITLPRIKQIVNRWEVKMYASIISSNLILTGNNSSTNETRGDMRDSKVVKIELVTKKVEK
>B.US.2006.MCRO_SGA_C2.EF593227
EDKLVKDANATDKAIETKVHTDNQVRL-VNNMWKYVDHEVISDQKKLLVTNTDVTNGNSTNVSGGGKAIEGEIKNSNITTNIRDKIKKEYALFYKLVIPIEDGSANYRLVSNTSVITQAVSEHYAFILKNETKNTPKNVTVQRVVQLAEEEVVIRSANFSDNTKTIIVQNESVQIYTPNNNTSKGIHIGPGRAFYATGRIIDIRQHNLSRTKNDTKQIVMKREIKENKTINFNQSSPIVMHNFNGYNSSQNSTWSVNGWNNTNHTGENITLPRIKQIINMWEVKMYARIIRSNLLLTGGNESDAEIRGNMKDSKVVKIKLITKKVEK
>B.US.2002.SHKE_SGA_TB9.EF593253
QEQLVKEATTTDKAYDTKVHTDNQVVLGVNNMWKNVEHEIISDEKKLLVTNSDNWNTTNSGTNNTSNPEIRDMKNSNITKSIGNKIQKEYALFYKLVAPIDGDNTSYTLVNNTSVITQTVSEHYTFILKNDKKNTPKNVTVQRVVQLAEEEVVIRSENFSENAKTIIVQNSSVEINTPNNNTRKSIPMGPGGAIYTTGAIINIRQHNVSSAKNDTRQIAKKREEFGNKTIVFKQHSPIVMHSFNGYNTTQNSTWPNDTTWYGNDTAGDITLPRIKQIINRWEVKMYASIIRSNLLLTGITRNTTETRENMKDSKVVKIELITKRVEK
>B.US.2004.UNC5734_10.EF593275
AEQKVKEATTTDKGYETVVHTDSQMILEVNNMWKNVDHEIISDQKKLLVTNTDYNGNVTNTNSTWERMEPGEIKNSNITTNIRDRVQKEYALFYKLVVQIDNSNTSYRLISNTSVITQAISEHYAFILKNNKTNTPKNVTVQRVVQLAEEEVVIRSQNFTNNAKTIIVQDESVTINTPNNNTRRGIHMGPGN-FYVREKIVDIRKYNVSLTKNSTNKIVRKREQFGNKTIVFKSSSPIVMHSFNGYNSTPNSTWYSNGVWNNTQANGTIILPRIKQIINMWQVKMYAQIINLNLLLTGNTDNNTETRGDMRDSKVVELKLVTKKVEK
>B.US.1997.zp9024_p17.EF593311
AENLVKEATTTDKGYDTVVHTDNQVVLEVNNMWKNVKHEIISDQKKLLVTNTDWGNDT---SSDRGKMEKGEVKNSNITTNIKDETKNGNALFYKLVVPINNSSTSYRLISNTSTITQAVSEHYAFILKNDKKNTPKNVTVQRVVQLAEDDIIIRSENFTNNAKTIIVQKEAVEITTPSNNTRKGIHIGPGK-FYTTGQIIDIRQHNISKAKNNTKGIVTKRKQFGNKTMSFDQPPLIVTHSFNGYDSTPNSTWENSTSTWNTEGNDTITLTRIKQIINMWKVKMYARQIRSNLLLTGNETNTTETRGDMRDSKVVKIELLTKRVEK
>B.BR.2003.BREPM1028.EF637053
AGQLVKDATTTDKAVDTAVHTDNQVVLEVNNMWKNVEHEIISDQKKLLVTKTNLTLSNATEINNNSSIASEEMKNSNVTTSIRNKMTKEYALFYKLIVPIDEDNTSYILINNTSVITQAVSEHYAFLLKNDKKNTPTNVTVQRVVQLAEEEIVIRSENLTNNAKTIIVQNETVEINTYNNNTSKGIHMGPGRAFYATGEIIDIRKHNLSQTKNNTKQIVTKGEQFEKTKISFNHSSLIVMLSFNGYNTTQNSTWHKNTGNTGERTNDTITLPRIKQIINRWEVKMYARLIRSNLLLTGDNGSESETRGNMRDSKVVRIELVTKKVEK
>B.CY.2005.CY082.FJ388962
TENLVKEATTTDKAYDTVVHTDNQVHLEVNNMWKNVDHEVISDQKKLLVTNTNVLRNSTN------TNNSTELKNSNVSPIMRDKVQKEYALFYKYVVQIDDSNTSYRLINNTSVITQAVTEHYAFILKNNKTNSPTNVTVQRVVQLAEEEVVIRSKNFTDNANIIIVQNESVVINTPNNNTRKSIHIGPGRAFYATGDIIDIRQHNLSSKANNTRQIARKKEQFGNNTISFNQSSPIVMHSFNGYNTTPNSTWGNNTNTNHTNTDRNITLTRIKQIINLWEVKMYARQIRSNLLLMGGNNSTIEVRANMKDSKVVQIELVTRKVEK
>B.US.2006.CR0215.FJ469708
AENLVKEATTTDKAYATVVHTDNQLVLEVNNMWKDVEHEIISDQKKLLVTNGDANTTNANTNMNGLNVEKGEMKNSNITTNIRDKVQKEYALFYKHVVPIERNTTSYRLTSNTSVLTQATSEHYAFILKNNKTNSPKNVTVQKVIQLAEEEIVIRSKNFSDNANIIIVQKEAVTINTPNNNTRKSIHIASGRAFYATGEIIDIRQHNISRAQNKTGQVVNKREEFVNKTIVFNRSSQIVMHSFNGYNTTQNSTWNSNEETKNVTGNGTITLPRIRQIINMWQVKMYASKISSNLLLTGENTSETEIRANMKDSKVVKIELITKKVEK
>B.US.2005.Z75_p1.HQ217892
TEKLVKEATTTDKAYVPAVHTDNQIVLEVNNMWKDVEQGIISDQKKLLVTNTDANTTNPNTNSSWEREETGAIKNSNITTSLREKVQNEYALFYKLVVQIDN-STKYRLISNTSVITQAVTEHYAFILKKDKKNTQRNVTVQRVVQLAEEEVVIRSENFTNNVKTIIVQNESVVINIPNNNTRKSIHLGPGRAFYATGEIIDIRKHNISEAKKNTKQVVKKREQFENKTIIFNQSSLIVMHSFNGYNTTQNSTWNNTNSNDTEGSNKTIILPKIKQIIKMWRVKTYARQIRSNLLLTGNQSSSSETRGDMRDSKVVKIELVTKKVER
>B.US.2006.06US_SAJ_C164_SC.JF689862
TEQLVKEATTTDKAYTTVVHTDNQVKLEVKNMWKNVEHEIISDQKKLLVTDIDINITASNTSNSSRLETKGEMKNSNITTDVRDKMRKEYALFYKLIVPIDDSSTSYRLISNTSVITQAVSEHYAFILKNDKKNTPTNVTVQRVVQLAEEEVIIRSENLTDNAKTIIVQNETVLINTPNNNTRKGIHMGLGKAFYATGDIIDIRQHNLSRAANKTEQIARKREQFVNKTIVFTQSSPIVMHTFNGYSTTHNSSWNGTAVNATNNTGETITLPRIKQIINMWEVKMYASPIRLNLILTGNNDTGVEVRGNMKDSKVVQIELVTKKVEK
>B.CH.2003.HIV_CH_BID-V4470_2003.JQ403045
EEQLVKEADTTDKAYDTKVHTDNQIRLEVNNMWKNVEQEIISDQKELLVTNTDLNTTRANSSSSFGYMEKGEIKNSNVTTNIRDKVQKTYAFFYDLVIQIDNSNTTYRLISNTSVIKQAVSEHFAFILKKDKRNTPKNVTVQRVVQLAEEEIVIRSENLTDNAKTIIVQNESVQINAPNNNTRKGIHIGPGRAFYTTGEIIDIRQHNISRAKNNTRQVARKREQFGNATIVFNRSSPIVMHSFNGYNTTQNSSWDNSTGNDTEGSNNLIILPRIKQIINMWKVKMYNQQISSNLLLTGTENKTTEIRGDMRDSKVVKIELVTKKVEK
>B.US.1985.WMJ22.M12507
VEQLVKEATTTDKAYSTAVHTDNQVILGVNNMWKNVEHEIISDQKKLLVTNIDKNITDWKN----TIIGGGEVKNSNITTSRRDKVHKEYALFYKLVVPIKGNSSRYRLINNTSVITQAVSEHYAFILKNDKKNTPTNVTVQRVVQLAEEEIVIRSENFTDNAKTIIVHNESVEINTPYNNVRRSLSIGPGR-AFRTREIIIIRQHNISRAKNNTKQIVEKREQFKNKTIVFNHSSPIVTHSFNGYNSTQNSTWNGTDIKGDNKNSTLITLPRIKQIINMWGVKMYAQQIRSNLLLTGNSSSREEIRGNMRDSKVVRIELVTKKVEK
>B.JP.1989.60.AB588232
AEETVKEATTTDKAYVQAVHTDNQVRLVVNNMWKNVEHEIISDQKKLLVTNTDELSNASNN--ATRAMEKGELKNSNVTTEIRDKVKKEYALFYKLVIPIEGSNTSYRLINNTSTLTQAVSEHFTFIIKNDKDKTPKNVTVQRVVQLAEKEVVIRSENFTDNAKTIIVQNKTVQIHTPNNNTRKGIHIGPGRAFYATGDIIDIRQHNLSRADNETRQVVTKGEQFGNKTIKFQPSSPIVTHSFNGYNSTPNSAWNFTSITEGSDNTENITLQRIKQIINMWEVKMYAQQIKTNLLLTGNGTNGTEIRGDMRNSKVVKIELITKRVEK
>B.AR.2003.03AR137681.DQ383748
VEQLVKEANTTDKTYETAIHTDNQVEL-VTNMWKNVEHKIISDQKKLLVTNNDTDT-----QNITRGIEKLEIKNSNITTSIRDKVQREYALFYKLVVPIDNNSTRYRLISNTSVITQAVTEHYAFLLKKDKKNTPTNVTVQRVVQLAEEEIVIRSANFSDNAKIIIVQNESVVINTPHNNTRKSIHIGPGRAFYTTGGIIDIRQHNISKAKNETKRITTKEEQFKNKTVVFNSSSPIEMHSFNGYNTTKNSTWNNTE----ESNSTIFTLPRIKQIINMWEVKMYARQINSNLLLTG--TEEKEIRGDMRDSKVVKIELVTKKVER
>B.US.2005.C94v1e12.DQ410560
AEQLVKEATTTDKAYDTMIHTDNQLVLEVDNMWKNVEHEIISDQKKLLVTNSDVENSTMTNNITISKEMEGEIKNSNITTNIRDKVQKGYAFFYNLVVRIDDGNTSYRLISNTSVITQAVSEHYAFILKNDKKNTSKNVTVQRVVQLAEDEVVIRSENFTDNAKTIIVQNESVVINIPNNNTRKSIHMGPGGAFYATGQIINIRQHNINETANNTKKVAEKKEQFNATKVVFNKSSPIVMHSFNGYNTSLDSTWDDNNSLNLNNTNRNITLPKIKQIINRWEVKMYAQVIQSNLLLVGNTANKTETRGNMKDSKVVKIELVTKKVEK
>B.US.2002.APV_16.DQ869022
TEQLVKEATTTDKAYETVVHTDSQVVLEVNNMWKNVEHEIISDQKKLLVTNTEPKFNATDT-ANHTSGISGEMKNSNVTTDVRDKIQKEYALLYKLIVPINKNASTYRLISNTSVITQAISEHYAFILKNEKKNSPTNVTVQKVVQLAEEEVVIRSANFSNNAKTIIVQNETVEINTPGNNTRKSIHIAPGRAFYATGDIIDIRQHNISRTKNNTSKIAEKRAQYGNKTIVFNHSSPIVMHSFNGYNSTQNSTWTRNETEGSNSNDTFITLPRIKQIINMWQVKMYARNISSNLLLTSENESNTEIRGDMRDSKVVRIELITKQTEK
>B.US.2003.APV_18.DQ869024
TGNLVKEATTTDKAHDTVVHTDNQVGLEVNNMWKGVEHEIINDQKKLLVTNTDVGDATNTKNRSKGEMEKGEIKNSNVATRISNRMQKEYALFYKLVVPIDNNYTKYRLISNTSVITQAVTEHYTFLLKRDKKNTPKNVTVQRVVQLAEEKVIVRSENFSDNVKTIIVQKEPVKINTPNNNTRKGIHMGPGKTLYATGEIIDIRQHNISQAENKTVQIVKEREQFNNNTIVFNQSSPIVMHSFNGYNTTQNSTWRSNDDTASEGSNDTIILPRIKQIINLWEVKMYASPISSNLLLTGNSTNNTEVRGNMRDSKVVKIELITRKVEK
>B.US.1982.H3.EF159971
VQNLVKEASTTDKAYDTVVHTDNQVVLVVNNIWKTVEHEIISDQKKLLVTNTNAKVGNGTNTTNNSTMKEGEMKNSKITTPVRDKVQKEYALFYDLVVPIKDSYRSYRLINNTSVITQAVSEHYAFILKNDKKNTPKNVTVQRVVQLAEEEIVIRSENLTDNAKTIIVQNKSVEINIPNNNTRKSIHIAPGRAFYGT-DIIDIRKYNISRKDNNTEQVVTKRELFKNKTIIFNSSSPIVFHSFNGYNTTQNSTWNSSGIEGSNNTEQNITLPRIKQIINMWEVKMYAQQIKSNLLLTG-NNNTNETRGYMKDSKVVKIELVTMKVEK
>B.US.2005.5057_E9.EF593189
NEKLVKEATTTDKAYHTVVHTDNRITLEVENMWKNVEHEIISDQKKLLVTNSDAHTGNDANNSNETVMEKREMKNSNVTSDIRDKMQRVYALFYKLVVPIDNTSASYRLINNTSVITQAVSEHYAFILKNDKTEKEKNVTVQRVVQLAEEEVVIRSDNFTDNAKTIIVQNETVQINTPGNNTRKRISIGPGRAFIATRQIIDIRQHNLSRTQESTKKIVEKRGKFENKTIVFKNSSPIVMHSFNGYNTTQNSTWNNTAENSTTGSNGTITLPRIKQIINMWEVKMYATNISSNLILTGKENNETEIRANMKDSKVVKIELVTRKVEK
>B.US.2005.5791_D2.EF593194
--EKVKEATTTDKAYETKIHTDNQVVLEVNNMWKNVEHEIISDQKKLLVTNTDKLTLNCTGTCNNATTMYGEIKNSNVTTGIRDKIQREYALFYKLVVPIDN-STSYSLISNTSVLTQAVSEHFAFILKNDKKNSPTNVTVQKVVQLAEEGVIVRSENFSDNAKTIIVHNQTVNITEPNNNTRKGIHMGPGGAFYATGGIIDIRQHNISASANNTRLVVNKREQFPNKTIIFNQSSPIVMHSFNRYNTSGNSTWNVTEGSNGTKTEGNITLPRIKQIINMWEVKMYAGQIRVNLLLTGDTENGTEIRGDMRDSKVVKIELITRRVEK
>B.US.2002.HEMA_SGA_B15.EF593224
ATKLVKDANTTDRAYDTVVHTDNQVVLAVNNMWKNVEHEIINDQKKLLVTNTDTNTTSNATNSSEIKMQAGEIKNSNITTSIRDKVQKEYALFYKLVVPITDTNTSYRLINNTSAITQAISEHYAFILKNDKTNSPTNVTVQRVVQLAEDEIVIRSEHFTDNAKTIIVQNETVEINTPNNNTMKSIHMGPGRAFYATGDIIDIRQHNISGKANKTRQVAEKRGQF-NKTIAFNRSSPIVMHSFNGYNTTQNSTWNGTDSNPGNNTDHNITLPRIKQIVNMWEVKMYAKKIVRNLLLTGGTGTEKETRGNMRDSKVVRVELVTERVEK
>B.TT.1999.TT35P_CRC04429_7H12.EF593268
EEQSVKEATTTDKAYSTVVHTDNQVVLGVNNMWKNVEHEVISDEKKLLITNTDDLRNDTKSNSSWMGMEKGEIKNSNITSGIRDKVQKEYALLYKLVIPLDNNYSTYRLINNTSVITQAVSEHYAFILKNDKKNTPKNVTVQKVVQLSEEDVVIRSENFTKNEKIIIVQNESVAINSPNNNTRRSVHIGPGRAWY-TGEIIDIRQHNISRKQKDTTKVAIKREQF-NKTIIFNQHSPVVMHSFNRYNSTATGTWNGTTDTEESNNTTTIILPRIKQIVNMWEVKMYARQINSSLLLTGTDQNMTETRGNMRDSKVVKIELITKKVEK
>B.US.2004.UNC2009_1.EF593269
TEKLVKEAATTDKAYNTVVHTDNQVVLKVNNMWKNVEHEIISDQKKLLVTHTDWNNNGTNNTNTTTLKEGEEIRNSNITTTIRDKMQKEYAAFYIHITPINGDNTSYRLTSNTSVITQAVTEHYAFILKKDKRNTPKNVTVQKVVQLAEEEIVIRSENFTNNAKIIIVQNESVEINTPNNNTIKGIPIGPGQAFYATETIVEIRKYNISKTKNNTSQIVKKKEQFENKTIAFNQSSPIVMHSFNGYNTTQNSTWGTNSWEINTTGNDTITLPRIKQIINMWEVKIYARQIRSNLLLTGNSTNGTEIRGDMRDSKVVQVELVTKKVEK
>B.US.1998.zp9029_p14.EF593315
TDQLVKEATTTDKAYDTVVHTDSQVELGVNNMWKNVDHEIISDQKKLLVTNTDWTNANSTN----TVSKIEEVKNSNITTNIRDKVKKEYALFYNLVVPIEDSNTSYRLISNTSVITQAVSEHYAFILKNDKTNSPTNVTVQRVVQLAEEDIVIRSENFTNNAKTIIVQKEPVIINTPSNNTRKSITMGPGKAFFTT-NIIDIRQHNVSGEQNNTSGIVGIREQFENRTIIFNQSSPIVMHTFNGYNTTPNSTWNNTN-EGSGNYEGNITLQRIKQIINMWQVKMYAQQIYSNLLLTGSNNASSETRGDMRDSKVVKLELITRKVER
>B.CY.2005.CY087.FJ388918
ADQLVKEATTTDKAYDTVVHTDNQVVLGVNNMWKNVEHEIINDQKKLLVTNSNWVNTTAKNSSSLGRLDNGEVKNSNITTSIRDKMQKENALFYKSVVPIGGTNTSYRLISNTSVITQAVTEHYAFILKNDKKNKPKNVTVQRVVQLAEEEVVIRSENFTDNAKTIIVQNDTVIINTPSNNTRRSIHIGPGRAFYATDQIIDIRQHNLSRTQNNAQKIVEKGKQFTNKTISFKQSSPIVMHSFNGYNTTQNSTWNLTQGSSGTGSSGTITLPRIRQIVHLWEVKMYARLIRSNLLLTGGNDSNTEVRGNMKDSKVVEIELVTRKVEK
>B.CY.2006.CY165.FJ388947
TEKMVREATTTDKAYDTVVHTDNHVLLEVNNMWKNVDHEIISDQKKLLVTNTNVVGNNTLNTTSSTNPITGEMKNSNVSSIITDKKQKEYALFYKDIVQLGNTNTTYRLISNTSVITQAVTEHYAFILKNNKTNSPTNVTVQKVGQLAEGEVIIRSGNFTNNAKTIIVQNESVVINTPSNNTRRSIHIGPGRAFYAT-DIIDIRQHNLSRKDNNTKRVFVKREQFGNKTIVFNHSSPIVMHSFNGYDTAPNSTWNNTDWPNNTGTNEPITLTRIKQIVNLWEVKMYARVISSNLLLTGDNDNGTETRTNMKDSKVVQVELVSLRVEK
>B.CY.2006.CY168.FJ388949
TEQLVKEATTTDKAYDTVVHTDSRIVLEVNNMWKGVDHEIISDQKKLLVTNTSLKLNTTQTTTQINNTDSGEMKNSNITTNIRNKVKKEYALFYSLVVPIDN--ESYTLINNTSVITQAVSEHYTFIIKNDKKNSPKNVTVQRVVQLAEEEIVIRSENLTDNVKTIIVQNESIQINTLNNNTRKSISIGPGRAFYATGDIINIRQHNLSETQNNTKKIVTKREQFKNRTIVFNQSSPIVMHTFNGYDTTKNSTWLANGTEYYRPGNGTITLPRIKQIINRWEVKMYAQQIRSNLLLVGNSNSSTEIRGNIKDSKVVKIELVTKKVEK
>B.CY.2005.CY035.FJ388958
TEKLVKEATTTDKAHKTAVHTDSQVRLEVNNMWKNVDQEIISDQKKLLVTHTDVNKTTTANANNISLGEEGDMKNSNITTDRIDKRRKEYALFYKLLAPIDDNNTSYKLISNTSVVTQAIDEHYAFILKNDKKNTATNVTVQMVVQLAEEEVVIRSENFTNNVKTIIVQNESVKITIPSNNTRKRITMGPGKALYTTGEIIDIRQHNISGGNTNTKHIVMKREQF-NKTIIFQPPSPIERLTFNGYNTTRNSTWNVTSETNSTNTTGPIIIPRIRLIIIMWELKISARQIQSYPLLTGSNDNNSEIRGNMRDSKVVRLELVSRKVEK
>B.US.2004.L819.FJ469745
AANLVGEATTTDKAYDTVVHTDNQVLLEVNNMWKDVEHEIISDQKKLLVTNTNVNTTKAHTTANTTGAPQGEIKNSNITASLRDRVKKEYALFYTTIIQIEN--TNYRLISNTSVITQAISEHYAFILKNNNTNKPTNVTVQRVVQLAEEEVVIRSDNFTNNAKIIIVQKEAVEINTPNNNTRRSIHIGPGRSFYAT-DIIDIRQHNISRAKNNTGQIVIKREQFGNRTIVFNQSSPIVMHSFNGYSTTQSSTWNST--NRTDTGNETITLPKIKQIINLWEVKMYARQIKSNLLLTGDNNTTEEIRADMRDSKVVKIELVTKKVEK
>B.SE.1992.P4a_19920211.GU204933
-EEKVKEATTTDRAYDTSVHTDNQMVLKVNNMWKNVEQEIISDQKKLLVTNTDYLGNYTNSSTNSSMIEREEIKNSNITTNLRDKMKQEHAFFYKLLAPIDDTNTSYRLISNTSVITQAVSEHYAFILKKDKKNKPTNVTVQRVVQLAEEEVVIRSENFENNAKTIIVQNETVEINTPDNSIRRRIHIGPGRAFYSTG-QMDIRRHNISRARNDTKQIVEKGEKFGNKTIAFNKSSPIVMHSFNGYNTTQNSTWLFNGNVTEEPNSTDIKLPRIKQFINMWEVKMYAEQIRSNLLLTGDKNSTVETRGDMRDSRVVQIELVTKKVEK
>B.US.1997.CQLDR03A1.GU562058
TKDLVKEATTTDKAYDTVVHTDNQVFLKVYNMWKNVEHEIISDQKKLLVTHTNLRNGTNLRTSNITNIEEGEITNTNVTTTIGNKMQKQYALFYRLVQKIDD-NGSYALINNSSVITQAVSEHYAFILKKDKKNTPKNVTVQRVVQLAEEEVVIRSENLTNNAKTIIVQNESVAINTPNNNTRKSIHIAPGSAFYATGAIIDIRQHNISRQQNNTEKIVTKREQFVNKTIIFNQSSPIVMHNFNGYNSTQNSTWFKNNTWIGSNGTENITLPRIKQIINRWEVKMYASVISSNLILTGNNTNETEIRGDMRDSKVVKIELITKKVEK
>B.US.2006.CH010111_w48_p1.HM204589
AENLVKEATTTDKAHDTAVHTDNQIKL-VDNMWKSVEHEVISDQKKLLVTNTDELTNKTFTPTAIGKIEKGEIKNSNITTNLRDKMQRVYALMYKLVVPIDENNSSYRLISNTSVITQAISEHYTFLLKRDKKNTEKNVTVQRVVQLAEEEVVIRSENFTNNVKTIIVHNVSVQMNTPNNNTRKGIHIGPGRAFYATGDIIDIRQHNVSRGDNNTKWVVEKREQFVNKTIVFNQSSPIVMINFNGYNSTQNSTWDKNGINGTEGESGTITLPRIKQIINMWEVKMYARQIYSNMLLTGTDKNDTETRGDMRDSKVVKIELVTKKVEK
>B.US.2006.1711_A1.HQ216893
AEKLVKEATTTDKAYDAVVHTDNQVGLEVNNMWKNVEHQIISDQKKLLVTNTDANITQSSNSTPGNRIENIEVKNSNITTIIKDKVRKEYALFYKVVVPIDDDNTSYRLISNTSVITQAVSEHYAFILKKDKKNTPTNVTVQKVVQLAEEEIVIRSENFTNNAKTIIVQKEPVEINIPSNNTRKSIHIGPGRAFFATGEIIDIRQHNLSRVDIKMNQTAAKREQFEQTKIVFNHSSPIVMHSFNGYNSTQNSTWGNDN-STWGNDTGNIILPRIKQIVNMWQVKMYARQIRSNLILTG-NTNGSETRGDMRDSKVVKIELVTKKVEK
>B.CN.2005.CNE101_U.HQ699998
AENLVKEATTTDKAYDTVVHTDNQVVLGVDNMWENVDHEIISDQKRLLVTNTNWNATNLGNTNTISMIKEGEIKNSNITTNIRTKV-RDYALFYALVVPIDN--ASWRLTSNTSVITQAVSEHYTFILKNDKKNTPTNVTVQRVVQLAEEEIVIRSSNLSINHKNIIVQNKSVEINTPNNNTLKSIQLGLGRAWHATGQIIDIRQHNLSGTNNNTNLITKKREQFGNKTIVFKPHVPVVMHNFNGYNTSQNSTWHVNGTWNGTTENGTITLPRIKQIVNMWEVKMYASKIRSKLLLTG-ANESDLIGTDMRDSKVVKIELVTKKVEK
>B.CH.2002.HIV_CH_BID-V4404_2002.JQ403041
GQQLVKEATTTDRAYHTVVHTDSQVVLQVNNMWKNVDHEIISDQKKLLVTNADWKNGTNTRNSSMGVVEGKEMKNSNITTSIRDKVKKEYALFYKLVVPIDNENDSYRLISNTSVITQAVSEHYAFIIKNNKTNRPTNVTVQRVVQLAEEEVVIRSENFTNNAKVIIVQKKPVEINTPGNNTRKSINIGPGRAFYATGNIIDIRQHNLSRATDETKEIATKREQFVNKTIVFKDSSPVVMHTFNGYNTTRNSTWNSTE-SNNTIGNGTITLPRIKQIVNMWEVKMYARQIRSNLILTGNTTNTTEIRGDMRDSKVVKLELITSRVEK
>B.US.2006.HIV_US_BID-V4503_2006.JQ403095
TENLVKEANTTDKAYDTVVHTDNQMELKVKNMWKNVEHEIISDQKKLLVTNTNDATNNNTDTSTITSNSREEIKNSNITTGIRDKVKTEYALFYGLVVPIDEGSTSYRLRSNTSVITQAVSEHYAFLLKKDKKNTPRDVTVQRVVQLAEEEVVIRSENFTDNAKIIIVQNKTVQINTPNNNTRRSINIGPGRAFYATGQIIDIRQHNLSKTEEDTRQIAEKREQFGNKTIVFNQSSPIVQHTFNGYNSTQNSTWDINN-TSRANSTGNITLPRIRQIINMWEVKMYAAQIRTNLLLTG-NDTTTEIRGNMKDSKVVKIELITKKVEK
>B.US.2002.HIV_US_BID-V5276_2002.JQ403105
VEQTVKEANTTDQAYNTVVHTDNQVPLEVNNMWKNVDHEIISDQKKLLVTNNDTVGNDTNTNSSWDRMEKGEIKNSNITTNMRDKMQKQYALFYKLVVPIEENSTNYRLISNTSVITQAVTEHYAFLLKKDKKNTPKNVTVQKVVQLAEKEVVIRSENFSNNAKTIIVQNTSVAINTPNNNTRKSIHIGPGRAFYTTGDIINIRQHNISKRDNNTKQIAEKREQFENKTIVFKNSSPIVMHTFNAYNTTKNSTWYENGNSTGEGNSDIITIPRIKQFINMWEVKMYASQIRSNLLLTGNQTNNQEIRVDMKNSKVVRIELITKKVEK
>B.JP.2004.04JPDR6075B.AB221125
LEQLVKDATTTDKAYDTMVHTDNQVVLVVENMWKNVEHEIINDQKKLLVTHTDLKNVTANSSSTNWKNINEVMTNSNVTTGIGNRMQREYALFYKLVAPTGADNTSYTLINNTSVITQAVSEHYTFLLKNDKKNKPKNVTVQRVVQLAEEEVVLRSENFTNNAKTIIVQNKTVVINTPNNNTRKGIHIGAGRAIYATGAIIDIRQHNLSETDKNTNKTVRKKEQFNLTTIVFTTPSPITMHSFTGYNTTQNSTWTWNSNTGSRSENDTITLPRIKQIINRWEVKMYAQQINSNLLLTGETENGYDTRGDMRDSKVVQIELITRKVEK
>B.GB.1997.CW037.AJ418514
AEQLVKEATTTDKAYDTVVHTDNQIILEVKDMWRDVEHEIISDQKKLLVTNIDLNDTNVNCSCSEEKRAREGMKNSNITTNIRDKIQREYAIFYKIIVPIDNKTARYRLISNTSVITQAVSEHYAFILKNDKKSKTKNVTVQRVVQLAEEEIVIRSDNITNNVKTIIVHNESVEINTPNNNTRKSIHIGPGRAFYTTGGIINIRQHNVSEVKKKTKQVGEKREHF-NKTIAFNQSSPIVMHSFNGYDSSQNSTWNDTD---TGEENGTITLQKIKQIIDLWEVKMYARRIRSNLLLTGNDTNKTEIRGDMRDSKVVKIELVTKKVEK
>B.GB.1995.811DEN01.AJ535616
TEKLVKNATTTDKAYDTAVHTDNQIVLGVYNMWKDVEQEIISDQKKLLVTNTDYLGNTNKTDTNITKVEEIEMKNSNITTNLRDRMQRQYALLYKLIVPIDNNATSYRLISNTSVITQAMSEHYVFILKRDPKSKPTNVTVQRVVQLSEEEVVIRSDNFTDNAKTIIAQNVSVAIHTPNNNTRKSITIGPGRAFYTTGEIIDIRQHNISRANTDTKQIVKKGEQFKKTTIAFNRSSPIVMHTFNGYNTTQNSTWKQANKNSTEESSNNITLPRIKQIINMWEVKMYAQQINTNLILTGNDTNGTEIRGDMRDSKVVKIELITKKVER
>B.CO.2001.PCM013.AY561237
KDKLVKEATTTDKAYDTVVHTDNQVELKVNNMWKNVEHEIISDQKKLLVTNTDSKGTNDTTNGSGVKIERGEIKNSNITTEIRDKVQKQYANFHALVIPIDDSYNSYRLVSNTSVITQAVSDHYAFLLKRDKNNTLKNVTVQRVVQLAEEEVVVKSANFTNNAKTIIVQNKTVIINTPNNNTRKSIPMGPGKAFYTTGQIINIRQHNLSMADNSTRQIVEKREQYGNKTIIFKPSSPIVMHSFNRYNSTQNSTWPANDTSYTNGTSGTITLPKIKQIINLWEVKMYAAALNSNLLLTGNNSNSNETRGDMRDSRVVKIELVTERVEK
>B.CA.1998.CANC10FULL.AY779557
VDQLVKEARTTDKAYDTVVHTDNQIELKVENMWKNVEHEIISDQKKLLVTNTDLRNDTDTNRSGWKRMDKGEIKNSKITSGIRDKVQEAFAFFYKPIVPINSDATRFRLISNTSTITQAVSEHYTFLIKNNKTEKKTNVIVQRVVQLTEKEVIIRSDNFTDNAKTIIVQHESVIINTPNNNTRKSIAIGPGRTFYATGKIIDIRQHNISRAENTTRQIVEKGEQFKNRTIVFNHSSPIVMHSFNGYNSTQNSTWTWNSFHPNLTGAENITLPRIRQIVNMWEVKMYAQQITSNLLLTGTATNATEIRGDMRDSKVVKIELVTKKVEK
>B.GE.2003.03GEMZ010.DQ207942
TEKLVKDATTTDKAYDTMVHTDDQVRLEVNNMWKNVDHEIISDQKKLLITNTDLNNSTTN---SSNSWKEVEMKNSNVTTSIGNKMHKEYALLYKLLVPIEENNTIYTLISNTSVITQAISEHYAFIVKNDEKNTPKNVTVQRTVQLAKEEVIIRSENFTDNVKTIIVQNESVQINTPNNNTRKSIHIGPGRAFYATGEIIDIRQHNLSSDQSNTKHIATKREQFKNKTIAFNQSSPITMFNFNGYNTTQNNTWLNNDTGNSTKNNATITLPRIKQIINRWEVKMYARLIRSNLLLVGNSSADQEIRGNIKDSKVVKLELVTKKVEK
>B.GE.1998.98GEMZ003.DQ207943
TENLVKEATTTDKAYSKAVYTDSQIPLEVNNMGKNVEHEIISDQKKLLVTNTDLNKNGTNT--NNSSKEMMEMKNSNITTDLRDKVKKEYALFYRLVVQIDN--DSYRLISNTSVVTQAISEHYAFIIKNDKKNTPTNITVQKVVQLAEEEVVIRSVNFTDNTKTIIVQKEPVKINTPNNNTRKGIHMGPGRAFFATGDIIDIRQHNISITENNTTQIVIKREQFGNKTIVFNQSSPIVMHSFNGYNTTQNSTWNDT--EGLNSTKGDITLPRIKQIINMWEAKMYAAQIRSNLLLTGQSNVTTEIRGDMRDSKVVKIELVTRKVEK
>B.KR.2004.04LSK7.DQ295192
AEDLVKETTTTDKAYDTVVHIDNPVVLVVNNMWKNVEHEIISDQKKLLVTNGDANFTNTNSSRNETVMAIGEIKNSNVTTGIRDKVQKEYALFHKLVVQTDN--SSYTLISNTSVIKQAVSEHYTFLLQNDKKNTPSNVTVQRVVQLAEEEIVIRSENFTNNAKTIIVQNVSVEINTPYNNTRKSIRIGPGSAFYATGDVIDIRKHNISETKNNTRQLVTKGEQFGNSTIIFNKSSPIVMHSFNGYDTTQNSTWTWNGNGSTKAENDTIVLPRIKQIINRWEVKMYASHINSKLLLTGTNGTQTEIRGDMRDSKVVKIELITKRVEK
>B.AR.2003.03AR138910.DQ383749
GEQLVKEATTTDKGYDTAVHTDNQIVLGVNNMWKNVEHEIISEEKKLLVTHTDVNDTKANSGSSWDMPGGGEMTNSNITSSIRDKWQKEYALFYRLVVPIDNDNTSYRLISNTSVVTQATSEHYAFILKNDKKNTPTNVTVQRVVQLAEEEIVIRSENFTNNAKTIIVQNTSVEINTPNNNTRKSIHIGPGRSLYTT-EIINIRKYIINSTKNNTQQISIKREQFKNKTIVFNQSSPIMMLTLNGYNTSQNSTWPWNGATTDNTTGVNITLPRIKQIINMWEVKMYAKQIRSNLLLTGNETNDTETRGNMKDSKVVKIELITTKVEK
>B.US.2004.H22v1ed10_3.DQ410246
EEDLVKEATTTDKAYDTVVHTDNQVLLEVNNMWKDVEHEIISDQKKLLVTNTDYVGSTNTTNSSGRIIEEGEMKNSNITTSMRDKIKKEYALFYKLVVQMDNDNTSYRLISDTSVITQAISEHYAYILKKDKKNTPANVTVQRVVQLAEEEVIIRSENFTNNAKTLIVQKDPVEIKVPGNNTRKSIRIGPGSAFYTTGEIIDIRQHNISANINKTDQIFKKTEQFNKTTIVFNRSSPIVMHSFNGYNTTQNSTWNGAE-RANYTENGTITLPRIKQIINMWGVKMYAKNISTNLLLTGNTTNGTEVRGDMKDSKVVKIELVTKKVEK
>B.AU.2003.PS2016_Day0.DQ676877
AGNLVKEATTTDKAYVTVVHTDNQVKLEVNNMWKNVEHEIISDQKKLLVTNTDIGGNNTNNSSIGGLMETGDIKNTNVTTNIQDKRQEEYALFYKPVVSIGGSNTSYRLISNTSVITQAVSDHYAFILKNNKTNKPKNVTVQKVVQLAEDGVVIRSDNFTNNAKIIIVQNESVEINTPNNNTRKSIHIGPGRAFYATGDIINIRKYTINQTKNNMKQVVGKREQFQNKTIVFKQSSPIVTHSFNGYNSTQNSTWNSTEEANNNTGNNTIILPRIRQIVNMWKVKMYARVINSNLLLMGETNTTTEIRADMRDSKVVKIELVTKKVEK
>B.US.2003.APV_10.DQ869016
TEQLVREATTIDKAYDTVVHTDNRVKLEVNNMWKNVEHEIISDQKKLLVTNSNYSKNNTNNSSSEGGIDIGEIKNSNITTNIGNKMQKNHALFYNLVIPIENGNKTYRLRHNTSVITQAVSEHYAFILKKDKKSTPKNVTVQRVVQLAEEDVVIRSENFTDNAKTIIVQKEPVVINTPNNNTRKSISIAPGRAWYATGDIIDIRQHNVSNSANETKKIVDKREQFNNKTIVFNQSSPIVTHSFNGYNTTKNSTWNNTD-SNTTENNDTITLPRIKQIVNLWQVKMYASQIRSNLLLTGDINRTEEIRGNMKDSKVVQIELVTKKVEK
>B.US.1996.6213004_SGA_TE1.EF593195
AEDLVREATTTDKAYDTVVHTDSQVVLEVKNMWKNVEHEIISDQKKLLVTNINLNATNTTSSSGGETMGGGEMKNSNITTSIRDKVKKEYAIFYTLLVPIDK--NRYRLISNTSVITQAVSEHYAFILKNDKKNTSANVTVQRVVQLSEEEIIIRSENFTNNAKTILVQNETVEINTPNNNTRRSIHIGPGRAFYTTGEVIDIKQHTINGTKNNTDQIVKKRGQFGDKTIIFKQSSPIVMHSFNGYNSTNNSTWGVNGGTNGTERNNTIILPRIKQIINMWQVKMYASPIRLNLLLTGGGNNSTETRGDMRDSKVVQIKLVTKKVEK
>B.US.1999.PRB95706_SGA_B3.EF593233
GEQLVKEATTTDKAYDTVVHTDNQVVLAVNNMWKNVEHEVISDQKKLLVTNTKLKDELNATSSEMNITNTSDMKNSKITTSIRDKVQKEYALFYKTIVPINSNSYSYRLISNTSVITQAVSEHYAFILKNNKTDKPINVTVQRVVQLAEEEVVIRSDNFSNNAKTIIVQKQPVEIDIPYNNTRKSIHIGPGRAFYTTGEIINIRQHNISKANTNTRQVAKKREQFGNKTIIFNQSSLIVTHSFNGYNTSPNSTWNSTTNETEGSNNGTITLQKIKQIINMWEVKMYARQIRINLLITGNETDSTESRGDMRDSKVVKIELVTKKVEK
>B.TT.2001.TT113PC_DUK50105_2B4.EF593261
IEPLVKEATTTDKAYDTVVHTDSQVVLKVNNMWKNVEHEIISDEKKLLVTNTDREGTNSTNTSGWEKVEKGEIKNSNITTDMKDKVQKVYATFYKLVISIDN-SSNYRLINNTSVITQAVSEYYTFILKNDKTNKPKNVTVQKVVQLAEEEIVIRSENFTNNAKTIIVQNESIAINTPNNNTRRSIHLGPMGAFH-TGEIIDIRQHNLSGAQNNTRKIVIKREQFENKTIVFSQSSPIVMHSFNGYNTTQNSTWNGSSTTEQNGNDTTLTLPRIKQIVNMWTVKMYAKQIRSKLLLTGDGGNNTETRGDMRDSKVVKIELVTRKVEK
>B.US.1997.zp63215_p16.EF593305
TEQLVKEATTTDKAYETGVHTDSQVKLEVNNMWKNVDHEIINDQKKLLVTNTNVNATNTN---NSSGIEGGEMKNSNITTGVRDKVQSDYAIFSKLVVPIDDSNTSYRLINNTSVITQAVSEHYAFILKKDKKNKLTEVTVQRVVQLAEEEIVIRSENFSDNAKTIIVQNKSIEINTPNNNTRRSIPIGPGRAFFAT-DIIDIRQHNISRAKNENKQIAKKREQF-NKTIVFKQHSPIVMHSFNRYNTTQNSND----TEGSNTTEENITLPRIKQIINMWEVKMYARQISSNLLLTG-ADSTNETRGDMRDSKVVRIELISKKVEK
>B.CY.2005.CY018.FJ388890
TEKLVKEATTTDKAYDTVVHTDNKVKLEVDNMWKNVDHEVISDQKKLLVTNTDEVKNLNDTNNSSTSWDKGEVKNSNITTNIRDKVQKEYALFYKLVVPIDDTYNSYRLISNTSVITQAVTEHYAFILRNNKTNTPKNVTVQKVVQLAEGDIVIRSENFSDNAKTIIVQNDSVVINTPNNNTRRSIHIGPGRAFYATGEITDIRAHNLSRADNKTERIAIKREQFGNKTIIFRPPSPITMHTFNGYNTTANSTWNNTGTNGTNGTEGNITLKRIKQFINLWQVKMYAELIRSNILLTGNGTNTTEVRGNMKDSKVVQIELINKQVEK
>B.US.2006.CR0047U.FJ469691
AENLVKEANTTDKAYDKVVHTDNQVVLKVNNMWKDVEHEIISDQKKLLVTNTDVTSTNTTSNSSSEIEMEGEIKNSNITTSLRDKVQKEQALFYKYVIPIDNTRTSYRLLSNTSVITQAISEHYAFILKNNKTNTLTNVTVQRVVQLAEEEIVLRSENFSNNADIIIVQKEAVKIDIPNNNTRRSINMGPGRAFYATGEIIDIRQHNISGEENNTVQIAEKRLQFPNKTIAFNHSSPIVMHIFNGYNTTQNSTWTGN--NTTNNISGYITLPRIKQIINMWEVKMYASQIRSNLLLTGNTNGTTEVRINMRDSKVVKIELVTTKVEK
>B.US.2006.CR0078.FJ469696
-TNLVKEANTTDKTYDTVVHTDNQVVLEVNNMWKNVEHEIISDQKKLLVTNTDYWGNDTNTGNDTTTNSISEVKNSNVTTSIKDKSQEEKALFYKLVVPIGNSNTSYRLINNTSVITQAVTEHYAFILKNDEKNKPKNVTVQRVVQLAEKEVRIRSENFTNNAKTIIVQDKYVEINTPNNNTSKSISIGPGRAFYAREKIIPIRQHNISKTKDDTQEIVKKKEQFGNKTIIFNQSSLIVMHSFNGYNTTQNSTWNSTESNKTGGNDTTITLPRIKQIINMWEVKIYARLIRSNLLITGNNNNKTETRGDMRDSKVVKIELVTKKVEK
>B.US.2006.701010027_E_A1.GU331039
TAQLVKEATTTDKAYDKVVHTDNQIVLEVDNMWRDVEHDIISDQKKLLVTDIDANVTGINVTNGSSWKTVEEMKNSNITTSIRDKIQKEYALFYKLVVPIEDDNTSYRLINNTSVITQAVTEHYTFILKNDKENKPSNVTVQRVVQLAEEGVVIRSDNFSNNAKTIIVQNETVQINTPSNNTRKSIHIGPGRAFYATGEITDIRQHNISRVENKTEKIAEKGKKFHTTTIAFNQSSPIVMHSFNGYNTTENSTWNNGSSNDTKGLNNTITLRRIKQIINMWEVKMYARQIRSNLLLTGKTENKTEIRGDMRDSKVVQIEIVTKKVEK
>B.US.1990.RIER_A1.GU331748
AENLVKEATTTDKAYDTVVHTDNQVVLEVNNMWKNVEHEIISDQKKLLVTNTNVNVTNLKNSSGGEEMGGGEMKNSNVTTLIRNKIKTEFALFYKLVMPIDDDNTSYTLINNSSTITQAVSEHYAFILKNDKKNTPKNVTVQRVVQLAEEDIVIRSENFTDNAKNIIVQNVSIEINTPNNNTRKRITLGPGRVLYTTGEIIDIRRHNLSRTSNNTKQIVNKREQFSNKTIVFKQSSPIVMHSFNGYNSTQNSTWHVNGWKNTEGADNNITLPRIKQIINRWEVKMYAEQIRLNLLLTGNDSSLTETRGNMKDSKVVKIELVTKKVEK
>B.GB.2004.MM42d22_GN1.HM586198
AEKLVKEASATDKAYYTVVHTDDQIKLEVNNMWKNVEQEIISDQKKLLVTNTDVNSTRTNSSGDGELMEKGEMKNSNVTSNIRDKMQKQYALFYNLVVQIDN--TNYRLTSNTSVITQAVSEHYAFILKNNRTNKPKNVTVQKVVQLAEEEVVIRSDNFSNNAKIIIVQNESVTINTPNNNTRKSIHIAPGRTFYATGDIIDIRKYNINGTKHDTIQVSEKKEQF-NKTIVFNQSSPVVMHTFNGYNTTQNSTWNKNT-----TMNDTIILPRIKQIINMWEVKMYARQINLNLLLTGNGTNGTEIRGDMRDSKVVKIELVTRKVEK
>B.BR.2006.subject_485_day1_clone_03.HQ377411
TQQMVKEATTIDKAYDTVVHTDNQIDLVVNNMWKNVEHEIISDQKKLLVTDKDVNITKSNSTTSWQRMQAGEIKNSNISTNIRDKVQTEYALFYKLVVKIEGNNTSYRLISNTSVLTQAVSDHYAFILKKDKENTPKNVTVQRVVQLAEEEVVIRSENFTNNAKTIIVQNESVTINTPNNNTRRSIHIGPGSAFYATGDIIDIRQHNISGSKNNTKQISEKRKQF-NKTIVFSHSSPVVMHSFIGYNTTQDSTWNDT--TGSIHTNGTITLPRIKQIVNMWGVKMYARQINTNLLLTG-TNGTTEIRQNMKDSKVVKIELITKKVEK
>B.PE.2006.502_0841_FL03.JF320196
QEQLVKEATTTDKAYDTVVHTDNQITLPVDNMWKNVEHEIISDQKKLLVTNTKLNGTNNLTTNNTSNIGGEEMKNSNITTNVRDKMKKEYATFYSLIVRIEGDNTSYRLVSNTSVLTQAITEHYAFILKKDKKNTAKNVTVQRVVQLAEEEVVIRSENITDNTKTIIVQKEAVKINTPNNNTRKSIHIAPGGAFYATGDIIDIRQHNISRADNNTKQIVKKRENF-NKTIVFNTSSPIVMHSFNAYNTTKNSTWNWNNEGNSTEDNETITLPRIKQIINMWTVKMYARPIRSNILLTGNNNSIPEIRGDIRDSKVVQIELITKKVEK
>B.US.2005.502_1926_FL01.JF320361
TEQLVKEATTTDKAYDTVVQTDNQVVLEVKNVWENVEHEVISDQKKLLVTNTDDLQNTTN-SIISNNDTKGEMKNSNITTNMRDKMQREYALFYKLVVPIENNNTSYRLISNTSVITQAITEHYAFILKNNKTDKQTNVTVQRVVQLAEEEVVIRSENFTDNAKTIIVQKEAVEINTSNNNTKKSIHMGPERAFYTTGGIIDIRQHNITKAKNDTRQVAEKRAQFGNKTIVFNQSSPIIMHSFNGYNTTPNSTWNNTEWNGTEGLNGTITLQRIKQIINLWEVKMYASQIRSNLLIVGTTNETTEIRGDMRDSKVVKIELVTKKVEK
>B.CH.2001.HIV_CH_BID-V3534_2001.JQ403026
TNNLVKEATTTDKGYDTVVHTDNQVVLGVNNMWKNVEHEIISDQKKLLVTSTDFNNTTNT-PIKEMKMEPGEIKNSNITSNMRDKVQKEYALFYKLITQIEGNSTRYRLISNTSVITQAVTEHYAFILKNDKKNSPTNVTVQRVVQLAEEEIIIRSSNFTDNTKTIIVQNETVEINTPNNNTRKSIPIGPGRAFYTTGDIIDIRQHNLSRTKENAKKIAIKGEQFKNKTIVFNQSSPIVMHSFNRYNTTHKGTWNGTEGSNDTARNDTIILPRIRQFINMWEVKMYAKQISSNLILTGTEKNETETRGDMRDSKVVKIELVTKKVEK
>B.GA.1988.OYI_397.M26727
AENLVKEATTTDRAYATVVHTDNQVVLGVNDMWKNVEQEIISDQKKLLVTDTDVNTTSSSLSSSWETMEKGELKNSNTTTSIRDKMQEQYALFYKLVLPIDKNDTKFRLIHNTSTITQAISEHYTFILKNDKKNTPTNVTVQKVVQLAEEEVIIRSSNFTNNAKIIIVQNKSVEINTPNNNTRNRISIGPGRAFHTTKQIIDIRQHNLSRATEKTEQIATKRKQFRNKTIAFDRSSPIVMHSFNGYNTSQNSTWNDT--TRANSTEVTITLPRIKQIVNMWEVKMYASQIRSKLLLTGNTTNGIEIRADMRDSKVVKIELVTKRVEK
>B.DE.1986.HAN.U43141
AGNLVKEATTTDKAYDTVVHTDNQVVMGVNNMWKDVEQEIISDQKKLLVTKTDYNNAT---NSSWGRMEKGEIQNSKVTTNIRDKVQKESALFYKTVVPIDNNTTSYMLIHNRSVITQAVSEHYAFILKNDKKNKPKNVTVQRVVQLAEKEVVIRSDNFTDNTKTIIVHNESVEINTPNNNTRKGIHIGPGRAVYTTGRIVDIRLHNISRARNKTNQIFRKREQFENKTIVFNRSSPIVMHSFNGYNSTKNSTWNNTS-TWNDNGNDTIILPRIKQIINMWEVKMYAGLIRSNLILTGDNSSTTEIRGNMRDNKVVKIELVTKKVEK
>B.KR.1992.KR2057_C1.AJ417423
AEKLVKDATTTDKAYDTVVHTDNQVELKVENMWKNVEHEIISDQKKLLVTEKNVTKVNYT-----GDMDLTEIKNSNVTTNIRDKVQREYALFYSLVVPLEDDNTSYRLISNTSVITQAISEHYAFIIKNDKTNKQRNVTVQRVVQLAEEEIVIRSENLTDNAKTIIVQKEPVSINTPNNNTRKSINIGPGRAFYATGDIIDIRQHNLNKTDNNTGQVVKKRELFKNKTIVFNRSSPIVMHSFNGYNTTQNSTWNWNSKTEEANNTDIITLPRIKQIVNMWEVKMYARRISTNLLLTGNTTNDTETRGDMRDSKVVKIELVTKKVER
>B.GB.1995.820DEN35.AJ535608
AEQLIKEATTTDKAYDTAVHTDNQVVMGVNNMWKNVENEIISDQKKLLVVNTDAKANNSSENSSWLEMEKGEIQNSNTT-RIGNKIQKEYALFYKLVVPIDPKYTRYTLINNTSVITQAISEHYAFILRNNKKNSPTNVTVQRVVQLAEEEVVIRSENFTDNAKIIIVQNATVRINTPNNNTRKSIHMGPGRAFYATGDIIDIRQHNLSRTENNTRQIATKAKQFDNRTIIFKQSSPIVMHSFNGYNTSQNSTWNSTQNSIESNNTGNITLPRIRQIVNRWEVKMYASLISSNLLLTGSSTNETETRGNMRDSKVVRIEIVTKKVEK
>B.BO.1999.BOL0122.AY037270
TEQLVKEATTTDKAYSTKIHTDNQVPLEVNNMWKNVEHEIISDQKKLLVTNTNVTISNNST---------GDMKNSNITAGIKDKVKKEYALFYNLVVPIDDGSTTYRLINNTSIITQTVTEHYTFILKNDKNNTPKNVTVQRVVQLAEEEIVIKSENFTDNAKTIIVQNKSISINTPNNNTRKSINIGPGRALYATGEIINIRQHNISATENNTEQIVTKGEQFGNKTIIFNQSSPIVMHSFNGYNTTENSTWNFTSGSNYSAERNIITLSRIKQIINMWEVKMYARQIKSNLLLTGDNNRSTETRGNMRDSKVVKIELVTRRVEK
>B.EC.1989.EC003.AY173959
AEQLVKEAVTTDKAYDTVVHTDNQVV-EVNNVWKDVEHEIISDQKKLLVTNTDWNANSTVNNNSTGKIETGEIKNSNITTDRRDKLQKTYALFNTLVVPIDNDNNSYRLINNTSVITQAISEHYAFILKNDSTSKPTNVTVQRVVQLAEKDVVIRSENFTNNVNTIIVQNESVKIEIPHNNTRESINIGPGRAFYATKAIIDIRQHNISVGNTNTQQISRKREQFGNKTIVFNRTSPITMHTFNGYNTTKNSTWHTNGSSNYNTSGVNITLPRIKQIINMWEVKMYARQIRINLLLTGNQTNGTEIRADMRDSKVVKIELVTKKVEK
>B.US.1998.98USHVTN1925c1.AY560107
TGPLVKDATTTDKAYDTVVHTDNQVALEVNNMWKNVEHEIISDQKKLLVTHNNTDKNVTSIGNETKLEMKEEIKNSNITTNIRDKVQKEYALFYKSVVQIGNNSTSYRLISNTSVITQAVSEHYAFIVKRDKKNTPTNVTVQRVVQLAEEEVIIRSANLTDNTKTIIVQNKSVVINTPNNNTRRGIHMGPGK-FYATGDIIDIRQHNLSEADNDTKQIAVKREKFINKTIIFNQSSPIVMHSFNGYNTAKNSIWNNSSTERSSNETRNIILPKIRQIVNLWEVKMYARQIRSNILLTGNNTEGNETRGDMRDSKVVKIELVTKKVEK
>B.US.1994.7165_18.AY835437
TEKLVKEANTTDKAYVTVARTDNQVALEVNNMWKNVEHEIISDEKKLLVTKINYNNTNNGSANNTSIEGREEIKNSNITTTIRDKVQKEEALFYRLLVPIDN--DTYTLINNTSVITQAVSEHFTFILKRDKKNTSKNVTVQRVVQLAEEEVVIRSENFTDNVKTIIVQNESVVINTPNNNTRKGIHIGPGRAFYTTGQIIDIRQHNLSRAQNKTEQIVEKGEQFRNKNISFMQHSPIVTHTFNGYNSTQNSTWTRPPWNSTEGTNDTITLPRIKQIINMWGVKMYASQIRTNLLLTGRTDNGTEIRGNMRDSKVVKIELVTKKVEK
>B.US.1997.SS1196_1.AY835442
EDNLVKEATTTDKAYDTKVHTDNQIVLKVNNMWKNVEHEIISDQKKLLVTNTDYFGNTTN-----NSSREAMMKKSNITTNIRDKGQKEYALFYKTVVPIDNDNTSYRMISNTSVITQAISEHFAFILKFNKTNTPTNVTVQRVVQLAEEEVVIRSENLTDNTKIIIVQNKSVVINTPNNNTRKSIHIGPGRAFYATGGVIDIRQHNISRKDYEAQQIAIKREQFENRTIAFNRSSPIVTHSFNAYNTTQNNTWNGTGNSENTTGNGTITLPRIKQIVNLWEVKMYARLIRSNLLLTGTNGTQTEIRGDMRDSKVVKIELVTRKVER
>B.US.2000.RHPA_7.AY835447
ADQLVKEANTTDKAYDTAVHTDNQVVLEVNNMWKHVEHEIISDQKKLLVTNTDLVNSNIT---RVDNTTEKEMKNSNVTSGIRDKVQKEYALLYKLIVQIDNDNTSYRLISNTSVITQAISEHFAFILKNDKKNTPTNVTVQRVVQLAEEEVVIRSENFTNNVKNIIVQNESVQINTHNNNTRKSINIGPGRAFYATGKIIDIRQHNISREKQNTKQIVKKREQFKNKTIAFAPSSPIVMHSFNNYNTTKTSTWNSTWNNTEGSNSTVITLPRIRQIINMWEVKMYAQQIKSNLLLTG-VDTTKETRGNMKDSKVVRIELVTKKVEK
>B.US.2004.C62v1e3_2.DQ410528
AEKLVKEATTTDKAYDTVVHTDNQVVLEVNNMWKNVEHEIISDQKKLLVTSTDNLNSTNT---TEKTMEPGEIKNSNITTNIRDRMQREYAFFSKLVVPIEENYTSYRLISNTSVLTQAVTEHYAFILKNDEKNTPTNVTVQKVVQLAKDGIVIRSANITNNAKIIIVQEKSVQMNTPANNTRKSIHIAPGRAFHTTGDIIDIRQHNLSRKASNTKEVAKKRAQFNNKTIVFNQSSPIVALTLNGYNSTPNSSWNDTTIDKNYTTEENITLTRIKQIINMWEVKMYARQIRINLLLTGNETNGTEIRGDMRDSKVVKIELVTRKVEK
>B.US.1998.15387_1.DQ853455
AENLVKEATTTDKAYETVVHTDSQVVLEVNNMWKNVEHEIISDQKKLLVTNTNYWRNTTNT----TNIDKEEIKSSKVTTEIRDKTRKEYALFYRLVVPIDNNNTSYRLINNSSVITQAISEHYAFILKNNKTNTPTNVTVQRVVQLAEEEVIIRSQNFTDNAKTILVQNETIKINTPNNNTRKSIHIAPGRAFYATGEIIDIRQYNISRVKNNTNQIVTKREQFGNKTIVFNPSSQIVMHSFNGYNSTQSSIWPTNGSNATEGSNDTIRL-----IINMWEVKMYAKQIQSNLILTGNTSGTQEVRADMRDSKVVKIEIVTRKVEK
>B.US.1997.901401_SGA_A8.EF593205
AEESVRETTTTDKAYDTVVHTDSQVELEVNNMWKNVDHEIISDQKKLLVTNTDDIEATNITNSSWEKMEKGEIKNSNITTNIRDKLQKTYALFYKLVVPIDDNYSNYRLISNTSVITQAVSEHYAYILKKDKTNSPTNVTVQKVVQLEE-EVVIRSENFTNNAKTILAQKTPVDITMPNNNTRKSINIGPGRAFYATGDIIDIRQHNVSNTDYDTKQIAGKGEQFENKSIVFNHSSPIVMHSFNGYNTTKNSTWNNTNGSNNTAVNGSIILPRIKQIINMWEVKMYAKQIRSNLILTGNATNATEIRGDMRDSKVVQIELVTKKVEK
>B.US.2004.UNC4484_13.EF593271
EEKLVKEATTTDKGYKTVVHTDNQVILEVNNMWKNVEHEIISDQKKLLVTNSDINRNDTSSNSSLKIKEKEEIKNSNITSDRRDKYQKEYALFYKLIVPIGDNNTSYRLISNTSVITQAVSEHYAFILKKDRGNTATNVTVQRVVQLSEEGVVIKSENFTDNAKTIIVQNETVKINTPNNNTRKGIHIGPGRTFFATGGIVDIRQHNLSRTQNNTKQIAIKNKQYGNTTIVFNHTSPIVMHSFNGYDTKINSTWNFTNGPNSTEGNDTITIPRIKQIINMWEVKMYARIISLNLLLTGSATNKTEVRGDMRDSKVVKIELVTKKVEK
>B.US.1998.Z05_D6.EF593284
TEKMVKEATTTDKAYNTVVHTDSQIVMEVKNMWKNVEHEIISDQKKLLVTKTDADVNATSTNNSWKIEEKGEIKNSNITTSIRDKMQKTYALFYKLIVSIDNSSTRYRLISNTSVITQAVSEHYAFILKNDKKNSPTNVTVQRVVQLAEEEIVIRSENFTDNSKIIIVQNETVEINTPNNNTRKSIHIGPGRAFYGT-DIIDIRQHNISRTRNITQRIARKKEQFGNTTIIAFKSSPIVMHTFNGYNSTQNSTWYGNEIEGLNDTTENITLPKIKQIINMWEVKMYASQIRSNLILTGQEKNKTEIRGDMRDSKVVQVELLTKKVEK
>B.US.1998.zp9023_p5.EF593310
ADQLVKEATTTDKAYDTVVHTDNQVELGVNNMWKNVEHEIISDQKKLLVTNTDWKHVNNTNNSSSRRIEEVEIKNSNLTTRLRDKMQREYALFYKLVVPIDDNNNSYRLIGNTSVITQAVSEHYAFILKNSKTNSPTNVTVQRVVQLAEEDVVIRSENFTNNAKTIIVHNESVRINIPNNNTRRSITIGPGKAFYAT-DIIDIRQYNVSRAKNDTKRIVKKRERFGNKTIIFNPSSPIVMHTFNRYNSTPDSIWNSTGTEGSNSTEKDIILQRIKQVINMWQVKMYAKQINTNLLLTG-NRGESETRGDMKDSKVVKIKLITKKVEK
>B.US.1997.63396_07_p10.EU575734
AAQLVKEATTTDKAYDTVVHTDNQLVLAVNNMWNTVEHEIISDQKKLLVTNTDVTNATNINNNSSGGVESGEIKNSNITTSVRDKVQKEYALFYKLIVPITNESSKYRLISNTSVLTQAVSEHYAFILKNNETNKPINVTVQRVVQLAEKEVIIRSDNFSDNAKNIIVQKEYVKINTPNNNTRKSIHIGPGRAFYATGEIINIRQHNISRSKNDTKQIAAKGEQFRNKTIVFNPSSLIVTHSFNGYNTTKNSTWIREGGLNDTAGNDTIILPKIKQIINMWEVKMYARQIRSNLILTGNGSEILEIRGDMRDSKVVRIELVTRRVEK
>B.CY.2005.CY070.FJ388960
TEKLVKEATTTDKAYDTVVHTDNQIELEVDNMWKNEEHEIISDQKKLLVTNTDWGNSTNT---NSSNGNTGEMKNSRVSTSVKDKMQKESALFYELVVPIDNDNTSYRLINNTSVITQAVTEHYAFTLKDNKTNKPKNVTVQRVVQLAEEGIVIRSENFTDNAKTIIVQKEAVVINTPNNNTRKSINIGPGRAFYATGEIIDIRQHNLSRAANDTGQIVIKEEQFGNKTIIFNQSSPITMHSFNGYNTTQTSKWKNGTSENKTNTEENITLPRIKQIINMWEVKMYARQIRSNLLLTGTGENETEVRGNMRDGKVVQIELVTKKVEK
>B.US.2002.CR0017Q.FJ469687
VEQLVKETVTTNKAYDTVVHTDNQVVMGVNNMWKNVEHEIISDQKKLLVTEYDYVKNATNGSTNWSKMEQGEIKNSNITTGIRDKVQKEYALFYKLVVQIDNKNNSYRLMNNTSKITQAVSEHYAFILKNDKKNTQKNVTVQRVVQLAEEEVVIRSENFTNNAKTIIVQNETVEINTPNNNTRRSIHIGPGSAFYATGDIINIRQHNLSSTKNNTKQVVAKREQFKNKTIVFNHSSPVVMHSFNGYSTTPNSTWEPNDTRRFNDTEEIITLIKIKQVVNMWKVKMYARQIRSNLILTGDENTTTEIRGDMRDSKVVKIELVTRKVEK
>B.US.2003.PRLS24.FJ469764
KEQLVKEANTTDKAHDTVVHTDNQVVLEVNNMWKNVEHEIISDQKKLLVTNTNATVSTNATNATVEKEQLREMKNSNVTSGIRDKVKKEYALLYKLIVPTEDDNTSYRLISNTSVITQAISEHYAFILKNEKKNTPKNVTVQKVVQLAEEEVVIRSENFTNNAKIIIVQNESVEINTPNNNTRKSIHIGPGRAFYATGEIINIRQHNLSKSKENTKQVAKKREQFENKTIVFNQSSPIVMHSFNGYNTTGNRTFNNSTTNYTENGNDTLTIPRIKQIINMWEVKMYARQIKSNLLLTGSNNTSNETRVDMRDSKVVKIELVTRKVEK
>B.US.2005.P10_DAY_1.FJ653572
AENLVKEANTTDKAYETKVHTDNQVVMGVNNIWKNVDHEIISDQKKLLVTNTDKLSKNNT---VGNDNNKGEIKNSNITTGIRDKVQKEYALLYKLVVPIKDNYSSYRLINNTSVITQAVSEHYAFILKNDKMNSPTNVTVQRVVQLAEEDVVIRSENITNNAKTIIVQKETVEINTPNNNTRKGIHIGPGRAFFATGDIIDIRQYNISRAENDTKQVVNKREKFKNKTIAFRPSSIIVTHSFNGYNTTQNSTWNMASGTKRSNETDNITLPRIKQIVNRWEVKMYARSIRSNLLLTGTGANNTEIRGDMRDSKVVKVELVTKRVEK
>B.US.2003.043S018.HM234502
DEQLVKEANTTDKAYDTVAHTDNQVVM-VNNMWKNVEHEIINDQKELLITETDLNSTKNG---TINGTIKEEMKNSNITTSIRDKVQKEYAAFYRLLVPIDN--NTYRLISNTSVIKQAVSEHYAFILKNDKNNTPNNVTVQRVIQLAEEEIVIRSENLTDNAKTIIVHNESIEINTPNNNTRKGIHIGPGRAFYATGEIIDIRKHNISRIKNDTAKIVTTREKFGNKTIVFNQSSPIVMHNFNGYNTTQNSTWKINSWNDTEGSNGTITLPRIKQIINMWKVKMYAQQISSELLLTGTDNNNTETRGDMRDSKVVKVELITKKVEK
>B.CA.2006.502_1799_FL02.JF320427
AEKLVKEATTTDKAYDSVVHTDSQVVLGVKNMWKDVEHEIISDQKKLLVTNTDKVTVRHNN--VSFNDTKGEIQNSNITSNIRDKVQKAYALFYKLVVPIDSDNTSYRLISNTSVITQAITEHYAFILKNDKKNTPTNVTVQRVVQLAEEEIVIRSENITNNAKTIIVHNESVEINTPNNNTRKGIHLGLGRAFYTTGEIIDIRQHTLNEAKNDTKKVVKKREQFENKAIVFNQSAPITMLTFNGYNTTANSTWNGT--EGISNATGNITLPRIKQVINRWEVKMYAKVIRVNILLTGNNTNHTEIRGDMRDGKVVKIELVTKKVEK
>B.US.2005.05US_SAJ_NVS5.JF689857
TDKLVKEATTTDKAYDTVVHTDSQFVMGVNNMWKNVEHEIISDQKKLLVTNTKPRSSNTTNNDTDRELEKGEIKNSNITTGIRDKVQKEYAFFYKLVVPINDTNTSYRLLSNTSVITQAVTEHYAFILKNDKKNTPKNVTVQRVVQLAEEEVVVRSENLTNNAKTIIVQNKSVEINTPNNNTRKSIHIGPGRAFYTTGDIIDVRQHNISRKEENTQQIANKRKQFNNSIIIFNQSSPIVMHSFNRYNTSQNNTWNGTAWSTNSSNSTDITLPRIKQIINMWEVKMYARLIRSNLLLTGNNNNTNETRGDMRDSKVVKIELITRKVEK
>B.CH.2001.HIV_CH_BID-V3531_2001.JQ403024
KEQLVKEANTTDKAYDTVVHTDNQIVMEIENVWKNVEHEIVNDQKKLLVTNTDYVRNDNNTNSSVLRMEPGEIKNSNITTNIRDKIQRTYALFYKLVVPIDNENNSYRLISNTSVITQAVSQHYAFILKNEKGSKEKNVTVQRVVQLAEEEVVIRSENFTDNTKTIIVQNKAVVINTPNNNTRKGIHIGPGSAFYTTGDIIDIRQHNISEADNNTGQIAAKKEKF-NKTIVFNQSSPIVMHSFNGYNTTQNRDWNDTS-TINSTENRNITLPRIKQIINMWEVKMYAQQIRSNLLLTGNTTNTTEIRVNMRDSKVVQIELLTKKVEK
>B.DE.1986.D31.U43096
TEKLVKEATTTDKAYDKVVHTDDQVVLEVDNMWKNVEHEIISDQKKLLVTNTDLKNATNTNSWTMTGEMKGEIKNSNITTSIRDKVQKEYAHFYKLVVPIDNDNTSYRLISNTSVITQAVSEHYTFMLKKDKRNKQKNVTVQRVVQLAEEEVVIRSDNFTDNAKTIIVQKESVEINTPNNYTSKRIRIGARRAFYTKGKIIDIRQHNISGAKDSTRQIVKKRERFGNKTIVFNQSSPIVTHSFNGYNSAQNSTWNDT--KESNNTNGTITLPRIKQIINMWEVKMYASQIRSNLLLTGNKDNETETRGNMRDSKVVKIELVTKKVEK
>B.KR.1997.WK.AF224507
AEKLVKEATTTDKAYDTVVHIDNQVFLEVNNMWKNVEHEIISDQKKLLVTKTDLNDTNTNNISGGEGMGEGEMKNSNVTTNIRDKVQKEYALFYKLIIPIDN--TSYALRHNTSVITQAVSEHYAFILQNDKKNTPSNVTVQRVVQLAEEEIVLRSENFTNNAKTIIVQNASVEINTLNNNTRKSIRIGPGSTFYATGAIIDIRQHNISREKNDTKQLVIKGEQFGNSNIIVFQSSPIVMHSFIGYNTTQNSTWQRSDTGGLNETKENITLPRIKQIINRWEVKMYASLIRSNLLLTGNGTNGTETRENMKDSKVVRIELITRRVEK
>B.KR.1996.KR6035_K1.AJ417417
AERMVKDATTTDKAQNRVIHIDNQVVLGVNNMWKNVEHEIISDQKKLLVTTSDVKNGTDTNTNNSSVMEEGEMKNSNVTTNIGNKVKKEYALFYKLVVKLDN-NNSYTLISNSSVITQAVSEHYTFILQNDKKNTPSNVTVQRVVQLAEEDIVIRSENFTNNAKTIIVQNASVEINTPNNNTRKSIRIGPGSAFYANGDIIDIRQHNISKAKENTRQIAIKREQFVNKTIAFNQSSPIVMHSFNGYNTTKNSTWNETRWNSTEKLNENITLQRIKQIINRWEVKMYAEIIRSNLLLTGETGNETEIRGDMKDSKVVRIELLTKRVEK
>B.GB.1997.CW002.AJ418531
TENLVKEATTTDKAYETVVHTDNQVVLGVNNMWKNVEHEIISDEKKLLVPNTNWKNNTNTNSTKNNTIEIEEIKNS--ITNIGNKIKEEYALFHELVVQIDS--TSYTLKNNTSVITQAVSEHYTFILKNDKKNTPTNVTVQKVVQLAEEEVVIRSENFTNNAKTIIVQKNPVKINTPHNNTRKSIHIGPGRAFYATGEIIDIRQHNLSREDNNTKQIVEKKEQFGNKTIVFNRSSAIVMHSFNGYNTTKNSTWNST-WTGDTTGDDNITLPRIKQFINRWEVKMYASQIRLNLLLTGETSNQTEIRGDMRDSKVVKIELVTRKVEK
>B.CN.2005.05CNHB_hp3.DQ990880
AEKLVKETTTTEKAYATVIHTDNQVVLEVNNMWENVEHEIISDQKRLLVTNTDFKSNSTS-SNNSSTTEKGEIKNSNITTSTGTKV-RDSALFNKLVLPIDNRYHSYRLIHNTSRITQAVSEHYTFLLKNNKTNIPTNVTVQRVVQLADEEVVIRSKNFTDNAKIIIVQKQSVEINTPNNNTRKRITMGPGRVLYTTGQIVDIRKHNLSRPQDDTRQVVGKREQFGNKTIIFNQSAPVVMHISNGYNTSRNSTWYNNGNNASTGNDSTIILPRIKQIVNRWEVKIYAAPINSKLLLTGINKTDTETRGDMRDSKVVKIELVTRKVEK
>B.TT.1998.TT27P_IHV42010_2D6.EF593263
AEQLVKEATTTDKSYSTKVHTDNQVVLEVNNMWKNVEHEIISDQKQLLVTNTDNLDNLRNNSSIGKREEIGEIKNSDITTSMRDKMQREYALFYKLVTPIDSNFSSYRLINNTSVITQAVSEHYAFILKNDKKNSPTNVTVQKVVQLAEQEVVIRSENFTNNAKTIIVQNESVVINTPNNNTRRSITFGPGAAFY-TGEIIDIRQYTLNGTKNDTNQIVIKREQFGNKTIVFSPSSVVVMHSFNGYNSTQDSTWSANDLSNTSRSNETITLPRIKQIINMWRVKMYARPIGLNLLLTGMNDSNTETRGDMRNSKVVKIELVTKKVEK
>B.US.1998.Z02_C6.EF593282
TEKLVKEATTTDKAYDTVVHTDNQVLLGVNNMWKNVEHEIISDQKKLLVTHTNANTTGT--NSTSGSGMESEIKNSNVTTPIRDKVQKEFALFYKLVVPIDNTSARYRLISNTSIITQAVTEHYAFILKNDKKNTPKNVTVQKVVQLAEKEVVIRSRNFSNNANIIIVQNEPVKMNTPNNNTRKSIHIGPGRAFYATGEIMDIRQHNISRAENKTEKVVEKREQFKNKTIAFNPSSPIVMHSLNGYNSTPSSTWYTGNTKGLNNATEIITLLRIKQIINMWEVKMYARQIRSNLLLTGNSSSNEEIRADMRDSKVVKIELVTKKVEK
>B.BR.2003.BREPM1032.EF637051
AGKLVKEATTTDKAYEEAVHTDNQVVLEVNNMWKNVEHEIISDQKKLLVTNTDLTNKTTPTNSSLEKGMGGERKNSNITTGIKNKVQKEYATFYKLVVPIDNDNTSYMLINNTSVITQAVTEHYAFILKNDKGNTPKNVTVQRVVQLSEEGVVIRSENLTNNAKTIIVQNESVEIHIPGNNTSKSIHMGPGRAFYATGEIIDIRQHNISKTKDNTNQIVTKREQF-NKTISFNHSSPIVLHSFNRYNTTQNSTWGLNSSNGTNSNGTNITLPRIKQIINRWEVKMYARNISTNILLTGNQTSETETRGDMRDNKVVKIELVTTKVEK
>B.US.1998.1056_TA11_1826.EU289186
EEEAVKEAVTTDKAYDTVVHTDDQVHMEVDNMWKNADHEIISDQKKLLVTNADWKNNTDTNNSSVRIMEKGEIKNSNITTNIRDKYQKAYALFYKLVVPIDDDTRNYRLISNTSVITQAVSEHYAFILRNNKTSKQTNVTVQKVVQLAEEEVIIRSDNFSDNAKTIIVHNSSVDINTPGNNTRKSITIGPGRAFYATGDIIDIRQHNISGEKNNTKQVVKKREQFGNKTIVFNQSSPITMHTFNGYNTAQNSTWEANSNERVGHSNKTIILQRIKQIINMWEVKMYASQIRSNLLLTGNETNRTEVRGNMKDSKVVKIELVTRKVEK
>B.US.2005.CR0312W.FJ469718
AEELVRDANTTDKAYDTVVHTDNQEKLEVNNMWKNVEHEIISDQKKLLVTNTDLGNDTNANNNSAGLMERGEVKNSNITTNIRGKVQKESAVFYKLVIPIDKSNSSYRLIHNTSVITQAVSEHYAFILKRDKKNTPTNVTVQRVVQLAEEEIVIRSENFTNNAKTIIVQTEAVVINTPNNNTRKSIHIGPGRAFHATGDIINIRQHNISGTKNNTRQIAKKGELYKKGRIVFNQSSPIVMHSFNGYNSTQNSTWTNSTWNKTKESNDTIILPRIKQIINMWEVRMYAAQIRSNLLLTGNTNGTTEIRGNMKDSKVVEIKLVTKKVEK
>B.US.2005.P3_WEEK_16.FJ653380
AGNLVKEATTTDKGYKTVVHTDNQIVLKVNNMWKNVEHEIISDQKKLLVTNTDLKNATNTR--NNSATFEGEMKNSNITTSIRDKMQREYALFYKLIVPIDNDNTSYRLISNTSVITQAVSEHYAFILKRDKKNTPRNVTVQRVVQLEE-EVVIRSENFSDNAKTLIVQKDLVKINTPNNNTRKRISIGPGGAFYATGDIIDIRQHNISRVHNNTSQIVDKKEQFGNKTIVFNRSSPIVMHSFNGYNTTQNSTWNINGWTGESNNSTNITLPRIRQIVHRWEVKMYARQISSNLLLTGNSSNGTEIRGDMRDSKVIKIELVTKKVEK
>B.CN.2005.CNE57.HM215420
AEKLVKEATTTDKAYDAVVHTDNQVVLGVTDMWKNVEHEIISDQKKLLVVNTNPTNT------SSRTNSTTDMKNSDVTTNIQTKV-KEYALFYKLVIPIDDNNISYRLRHNTSVITQAVSEHYAFIIKNNKMNTPTNVTVQRVVQLAEEEVVIRSRNFTDNARVIIVQNDSVEINTPNNNTRKRVTLGPGRVWYTTGQIIDIRKHNLSIAKNNTKKITEKKEQFGNKTIIFKQPSLVVMHSFNGYNTSQNETWTWNNTRNDNTGNGTITLPRIKQIVNMWEVKMYARQIRSNLLLTGNTDKNTEIRGNMRDSKVVKIELVTKKVEK
>B.TT.2000.SC46C_A1.HQ217651
ADNLVKEATTTDKAYERVVHTDSQVVLKVDNMWKNVEHEIISDQKKLLVTNTDLKNDNKSIESIATSQEQGEIKNSNVTTGIRDKMRKEYALFYKLVVQINDNYSEYRLISNTSVITQAVSEHYAFILKNDKMNTLKNVTVQRVVQLAEEEVVIRSENFTNNAKTIIVQNESVVINTPNNNTRRSITIGPGKTFY-TGEIIDIRQYNISRTENNTRQIVIKREQFGNKTIVFNQSSPIVMHTFNGYNAAQNSTWNDTSIRNDTRENDTIRLPRIKQIVNMWEVKMYARQIRSNILLTGDTNNTTEIRGDMRESKVVRIEIVTKKVEK
>B.US.2006.06US_SAJ_C167_LH.JF689865
-EQLVKEANTTDKAYDTVVHTDNQVVLGVNNMWKNVEHEIISDQKKLLVTDIDPTNNVTN---ITGVIERGEIKNSNVTTSIRDKMQKAFATFNRLIVPIEGSNNSYRLISNTSVITQAVSEHLAFILKNDKKNTPKNVTVQRVVQLAEKEIVIRSANLTDNTKTIIVQNKSVVINTPNNNTRKSIHIGPGRAFYATGDIIDIRQHNLSRANNNTGKIAIKREQF-NKTIVFNHSSPIVMLNLNGYNTTKNSTWPWNVGSNVTGLNDTITIPRIKQIINMWEVKMYAQQIRSNLLLTGNESNTTETRGDMRDSKVVKIELVTKKVEK
>B.GB.1991.E21BrD2.JF706370
TDKLVKEATTTDKAYDTVVHTDNQVGLEVNNMWKDVEHEIISDQKKILVTNTEANIT-----SEVNITDKIEMKNSNITTSIRGKMQNEYALFYKPVVPIDDNNTRYRLINNTSVITQAVSEHYAFILKKDKKNTPTNVTVQRVVQLAEEEVVIRSENFTNNVKIIIVQNESVEINTPGNNTRRSIHLGPGGAFYTTGQVTDIRQHKLSEAKNNTKQVVKKREQFKNKTIVFNHSSPITMHSFNGYNTTKNSTWNITEGLNNTERNGTIILPRIKQIINRWEVKMYARQIRSNLLLTGTNKNEPEIRGDMRDSKVVKIELVTKKVEK
>B.TH.2005.05TH429730.JN248347
AENLVKEATTTDKAYDTVVHTDNQIVLEVNNMWKDVEQEIISDQKRLLVTNTNLRNNNSTN----ITTGGGEIKNSNITTGMQTKV-KDYALFSTFIVPIDN--TSYRLISNTSVLTQAVSEHYAFIIKNEKNNKSKNVTVQKVVQLAEEEVVIKSSNFTNNARTIIVQNESVEINTPNNNTRKSIHLGQGRAWYATGDIIDIRQHNLSSTKNNTRQIVEKRKQFENKTIIFNHSSPIIMHSFNGYNTSQNSTWLNSTTWNDTAGNDTITLPRIKQIVNMWGVKMYAAKIRSNLLLTG--NSTNETRGEMRDSKVVKIELVTRKVEK
>B.US.1987.BC_BCSG3.L02317
AGNLVKEATTTDKAYDTVVHTDNQIVLEVDNMWKNVEQEIISDQKKLLVTNTDELKNATNTSGSWKKMERGEIKNSNV---LGDKKQKAYALFYKLVVPIDNNSTKYRLISNTSVTTQAISEHYAFILKKDKKNTSKNVTVQKVVQLAEEEVVIRSANFSDNAKTIIVQKEAVEINTPNKKTRKRITTGPGRVYYTTGEIVDIRQHNLSRAKNDTRQIVIKREQFENKTIVFNQSSPIVMHSFNGYKSTQNSTWAGNNAERSDDTGGNITLPRIKQIINMWEVKMYASQIRTNLLLTGSDTNTTETRGDMRDSKVVKIELVTTKVEK
>B.BE.1991.SIMI84_HSIMI84.L07421
VEQLVKEATTTDKAYDTVVHTDSQIVLEVNNMWKNVKHEIISDQKKLLVTNTNWKSANSTSNTNSSLEEKGEIKNSNVTTSIKNKVQTEYALFYKLVMPIEDDNTSYTLINNTSVITQAVSEHYTFILKNDKKNTPKNVTVQKVVQLSEGEVVIRSENFTDNAKTIIVQNKSVVINTPNNSKRKTLHMGPKRAFYATGDITYIRQHNISRAKNDTKQIVKKKEQFGNKTIVFKQSSPIVMHSFNGYNSTKNSTWNDTSNDTTGSNKGNITLLRIKQIINRWEVKMYAEHIRSNLLLTGNESETTETRGDMRDSKVVKIELVTKKVEK
>B.TH.1993.93TH067.U39258
AENLVKEANTTDKAYDTVVHTDNQVVLGVNNMWKNVEHEIISDQKKLLVTNTDLRNATNTS----SPMGGGEIKNSNITTSIRTKV-KDYALFYTVVVPIDDDNTSYRLLNNTSVITQAVSEHYTFILKNNKKNTPTNVTVQRVVQLAEEEVVIRSSNFTDNARVIIVQNESVEINTPNNNTRKSIPLGPGQAWYTTGQIIDIRQHNLSSTKRNTEQITEKKEQFGNKTIVFNQSSPIVRHTFNGYNTSQNGTWNNT------IENSTITLPRIRQIVNMWEVKMYARQIRSNLLLTGNGSNTTETRGNMRDSRVVKIELVTKKVEK
>B.JP.2004.DR6089.AB286955
AEQLVKEATTTDKAVETVVHTDNQVVLEVNNMWKDVEQEIISDQKKLLVTNTDWNGRNGTMTTSSRWEMEGEIKNSNVTTSIRNKMQKEYALFYKLIMPIDNNNYSYTLINNTSIITQAVSEHYTFLLKNDKKNTSKNVTVQRVVQLAEEEIVIRSENLTDNAKTIIVQNETVVINTPGNNTRRSIHIGPGRAFYATGDIIDIRQHNLSEASNKTKQIATKREQFVNKTIIFSQSSPIVMHSFNGYDTTQNSAWFSNNYNNGNNTGGSITLPRIKQIVNRWEVKMYARNITSNLLLTGNVTNESEIRGNMRDSKVVRIELVTRKVEK
>B.AU.1999.1181.AF538302
TEKLVKEATTTDKAYATVVHTDDKVELKVNNMWKNVDHEIISDQKKLLVTHTDNITSNANTTTSSVEEEKGEVKNSNVTSGIRDKVQKEYALFYKLVVPINNDSRSYRMISNTSVITQAVSEHYAFILKNDKKNTPTNVTVQRVVQLAEEEVVLRSENFTNNAKTIIVQKKPVNITIPSNNTRKSINIGPGRAFYATGEIIDIRQHNISRAENNTKQIVKKREKFENKTIIFNQSSPIVMHSFNGYNSTGNSTWNNSTKSNSTGGNDTITLQRIKQIINLWEVKMYAREIRTNLLLTG-IVKENETRGDMRDS-VVQIELVTEKVEK
>B.KR.1995.KR5076_K1X.AJ417414
AEELVKEATTTDKAYDTAVHIDNQVVLEVNNMWKNVEHEIISDQKKLLVTNSNLRNNTNTNSSSEGMMEKGDMRNSNVTTTIKNKVKKEHALFYKLITPIDNDTTSYTLINNSSVVTQAISEHYTFILQNDKKNTPKNVTVQKVVQLAEEEIVIRSENFTNNAKTIIVQNTSVEINTPNNNTRKGIHMGPGRTFYATGDIIDIRQHNISKAKENTRQLAIKREQFGNKTIAFSQASPIVMHSFTGYNTTNNGTWNGTANGTWSDNTENITLSRIKQIINRWEVKMYAARVSSNLLLTGETNGTREIRGDMRDSKVVKIELITKRVEK
>B.US.1984.SF33.AY352275
AENLVKDATTTDKAYDTVVHTDNQVVLGVNNMWKNVDHEIVSDQKKLLVTNTDYLGNATNTNSSGGTVEKEEIKNSNITTGIRDKVQKAYAYFYKLVVPIDDTNTSYRLIHNSSVITQTVSEHYAFILKNNKKSKQTNVTVQKVVQLAEEEVVIRSDNFTNNAKTILVQNVSVEINTPNNNRRRRITSGPGKVLYTTGEIIDIRKYNISRAKNKTEQVATKREQFGNKTIVFKQSSPIVMHSFNRYNTTKNSTWNENS-TWNATGNDTITLPRIKQIINMWEVKMYAEQIRSNLLLTGDKNSTTEIRANMKDSKVVKIELVTKKVEK
>B.KR.2004.04LHS6.AY839827
AGGLVKEATTTDKAYDTVVHIDNQVRLEVNNMWKNVDHEIISDQKKLLVTHSNVNVTNSTTNSSVPLMEVGEVKNSNVTTSIRDKVKKEYALFYKLVEKIDN--TS-TLIDNSSAITQAVSEHYTFILQNDKKNSPSNVTVQKVVQLAEEEIVIRSENFSNNAKTIIVQNASVEINTPNNNTRKSIPMGPGGMIYATGAIIDIRQHNISRAKNNTEQLAKKRERYGNTTIIFNQPPPVEMHSFNGYNTTQNSTWYSNNGSNNTKGNDTITLPRIRQIINRWEVKMYASQIRSNLLLTGINNTINETREDMRDSKVVRIELITEKVEK
>B.NL.1994.ACH142_E11.DQ178989
AEQLVKEATTTDKAYDTAVHTDNQVVLGVNNMWKNVEHEIISDQKKLLVTNINLNTTNTNANSSWDRMEVGKIKNSNVTTSIGNKMQKEYALFYKLVMPISGDNTSYTLINKTSTITQAVSEHYAFILKNDKKNTPTNVTVQRVVQLSEGEVIIRSENFTDNAKTIIVQNQSITINTPNNNTRRSIPIGPGRAFYATGDIIDIRKHNISRTDNNTKQVVTKREQFKNKTIIFKQSSPIVMHNFIGYNTSQDSIWNNSTDTRESNSTDPIILPRIKQIINRWEVKMYASLIRSNLLLTGTTKNTTETRGDMRDSKVVKIELVTKKVEK
>B.UA.2001.01UAKV252.DQ823363
AEQTVKEATTTDKTYDTVVHTDNQVVLEVENIWKNVDQEIISDQKKLLVTKTNDLTLNCTKSTNCTVEEKGEIKNSNVTTGIGDKMQKQYSLFYKLVVPIDN--TSYTLIHNTSVITQAVTEHYAFILKNDKKNLTTNVTVQRVVQLAEEEIVIRSENLTDNVKTIIVQNESIQINTPNRNTIRKIYIGRGRAIHAT-DLTDIRKHNLSREQNNTKQIVTKREQFKNKTIVFNQSSLIVMHTFNAYNTTQNSTWNNT--WSGATGSDNITLPRIKQIINRWEVKMYAEQIKSNLLLVGIGNNETEIRGDMKDSKVVKIELVTRKVEK
>B.US.2000.ES1-16.EF363122
KEDTVREATTTDKAYDKAVHTDNQVLLEVKDMWEDVEHEIISDQKKLLVTNTDLRNATNTNSSSEEKIEGGGMTNSNVTTALQDKVKKEYALFYKLVVQINNDNTSYRLISNTSVITQAITEHYAFILKNNKTSKPTNVTVQRVVQLAEEEIVIRSENFTDNAKNIIVQNVSVEINTPNNNTRKSIHIAPGRAFYATGEIIDIRQHNISATKNNTKQIAKKEEQFGNKTIVFKSSSQIAMHSFNGYNTTKNSTWNNGTWNGTEWLNDTITLPRIKQIINMWEVKMYARQIRSNLLLTGNTENKTEVRGNMKDSKVVKIELVTKKVEK
>B.US.1997.105307_SGA_A15.EF593182
AEQWVKEETTTDKAYDTVVHTDNQVVLEVNNMWKNVEHEIISDQKKLLVTNTDVKNTTSN------NDMKAEMKNSNVTTNIRDKMQKEYALLYKLIVPIDPNNTSYRLISNTSVITQAVSEHYAFILKNDNKNTPKNVTVQKVVQLAEEEVVIRSENFTDNIKTMIVQNETIEINTPSNNTSKSIPIGPGRAFYTTDRIVDIRQHNISGAKNTTKQIVAKREQFPNKTIVFNSSSPIVTHSFNGYNTTQNSTWAWNNSNNTEGNSTTITLQRIKQIVNMWEVKMYARQIKLNLLLTG-NNNDTETRGNIKDSKVIKIKLITKKVEK
>B.US.2004.3405_C4.EF593188
TEKLVKDATTTDKAFDPVVHTDNQIKLEVNNMWQDVEHEIISDQKELLVTNTDVERNVTCTVTCDNSTMKGEIKNSNISTSIRDKIQKEYALFYKLVVPIDN-YTSYRLISNTSVIKQAVSQHYAFILKNDKENTPNNVTVQKVVQLAEGEVVVRSKNFTDNAKTIIVQNETVTINIPNNNTRKSIHIGPGRAFYAT-DIIDIRQHNVSKKDNNTRQIAGKEEQFKNKTIIFNPSSPIVQHTFNGYNSTQNSNWNGTG--SNSTADTNITLPRIKQIINMWKVKMYASQIRSNLLLTGDNNSDTETRGDMRDSKVVKIKLVTKKVEK
>B.US.2004.UNC4295_10.EF593270
TEEWVKEATTTDKGYDKVVHTDSQVVLAVENMWKNVEHEIVSDQKKLLVTNSDVNTNTANTVSKEIMMETGEMKNSNVTTNIRDKIKKEYALFYKLVVHIDDNNSTYRLTSNTSVITQAVSEHYAFILKNNKTNTSTNVTVQKVVQLAEEEIVIRSENFTNNAKIIIVQNVSVEINTPNNNTRRSITIGPGRAFYATGEIIDIRQHILNSTKNNTRQVARKREQY-NKTIAFNHSSPIVMHSFNGYNTTQNSTWYGNEEPNSTGRNGTITLPRIKQIINMWEVKMYARQISSNLMLLGDENRTTETRGDMRDSKVVKIELITKKVEK
>B.US.2003.Z35_C1.EF593298
AEQLIKEATTTDKGYSTVVHTDNQVVLEVNNMWKNVEHEIISDQKKLLVTNTNYEGNGN--YTTVQNNTIGEIKNSNVSSGIRDKVKKEYALFYSLIVPIDNDNTSYRLISNTSVITQAVSEHYTFILKNDKRNTPTNVTVQKVVQLAE-EVIIRSENFTDNAKTIIVQNESVVINTPNNNTRKGIHIGPGRAFFATGDIIDIRQNTISKSQNKTGQVVIKKEQFGNKTIVFNRSSPIVMHSFNGYNTTQNSTWYYNGWNNTEESNETITLPRIKQIINMWEVRMYARIIRSNLLLTTTESNDTEIRGNMRDSKVVQIEILTKKVEK
>B.US.1996.zp62615_p31.EF593303
AEQLVKEATTTDKAYDTKVHTDNQVVL-VNNMWKYVEHEIISDEKKLLVTNTDVPLNCTDKTNDWGKMEPGELKNSNIATSIRDKMQREYALLYKLIVSIDN-NTSYRLISNTSVITQAVSEHYAFILKNDKKNSPTNVTVQKVVQLAEDEVVIRSANFSNNAKTIIVQKTAVKINTPNNNTRKSIHIGPGGAFYAAGGIINIRQHNISRTDNITTQIVEKREQFGNKTIAFNQSSPIVMHSFNGYNSSKNSIWYANGNSDGANRTEVIILPRIKQIVNMWEVKMYARRIKSDLMLTGENATETETRGDMRDSKVVKIELVTKKVEK
>B.US.1998.zp9033_p5.EF593318
SKNLVKETNTTDKAYDTVVHTDNQIVLEVNNMWKNVEHEIISDQKKLLVANTDVEGRNET---NVTSTEKGEIKNSNVTTNIKNKMQKEYALFYKLIVPIDNNFTDYRLITNTSVITQAVSEHYAFILKKDKKNKPTNVTVQRVVQLAEEEIVIRSENFTDNAKTIIVQNETVVINTPNNNTRKSINIGPGRAFYATGDIIDIRQHNISEAKNNTRKVVTKREQFENKTIIFNSPSQIVFHTFNGYDTTKNSTWPWNGTGGDTNININITLPRIRQIVNMWEVKMYARQIRSNLLLTG-NNSTNETRGNMKDSKVVRIELVTERVEK
>B.TT.2001.01TT_CRC50069.EU839608
AEKLVKEATTTDQAYKEVVHTDNQVKLEVNNAWKNVEHEIISDQKKLLVTNTDTLRNNTAN--ITDGIEKGEIKNSNVTTGIRDKIQKEYSLFYKLVVQIDDNSSYYRLINNTSVITQAVSEHYAFILKNEKKNTPKNVTVQKVVQLAEKEVVIRSENFTNNAKTIIVQKEPVIINTPNNNTRRSVHIGPGSVFY-TGEIIDIRKYTLNVTENNTKQVVEKGEQFENKTIVFNQSSPIVMHSFNGYNTSQNSTWKNGTTTESSRNITLITLPRIKQIINMWAVKMYARPITVNLLLIGENDNNTEIRGNMKDSKVVKIELITKKVEK
>B.BR.2004.BREPM1070.FJ195086
TEQLVKEATTTDKAYDTVVHTDNQIVLGVNNMWKNVEHEVISDEKKLLVTKSDLIGNYS--NSSGIHNGKGEIQNSNITTGIQGKNRNEYALFYKLLVPIDNNRTSYMLINNTSVITQAVSEHYAFILKNDKKNTPTNVTVQRVVQLAEEEVVIRSENFTDNAKTIIVQNETVKINTPNNNTRKGIP-VVGRTLYATGAIIDIRQHNLSSSQNKTEQVVIKREQFGNKTIIFNPSPPIVMHSFNGYNTTNNSTWRSNGGTIGPDENGNITLPRIKQIINRWEVKIYARQISSNLLLTGNNTSNNETRGNMKDSKVVQIELITKKVEK
>B.US.2004.CR0068P.FJ469695
AEQLVKEATTTDKAYDTVVHTDNQVELKVNNMWKNVEHEVISDQKKLLVTNTDAINTNSSGNRTVEGEVQGDVKNSNITTDMRNKMQKEYALFYKLIVSTGEGNTSYRLISNTSVITRAVSEHYAFIIKNDKKNTLKNVTVQRVVQLAEEEIVIRSENFTDNVKTIIVQNESVEINTPNNNTRKSIHMGPGKAFYATGQIIDIRQHNISARKNKTKQIVIKREQFKNKTIIFKQSSPIVMHSFNGYNSTKNSTWRIN--ETQNNTDTIITLPRIKQIINMWEVKMYAQQIRSNLLLTAGNKSENETRGNMRDSKVVKIELVTKRVEK
>B.US.2003.L8107.FJ469739
ADQLVKEAITTDKTYDTVVHTDNQVVLEVNNMWKNVEQEIISDQKKLLVTDTDQLNITTN-NSSGLNSTEVEMKNSNITTNIRDKIQKEYALFYKLVVPIDGSNTSYRLISNTSVITQAVTDHYAFILKNNKTNTPTNVTVQRVVQLAEEEVIIRSENFTNNAKTILVQNESVVINTPNIKKARHIHIGPGRAFYATGSITDIRRQNISLTKNETRKIVDKREQFGNKTIIFNQSSPIVMHSFNGYNTTKNSTWTWNNELNNTEQDVIIPLPRIKQIVNLWEVKMYAQQIRSNVLLTGCNESQPETRGDMRDSKVVKIELLTRKVEK
>B.US.2003.PRLS04.FJ469755
AEQLVKEAITTDKTYDTVVHTDNQVVLQVNNMWKNVEHEIISDQKKLLVTNTDKLDNITSTNKSSREMMGGEMKNSNITSNIRDKMQKEYALFYKLVVPLDNDNTSYRLISNTSVLTQAVTDHYAFILKNNKTNTPTNVTVQRVVQLAEEEVIIRSENFTNNAKNIIVQNEPVLINTPNNNTRKSINIGPGRAFYATGDIIDIRQHNISRTENNVEKIVDKREQFENKTIIFNQSSPITMHSFNQYSTTQNSTWTGND-TAEGKGNGTLTLPRIRQIVNLWEVKMYASQINSKMILTGKQNNESETRGDMRDSKVVKIELVTRKVEK
>B.BE.2005.N2_DAY_1.FJ653242
AEQLVRDANTSDKAHDTVVHTDNQVVLAVNNMWKNVDHEIINDQKKLLVTNTDVNITSTNTSSSWKIVEKGEIKNSNITTSIKDKVQKEYALFYKLVVSIDNSSTSYRLISNTSVLTQAVTEHYAFIIKNDKRNTPTNVTVQKVVQLAEKEVVIRSENFTNNAKTIIVQNETVEIKTPSNNTRKSINIGPGRAFHVTGEIIDIRQHNISRTQNNTKRIAIKREQFGNKTIAFNRSSPIVMHSFNRYNTTPNITWNGTDTWNENSTDDTITLPRIRQIVNMWEVKMYARNITSNLLLTGANSNNTEIRGDMRDSKVVRIDLITRKVEK
>B.US.1997.ACTDM580208A1.GU562028
TEKLVEEATTTDKAYDTVVHTDNQVVLGVNNMWKNVEQEIISDQKKLLVTSTEVRKDTNTT--SSLGMMKEEMKNSNITTSIKDKMKKEYALFYSLVVPIDN--TSYRLINNTSVITQAVSEHYAFILKNNKTNKPTNVTVQRVVQLAEEETVIRFSNFSDNAKTIIVQNNSVEINTPNNNTRKSIPMGPGKAFYATGDIIDIRQHNLSREENNTSKIVIKREQFGNKTIVFKQASPIVMHSFNGYNSTQNSTWNVNSWNSTEESNDTIILPRIKQIINMWKVKMYARQIKSKILLTGNNTNETEVRGDMRDSKVVKIKLVTKKVEK
>B.US.2003.HDNDRPI032A4.GU562134
AQDLVKAANTTDKAYDTVVHTDNQVVLEVDNMWKNVEQEIISDQKKLLVTRTDLENVTNTNNRSIEGKMKGEIKNSNITTSIRDEVTKQYALFYRLVVPIDNNYTDYRLINNTSVITQAVSEHYAFILKNDNKNSPTNVTVQRVVQLAEKEVVIRSSNFSDNAKIIIVQNKSVEINTPNNNTRKSIPMGPGRAFYATEDIINIRQHNLSGVDMRTNQVSAKQEQFGNKTIVFNQSSSIVTHSFNGYNSSKN--WNSTHQQGNSTGNDTITLTRIKQIINMWEVKMYAKQIRSNILLTGNDTNKTEIRGDMRDSKVVKIELVTKKVEK
>B.US.1989.1989b2.HQ110664
AEQLVKEATTTDKAYDTVVHTDNQVVMAVENMWKNVEHEIISDQKKLLVTNTDEWGNFTNTNSSWGMMEKGEIKNSNISTNIRDKMQKEYALFYKLIVPIDNSYNSYRLISNTSVLTQAVTEHYAFILKNNKTNTPTNVTVQRVVQLAEEEVVIRSENFTNNAKIIIVQKEPVKINTPNNNTRKSIPMGPGRAFYTTGQIIDIRQHNISIANTNARQVVEKGEQFNKTEIVFANSSPIVTHSFNAYNTTQDSTWNNRTGLNNTGRNDTITLPRIKQIVNMWEVKMYAKNISSNLLLTGNGNDGNETRGDMRDSKVVKIELVTKKAEK
>B.US.2006.701010043_E_A1.HQ217019
AEQLVKEATTTDKGYDTVVHTDNQVVLGVNNMWDNVDHEIISDQKKLLVTNTDLRNATTKANSSEGKMEGGEIKNSNITTGIRDKVQKEYALFYNLVVPIEDDNTSYRLRSNTSVITQAVSEHYAFILKNNKTNKPTNVTVQRVVQLAEEEVVIRSANFTDNAKIIIVQNESVGINTPNNNTRKSIHIAPGSAFFATGEIIDIRQYNINRTKNDTHKVVEKREQFKNTTIDFKPSSPIVMHSFNGYNTTENSTWNANESNKTGSNDTTIILPRLRQIVNMWEVKMYARQIRSNLLLTGTNKTKTETRADMRDSKVVKIELISRKVEK
>B.US.2006.Z91_p1.HQ217967
KENLVKEATTTDKAYDTVVHTDNQVVLEVNNMWKNVEHEIISDQKKLLVTNTDYSGNVTTN--------EIEMKNSKITTSRRDKMQKEYALFYKLVVQTDSDNTSYRLISNTSVITQAVTEHYAFILKNDKKNTSTNVTVQRVVQLAEEEVVIRSENFTNNAKIIIVQNESVEINTPYNNTRKSIPMGPGKAFYATGEVIDIRQQTLNKTKDNTRQISRKEEQFGNAAIVFNQSSLIVMHSFNGYNTTQNSTWKNGTVNDTTGNDTHITLPRIKQIINMWQVKMYARQISLNLLLTGNGTNITEIRGDMRDNRVVKIELVTKKVEK
>B.CN.2004.CNE83_U.HQ699990
AENLVKDATTTDKAYDTVVHTDNQVVLGVNNMWKGVEHEIISDQKKVLVTNNNTVGNATDSSTTSSTTGGGEIKNSNVTTNIRTEG-RNYALFNALVVPIGEDNTSYILRHNTSVITQAVSEHYAFIIKNNKTDKPTNVTVQRVAQLAEEEVVIRSSNFTDNVKVIIVQNESVQINTPNNNTIKGIHLGQGRTWFTTGQIIDIRRHNISSAKTNTKQIAEKRKQFEEKTIIFTQSSPIVMHSFNGYDTSQNNIWFNSTTWNNTTGDSNITLPRIKQIVNMWGVKMYAKQIKSNLLLTGNVSNTSETRGDMKDSKVVKIELVTKKVEK
>B.TH.2004.04TH317223.JN248321
TNNLVKEATTTDKAYMTVVHTDNQIFLTVNNMWKDVEQEIISDQKKLLVTNTDVTNNNSSTSSSMGKMDKGEIKNSNVTTGIRDKIQREYALFYKLVVPIDKDNTSYILMNNTSVITQAVSEHYAFIVKNDKKNTKKNVTVQRVVQLSEEEVVIRSENFTDNAKIIIVQNESIVINTPNNNTRKSIHIAPGRAFYTTGEIINIRQHNISRTKNDTRQIVTKREQFGNKTITFNHSSPIVMHSFNGYNTSQNSTWLFNSSTEGSNGTKDIVLPKIKQIINMWEVKMYARLIKSNLLLTGNDTNQTEVRGDMRDSKVVKIELVTKRVEK
>B.TH.2004.04TH808998.JN248335
AENLVKDASTTDKAYDTVVHTDNQVVLGVNNMWKDVEQEIINDQKKLLVTNNDLRNTTTNT----SIEEKVEIKNSNITTSIKTKV-RDYAFFYNSIVQIDKNYTQYRLINNTSVITQAVSEHYTFLLKNDEKNTPTNVTVQRVVQLAEEDVVIRSRNFTDNTKIIIIQNESIVINTPNNNTRKSIPLGPGKAWFATGEIIDIRQHNLSSIKNATKRITAKREQFGNKTIIFNQSAPTVVHSFNGYNTSQNSTWYANGTGNNTIKNGTITLPRIRQIINMWEVKMYAKLIRSNILLTGETTNTTETRTDMRDSKVVKIELVTKKVEK
>B.US.1997.4012_C11.JN562755
TKEMVKEAATTDKAYDTVVHTDNQVLLEVNNMWKNVEHEIISDQKKLLVTNTDLNNTNDTNTNGGKLMEKGEMKNSNITTNIRDKRQKEYALFYKLVVPIDDDNTSYRLISNTSVITQAISEHYAFIIKNNKTNKPTNVTVQRVVQLAEEEVIIRSDNFTDNAKTIIVQKEAVEINIPNNNTRKSIHITPGKAFYATGDIINIRQHNISEKNNNTKQIVTKREQFGNKTIVFNQSSPIVMHTFNGYDTTQNSTWNGTEESNDTESNITLTLPRIKQIVNMWEVKMYARIISSNLLLVGETNNGTEVRGNMKDSKVVKIELVTKKVEK
>B.US.1997.5003_C18.JN562770
ADKLVKEADTTDKAHDTVVHTDNQVVLEVTNMWKNVEHEIINDQKKLLVTNTDLRNVTNATDSSGRTMEEGEIKNSNITTSRRGKMQREYAFFYKLVIPIDNDNTSYRLISNTSVITQAVSEHYTFIIKNDKKNTPTNVTVQRVVQLAEEEVVIRSANFTDNTKIIIVHNESVEINTPHNNTRKSINIGPGRALYTTGAITDIRQHSISRTKNDTKQVVTKREQYKNKTIVFNQSSPIVMHSFNGYNLTQNSTWTWNGGLNNTEGNDTIILPRIKQIINMWEVKMYAGPIKVNLLLTGNQTSTTEIRGDMRDSKVVKVELITKKVEK
>B.US.2004.A1G4118D4.JQ251015
ADNLVKEATTTDKAYDTVVHTDSQVVLEVNNIWKNVEHEIISDQKKLLVSNTDLGNDTNINNSSIGNIEKGEIKNSNISTNIKNKVEKQHALFYKLVVPIDN--TSYRLISNTSVITQAVSEHFAFLLKNDKKNTPKNVTVQRVVQLAEEEVVIRSENFTNNARTIIVQNETVEINTPNNNTRRSITIGPGKAFYAT-NIVDIRQYNISKAKEKTKQVADKKEQFKSRTIIFNQSSSIVLHSFNGYNTTGNSTWNN--ETKGSNNTETIILPRIKQIINMWKVKMYASLIRSNLLLTGSDSNRSEIRGDMRDSKVVKIELVTKKVEK
>B.FR.1994.PIH309.AF041132
TEKLVKEADTTDKAYDTVVHTDNRIELKVENMWKNVEHEIISDQKRLLVTNIDVKANSTNTNSDGGMMEQGEIKNSNITTNIRGRMQKEYALFYRLVVPIEDDNTSYRLISNTSVITQAVTEHYAFILKRDNKNKQNNVTVQRVVQLAEEEIVIRSDNFTDNAKTIIVQNKSVEINTPNNNTRRGIQIGPGRAFYATGDIIDIRQHDVSGATEETKQIARKREQFENKTIVFNQSSPVVMHSVNGYNTAQNSTWNTESNKTKGNDNDTITLPRIRQIINMWEVKMYAAQIRVNLLLTGMNNETTEIRGDMRDSKVVKIELVTKKVEK
>B.KR.1996.KR5058_K1.AJ417411
TGGLVKEAVTTDKAYDTVVHIDNQVRLVVDNMWKSVEHAIISDQKKLLVTNSNVKKNETSANSSGEMMDKGGMKNSNVTTNIGNKMKKEYALFYELVVQIDN--TSYTLKNNSSIITQAVSEHYTFILQNDGKNTPSNVTVQRVVQLAEGEVVIRSENFTNNAKTIIVQNASVEINTPNNNTRKSIHIGPGSTIYATGDIIDIRQHNISGAKENTRQLAIKREKFENRTIAFKQSSPIEMHSFNGYNTTQNSTWNSNSTWNSTERNDTITLPRIKQIINRWEVKMYARQIRSNLLLTGNETNETEIRGDMRDSKVVKIELITKRVEK
>B.US.1995.5768_4.AY835435
ADKLVKETTTTDRAYDTVVHTDNQVVLGVNNMWKNVEHEIISDQKRLLVTNIDYYGNTTNSNSSETMMEKGEIKNSNITTRLKDKMQKEYALFYKYIVPIDNNATSYRLTSNTSVITQAVSEHYAFILKNDKKNTPKNVTVQKVVQLAEEEVMIRSENFTDNAKTIIVQNETVEINTPNNNTRKSIHMGPGKVFYTTGEIIDIRQHNINRAKNNTIKIVEKRVKF-NKTISFKQSSPIEMHSFNGYNTTQNSTWFNNANSNVTEGSENITLPRIRQIVNMWEVKMYAQQIRSNLLLTGSSNTSEEVRGNMRDSKVVKIELITKKVEK
>B.US.2004.H23v1ed9_3.DQ410284
-ENLVREANTTDKAYDTVVHTDNRVDLIVNDMWKNVEHEIISDQKKLLVTNTDLKNATNTNNSSGRMMEKEEMKNSNITTNIRDKVQKEYALLYKLIVPIEGDNTSYRLISNTSVITQAVSEHYAFILKKDKKNTPKQVTVQRVVQLAEEEVVIKSANITDNAKNIIVHNVSVQMNTPSNNTRKGIHIGPGRAFYATENIIDIRKHNISRKSNDTKNIVRKEEEFKNKTIVFKQSSPITMLSFNGYNSTQNSTWNKTRSTGSTTGNETITLPRIKQIINMWEVKMYARQIRSNLILTGNNTNNIEIRGEMRDNKVVRIELITKKVEK
>B.TT.2001.TT112PC_DUK50127_1H3.EF593260
DEQLVKETTTTDKAYDTVVHTDNQVVLGVNNMWKNVDHEIISDQKKLLVTNIDINTNGTNS-NSWDKVERGEIKNSNITTDIKESV-RGYSLFNKLVIPIEDSHSNYRLINNTSVITQAVSDHYAFILKNNKTNKPKNVTVQKVVQLAEEEVIIRSENFTENTKIIIVQNETVTINTPNNNTRKSIHMGPGKAFY-TGDIIDIRQHNLSRTQNNTKRVVEKREQFGNKTIIFNQSTVIVMHSFNGYNTTQNSTWNISSWNDTGGTDSNITLPRIKQIINMWQVRMYARQIRTNLLLTGTTNNNTEIRGNMKDSKVVKIELVTKKVER
>B.TT.1998.TT28P_IHV42011_2C7.EF593264
TEQLVKEATTTDKAYDTVVHTDNQVVLEVNNMWKNVEHEIISDEKKLLVTNTDDLNNLNTTNSSWEKVEKGEIKNSNVTTSIRDKITKEHALFYRLVIPIDSTYSSYTLINNTSVIKQAVSEHYAFILKNDKKNTQKNVTVQRVVQLAEEDIVIRSENFTNNAKTIIVQNNSVVINTPNNNTRKSIHIGQGAAFF-TGEIIDIRQHNISRANTNTKQIVRKKEQFRNATTIDFQSSIITTHTFNGYNTTQNSTWNNSTGIDESGDDDNITLPRIKQIINMWQVKMYARQISSNLLLTGGNSSNNETRGDMRDSKVVKIELVTKKVEK
>B.CN.2004.CNHLJBM04020.EU131789
AENLVKEATTTDKAYETPIHTDNQVVLGVNNMWKDVEHEIINDQTKLLVTNTKLDTNSTSSNDTNSMMEGGGMKNSNITTSTNARV-RDYALFHKLIEPMDNNTNSYRIINNTSIITRAVSEHYTFILKNNKTNTPTNVTVQRVVQLAEEEVVIRSSNFSDNAKVIIVQKEYVEINTPNNNTRKSIHLGPGQALYATGQIIDIRQHNISGEENNTEQIVKKRVQFGNSTIIFNQSAPIVMHSFNGYNTSQNSTWDRNSSNTTGHNNSTITLPRIKQIVNRWEVKMYASLIRSKLLLTGTIENTTEIRGDMRDSKVVQIELVTKKVEK
>B.NL.2002.patient_E_129_1.HQ386210
TEDTVKEATTTDKAYSTAVHTDNQIAL-VNNMWKNVEHEIISDQKKLLVTNTDLRNDTNTTANNWERMEGGEIKNSNITTSIKDKMKKEYALLYKLLVPIENNNTSYRLISNTSVITQAVTEHYAFILKRDKKNTPNDVTVQRAVQLAEEEVVIRSANFTDNLKNIIVQNVSVAINTPNNNTRKSINIGPGRAWYATGEIIEIRKYNLSRAENNTTQIVIKREQFGNKTIRFQPSSLIVTHSFNGYNTTQNSTWLSNGSIGTNNSNENITLPRIRQIINRWEVKMYAGQIRSNMILTGNETNGTETRGDMKDSKVVKIELVTKKVEK
>B.US.2006.502_0961_RH08.JF320011
SENLVKEATTTDKAYETVVHTDNQVVLVVNNMWKNVDHEIISDQKKLLVTNTDYVGNATTTATTPTPTDRGEIKNSNITTNIRDKMQKEYALFYKLVVPIDNSNIRYRLINNTSVITQALSEHYAFILKNEKRNTSKNVTVQKVVQLAEEEVVIRSENFSDNAKTIIVQNESVVINTPNNNTRKGIHIGPGAAFYATGDIIDIRQHNLSRAQNKTEQVAIKKEQFNKTVIVFNRSSPIVMHSFNGYNTTQNHTWNST--NDTWNGTETITLPRIKQIINMWEVKMYARQINSNLLLTGNTTNTTEIRGNMKDSKVVKIELVTKKVEK
>B.JP.1986.JH32.M21138
AEQLVKEAATTDKAYDTVVHTDNQVVLEVKNMWKNVEHEIISDQKKLLVTNIDWGNDTSPNSSGGEKMEKGEMKNSNITTSIRDKVQKEHALFYKHVVPINNNSTRYRLISNTSVITQAISEHYAFIIKNDKKNTPTNVTVQKVVQLAEEEVVIRSENFTDNAKTIIVQKEPVVINTPSKTTRRRIHIGPGRAFYTTKQIADLRQHNINRARNATKQIVGKRKQFVNKTIVFNRSSPIVMHSFNGYNSTQNSTWLSNSGSNNTGGNDTITLPRIKQIINMWEVKMYAEQIRSNLLLTGDNQNETETRGNMRDSKVVKIELVTKKVEK
>B.US.1992.92US657_1_301657_1.U04908
EENLVKEADTTDKAYGTVVHTDNQMVLGVNNIWKNVEHEIISDQKKLLVTNTNYVKIDTNAVYNWEKMEEGEIKNSNVTTAIRDKVQKEYALFYKLVVPIEEGNTSYRLINNTSIITQAVTEHYAFILKNNKTNKPTNVTVQRVVQLAEKEVILRSENFTNNAKTIIVQNETIKINTPNNNTRKGIHIGPGRAFYTTGEVINIRQHNISSTDGKTEKVVEKRKQFGNKTIVFNHSSPIVMHSFNGYNTTQNSTWYRNGNGTEGLNDTIITLPRIKQIINMWEVKMYAKQISSNLLLTGGTENETEIRGDMRDSKVVKIELVTRKVEK
>B.JP.1988.03.AB588207
AEQLVKEATTTDKAYDTVVHTDNQVVLAVYNMWKDVEHEIISDQKKLLVTNSDNVENVTITTNGSLKIEKGEIKNSNITTSIKDKVQKGYALFYRLVVPIDDTNTSYRLINNTSAITQAVSEHYAFIIKNNKTNTPKNVTVQRVVQLAEEEIVIRSANFSDNAKIIIVHNESVQINTPNNNTRKGIHMGPGGAFYTTGEITDIRQHNLSITQNNTEQVAEKREQF-NKTIVFNHSSPIVMHSFNGYDTSRNSTWNETTGLNITGENDTITIPRIKQIINMWEVKMYASVIRSNLLLTGNGSNTTEIRIDMRDSKVVKLELITKKVEK
>B.JP.2005.DR6657.AB588243
TENLVKEATTTDKAYDTAVHTDNQVVLEVDNMWKYVEHEIISDQKKLLVTNTNYNNNTNTNAHSWGKIVNEEVKNSNITTNIRDKVQTEYALFYKVVVQIDNNNTRYRLMNNTSVITQAISEHYAFIIKKDKKNTPKNVTVQRVVQLAEEEVVLRSENFTNNAKTIIVQNESVVINTPNNNTRRGIPMGPGKALYTT-EITNIRQHNISRAENKTEKIVEKGEQFEKTKIAFNHSSPIVVHTFNGYNTTQNSTWHWNQTEGLNNTEDKITLPKIKQIINMWKVKIYARVIRANLLLTGDENRTTETRGDMRDSKVVKIELVTKKVEK
>B.AU.1996.MBCC98.AF042104
ADKLVREAATTDKAYDTMVHTDNQVVLGVNNMWKNVEHEIISDQKKLLVSNTDYVGNATNTSSSEEAMERGEIKNSNVTTSMRDKVQKEYAFFYKLVVPIDNNNTSYRLISNTSVITQAISEHYAFLLKNNKTNKPTYVTVQKVVQLAEEEVVIRSDNFTDNAKTIIVQRDPVQINTPANNTRESIHIGPGRAFYAT-DIIDIRQHNSSRAEIKTQQVVTKKKQFGNKTIVFNPSSPIVMHIFNGYNSTQNSIWKNDTNSTWDDTAGHITLPRIKHIVNMWEVKMYARQIRTNMLLTGDNANGTETRGDMRDCRVVKIELITKKVEK
>B.TT.1994.QH0705_M.AF277066
AGQLVKETTTTDKAYDPVVHTDNQVVLEVNNMWKNVDHEIISDQKELLVTNTDVPGKGNETTSSWERVEDGEIKNSNTTTGIRGRV-QEYSFFNKLVMPINNNDSSYRLINNTSVIKQAVSEHYAFILRNNKTNTPANVTVQKVVQLAEEGVVIRSENFSDNAKTLIVQSKSVVINTPNNNTRKSIHLGAGRALY-TGEIIDIRQHNLSRADKEANQTVKKREQFGNKTVVFNQSSVIVMHSFNRYNTIQNSTWNVTDGKNDTGETVNITLPRIKQIINM-RVKMYARQIRANLLLTGNKTNDTETRGDMRDSKVVKIELITKKVEK
>B.AU.1995.C92.AF538307
AEKLVKEATTTDKAYGTVVHTDNQVELKLNNMWKDVEHEIISDQKKLLVTNTDVNTNTTTNSSVKLELEKGEIKNSYTTTSITDKYQKVYALFYKLVVPIDDTNTSYRLISNTSVITQAVSEHYAFILKNDKKNTPKNVTVQRVVQLAEEEVVIRSSNFSDNTRNIIVQKDAVNITMPSNNTRKSISIGPGRAFDATGEIIDIRRHNLSRQDNNTKQIHSKREQFGNKTIVFNHSSPIVMHSFNGYDSTQNSTWHNSTNNKESNSTDPITLPRIKQNINMWEVKMYARQIKSNLILTGTDNNNTETRGNMKDSKVVKIELVTKRVEK
>B.GB.1997.CW012.AJ418495
TEKLVKEATTTDKAYDKVVHTDNQVELKVNNMWKNVNHEIISDQKKLLVTNTDELKNATFRNSSWEKMEKGEIKNSNITTSMKDKVQKTYALFYKLVVPINGNTTSYRLISNTSAVTQAVSEHYAFILKNNKTNTPTNVTVQRVVQLAEEDVVIRSENISDNAKTIIVQKEAVEINTLNNNTRKSIHMGPGRAFFATGEIIDIRQHNISTTKNKTGQVVKKREHF-NRTIAFNRSSPIVMHSFNGYNTTKNSTWQNETSINITDIGENITLPRIKQIINLWGVKMYAQQISSNLLLTGNETNRTETRGNMRDSKVVKIELVTKKVEK
>B.IT.1996.PVO_4.AY835444
EEKLVKEATTTDKAYNTVVHTDNQVGLEVNNMWKNVEHEIISDQKKLLVTNSDLRNATNTTSRVIKKEMMGEVKNSNVTTDIRDRMQKVYALFYRPVVPIQDNNTTYRLISNTSVITQAISEHYTFILKNDKKNSPTNVTVQRVVQRAEEEVIIRSENFTNNAKTIIVQNKTVEINTPNNNTRKSISIGPGRAFYATGDIIDIRQHNLSRAENKTKYISTKREQFGNKTIIFNGSSPIVTHSFNGYNTTKNSTWDANGGCDESDGNNTITLPRIKQIVNMWEVKMYAKLIKTNLLLTG-ANNTNETRGDMRDSKVVQIELITRRVEK
>B.IT.1995.TRO_11.AY835445
QGQLVKDASTTDKAYDTVVHTDNQVVLGVNNMWKNVDHEIISDQKKLLVTNTDNITNTNTNTHSYNNSLEGEMKNSNITAGIRDKVKKEYALFYKLVVPIEENKTTYRLRSNTSVITQAVTEHYAFILKNDKKNTPTNVTVQRVVQLAEEEVVIRSENFTNNAKTIIVQNESIAINTPNNNTRRSIHIGPGRAFYATGDIIDIRQHNISRTENSTRQIVTKREQLGNKTIIFNQSSTITMHSFNGYNTTKNSTWNGNNTTESDSTGENITLPRIKQIINLWEVKMYAKQISSNLLLTGNNSSGPETRGNMKDSKVIKIELVTRKVEK
>B.BR.2002.02BR011.DQ358809
-QQLVKEATTTNKAYDTVVHTDNQVVLEVNNMWKNVEHEIISDQKKLLVTNTDVNKKNGTSTKDWEKMKEGEIKNSNATTSIRDKVRKEYALFYRLVAPMKTDNTSYTLINNTSVITQAVSEHYAFILKNDKKNTPTNVTVQRVVQLAEEEVVIRSENFTNNAKTIIVQNESVQINSPNNNTRKSIHIGPGRAFYATGDIIDIRQHNLSTEQEKTKQIDTKKEQF-NKTIIFNQSSPIVMHSFTGYNTTKNSTWNDNSSTEEPENSAIIILPIIQLIINRWEVKMYAKIISSNLLLTGNNSETNETRGDMRDSKVVKIELVTKKVEK
>B.US.1997.6306805_SGA_A18.EF593202
TENLVKEANTTDKAYDTVVHTDNQVELKVNNMWKHVEHEIISDQKKLLVTNTDLKNNSTDL--TTLNVNRGEMANSNITTSIRDKVTREYALFYRVVVPIGNDNTSYRLINNTSVITQATSEHYAFILKRDNKNTPTNVTVQKVVQLAEGEVMIRSENLTNNAKTIIVQKESVEINTPNNNTRKSIHIGPGRAFYATGEIIDIRQHNISRKKNDTAQIAIKGEQFKNKTIVFNQSSPIVLHSFNGYNTTKNSTWVNGTNDTEESNSTEITLPRIKQIINMWEVKMYARQIRSNLLLTGVDKNDTEIREDMKNSKVVQIELVTRKVEK
>B.US.1998.903208_SGA_B15.EF593210
-AKKVKEATTTDKAYDTVVHTDNQIVLGVNNMWKNVEHEIISDQKKLLVTNNNVNTNNTNNISDWEKMETGEMKNSNVTTSIRDKIKKEYALFYKLVVPLENNITNYRLINNTSVITQAVSEHYAFILKNSKTNSPTNVTVQRVVQLAEEEIVIRSENITDNAKTIIVQNEAVEINTPNNNTRKSIHIGPGRAFYATGDIINIRQHNISKARNETGQIVAKEEQFPNKTIIFNHSSPIVTHSFNGYNTTPNSTWNNTRDDYPTGGEQNITLQRIKQIINMWGVKMYARQIRSNLLLTGRDQNGTETRGNMRDSKVVKIEL-TAKVEK
>B.US.1996.zp61792_p68.EF593301
ADKLVKEATTTDKAYDTVVHTDNQVVLGVNNMWKDVEHEIISDQKKLLVTNNDVNNNSTINSHSGGKIERGEIKNSNVTTNIKNKLQKEYALFYKLLVPTDDNNSSYRLIHNTSVITQAVSEHYAFILKKDRNTKQKNVTVQRVVQLAEDGVVIRSANITDNTKTIIVQKEAVEINTPNNNTRKSITIGPGRAFWTTGGIIDIRQHNLSSTKNNTRQIATKREQFGNKTIVFNQSSQIVMHTFNGYSTTQNSTWIANKGNDTGGSNGTITLPRIKQIVNMWEVKMYAEQIRSNLLLLGGTGNMTEIRGDMRDSKVVKIELVTKKVEK
>B.US.2004.CR0080N.FJ469697
TEQLVKEANTTDKAYETVVHTDNQVVLGVNNMWTNVEHEIISDQKKLLVTNSNATITTPTNTNSSLKIVEGEIKNSNVTTDIRDKTKKEYALFYKLVVPIDNNNTSYKLVSNTSVITQATSEHYAFILKNDKKNTPTNVTVQRVVQLAEEEVVIRSENFTKNEKIIIVQNQSVEINTPSNNTRRSIHIGPGRAFYTTGEIIDIRQHNISRTKNNTEQVAKKREQFGNKTIVFNQSSPIVRHNFNGYDTTQNSTWNDTEDKGNTEGNEPIILPRIKQFINMWAVKMYARLIRSNLLLTGNETNTTETRQNMRDSRIVKIELVTKKVEK
>B.US.2002.F797.FJ469737
-TDLVKETTTTDKAYDTIVHTDNQVMLKVNNMWKNVEHEIISDQKKLLVTDTDVGNTTNITSMSEGMMEKGEIKNSNVTTPIRDKVQKEYALFYKLVVPINRNNTRFRLISNSSVITQAVSEHYAFILKKDKKNTPKNVTVQKVVQLAEEGVVIRSSNFSDNTKTIIVQTEAVEINTPNNTTRKGIRIGPGRAVYATEKIIDIRKHNISREKNNTGQIVVKREQFKNRTIVFNQSSPIVTHSFNGYNTTRNSTWIGT--NSTWNDTDIITLPRIKQIVNMWEVKMYASQIRSNLLLTGQTENNTETRGDMRDSKVVRIELVTTKVEK
>B.US.2005.1508_A2.HQ216702
TENLVKEATTTDKAYDIVVHTDNQIILEVNNMWKSVEHEIISDQKKLLVTNTDLRNETNPINATIRIEEKGEIKNSNITTRIKDKRQEEYAFFYKLIIPLDDDNSSYRLISNTSVITQAVSEHYTFLLKKDKKNTPRNVTVQRVVQLAEEEVVIRSANFTDNVKTIIVQKEAVEINTPNNNTRKSIHIGPGRAFYTTGKIIDIRQHNISRATNNTEQIVKKREQFENKTIVFNPSSPIVAHSFNGYNSTQSSTWPWNINSTWDRNDTNITLPRIKQIVNMWEVKMYAEQIRSNLLLTGNGKNDTEIRGDMRDSKVVKIELVTKKVEK
>B.US.2006.502_0227_FL05.JF320036
TEKLVKEATTTEKAYDTVVHTDNQVVLEVNNMWKNVDHEIISDQKKLLVTNTDYLNNTTKTTSSGEKMEQGEIKNSNITTNIGDKRQKEYALFYKLVVPIDKDNTSYRLINNTSVITQAVSEHYAFILKNNKTNTPHNVTVQRVVQLAEEDVVIRSENFTNNAKIIIVQNESVQIDIPNNNTRKGIHIGPGSAFYTTGEIINIRQHNISEGKNNTKQIAEKREQFGNKTIVFNQSSLIVTHSFNGYNTTQNSTQLFNSNSTEGLNTKNITLQRIKQIINMWQVKMYARPIKINLLLTGSRANETETRGDMRDSKVVKIKLVTKKVEK
>B.US.2005.05US_SAJ_NVS12.JF689852
-EKLVKEATTTDKAYDTVVHTDNQVVLKVNNMWKNVEHEIISDQKKLLVTNTDWGNATNATNSGEGMMEGGEIKKSNITTSIRDKVHEEHALFYKLVIPIEGDNTSYRLISNTSVITQAVSEHYAFILKNDKENTQKNVTVQRVIQLAEGEVVVKSDNLTDNIKNIIVKNETVEMNTPGNNTRRSINIGPGRAFYATGEIIDIRQHNISRGKNDTKRIVIERKQFKSKTIVFTQSSPITMLSFNGYNSAQNSTWNSTWEPNHTKGNGTITIPRIKQIINMWEVKMYARQIRSNLLLTGDGDNTTETRGDMRDSKVVKIELVTKKVGK
>B.AU.1999.1182.AF538303
ADQWVKETTTTDKAYDTVVHTDNQVVLEVNNMWKNVEHEIISDQKKLLVTNTDVKNDTSTNGMGGKMMEVGEIKNSNITTNIRDKVKKEYATFYKVVVQKDNDNTSYRLTKDTSVITQAVSEHYAFILKNDKKNTPKNVTVQRVVQLAEKEIVLRSEDFTNNVKTIIVQNESIEINTPNNNTSKSIHLGPGRAFYATGDIIDIRKHSLNRTQNNTKQIVAKREKFENRTMIFNQSSPIVMHSFNGYYSTGNSTWHNSTKSNSTGGNDTITLPRIKQIINLWEVKMYAREIRTNLLLTGAENKENETRGDMRDSKVVQIELVTERVEK
>B.NL.1999.671_99T12.AY423381
TGNLVKEATTTDKAYETVVHTDNQLVLEVNNMWKNVEHEIISDEKKLLVTNTNVNITSSNNNNSNLEQMTREIKNSNVTTTIRNKRQREFALLSKLIVPIDNDSYSYMLINNTSVITQAVSQHYTFILKNDKKNTPKNVTVQRVVQLAEEEVVIRSKNFTDNTKTIIVQRESVEINTPNNNTRKSIHIGPGRAFYATGEIIDIRQHNLSRAKNDTNQIVIKRELYKNKTIVFNPSSPIVMHSFNGYNTTQNSTWDVNAGNGTTESNSTITLSRIKQIINRWEVKMYAEQISSNLLLTGKNESNTEIRGDMRDSKVVKIELVTKKVEK
>B.US.1994.94US_33931N.AY713410
EEQLVKEATTTDKAYDKTVHTDSQVRLEVNNMWKDVEQEIISDQKKILVTNTNVQSATNST--IEEAMKGGEIKNSNITTRRKDKLKTEYALFYKLVVPIDKDNTSYTLINNNSVITQAVSEHYAFILKRDKKNTPTNVTVQRVVQLAEEEVVIRSENFTNNAKTIIVQNKSVKINTPNNNTRKGIHMGPGRAFYATGTIIDIRQHNISKAEDDTKQIVIKREQFGNKTIIFNQSSPIVMHSFNGYNTTQNSTWNSTWGNGTQGNTGNITLPRIKQIINRWEVKMYAEKIRSNLLLTGNETNNTETRGDMKDSKVVKIELVTKKVEK
>B.FR.1992.92FR_BX08.AY713411
ADQLVKDATTTDKAYDKVVHTDNQVVLGVNNMGKNVEHEIISDQKKLLVTNTELKN------STDTNLGTQEMKNSNITTSVRNKMKREYALFYSLIVPIDNDNTRYRLRSNTSIITQAVSEHFAFILKNNKTNTPTNVTVQRVVQLAEEEVVIRSENFTNNAKTIIVQNESVEINTPNNNTRKSIHIGPGRAFYTTGDIIDIRQHNISRTNTNTKRVAEKREKFNNTTIVFNQSSPIVMHSFNGYNTTQNSTWNETN-SEGNITSGTITLPRIKQIINMWEVKMYAGQIKLNLLLTGNSSSGKEIRGDMRDSKVVKIELITKKVEK
>B.KR.2004.04KYR8.DQ295196
VEPLVKEATTTDKAYDTVVHIDNQVVLEVNNMWENVEHEIISDQKKLLVTNSNYVKNDTNTDTTKGVREEGELKNSNVTTSIRNKMKQEYALFYKLVEQIDN--TSYTLINNSSVITQAVSEHYTFILQNDKKNTPSNVTVQRVVQLAEEEIVIRSENFTNNAKTIIVQNASVEINTPNNNTRRGIHIGLGRTFYATGEIVNIRQHNINKTKDNTRQLVIKKEQVGNKTIAFDQPSPIVMHSFNGYNTSQNRAWNGSERSNNTEGNTTITLPRIKQIINRWEVKMYASQIRSNLLLTGETENGTEIRGNMRDSKVVKIELITRKVEK
>B.US.2004.H25v1ed3_3.DQ410325
EEGLVKEATTTDKAYKKVVHTDNQVVLGVNNMWKNVEHEIISDQKKLLVTNADVRNDTNLGNSSWGQIENGQIYNSNITTSVRDKVQKESALFYKLIVPIEDNNSTYRLVSNTSVLTQAISEHYTFIIKNDKKNTPTNVTVQKVVQLAEEEVVIRSENFTNNAKTIIVQNTSVEINTPNNNTRKSIHIAPGSAFYATGDIIDIRQHNISERQNNTKLVAAKKEQFGNNTIIFQPSSPIATHSFNGYNTTKT--WNSTKESNNTEGNSTITLPRIKQIINMWEVKMYAKQIKSHLLLTGSTNRTTEIRGDMRDSKVVRIELITKKVEK
>B.US.1995.PRB93106_SGA_TC5.EF593231
ADKLVKEATTTDKSYDTAVHTDSQVELEVNNMWKNVEHEIISDQKKLLVTKTNLNATNTS-----GTVERAEMKNSNITTSLRDKVQREYALLYKLIVPIDNNTTNYRLISNTSTITQAVSEHYAFLLKKDKRNKQNNVTVQKVVQLAEEEVVIRSDNFSDNAKTIIVQKDYVEINTPNNNTRKGIHIGPGKAFYTTGEIINIRQHNISRGKNNTKQIVEKRNQFGNKTIVFNQSSPIVTHSFNGYNTTQNSTWPWN-VTEESNSTDNITLPRIKQIVNMWEVKMYARPIRSNLLLTGNTINGTEIRGDMRDSKVVKIELVTKKVEK
>B.US.2001.SMRE_SGA_C2.EF593254
QNKTVKEATTTDKAYDTMVHTDNQVKLEVNNMWKDVDHEIISDQKKLLVTNTDRLNNSTVNNSSWGKMEPGEIKNSNVTHSIRDKISKEYALFYKLIVPIDNDNASYRLISNTSVITQAVSEHYAFILKNNKTSKPTNVTVQRVVQLAEEDLVIRSENFSNNAKIIIVQKEPVEINTPNNNTRRSINIGPGRAFYAHGDIIDIRQHNISAEKNKTKQIADKREQYGNKTISFNQSSPIVMHSFTGYNTTKNSSWNGNDDTEEVNSTISITLPRIKQIINMWEVKMYAKQIRSNLLLTGATENTTEIRGNMRDSKVVKIELVTRKTEK
>B.US.1991.SUMAd5_SGA_A22.EF593255
TENLVKEATTTDKAYDTVVHTDNQVVLEVNNMWKNVEHEIISDQQRLLVTNTDYVKNVTNASTNATSSEGGEMKNSNVTTNMRDKKQKEYALFYNLIVQIDNANNSYRLISNTSVITQAVSEHYAFILRNDKKNTPTNVTVQRVVQLAEEEVVIRSKNFTNNANIIIVQNDSVEINTPNNNTRKSIPIGPGRAFYTTGEIIDIRQHNISKSKNDTQQIVKKREQFKNKTIVFTHSSPIV-HSFNGYNTTQNSTWYINNGAKGSDNTDTIKLPRIKQIINMWEVKMYARQIRSNLILTGDTNNDTEVRGDMRDSKVVKIELVTKKVEK
>B.TT.1999.TT34P_CRC04276_8D1.EF593267
AEELVKEANTTDKAYKTVVHTDNQVVLGVNNMWKNVDHEIISDQKKLLVTNTDVWGNSNSSSSSWDKVEKGEIKNSNISTITRGKV-NEYSLFYKLVIPIGNNFSNYRLINNTSVIKQAVSEHYAFILKNDKKNTPTNVTVQKVVQLAEEEVVIRSENFTNNARTIIVQNESVAINTPNNNTRRGIHVGPGQALY-TGDIIDIRQHNISGVQNNTKLTVTKGEQFGNRTIVFNQSSVIVMHSFNGYNTTKNSTWHANGRNDTGGSNDTIILPRIKQIINMWKVKIYARQIREKLLLTGDDNRTTEIRGDMRDSKVVKIELITKRVEK
>B.US.1998.zp9025_p9.EF593312
TEQLVKEATTTDKAYSTKVHTDNQVVLEVNNMGKNVEHEIISDQKKLLVTNTELNDTNTTANSSGRVIEDKEIKNSNVTTSIRDKVQREYAFFNKFIVPIDNSNDSYRLISNTSVITQAVSEHYTFIIKNDKKNTPKNVTVQRVVQLAEEEIVIRSENFTNNAKTILVQNESVAINTPNNNTRKSTPIGPGRAFYATGEVIDIRRHNISKEENKTNRVARKREQF-NKTIVFNQSSPIVMHSFNGYNSTQNSTWYGNETGGTNDTIGNITLPRIRQIINMWEVKMYARQISSKLLLTGNETNTTETRGDMRDSKVVKIELITKKVEK
>B.CY.2005.CY055.FJ388904
KENMVKEATTTDQAYNTAVHTDNQVVLKVYNMWKNVEQEIISNQKKLLVTNTDVKNRTITNNSTIKTGMEGEIKNSNVTKSIGNKLHKEYALFYRSVVQIEDTNQTYTLTNNTSVITQAVTEHYTFILKNDKKNTPENVTVQKVVQLAEEEVVIRSENFTDNAKTIIVQNETVKINTPNNNTRKSISIGPGRAFYATGDIIDIRQHNISSKQNVTTHVKEKKEQF-DKTIIFITSSHIVVQSFNGFCTTGNWNFTGN------NTNHTTTLPRIRQIVNRWEVKMYASQINSNLLLTGDENGTNEIRGDMRDSKVVKIQLITKKVEK
>B.US.2005.CR0175S.FJ469703
KENLVKEATTTDKAYDTVVHTDNQVELKVNNMWKNVEHEIISDQKKLLVTNTDCTNTSKCFTNQIEESEVGEIKNSNITTSISDKRQKEYALFYKSVISIDNSSTSYRLISNTSVITQAVSEHYAFILKNDKKNSPTNVTVQRVVQLAEEEVVIRSSNFTNNAKVIIVQNETVKINTPNNNTRKSIHIAPGRAFYATGEIIDIRQHNISKAENKAEQIAIKEEQFRNKTIVFNQSSILVTHSFNGYNTTPNSTWTWNSSSTENITEGNITLQRIKQIVNMWEVKMYAKQIRSNLILTGNISTNNETRADMRDSKVVKIELVTKKVEK
>B.US.2005.1446_A37.HQ216601
TEKLVKEATTTDKAYDTAVYTDNQVLLEVNNMWKNVEHEIISDQKKLLVTNTDWNNATNTNGSDWERVEKGEIKNSNITTNIRDKMQKEYALFYKLIVPIEKDNTSYRLISNTSVITQAVSEHYAFILKKNKKNTPKNVTVQRVVQLAEEEVVIRSENFMNNAKIIIVQNESVEINTPNNNTRKSIHIGPGRAFYATGEIINIRQHNISREKNNTRQIVGKRQQFGNKAIIFNQSSPVVKHSFNGYDTTQNSTWNIENDTNRSNESETIILPKIKQIINLWEVKMYARQIRSNLLLTGTTENNNETRGDMRDSKVVKIELITTKVEK
>B.US.2006.1794_A1.HQ216949
AANLVKEANTTEKAYDKAVHTDNQIVIGVNNMWKNVEHEIISDQKKLLVTNTDLRNATNTNSEESLMMEKGEIKNSNITTSIRNKVQKEYALLYKLIVPIDN--SSYRLISNTSVITQAVSEHYAFILKNNKTNKPTNVTVQRVVQLAEEEVIIRSENFTNNAKTIIVQKDPVRINTPNNNTRKSIPIGPGRAFYTMGDITDIRQHNLSGAENNTGKIVEKREKFKNKTIIFNQSSPIVMHSFNGYDSTNNSTWNKDGRRGSNYTDGTITLPRIRQIINMWEVKMYAGQIRSDLLLTGNNNNETEIRGDMRDSKIVKIELITKKVKK
>B.TT.1995.SC50_A1.HQ217673
AGQLVKEATTTDKAYVTKVHTDNQVVLEVNNMWKNVDHEIISDQKKLLVTNTDNLRNDTSGSSSWEKVQKGEIKNSNITTGIKGRV-QEYSLFYKLIIPIDSEFSSYRLISNTSVITQAISEHYTFILKNDKKNTPKNVTVQKVVQLAEEEVVIRSENFTNNAKIIIVQNESVVINTPNNNTRKSIHMGPGRALY-TGEIIDIRQHNLSRTHNNTKQIVIKREQFGNKTIVFNQSSVIVTHSFNGYNTTQNSTWNRNDDTWKDTTNDNITLPRIKQIVNMWKVKMYARQIRSKLLLTGNGTNETETRGNMKDSKVVKIELITKKVEK
>B.CN.2003.SHXDC0081.JF932492
AENLVKEATTTDKAYDTVVHTDNQVVLVVNNMWKNVEHEIISDQKKLLVTNTDLRNNTTGTSNTSSIIEGREIKNSNIITSIGTTV-KDYALFNTLIVSIDNYNTSYRLTHNTSVITQAVSEHYTFIIKNNKTSTPTNVTVQRVVQLAEEEVVIRSSNFTNNAKIIIVQNESVEINTPNNNTRKGVSLGPGRVWYTTGQIINIRQHNISRAKNDTKQVAGKKEQFGNKTIIFNPSSSIVMHSFNGYNTSQNSIWYNNDTWNGTTGDDNITLPRIRQIVNLWEVKMYAKQIRSNLLLTGNEGNTNETRGDMRDSKVVKIELVTKKVEK
>B.TH.2004.04TH601066.JN248329
AKNLVKDATTTDKAYDTVVHTDNQVVLEVNNMWKNVEQEIISDQKRLLVTNKNATIN--------INMTTEEMKNSNVTTSIQTKV-KDYALFYKVVVELNKNDTEYRMIHNTSVITQAVSEHYTFIIKNNKKNTPTNVTVQRVVQLAEEEVVIRSSNFTDNARVIIVQNKSVEINTPNNYTRKRISIGPGRAWITTGQIIDIRQHNLSRTNTNMKQVAAKREQFGNKTIVFNKSSPITRHSFNGYNTAQNSTWNNNSTENDTIGDGTITLPRIRQIVNMWEVKMYAEQIRSNLLLTGNGSNTNETRGDMRDSKVVKIELVTERVEK
>B.GB.1993.NA20_LN23_14_4.JN786861
AGNLVKEATTTDKAYDTVVHTDNQVVLVVDNMWKNVEHEIISDQKKLLVTKTDWKRNATANSSSGRTLEGGEVKNSNITTNIRDKVKKEYALFYRIVVPIENDKTRYRLINNTSVITQAVSEHYAFILKNDKKSKSKNVTVQRVVQLAEEEVVIKSDNFTDNAKSIIVQNESIEINTPNNNTRKSIHIGPGRAFYATGEITDIRQHNISRAKNKTGQIVIKREQFRIETIVFNQSSPIVMHSFNGYNSTQNSTWNVKGESNNNEGNDTITLQRIKQIINMWEVKMYARQIRSNLILTGNENTTTEIRGNMRDSKVVKIELVTRKVEK
>B.US.1983.SF2_LAV2_ARV2.K02007
TEKLVKEATTTDRAYDTVVHTDNQVVLGVNNMWKNVEQEIISDQKKLLVTNTDLGKATNTNSSNWKEEIKGEIKNSNITTSIRDKIQKENALFRNLVVPIDNNYTNYRLIHNRSVITQAVSEHYTFILKNNKTNKPTNVTVQRIVQLAEEEVVIRSDNFTNNAKTIIVQNESVAINTPNNNTRKSIYIGPGRAFHTTGRIIDIRKHNISRAQNNTEQIVKKREQFGNKTIVFNQSSPIVMHSFNRYNTTQNNTWRLNH-TEGTKGNDTIILPRIKQIINMWEVKMYAGQISSNLLLTGNVTNDTEVRGDMRDSKVIKIELITKKVEK
>B.US.1984.CDC451-b.M13137
AANLVKEATTTDKAYDTAVHTNNQVVLEVNNMWKNVEHEIISDQKKLLVTNTDLNTNNTTNIVVWEQRGKGEMRNSNITTSIRDKVQREYALFYKLVEPIDDNNTKYRLINNTSVITQAVSEHYTFLLKNDKKNTPTNVTVQRVVQLAEEEVVIRSENFTNNAKTIIVQNVSVEINTPNNHTRKRVTLGPGRVWYTTGEILNIRQHNISRAQNNTQQIATTREQFGNKTIAFNQSSPIVMHSFNGYNSTQNSAWNVTSTRKQKDTGDIITLPRIKQIINRWVVKMYAKLIRSNLLLTGGENQTTEIRGDMRDSKVVKIELVTKKVEK
>B.MM.1999.mSTD101.AB097870
KEKSVKEAITTDKAYDTIVHTDNQVVLGVNNMWKNVDHEIISDQKKLLVTNIDYVKNATNTSTTNSTIEGGEMKNSNITTSIK-KV-KDHALFYKLIVKMKDNNNSYRLINNSSVITQAVSEHYAFILKNNKTNTPTNVTVQRVVQLTEEGIVIRSSNFTDNAKVIIVQNESVRIDIPNNNTRKSINLGPGQAWYTTGDIIDIRQHNLTSKNNNTIQVTEKREQFGNKTIDFKQSSPIVMHSFNGYNTSQNSTWYGNNTSTWNNTAENITLPRIKQIVNMWEVRMYAAQIKSNLLLTGNKTNPTEIRADMRDSKVVRIELVTRKVEK
>B.JP.2000.DR2508.AB289587
KEQTIKEATTTDKAYEQAVHTDNQVILEVNNMWQNVEHEIISDQKKLLVTHTDVNSSATS-----LAMEKGEMKNSNVTTEIRDKVKNEYAYFYKLVIPIKN-SNNYRLIHNTSTLTQATSEHFTFILKNDKKNTPNNVTVQRVVQLAEEEVVIRSENFTNNAKTIIVQNESVQINTPNNNTRKSIRIGPGRAFVTSG-IPDIRQHNLSRAENKMRHVVAKGMQFNNRTIKFQPSSPIVTHSFNGYNSTPNSTWNFTNTEGLTNTEGNITLKRIKQIINMWEVKMYAELIRTNLLLTGNRTNETETRGDMRNSKVVKIELVTRRVEK
>B.BR.1990.BZ167.AB485641
AEQLVKEATTTDKAYDTVVHTDNQIELVVNNMWKNVEQEIISDQKKLLVTNTDYTNTTNTTTVSGEKMDRGEIKNSNITTNIRNKMQSTYALFYKLVEPIDKNTTRYRLISNNSVITQAVSEHYAFILKNNKTNTPNKVTVQRVVQLAEEGVVIRSENFTDNAKTILVQKEPVEINTPNNKARRRIRIGPGRTFY-TGKIVDIRQYNISRAKNNTNQIVTKREQFKNKTIVFNQSSPIVMHSFNRYNSTQNSTWNSTWVDERSNDTTTLKLPRIKQFVNMWEVKMYADQISSNLLLTGNNTNETETRGDMRDSKVIKIELITKKVEK
>B.GB.1996.875DEN49.AJ535612
VEQLVKEANTTDKAYDTVVHTDNQVVLAVNNMWKNVEHEIISDQKKLLVTNTDVNVTKTNS--SWGMMEKGEIKNSNITSNRKNRMQKEYALFYKLVISIEKNSTSYRLISNTSVITQAITEHYAFILKNDKTNTPKNVTVQRVVQLAEGEVVIRSENFSDNARTIIVQNKTVQINTPNNNTRKSLNVGPGRAVYTTGDIIDIRQHNLSRTDNNTKQIVIKREQFRNKTIVFNHSSPIIMHSFNGYNSTKSSTWNSNSSAEESNSTEVITLPRIKQIINMWEVKMYARQIRSNLLLTGPNENTTETRGNMRDSKVVKIELVTKRVEK
>B.TT.2001.TT103C_IHV50107_2H8.EF593259
AEQLVREATTTDKAYNPAVHTDDQVLLEVNNMWKNVEHEIISNQKKLLVTNTDELRNNTSGSNSSLELGRGEIKNSNITTGIRDQRKKEYALFYKLVIQINSNYSSYRLINNTSVITQAVSEHFAFILKNDKKNTPTNVTVQRVVQLAEEEVVIRSENFTNNAKTIIVQNESVVINTPNNNTRRSIHLGPGAAFF-TGEIIDIRQYTLNGTQNNTKQVVIKREQFGNKTIVFNRSSIIVTHSFNGYNATQNSTWPING-TWEGSNNTNVTLPRIKQIINMWRVKMYARQIRSNLLLTG-GNQSNETRGDMKDSKVVRIELVTKKVEK
>B.US.2004.UNC5283_17.EF593273
TENLVKEATTTDKGYETKVHTDNQVVLGVYNMWKDVEHEIISDQKKLLVTHTNYTGTNATSNSSWMMEKEGEVKNSNITTDLRDKVQEQYALFYKLIVQIDNNYTNYRLISNTSVITQAISEHYAFILKNNKTSKSTNVTVQKVVQLAEGEVIIRSENLTDNVKTIIVQNEPVEINTPNNNTRKGINIGPGRAFYTTGEIIDIRQHNISKEKNNTIKIVKKKEHF-NKTIVFKQSSPIVMHSFNGYDSTKNSTWGING-TWNTTEGANITLPRIKQIINLWQVKMYAKKISSNLILTGNGNGTEEIRGDMRDSKVVKIELITKKVEK
>B.US.2002.Z34_A3.EF593297
TE--VKEATTTDKAYDTVVHTDNQVVLEVKNMWKNVEQEIISDQKKLLVTNTDMNNSTTNTRNNWEKMEQGEVKNSNITSSMRDKVQKEYATFYKLVVPIANNNTRYRLISNTSVITQAISEHYTFILKNDKSNTLKNVTVQRVVQLAEEEVVIKSSNFSDNAKTIIVQNASVQINTPNNNTRKSIHMGPGKTFYAAGDIIDIRQHNLSRAQNKTELVVGKKEQF-NKTIIFNQSSPIVMHSFNGYNTAENSTWDTTTGSNNTNDTEIITLPRIKQIINMWQVKMYAKQIRSNLLLTG-NNTDNETRGDMRDSKVVKIELLTKRVEK
>B.US.1998.zp9030_p19.EF593316
AEQLVKEANTTDKAYDTVVHTDNQIEVKVNNMWKNVEHEIISDQKKLLVTNTEVKKNNATTTNSSVGEEMKEMKNSNVTTSIRDKMQKEYALFYKLIVPIKETNTSYRLISNTSVITQAVSEHYAFILKGDKKNTPTNVTVQRVVQLAEEEVVIRSANFTDNTKTIIVQNESVIINTPNNNTRKSISIGPGRAFYTTGDIINIRQHNISKEHENTHRVATKREQF-NKTITFNRSSPITMHSFNGYNSTQNSTWPTNSWNATEGSNSTITLPKIKQIINMWEVKMYARQIRSNIFLTGKEKNNTEIRGDMRDSKVVKIELITKKVEK
>B.CN.2006.CNHLJBM06050.EU131798
ADNLVKEATTTDKAYATVIHTDNQVVLGVNNMWENVEHEIISDQKKLLVTNIDVGNTTNTNSTTSDTIEGGEMTNSNVTTSIRTEV-RDYALFYKLIESIEKNTTNYRLINSTSVITQAVSEHYAFILKSNKTNTPTNVTVQRVVQLAEEEVVLRSSNFSDNTKVIIVQNASAEINTPNNNTRKSIHLGPGQAWYTTGQIINIRQHNLSRTDENTKQITKKLGQYGNKTIIFNHSSPIVMHSFNGYNTSQNSTWNKTSIGYNITGNSIITLPRIKQIVNRWEVKMYAAQIRSNLILTGNTTETSETRGNMKDSKVVQIELVTRKVEK
>B.US.1995.USPI90770EI3y95061pcWG2B3.JN024274
EEGLVKEATTTDKAYDTAVHTDNQVVLPVNNMWKNVDHEIISDQKKLLVTNTNEVNGTKTNTSSWETVEKGEIKNSNITTNIRDKVQKVYALFYKLVVPIDGSNTSYRLISNTSVITQATSEHYAFLLKKDKKNTPKNVTVQKVVQLAEEEVVIRSENFTNNAKTILVQNEPVEINTPNNNTAKGIHIGPGRAFYTTDRIIDIRQHNISGAKNNTNKIAVKKEQFQNKTIVFNRSSPIVMHSFNGYNTTKN--WNDTEGNGTEGKNDTIILPKIKQIINLWEVKMYASPIRSNLLLTGSSNTTTEIRGDMRDSKVVKIELVTKKVEK
>B.TT.1995.QH0944_M.AF277073
AEQLVKEASTTDKAYDTVVHTDNQVVLEVNNMGKNVDHEIISDKKKLLVTNTDNLRNDDKSNSNSWEVEVGEIKNSNITTGIRDRFKQEYSLFYKLVMPINDNYSSYTLVHDTSVITQAVSEHYAFILKNDKKNTPTNVTVQRVVQLAEEEVVIRSENFSDNAKTIIVQNESVAINIPNNNTRKSIHIGPGRAFY-TGDIIDIRQHNVSRAKNDTERIIIKRKQFGNKTIVFKQSSVIEMHSFNGYNTTQNSTWNVNG-TWNGTGSENITLPRIKQIINMWKVKMYAKQIRANLLLTGSNTSNTEIRGNMKDSKVVKIELVTKKVEK
>B.AU.1995.C76.AF538306
AEQLVKEATTTDKAYDPVVHTDNQVVLVVNNMWKDVEQEVISDQKKLLVTNNNAKLNNTNT-KEWEKMEEGEMKNSNTTTSIRDKMQKEYALFYKLVVQIDNTNTSYRLINNTSVITQAVSEHYAFILKNNKTNTPTNVTVQRVVQLAEDEVVIRSSNFTDNVKTIIVQNQSVAINTPNNNTRKSIHIGPGRAFYATGDIINIRHHNISRKENNTKLIVEKREQFGNKTIVFNHSSPIVTHSFNGYNSTPNSTWNVTTSNMEEDSPENITLTRIKQIINMWEVKMYAKLISSNLLLTGSETKTTETRGDMRDSKVVKIELVTRKVEE
>B.US.1997.1006_08.AY331284
AE-KVKEATTTDKAYDTVVHTDNQIVLGVNNMWKDVEHEIISDQKKLLVTNTDDLGNNSTN----SSWDKGEMKKSNITTSIRGKMQKEYALFYKLIVPIDNTNTSYRLINNTSVITQAITEHYAFILKNNKTNTPTNVTVQKVVQLAEEDIVIRSENFTNNAKTIIVQKESVQINTPNNNTRKGIHIGPGRAFYATGQIIDIKRYNISRTKNNTIQVVRKREQFGNKTIVFNQSSPIVMHSFNGYNTTQNSTWNANVTANSTEGNDTLILPKIKQIINMWEVKMYAQIISSNLLLTGSENRPNETRGDMRDSKVVQIELVTKKVEK
>B.US.1986.5113_86.AY835757
AGQLVKEATTTDKAYDTVVHTDNQILLEVNNMWKDVEHEIISDQKKLLVTNTDYWGNNTNTVGSEGIQKGEAMKNSKITTNIRDKVKKEYALFYNLVVQIESDNTSYRLISNTSTITQAVSEHYAFILKKDKKNTPKNVTVQRVVQLAEEEVVIRSENFTNNAKVIIVQNESVEINTPYNKIKKRIHIGPGRAFYTTG-GVNIKKYNISRVQNNTQQIVEKREKFENKTIVFNQSSPIVMHSFNGYNSTQNSTWNGTE-GTGTEGNDTITLPKIKQIINMWEVKMYAEQIRSNLLLTGNSNNTTEIRGDMRDSKVVKIDLVTAKVEK
>B.TH.2000.00TH_C3198.AY945710
AENLVKEAITTDKAYDTAVHTDNQVALIVNNMWKDVEHEIIGDQKKLLVTHTNLNATNSST--NSSMIGGGEMKNSNVTTNIGAKV-TEYALFYKTIVQIANDNTSYRLTKNTSVITQAISERYAFILKNNARNTPTNVTVQRVVQLAEEEVMIRSSNFSDNTKVIIVQNESVQINTPNNNTIKGIHIGPGQAWYTTGQIIDIRKHNLSSTNNNTKQIVKKREQFRNKTIVFKQSSPITMLSFNGYNTSKNSTWNTNGTWNDTTGDDTITLPRIKQIVNMWEVKMYAANISSNLILTGKTTNDTETRGDMRDSKVVKIELVTKKVEK
>B.US.2005.C109v1e4.DQ410607
AEKMVKEATTTDKATDTVVHTDNQVLLGVNNMWKNVEHEIISDQKKLLVTNTDLKNATNTPDSVGGMMEKGEMKNSNVTTSIRDKMKREYAYFYKLVIPIESNFTSYMLRSNTSVITQAISEHYAFILKNDKKNTPKNVTVQRVVHLAEEEVVIRSENFTNNAKIIIVQNESVVINTPNNNTRTGINIGPGRAWYTTKDIINIRNYNISGAQNNTKQVVAKREQFGNKTIVFNQSSPIVMHSFNGYNTTRNSTWYENGTVKESKENGTIILPRIKQIINMWEVKMYARKIISNLLLTGNETNNTEIRGDMRDSKVVKIELITKKVEK
>B.US.1983.H7.EF159974
TEKLVKEAITTDKAYDTAVHTDNQVVLGVNNMWKNVEHEIINDQKKLLVTNTDNFDLREGT--IWENGTKGEIKNSNITTSIGNKVQKEYASFYKLIVPIKDNYSSYRLISNTSVLTQAVSEHYTFILKNDKKNSPTNVTVQRVVQLAEEEVVIRSENFTNNAKTIIVHNESVQINTPNNNTRKSIPIGPGRAFYATGDIIDIRQHNLSRTQNNTQKIVTKREQFENKTIVFNSSSLIVTHSFNGYNTSGNSTWNITGEPNGTKGNDTITLPRIKQIINRWEVKMYARQINSHLLLTGNDTNGPEIRGDMRDSKVVRIELVTKKVEK
>B.US.1998.105909_SGA_C8.EF593186
AEQLVKEATTTDKAYTAAVHTDNQVVLEVNNMWKNVEHEIISDQKKLLVTNTDLANNTNLAISSWEKMEKGEIKNSNITTVIKDKIQKNYALFNRLIVPIDDNNASYRLISNTSVITQAISEHYAFILKNDKKNTPTNVTVQKVVQLAEEEVVIRSENFTDNVKTIIVQNESVIINTPNNNTRKSITFGPGRAFYTTGDIIDIRKYNISSTQNNTRQIARRREQFKDKTIVFNSSSPIVMHSFNGYNTTQNSTWNGNDFNNTGKNITYITLPRIKQIINMWEVKMYAAQIRSNILLTGNSSEDKEIRENMRDSKVVKIELVTKKVEK
>B.US.1997.901507_SGA_TA9.EF593206
AEQLVKEATTTDKAYDTAVHTDNQVKLEVNNMWKNVEHEIISDQKKLLVTNTDLRNAT-------NSTIGNEMRNSNVTSSVRDRMQKEYALFYKLIVPIDNNYTNYRLISNTSTITQAVSEHYAFILKNDKKNTPKNVTVQRVVQLAEEEVVIRSENFTNNAKTIIVHNESVEINTPGNNTRKSIYIAPGRAFYTTGDIIDIRQHNISEAKNKTQQIVKKREKFVNKTINFNRTSPIVMHSFNGYNSTPNSTWAMNRDTEGSNNNKTITLQKIKQIINMWEVKMYARQIRSNLLLTGENANKTEIRGDMRDSKVVKIELVTKKVEK
>B.TT.1994.SC33_QA8543_4D12.EF593249
AENLVKEATTTDKAYETKVHTDNQVVLGVNNMWKNVEHEIISDEKKLLVTNTDEVKTSYANTYKTSNETFGEIKNSSVPTGIKDKVQNVYALFYKLVIPIDDSYSSYRLINNTSVITQAVSEHYAFILKNNKTNTPTNVTVQRVVQLAEEEVVIRSENFTNNAKTIIVHKKSVEINTPGNNTRKSIHIGPGRAFYATGDIIDIRQHNLSSVQNDTKQIVIKGEQFGNKTIAFNQSSPIVMHSFNGYNTTQNSTWELHGSNFTESNSTTITLPRIKQIVNMWEVKMYARQIRSNLLLTG-VNGTRETRGDMRDSKVVKIELVTKKVEK
>B.TT.1995.SC45_QA9611_2B10.EF593251
TEKGVREATTTDKAHNTVVHTDNQVVMGVKNMWKNVDHEIISDQKKLLVTNIDYVKNDTNTTNNSSVMETGEMKNSNITTSVRDKVRKEYALFYKLVTPIDDDNSSYRLINNTSVITQAVSEHYAFILKNDKKNTPTNVTVQRVVQLAEEEVVIRFENFTNNAKTIIVQNKSVVINTPNNNTRKSIPIGPGRAFYATGEIINIRQHNLSRADDNTTHIVSKREQFGNKTIVFNQSSPIVMHSFNGYNSTQNSTWNIND--TRNDTTGNITLPRIRQIVNRWEVKMYARQISSNVLLTGNHTSETEIRGDMRDSKVVKIELITKRVEK
>B.US.1998.zp9028_p5.EF593314
TEKWVKEATTTDKAYDTVVHTDNQVVLEVNNMWKDVEHEIISDQKKLLVTNTDVRQSDTNT-TYGKTMEGGEIKNSKVTTGIRDKMQKEYALFYNLVIPIDNDNTSYRLRSNTSVITQAVSEHFAFILKNDKKNTPTNVTVQRVVQLAEEGVIIRSTNLTDNTKIIIVQNESVVINTPNNNTRRSINIGPGRAFYATGEIIDIRQHDLSRTNTNARQIVEKGKQFNNKTIVFNQSSPIIRHTFNGYDSTQNSTWTEG--ATNNTGNDTIILPRIRQIINMWEVKMYARQIRSNLLLTGSSKTTPEIRGDMRDSKVVKIELITKKVEK
>B.CH.2001.NAB01_pre_cl_30_4.EF643652
AEQLVKEATTTDKAYVPVVHTDNQVVLGVNNMWKNVEHEVISDEKKLLVTNTDWKNNNNTNTSSSLGSMEGEIKNSNISTRIKNKIQKEYALFNRLVVSTDNDKTSYMLVNNTSVITQAVSEHYAFILKNDKKNKPTNVTIQKVVQLAEGEVIIRSENFTNNAKTIIVQNETVEINTPSNNTRKSITIGPGRAFYATGEIIDIRKHNISRAKENTKKIATKTEQFNKSTIIFNQSSPIVMHSFNGYNTTQNSTWVNGTNTGNSTNSTDITLPRIKQIVNRWEVKMYARQIRNSLLLTGRTENRTETRGDMRDSKVVKIELVTKKVEK
>B.CN.2004.CNHLJBF04024.EU131791
AENLVKEATTTDKAYETVIHTDNRVVLGVNNMWKNVDHEIINDQKKLLVTNTDVNTTDTSSNITSSMTEEGEIKNTNITTSIRTTV-KDYALFYKYIDAIDN--TSYRLTKNNSVITQAVSEHYTFILKNNKTSTPTNVTVQRVVQLAEEEVIIRSSNFSDNAKVIIVQNESVEINTPNNNTRKSIHLGPGHAWHTTRRIVNIRQHNISRAKNNTKLVTEKRVQFGNKTIIFTQPASVVMHSFNGYNTSQKSTWNVTTTPNGTTGNDNITLPRIRQIVNMWEVKMYATVISSNLLLTGVTNNDTETRGDMRGSKVVKIELITKKVEK
>B.ES.2006.X1998.EU786676
AEDLVKEATTTDKSYDTVVHTDNQVVMEVENMWKNVEHEIISDQKKLLVTNTDQLNANYTN----NSWKMGEIKNSNITTSISDKVQKNYALFYKLLVQIDNTSGNYRVISNTSVITQAISKHYAFILKNNKTNTKNNVTVQRVVQLAEEEVVIRSENITNNAKTIIVHNESVEINTPNNNTRKSITIGPGRAFYATGDVIDIRQHNISKVKNNTKRIAAKREQFMNKTIVFNSSSPIVMHSVNGYNTSLNSTWNGTG-GTDTEGNETITLPRIKQIINMWEVKMYARLIRSNLLLTGESNSTTETRGDMRDNKVVKIELVTKKVEK
>B.CY.2005.CY110.FJ388927
TEKLVKEANTIDKAFDTVVHTDNQMKLEVNNMWKNVEHEIISDQKKLLVTNTNLTTNLTTDTGRGNISGSMEMKNSNITTDLRDKVREEYAIFYTLTVPIDN--TSYRLISNTSVITQAISEHYAFILKNDKKNTPKNVTVQRVVQLAEEDVVIRSENLTNNAKTIIVQNETVEINTPNNNTRKSIHIGPGRAFYATGQIIDIRQHNISRTKNNTERIVKKGEQFKNKTIVFNQSSPIVMHSFNGYNSTENSIWYANGGAHNESHNETITLPRIKQIINMWEVKMCARQIRSNLLLTGENNTNTETRGDMRDSKVVKIELVTKKVEK
>B.US.2001.L805.FJ469738
EDQLVKEATTTDKAYDTVVHTDNQIKLEVNNMWKNVEHEIISDQKKLLVTNTNLTDLKNATANSTGEVGGGEMKNSNVTTSIRDKIKREYAIFYTLIVPINNDNTSYRLISNTSVITQAVSEHYAFILKNDKKNTPKNVTVQRVVQLAEEEVVIRSENFTNNAKTIIVQKDPVKINTPNNNTRKSIHIGPGRAFYATGDIIDIRQYTLNRTDNNTQQIVKKREQFKDKTIVFNHSSPIVMHSFNGYNTTQNSTWYRNRGLNKTKGNNTITLPRIKQIVNMWEVKMYARQINSNLLLTGTSENENETRGDMRDSKVVKIELVTKKVEK
>B.US.2002.L8124P.FJ469741
HEQLVKEATTTDRAYDTVMHTDSQIVVEVNNMWKDVEHEIISDQKKLLVTNTDDLTNNTKASTGGIIEGKGEIKNSNITTSIRDKMQKEYALFYKLVVPIDNDNTSYRLISNTSVITQAVTEHYAFILKNNKTNMPKNVTVQRVVQLAEEEVVIRSENFTNNAKIIIVQNESVAINTPNNNTRKSIHIGPGKAFYATGDIIDIRQHNISLTHKNTKKVVIKREQFKNKTIVFNQSSPIEMHSFNRYNTTRNSTWTWD--NDTEESNDTITLPRIKQIINMWEVKMYARQIKSNLLLIGDGNSTTEIRGNMRDSKVVKIELLTKKVEK
>B.US.2002.PRLS16.FJ469760
VENLVKEATTTDKAYDTVVHTDSQVPLEVDNMWKNVEHEIISDQKKLLVTDNDTISNSTNASTSEGIIEKGEIKNSNITTSIGNKVQKDYALFSKLVVPMDSGNTSYRLINNTSVITQAVSEHYAFILKKDKKNTPKNVTVQRVVQLAEEEVVIRSSNFTDNAKVIIVQKEPIEINTPNNNTRRSIHIAPGSALYTT-DIIDIRQHNISRAKNNTGQIVTKREQF-NKTIIFNRSSAIVMHSFNGYNSTKNSTWPLNSDTTGSNNNDTIVLPRIKQIINMWQVRMYARKIRSNLILTGNETTRNETRADMRDSKVVRIELVTKKVEK
>B.US.2005.P5_SCREEN.FJ653332
EENLVKEATTTDKAYDTVVHTDNQIPLGVNNMWKNVEHEIISDEKKLLVTNNNTNTTNAQNVSSWEKMEPGEIKNSNITTVIRDKVEKEYALFYKLVVPIDGNNTSYRLINNTSTLTQAVSEHYAFILKNDKNNTQQNVTVQKVVQLAEDEVVIRSENFTDNTKTIIVQNETVEINTPNNNTRRGIHIGPGRAFYAT-DIIDIRQHNISRTKNNTEQVVAKREKFGNKTIVFNQSAPIVMHSFNGYNTTANSTWNNAEVSNHSTENETITLQRIKQIINMWEVKMYASQIKSNLLLTGTENNETEVRGNMKDSKVIKIEVITKRVEK
>B.US.2003.AD83_A1.GU331590
AEQLIKEATTTNKAYDTVVHTDNQVRLEVNNMWKNVEHEIISDQKKLLVTNTDANTTNTNANSSLGTMEKGEIKNSNITTNLRDKVQKEYALFYNLVVPIKGDNTSYRLISNTSVITQAVSEHYTFILQNDKKNSPTNVTVQRVVQLAEKEVVIRSENFTNNAKTIIVQNESVVINTPNNNTRKSIPIGPGRAFYATGEIIDIRQHNVSTKAKEAQQVAIKSEQFGNKTIVFNQSSPVVMHSFNRYNTTGNNTWGFNSDAINVPENDTITLPRIKQIVNMWEVKMYARQLNSNLLLTGNTTNNTEVRGDMRDSKVVKIELITKKVEK
>B.NL.1987.19554_9_2D8.GU455456
EEGKVKEATTTDKADDTVVHTDNQVVLVVNNMWKNVEHEIISDEKKLLVTNTNVKINDTNAITIWEKMEEGEIKNSNVTTSIGNKMQKNYALFYRLVVPMDDDNTSYTLINNTSVITQAVSEHYTFILKNDKENTPTNVTVQRVVQLAEGDVVIRSENFTDNAKTIIVQNESVVINTPNNNTRRSVHMGPGSVFYATGDIINIRQHTLSRAKNNTRQVVEKREQFGNKTIAFNQSSPIVLHSFNGYNTTQNSTWLFNGTWNDTNKESNITLPRIKQIINRWEVKMYAKLIRSNLLLTGGTENETETRGDMRDSKVVKIELVTKKVEK
>B.US.1998.HDNDRPI001B10.GU562080
TEQLVKEATTTDKAYDTAVHTDNQILLGVSNMWKNVEHEIISDQKKLLVTNSDLGNITNTNSSSGIEMERGEIKNSNITTSIRDKMQKQYATFYKLLVSIDN-TSEYRLISNTSVITQAVTEHYAFILKKDKKNKPNNVTVQRVVQLAEEELVIRSANFTDNAKIIIVQNESVKINIPNNNTRKSIHIGPGRAFYTTGEIIDIRQHNISRAINNTKLIARKGEQFGNKTIVFNQSSPIETHSFNGYNTTQNSTWNNNSNSTGDNENITITLPRIKQIINMWEVKMYAGQIRSNMILTG-ENNTTEIRGDMRDSKVVKIEIVTKKVEK
>B.US.2005.05US_SAJ_NVS16.JF689854
EEKLVKEAATTDKAYDTVVHTDNQVALTVDNMWKSVEHEIISDQKKLLVTNTDELRNTTNTIGSSLDMEKGEIKNSNITTSIRDKMQKEYALFYKPIVPIDNNNTSYRLISNASVLTQAVSEHYAFILKNEKKKKANNITVQRVVQLAE-EVVIRSDNFTDNVKIIIVQNESVEINTPNNNTRKSIHIGPGRAFYTTGEIIDIRQHNISRAKNETKRIVEKREQFENKTIAFKQSSPIVTHSFNGYNTTQNSTWNDTT-EGSNNTGRTITLPRIKQIINMWEVKMYASQIRSNLLLTGETNNGTETRGNIRDSKVVKIELVTRKVEK
>B.US.2006.06US_SAJ_NVS31.JF689873
AENLVKEANTTDKAYSTVVHTDNQVVLKVNNMWKNVEQEIISDQKELLVTNTDLKNSTNLKSSGGRTMEEGEMKNSNITTSLKDKVQKEYALFYKLVVPIDDDNTSYRLISNTSVVTQAISEHYAFILKKDKKNTPKNVTVQKVVQLAEEEVVIRSENFTNNAKIIIVQNESVEINTPSNNTRKSIHMGPGKAFYTTGDIINIRQYNISRAQNNTKQVVRKREQFGNKTIVFNHSSPIVMHNFNGYNSTQNSTWNVTSTEGSNNTERTITLPRIKQIINMWKVKMYAKQIRSNLLLTGSENETTEIRADMRDSKVVKIELVTKKVEK
>B.JP.1988.02.AB588196
TEQLVKEATTTDKAYDTVVHTDNQVELVVNNMWRDVEHEVISDQKKLLVTNTDDLRNATINANNTNSSITGEMKYSNVTTVIRDKVQTEYALFYKLVVPIDDSNTSYRLISNTSVITQAVSEHYAFILKNDKKNTPTNVTVQRVVQLAEEEVVIRSENFTNNAKTIIVQKESVQINTPNNNTRKSIHIAPGRAFYATGQIVDIRQHNISGTKNDTGQIVKKREQFGNKTIKFTRSSPIVMHSFNGYNLSQNSSWNVNG-TEGSNNTETITLPRIKQIINMWEVKMYARLIRSNLLLTGNTSNSTEVRANMKDSKVVKIELVTKKVEK
>B.UA.2001.01UAKV259.DQ823364
VEQLVKEATTTDKAYDTVVHTDNQVVLEVNNMWKDVDQEIISDQKKLLVTNTNLKNNTNTNSTNSSSWMEGEMKNSNVTTGIGNKMQKEYALFYKLVVAIDN--TSYTLVNNTSIITQAVSEHYAFILKNDKQNLPKNVTVQRVVQLAEGGVVIRSENFTDNVKTIIVQNVPIQINTPNNNTRKSIHFGPGGAIYATGDIIDIRQHNLSREQNNTKQIVTKREQYKNKTIAFNQSSPVVMHSFNGYNTTQNSTWQANSTTSDNSDNSTITLPRIKQIINRWEVKMYARQIKSNLLLVGNSSNETEIRGNIKDSKVVKIELVTRKVEK
>B.US.2006.CH77_SGA_A5.EF593220
AEQLVKEATTNDKVYDTTVHTDNQVELEVNNMWKNVEHEVISDQKKLLVTNTDSNGDSSIA--SSSSEAVKEMKNSNITTSIRDKLQKEYALFYKLVVPIDTNTSKYRLISNTSVITQAVSEHYAFILKKDKKNTPKKVTVQKVVQLAEEEVVIRSENFTNNAKTILVQNTSVVIKMPGNNTSKSIHMGALRAFHATSRIIDTRRHNVSGEDNKTSHVVDKREQFKNKTIVFNHSSPIVMHTFNGYDSTANSTWRRN--NTWTGTTGNITLQRIKQIINMWKVKMYARYINSNLILTSNNDSETEIRGNMKDSKVIKIELITKKVEK
>B.US.1997.PRB95604_SGA_A4.EF593232
AGQLVKEATTTDKAYSSKVHTDNQVVLEVNNMWKNVDHEIISDQKKLLVTNTDYIGSTNTS--NESEATKEEMKNSNITTAIKDKMQKEYALFYRLVVPIDNNTTSYRLINNTSVITQAVSEHYTFLLKNDKKNTPKNVTVQRVVQLAEEEVVIRSENFTDNAKTIIVQNASIEINTPNNNTRKSIHIGPGRAFYATGEIIDIRQHNISKEKEKAHKIVEKRGQFRNKTIVFNQSSPIVMHTFNGYKSTENSTWNTNSNTTRGPNNRTITLPRIKQIINMWEVKMYARQIRSNLLLTG-NNGTTETRGNMKDSKVVKIELVTKRVEK
>B.TT.1994.SC22_QH0126_3B9.EF593245
TQQLVKEATTTDKAYDTAVHTDNQVVLGVNNMWKNVEHEIISDQKKLLVTNTDYVKNDTSS--NSSSWEKGEIKNSNITTSIKDKMQREYALFYKLVIPIDSSYSNFRLINNTSVITQAVSEHYAFILKNDKKNSPTNVTVQRVVQLAEEEVVIRSENFTNNVKTIIVHNKSVVINTPNNNTRRGIHMGPGK-AYFTGEIIDIRQHNISRKENDTKQIVIKGEQFRNKTIAFNQSSIIVTHSFNGYNSTQNSTWNNNGNDTRESNDTIITLPRIKQIINMWQVKMYARQIRSNLLLTG-NESDAETRGDMRDSKVVKIELVSKKVEK
>B.CH.2003.NAB03_pre_cl_43_1.EF643659
AGQLVKEANTTDKAYDTVVHTDNQVALKVNNMWKNVEHEIISDQKKLLVTNTNVNNTNSGTNTIGGKMEEGEIKNSNITTSIRDKVQKEFALFYKVIVPITNNNTSYRLISNTSVITQAISEHYAFILRNNKESTPTNVTVQRVVQLAEGEVVIRSENFTDNAKTIIVHNESVQINTPNNNTRKSIHIGPGRAFYATGAIINIRQHNISRAKNKTGQIVDKRKQFKATTIVFNHSSPIVMHSFNGYNSTENSTWNQNDTRNNTGQNDTITLPRIKQIINMWEVKMYARQIRSNLLLTGNYTNKTETRGNMRDSKVVKIDIVTKKVEK
>B.CN.2004.CNHLJBF04030.EU131808
AGNLVKEATTTDKAYDTVVHTDNQVVLEVNNMWKDVEQEIISDQRKLLVTNSDCVTSNCSNNNTSSTIGGGEMKNSNITTSIR--PKKNYALFYTLIQPIEGDNSSYILTSNTSIITQAISEHYAFILKNNKTNTPTNVTVQRVVQLAEEEVVIRSSNFTNNAKIIIVQNESVEINTPSNNTRKSIQLGQGRAWYTTGQIIDIRRHNISGTKNNTNQIVKKREQFGNKTIIFNQSSPIVMHSFNGYNTTQSSTWYENGNWNGTTGNDIITLPRIKQIVNMWEVKMYAEQIRSNLLLTGNESSANETRANMKDSKVVKIELVTKKVGK
>B.TT.2000.00TT_CRC08767.EU839606
STKLVKEATTTDKAYDTVVHTDNQVVLEVNNMWKNVEHEIISDEKKLLVTNTDKWNDRTNV----DSVEKGEIKNSNVTTAVRDKVQKTYALFYRLVVPIDDNSSSYRLINNTSSITQAVSEHYTFLLKNDKKNTPTNVTVQRVVQLAEEEVVIRSENFTNNA-NIIVQNDSVVINTPNNNTRRSITIGPGSVFY-TGEIIDIRQHNLNRTKMNTEQVVIKREQFGNKTIAFNQSSPIVMHSFNGYNTTKNSTWNSNGESNDTESNDTITLPRIKQIINMWGVKTYARQIRSNLLLTGNNTSGTETRGDMRDSKVVKIELVTKKVEK
>B.CY.2005.CY020.FJ388891
AEKLVKEATTTDKAYDTVVHTDNQILLEVNNMWKNVDHEVISDQKKLLVTNTDFLGNSNNTGNSTNNNSSSEMKNSDVYPIIKDKYQREYALFYKYVVQIDDNYSSYRLINNTSVITQAVTEHYAFILKNNKTNSPTNVTVQRVVQLAEKEVVIRSENFTNNAKIIIVQNESVVINTPNNNTRKSIHIGPGRAFYATGAIIDIRQHNLSSKETKAKQTARKKEQFGNKTINFTQSSPIVMHSFNRYNTTPDSIWNDSNTEKPYNTDPNNTINSINQIINMMQGKGKARLRR-CMLWSGADNSTTEVRANMKDSKVVQIELVTKKVEK
>B.US.2002.CR0023W.FJ469688
AEQLVKEATTTDKAYDTVVHTDNQVHLKVENMWKNVEHEIISDQKKLLVTNIDFGNTTNTT--IGGEMEKGEIKNSNITSNIRDRVQKEYALFYKTVVPIENNYTNYRLISNTSVITQAVTEHYAFILKNDTKNTLRNVTVQKVVQLAKEDVVIRSENFTNNAKTIIVQNESVIINTPNNNTRKSIHIAPGRAFYATGDVIDIRQYNISRAANNTKKIVIKREQFGNKTIVFNRSSPIIMHSFNGYNTSKNSTWNTSSGNVTDETNDTITLPRIKQIVNLWEVKMYARQIRSNLLLTGGNNSTIEIRGDMRDSKVVKIELVTKKVEK
>B.US.2005.1470_C1.HQ216675
VGQLVKEATTTDKAYDTVVHTDNQVVLAVNNMWKNVEHEIISDQKKLLVTNTDLGNATNTNSSSGGIMEKGELKNSNVTSGIRDKMQKEYALFYSLVVPIENDSTSYRLTSNTSVITQAVTEHYAFILKNNKTNTPTNVTVQRVVQLAEEEVIIRSENFTNNAKTIIVQNESISIHIPNNNTRKSIHIGPGRAFYAT-DIIDIRQHNLSKADNKARRIATKQGQFGNKTIAFNRSSPITMHSFNGYNTTQNSTWNSTWTGNGTKGSENITLPRIKQIINMWEVKMYARQIRSNLLLTGNNTTNPEIRGDMRDSKVVKIELITKKVEK
>B.CN.2005.CNE95_U.HQ699995
AENLVKDATTTDKAYKTAIHTDNQVVLDVNNMWKDVEHEIISDQKKLLVTNTNWSNTTSTSSTISTTLEGGEVKNSNITTSIGTKV-KDYALFYKLVAQIDNSSTSYRLIKNTSTITQAVSEHYAFILKNNKTNIPTNVTVQRVVQLAEKEVVTRSSNFTDNAKVIIVQSKSIEINTPNNNTRKRVTLGPGRVWYSTGQIIDIRRYNISGTKNDTKLITEKREQFGNKTIVFKKSSPIETHSFIGYNTSQNSTWYNNGTWDGTTENGNITLPRIKQFVNMWGVRMYATKITLNLILTGNKTNTTETRENMKDSKVVKIELVTKKVEK
>B.US.2006.502_1174_FL07.JF320044
TQQLVKEATTTDKAYDTVVHTDGQVVLGVYNMWKNVEHEIISDQKKLLVTNTDLNGTNTNITTSNNIMEAGEIKNSNITTNIRDKLQKEYALFYKLVVPIDN--SNYRLISNTSVLTQAVSEHYAFILKNNKTNKPRNVTVQRVVQLAEKEVVIRSENFTNNAKIIIVQNESVEINTPNNNTRKSIHIGPGRAFYATGEIIDIRQHNISKAKKNTKQIVHKGKQFENKTISFNQSSPIVMHTFNGYNTAQNSTWINGTRSNTTEGNTTITLPRIKQIVNMWEVKMYARKINFNLLLTGTTGNNTEIRGDMRDSKVVKIELVTRKVEK
>B.US.2004.USPI83747EI6y04121pcWG2B5.JN024100
TEKLVKEATTTDKAYDTVVHTDNQVVLGVNNMWRDVEHEIISDQKKLLVTNNDYNGTNTNGKNSSNVEMIGEIKNSNITTNIRDKIKKEYALFYKLVVPIDNDNTSYRLISNTSVITQAISEHYAFILKNNKKNTPTNVTVQRVVQLAEEEVVIRSKNFTDNAKIIIVQNEAVEINTPNNNTRKGIHIGPGRAFYTTGEIIDIRQHNISKVKNNTGQIVKKKEQFEDKTIIFNQSSPVVMHTFNGYNTTKNSTWNSTE-NVEEGPDNNITLPRIKQIINMWEVKMYAAQIRSNLILTGENNNETETRGDMRDSKVVKIELVTKKVEK
>B.CH.2002.HIV_CH_BID-V3539_2002.JQ403029
AEQLVKDATATDKAYDKVVHTDNQIVLEVNNMWKNVEHEIISDQKKLLVTNTDVGNDTDTRTNSWGIMEKGEIKNSNITTSVRDKVQREYALFYKLVIPIDNDNRTYRLISNTSVITQAVSEHYAFILKNDKRNTPKNVTVQRVVQLAEEEIVIRSDNITDNTKTIIVQNDTVVINTPNNNTRKSIHIGPGRAFYTTGQIIDIRQHNISGTKNNTKQIADKREQF-NKTIVFNQSSPVVMHTFNGYNTAQNSTWGVA--NSTWNVSDNITLPRIKQIINMWEVKMYAQQIRSNIILTGGTDNTTEIRGDMRDSKVVKIKLVTKKVEK
>B.JP.2001.DR388.AB289589
SEQLVKEATTTDKAYDTVVHTDNQVVLEVNNMWKNVEHEIISDQKKLLVTNTDQLTNNTNTSSPSSSIEKGEIKNSNITTNMRDKMQKEYALFYKLVVPINDNYTNYRLISNTSVITQAISEHYTFIFKNDKKNTPKNVTVQRVVQLSEEEVIIRSENFTNNAKTIIVQNESVIINTPNNNTRKGIHIGPGRAFYTTGEIVNIRQHNISKTQESTRRIAIKKEQYKNKTIVFQPSSLIVMHSFNGYNTTQNSTWNETNNTGNNTEGNTITLPRIKQIINMWEVKMYARQIKSNLLLTSNDTNNTEIRTNMRDSKIVQIELVTKKVEK
>B.US.1991.DH12_5.AF069139
AEQLVKEANTTDKAYDTVVHTDNQILLEVDNMWKNVEHEIISDQKKLLVTHTDLKNGTNLKTKIIGKSMRGEIKNSNVTKNIIDKVKKEYALFYRHVVPIDRNITSYRLISNTSTLTQAVSEHYAFILKKDKKNTPTNVTVQRVVQLAEEEVVIRSSNFTDNAKIIIVQNETVEINTPNNNTRKGITLGPGRVFYTTGEIVDIRKHNISKVKHNTKRVVEKREKFENKTIVFNKSSPIVMHSFNGYNTKKNSTWNGTEGSYNIEGNDTITLPRIKQIINMWEVKMYASQIWSNLLLTG-KNSSTEIRGDMRDSKVVRVELITKKVEK
>B.AU.1995.C24.AF538304
TEKLVKEATTTDKGYETAVHTDNQIVLEVNNMWKNVEHEIISDQKKLLVTNTDANTTSSTNTISGSRMEKGEIKNSNVTTNMRDKMQRAFALFYKLVVPIDKNNTSYRLISNTSVITQAVSEHYAFILKNDKKNTPTNVTVQRVIQLAEEVVVIRSSNFTDNIKNIIVQNEPVEINTPNNNTRKSIHIAPGRAFYATGEIIDIRQYNISREKNNTKQIVEKREQYVNKTIVFNQSSPIVMHSFNGYNTTQNSTWNVTELNNTERDNTTITLPRIKQLINMWEVKMYASRIRSNLILTG-SGNGTETRGNMKDSKVVRIELVTKKVEK
>B.AU.1995.C42.AF538305
AEDLVKEATTTDKAYDTVVHTDNHQELVVNNMWKDVDHEVISDQKKLLVTNTDANTTSSTNTISGRKMEKGEEQNSNVTTSIRDKVRKEYALFYKLVVPDDNNYTNYRLISNTSVITQAISEHYAYILKKDKKNTPKNVTVQRVVQLAEEEVVIRSSNITDNAKTIIVQKDAVNITAPNNNTRKSINIGPGRAFFARGDIIDIRQHNISRQQNNTKQVVKKREQFGNKTIIFNQSSPIVMHSFNGYNTTQNSTWNVTELNATTEDNATITLPKIKQIINMWEVKMYASQIRSNLLLPGNNNNGSEIRGDMRDSKVVVIELVTKKVEK
>B.GB.1983.CAM1.D10112
ADKLVKEATTTDKAYDTVVHTDNQVVLEVNNMWKNVEHEIISDQKKLLVTITNVNNTRTNSDRREGEKMKGEIKNSNVTTSIRNKVRKEYALFYKLVVPIDKANTSYTLIHNTSVITQAVSEHYTFILKNDKKNKPTNVTVQRVVQLAEKEVVIRSENFTNNAKTIIVQKEPVEINTLNNNTRKSIAIGPGRTVYATDRIIDIRQHNLSSTKNNTKQIVTKKEQFGNKTIIFNQSSPIVMHSFNGYNTTQNTTWLFNGTEGLNNTERNITLPRIKQIINRWEVKMYATTISSNLLLTGRGENETETRGDMRDSKVVKIELVTKKVEK
>B.US.2000.APV_2.DQ869026
TEKLVKEANTTNRAYDTVVHTGNQLKLEVNNMWKNVEHEIISDQKKLLVTNTDQLLENTTMNSSWGKMEQGEIKNSNVTTSIKDKMQKVYALFYKLVVPLDNATSSYRLISNTSTITQAVSEHYAFILKNDKKNTPTNVTVQRVVQLAEQEVVIRSENVTNNAKTIIVQNETVHINTPNNNTRKSIHIAPGRPFYATGDIIDIRQHNLSREDNNTKRIVEKREQYRNKTIAFKQSSPIVMHSFNGYNSTQNSTWYSNNWEGLNSTEANITLPRIKQIVNMWQVKMYASRISTNLLLTGSTNETTEIRGDMRDSKVVEIELVTKRVEK
>B.TT.1993.SC11_QA2273_8G11.EF593242
QEQGVKEATTTDKAYDTVVHTDNQVMLEVNNMWKNVEHEIISDQKKLLVTNSDTWRNDTNAASSWEKGEKGEIKNSNVTAGIRDKVQKEYALFYKLVIPIDNSYGSYRLINNTSVITQAVSEHYAFILKNNKKNTPTNVTVQRVVQLAEEEVVIRSENFTNNAKIIIVHNKSVVINTPNNNTRRSIHIGPGKVFY-TGEIIDIRQHNLSRAANNTEQIVIKREQFGNKTIVFKQSSPIVMHTFNGYNATPNSSWYVNGTNTTGSDGENITLLRIKQIVNMWEVKMYARQITSKLLLTGNGTNDTETRGDMRDSKVVKIELVTKKVEK
>B.CH.2003.NAb4pre_cl_1.EU023922
AGQLVKEATTTDKAYDTVVHTDDQVPLEVKNAWKNVEHEIISDQKKLLVTNTDVKNNSSSNNTNNGNWEQTEMKNSNVTTSIRDKIQKEYAIFYNLIVPIDKDNTSYRLMSNTSVITQAVSEHYAFILKKDNKNTLKNVTVQRVVQLAKEEVVIRSENFTNNAKTIIVQNETVEINTPNNNTRRSIPIGPGRAFYAT-DIIDIRQHNISRAKNNTKQIVDKRKQFGNKTIVFKKSSPIVMHSFNGYNTTQNSTWNGTN-TEGTEGNDTITLPRIRQIINMWEVKMYARQIRSNLLLTGNETNETEIRGDMRDSKVVKIELVTKKVEK
>B.US.2004.1352_A1.HQ216501
TEKLVKEANTTDKAYDTVVHTDNQVVLAVKNGWKNVEHEIISDQKKLLVTNNNYTRNDTNANSTWGMMEGGEIKNSNVTTNIRDKVKKEYALFYNLVIPIDDGNTSYRLRSNTSVITQAVSEHYAFILKNNKTSKPTNVTVQRTVQLAEGEVVLRSDNFSDNAKTIIVQNESVVINTPNNNTRKSIHIAPGRAFYATGEIIDIRQHNLSRAENKTGKVVEKREQFKNKTITFKQSSLITMHSFNGYNTTQNSTWNETG-SNNTKGNDTITLPRIKQIINMWEVKMYARQIRSNLLLTGNTSSSSETRGNMRDSKVVKIELVTKRVEK
>B.CN.1998.YN9838.JF932496
AEPLVKEATTTDKAYDTVVHTDNQVVLGVNNMWKDVEHEIISDQKRLLVTNIDYFRNTT---SNSSRIEGGEMKNSNITTSIKTKV-RDYALFYKLVVPINNDNTSYRLISNTSTITQAVSEHYTFILKNNKKNTPTNVTVQRVVQLAEEEVVIRSSNFSNNARVIIVQNESVEINTPNNNTRKSINLGLGRAWFTTGQIIDIRQHNLSSTKNNTRQIAKKREQFGNKTIVFNKSSLIEMHSFNGYNTTQNSTWTWNDTWNNTTGNSTITLPRIKQIINMWEVTMYAEKIRSNLLLTGNETPDTETRTNMRDSKVVKIELVTRKVEK
>B.CN.2001.CNHN24.AY180905
AEKLVKDATTIDKAYKSVIHTDNQVVLGVNNMWKDVEHEIISDQKKLLVTDTNLNITNISSNTSSTTGIGLEMKNSNITTSINTKV-KDYALFYKPIVPVNNNNTRYRLINNTSVITQAVSEHYAFILKNNKTNTPTNITVQRVVQLAEEEVMIRSSNFSNNAKIIIVQNESVEINTPSNNTRKRVTLGPGRVWYTTGQIIDIRRHNLSRTQDKTQQITKKREQFGNKTIVFNHSSPIVMHSFNGYNTSRNSTWNSTR---NNIGNGTITLPRIKQIINMWEVKMYAANISSNLLLTGNESNTTETRADMRDSKVVRIELVTKKVER
>B.US.1999.PRB959_03.AY331296
AEQLVKEATTTDRAYNKVVHTDNQVVL-VKNMWKNVDHEIISDQKKLLVTNTNAGNVTNTT-SNWEKMEPGEIKNSNVTTSIRDKVQKEYALFYKLVVQIDDNGTNYRLISNTSVITQAVSEHYAFILKNNKTNSPNNVTVQRVVQLAEEEVVIRSENFTNNAKTIIVQNESVIINTPNNNTRKSINIGPGRAFYATGDIIDIRQHNISEKANKTKQIVTKREQYENKTIVFNQSTPIVMHTFNGYNTTQNSTWNGTE-ELNSTNDKIITLPRIKQIINMWEVKMYARQIRSNLLLTGNNSDTPETRGDMRDSKVVKVELITKKTEK
>B.US.2001.Z31_B7.EF593294
-QQLVKEATTTDKAYEKVIHTDNQVVLEVNNMWKNAEHEIISDQKKLLVTNTDLKNATSTNSLNNRTMEEGDMRNSNITTSIGNKVKKEHALFYKLVVPIGDNNTSYALRSNTSVITQAVSEHYAFILKNEKNNTPTNVTVQRVVQLAEGEIVIRSENITDNAKTIIAHNVSVIINTYNNNTRKSIHMGPGAAFYATGDIIDIRQHNVSKKAENTKGVAEKREKFGNTTIAFNKSSPIVMHSFNGYNTTKNSTWPSNG-TEPLNDTENIILPRIKQIINRWEVKMYASLIRSNLLLTGNNSSKNETRGDMRDSKVVKIELITKRVEK
>B.CN.2004.CNHLJBF04026.EU131788
AENLVKEATTTDKAYETAIHTDNQVVLEVNNMWKDVDHEIINDQKKLLVTHTDLKTTNTS-SNITSTTEGGEMKNSNITTSINTKV-KDYALFHKLLESIGKKTASYRLIHNTSTITQAISEHYTFILKNNKTNTPTNVTVQRVVQLAEEEVVIRSSNFTDNAKVIIVQNKSVQVNTPNNNTRKSIHLGPGHAWHTTERIINIRQHNLSRTDNNTKLITEKRVQFGGKTIIFNQSSPIAMHSFNGYNTSQNSTWNNNGTWNDTTDNSTITLPRIKQIINRWEVKMYASLIRSNLLLTGNKSSTTETRANMRDSKVVQIELVTKKVEK
>B.NL.1987.H3_12_6C4.EU744055
ADQLVKDTTTTDKAYDTVVHTDNQIALEVDNMWKNVEHEIISDQKKLLVTNTELENTI-----NITNSNRGEIKNSKVTTSLRDKK-KEYALFYRLIVPIDDDNNSYRLISNTSVITQAVTEHYTFLLKNDKKSKPTNVTVQRVVQLAEEEIVIRSENFTNNAKTIIVQNESVEIYTPNNNTRKSIHVGPGKTLYATGDIIDIRQHNLSRAKNDTKQIVIKRKQFRNRTIVFTQSSPIVMHSFNGYNSTQNSTWESN------STEENITLPRIKQIINMWEVKMYASQIRSNLLLTGNNTNGTEIRGDMRDNKVVKIELVTKKVEK
>B.CY.2005.CY089.FJ388920
TEKLVKDATATDKAYDTVVHTDNQLHLKVNNMWKNVEQEIISDQKKLLVTNTDPLRNNTSRSTTITNRTDVEMKNSNVTPIITDKRQKEYALFYKDIVPIDDNYATYRLISNTSVITQAVTEHYAFILKNDKTNSPTNVTVQKVVQLAEKEVVIRSENFTNNAKTIIVQNQSVVINTPNNNTRRSIHIAPGRAFYGT-DIIDIRQHTLSGQKNNTRLIAIKKEQFGNKTIKFNHSSPIVMHSFNRYSTTPNSTWDNNTNTSKNKNDSNITLPRIKQIINLWEVKMYAKQINSNLLLTGGNESNIETRADMRDSKVVQIELVTKKVEK
>B.CN.2004.CNE64.HQ699979
ADKLVKDATTTDKAYETVVHTDNQVVLGVNDMWENVEHEIISDQKKLLVANTNLENTDASN--TSSTTEGGEIKNSNITTSIKTKV-KDYALFYEVIMPIDKDNTSYRLINNTSVITQAVSEHYAFILKNNKTSTPTNVTVQRVVQLAEEEVVIRSSNFTDNLKTIIVQNKSVEINTPNNNTRKSIHLGPGQAWYTTGEIIDIRQHNISRAKNNTEQITKKREIY-NKTISFKQHAPVVMHSFNGYNTSQNSTYNGT--WSGTTGNDTITLPRIKQIVNRWEVKMYAQIIRSNLLLTGSDSNTTETRGNMRDSKVVKIELVTKKVEQ
>B.JP.1989.33.AB588211
AEQLVKEATTTDKAYDTVVHTDNQVVLGVNNMWKDVEHEIISDQKKLLVTNTNLQNTTSN-NGSVGEEMKGEMKNSNVTTNIGNKMQKEYALFYKLVVPIDNDNTSYTLINNNSVITQAVSEHYTFLLKNDKKNTPTNVTVQRVVQLAEEEVVIRSENFTNNAKTIIVQNETVQINTPNNNTRKSIPMGPGRAFYATGDIIDIRQHNLSEVKVNTGQIKEKKEQF-NKTIVFNQSSLIVMHSFNGYNTTKNNSMLSS--NNTGGSNKTITIPRIKQIINRWEVKMYAKQISSNLLLTGGNGSETETRADMRDSKVVKIELVTKKVEK
>B.CA.1993.CA5.AJ277821
TENLVKEATTTDKAYDTVVHTDSQMKLEVNNMWKNVEHEIISDQKKLLVTNTDEVKATSTNSGSEGRMERGEIKNSNVTTSIRDKMQKVYALFYKLVVPIDNNYTSYRLINDTSVIRQAVSEHFAFILKNNKTNKPTNVTVQKVVQLAEEEVVIRSENFSDNAKTIIVQNKSVEINTPNNNTRKGIHIGPGRAIFTTGEIIDIRQYTLNRAQDDTKMIVEKREQFENKTIVFNQSSLITMHTFNGYNSTQNSTWPLNGTINGTKGNDTITLPRIKQIINMWEVKMYAKQIRVNLLLTGGVNSTTETRGNMKDSKVVKIELVTKKVER
>B.US.1991.R3B.AY608576
-EQLVKEATTTDKAIDTAVHTDNQIVLEVNNMWKNVEHEIISDQKKLLVTNTDELNKVNTTNSSEGIMERGEIKNSNITTNMRNKVQKEYALFYKLVVPIDNNYTSYKLISNTSVITQAVSEHYAFILKRDKKNTPTNVTVQRVVQLAEEDVVIRSANFTDNAKTIIVQNETVVMNTPGNNTRKRVTLGPGRVYYTTGQIIDIRKHNLSRAGNNTKRIAIKREQFQNRTIVFNQSSPITTISFNGYNSTQNGTWNGT-RLNVNQGNDTIILPRIKQIINLWEVKMYARQIRSNLLLTGNRGNETETRGNMKDSRVIKIELVTKRVEK
>B.US.1995.3988_25.AY835436
TENLVKEATTTDKAYETVVHTDNQVVLEVNNMWKNVEHEIISDQKKLLVTNTDNINTT---QTNSSIMEKGEIKNSNVTTNIRDKMQKEYALFYKLVISIKNDNSSYRLIDNTSVITQAVSEHYAFILKNDKKNTLTNVTVQRVVQLAEEEVVIRSENLTDNAKTIIVQKEAVEINTPNNNTRKSINIGPGRAFVATGAIIDIRQHNISRTKNDTKQVVTKREKFGNKTIVFNQSSALVMHSFNGYNSTQNSTWSVNSTGNDTTEEPNITFPRIKQIINMWEVKMYNKIISRNLLLTGNNTNTTETRENMKDSKVVKIELVTKKVEK
>B.NL.1986.H434-8-A3.AY970946
TEKLVKEATTTDKAYDTVVHTDSQVVLAVNNMWKNVEHEMISDQKKLLVTDTNLRNATNTTTNTTSSGWGEEMTNSNITTSIRNKVQQEYALFYKLVVPIDKNTAKYRLINNTSVITQAVSEHYTFILKNDKKNTPTNVTVQRVVQLAEGGVVIRSENFTNNAKTIIVQNESIEINTPNNNTRKSIHIGPGRAFYATGEIIDIRQHNISRGKNNTKQIVTKKEQYGNKTIVFKSSSPIVMHSFNGYNSTQNSTWKDTGKLNNPEGNGNITLPKIKQIINRWGVKMYARQIRSNLLLTGNVNNTTEVRGDMR--KVVKIELVTKKVEK
>B.TT.2000.SC03C_240500_8C6.EF593240
AEQLVKEATTTDKAYDPVVHTDNQVVLEVNNMWKNVDHEIISDQKRILVTNTDTLREDTRNSRNWERVEEGEIKNSNITTGIRGRV-QEYSLFYKLVIPIDSNFSNYRLINNTSVITQAVTEHYAFILKNDKKNTPTNVTVQKVVQLAEEEVIIRSENFTDNVKNIIVQNESVVINTPNNNTRRSIHLGAGKALY-TGEIIDIRQHNLSRAKDNTKQVAEKREKIGRETIIFNQSSVIVTHSFNGYNTTKNSTWDKNSGNKTGESNDTITLPRIKQIINMWKVKMYARQIRVNLLLTS-SDNSSEIRGNMRDSKVVKIEVITKKVEK
>B.CY.2005.CY072.FJ388914
TEKLVKEATTTDKAYDTVVHTDNQVILEVNNMWEDVDHEVISDQKKLLVTNTDLKNSSWTN----SSLKLEGMKNSNVTPSIRDKWQKEYALFYKYVVQIDDNFTSYRLINNTSVITQAVTEHYTYLLKNNKTNSPTNVTVQRVVQLAEEDIVIRSKNFSDNAKNIIVQNESVVINTPHNNTRRSINIGPGRAFYATGQIVDIRQHNLSQKANDTRMIAIKKKQFGNKTIIFNQSSPIVMHSFMGYNTTPNSTWNSTSNTNDTNTNDTITLRRIKQIINLWEVKMYARQINTNLLLTSDANSTIEVRINMKDSKVVKIELITTRVEK
>B.CY.2005.CY093.FJ388923
TGRLVKEATTTDKAYDAVVHTDNQVPLQVNNMWKNVEHEIISDQKKLLVTNTNITISTNTT--KNSSGEEMTMTNSNVTPIIQDKVQKEYALFYKLVVPIDNNNTSYRLINNTSVITQAVTEHYAFILKNDKKNSPTNVTVQRVVQLAEEEVVIRSENFTNNAKTIIVQKEPVVINTPNNNTRKSISIGPGRAFYATGEIINIRQHNLSRKENNTGQIVIKKEQFGNKTIRFNQSSPIIMHSFNGYNTTPNSTWNDTSGEEDNGEEDNMILTRIKQIINLWEVKMYARQIRSNLLLTGNDSSRTEVRMNMRDSKVVQVELVTTKVEK
>B.CY.2005.CY132.FJ388936
TKGLVKDATTTDKAYDTVVHTDNQVKLEVDNMWKNVDHEVISDQKKLLVTSTDDLKNSTN---ITIKLERGEIKNSNITTNIRDKVQKEHALFYKLVVPIEDSNTSYRLISNTSVVTQAITEHYAFILKNNKTNKPKNVTVQRVVQLAEEEVVIRSENFTNNAKTIIVQNESVVINTPNNNTRRSIHMGPGKAYYATGEIIDIREHNLSEAANNTRKVLIKKGQFGNKTITFNQSSPITMHSFNGYNTTPNSTWNWNNTTNDTDTNKNITLKRIKQIINLWEVKMYARQIRSNLLLTGGTQNETEVRENMKDSKVVQIELITKKVEK
>B.CN.2006.CNE1.HQ699949
AEKLVKEATTTDKAYDTVVHTDNQVVLKVNNMWKNVEYEIVSDQKKLLVINTDLKNTTNTK----ITIKEREMTNSNITTSIKTKV-KDYGLFYKLVMPIDNDNTSYRLINNTSIITQAVSEHYTFILKNNKKSTPKNVTVQRVVQLAEEEVVIRSKNFMNNAEVIIVQNESVEINIPNNNTRKSIPLGPGKAWYTTGEIIDIRKHNLNSTKYNTKLLTKKREQFGNKTIVFNQSSPVATHSFNGYNTSQDSTWWNNDTWNGTAENNTITLPRIKQIVNMWEVRMYAERIRSNLLLTGDDENTTEIRGNMRDSKVVKIELVTKKVEK
>B.US.2004.ES11_2004-culture.KC935957
AGKSVKEATTTDKAYDTVVHTDNQVVLGVDNMWENVEHEVVSDQKKLLVTNTDLRSATSITNSSERTMEGGEIKNSNITTSIRDKVQKEYALFYKLVIPIDKDNTSYRLISNTSVITQAVSEHYAFILKNDKKNTSTNVTVQRVVQLAEEEVVIRSANLTDNAKTIIVQNKSVEMNTPNNNTRKSISIGPGRAFYTTGEIIDIRQHNLSGAQNDARKIAIKREQFTNATIVFNQSSQIVTISFNGYNSTQNSTWNGTE-SNDTRGNDTITLPRIKQIINMWEVKMYARQIRSNLLLTGENKNKTEVRGDMRDSKVVKIELITRKVEK
>B.US.1991.US2.AB485638
-EKLVKEATTTDKAYDTVVHTDNQIALEVDNMWKNVEHEVISDQKKLLVTNTDLVNATNTGSSSWEKLEKGEIKNSNITKNMRDKVEREYALFYKLVVPMDNDNTSYRLISNTSVITQAVSEHYAFILKKDKKNTQKNVTVQRVVQLAEEEVVVRSANFTNNAKIIIVQNESVQINIPNNNTRKSIHIGPGRAIYATGGIIDIRRYNISRTKNNTKQITKKQEQFGKKTIVFKQSSPVVMHSFNGYNTTNNSTWNGTEFDSTLSDAENITLQRIKQIINMWEVKMYARHIRVNLLLTGTKDNETEVRGDMRDSKVVKIELVTKKVEK
>B.JP.1989.31.AB588209
AEQLVKEATTTDKAYDTVVHTDNQVVLGVNNMWKNVEHEIISDQKKLLVTNTNTTDNNSTNDNNSTKYNDSDMKNSNVTTSIGNKMQKEYALFYKLVVPISNDSTSFTLINNTSVITQAISEHYTFLLKNDKKNTPTNVTVQRVVQLAEEEIVIRSENFTNNAKTIIVQNETVQINTPNNNTRKGIHMGWGRAFYATGAIINIRQHNLSSTKNNTKQIAIKREQF-NKTIIFNRSSPIVMHSFNGYNTTQNSTWTWTGNTEGNNTEYNITLPRIKQIINRWEVKMYAKQISSNLLLTGGGNNESETRGDMRDSKVVQIELVTKKVEK
>B.US.1987.SFMHS5.AF025753
TEKLVKEATTTDKAYDTVVHTDSQMILKVNNMWKNVEHEIISDQKKILVTNTDLRNTNNTT--SSSEGLRGEMKNSNITTTLRDKMQEDYALFDNLIVPIDNDNTSYRLINNTSVITQAVSEHFAFILKNDKKNTPKNVTVQRVVQLAEEEVVIRSEDFTNNAKTIIIQNETVEINTPNNNTRRSINIGPGRAFYATG-IIDIREHNISGTKNNTKQIAQKREQFGNKTIVFNQSLPIVTHSFNAYNTTKNSTWNSTWATEGNTTEENITLPRIKQIINMWEVKMYAAQIRSNLLLTGSSNYTSEIRGDMRDSKVVKIELVTKKVEK
>B.US.1987.SFMHS9.AF025757
ADQLVKEATTTDKAYDTVVHTDNQVLLEVNNMWKDVEHEIISDQKKLLVTKTDLQNATNNSNSSGGNMGIGEIKNSNATTSIGDKVRKEHALFYRLIVPIDN--TSYTLINNTSVITQAVSEHYTFILKNNKRNTPTNVTVQRVVQLAEEEVVIRSENFTNNAKTIIVQKDPVKINTPNNNTRKSITIGPGKAFYTTGEIIDIRQHNLSRIENKTEQIVKKKEFR-NKTIVFRQSSPIVMHSFNGYNSTPNSTWNNNN-WSDPNNDVNITLPRIKQIINRWEVKMYASQIRSNLLLTG--NTTEEIRGDMRDSKVVKIELVTKKVEK
>B.US.1989.SFMHS20.AF025763
AEKLVKEATTTDKAYDTVVHTDNQVVMGVNNMWKNVEHEIISDQKKLLDTNINVKATKTNSSTNITSSSEGEIKNSNITTSIRDKVQKEYALFYKLLVPIDDNATRYRLISNTSVITQAVSEHYAFILKNDKKNTPKNVTVQRVVQLAEEEVVIRSENFTNNAKVIIVQNKPVEINTPNNNTRKSIPIGPGRAFYATGEIIDIRKYNISGSKNNTKQIVKKREQFGNKTIVFNQSSPIVMHSFNGYNTTQNSTWNVAESNSTEGNSTLIELPRIKQIINLWEVKMYARQIRSNLLLTGNSESAPEIRGDMRDSKVVQIELVTRKVEK
>B.FR.1993.PHI146.AF041127
TERLVKEASTTDKAYDTVVHTDNQVVMEVDNMWKSVEHEIISDQKKLLVTNTNLTPHNVTSDTNVTNSMREEMTNSKITTSIKDKMQKEYALFYKLVVPIDNDNTSYRLINNTSVITQAVSEHYAFILKNDKKNTPTNVTVQRVVQLAEEEVIIRSSNFTDNAKTIIVQNESVVINTPNNNTRKSINIGPGRAFYTTGDIIDIRQHNLSRADNNTKQVVKKREQFGNKTIIFKPSSPIVMHSFNGYNTTGNSTWNAN--STGNDIKEHIILPRIKQIINMWEVKMYARKIKSNLLLTG-NNNTNETRGDIRDSKIVKIELVTRKVEK
>B.US.1988.WR27.AF286365
ADQLVKGATTTDKAYDTVVHTDNQVRLEVEDMWKNVEHEIISDQKKLLVTNTDVWNATSTSSSNERPMEKGEMKNSSITTSIRDKVQKEHALFYRLVVPIDKTNTSYRLIHNTSTITQAVSEHYTFILKNDKKNTQKNVTVQRVVQLAEEEVVIRSANFTNNAKTIIVQKESVEINTPGNKIRRRIHIGPGRAFY-T-DRVDIRQYNISGTKKNTEKIVAKREQFKNKTIVFNHSSPIVMHSFNGYNSTQNSTWNSTE-GNSTWSDKIIRLPRIKQIINMWEVKMYADQIRSNLLLTGNSNETTEIRGDMRDSKVVKIELVTKKVEK
>B.GB.1986.GB8_46R.AJ271445
TEKLVKEATTTDKAYDTKVHTDNQVVLGVNNMWKNVEHEIISDQKKLLVTNTDLRNDTNTD----SIMEGGEMKNSNITTSIRDKMQKEYALLYKLIVSIGSDNTSYILTKDASVITQAISEHFAFILKNNKTDKPTNVTVQRVVQLAEEKVVIRSDNFMDNTKTIIVQKEAVEINTPNNNTRKGIYIGPGRRFYTTGRIIDIRQHNISKEKNNTHQIVIERKQFRNKTIVFNQSSPIVMHSFNGYKTAQNSTWNSTGGTIKSNTTEIITLPRIKQIVNMWEVKMYATQIRAHLLLTGNNTNETETRGDMRDSKVVKIELVTKKVEK
>B.GB.1997.CW010.AJ418478
AEQLVKEATTTDKAYDKAVHTDNQEFL-VNNMWKDVEHEIISDQKKLLVTRNDFKGKNGTESSSGGKMEPGEIKNSNITTRMRDRVQREYALFYKLVVPLDN--TSYRLISNTSVITQAVSEHYTFLLKNDNKNTPTNVTVQRVVQLAEEEVVIRSANFSNNAKTIIVQNEPVEINTPNNNTRKSIPIGPGRALYATGDIIEIRQFTLNKTKNETKQIVTKREQFVNKTIIFNQSSPIVMHSFNGYNSTQNSTWNINNGSNSTERNDTIILPRIKQVINMWEVKMYASPISLNLLLTG-EDNTSETRGDMRDSKVVKIELVTKKVEK
>B.BE.1994.VI1399.DQ313253
VEQLVKEATTTDKAYDTVVHTDNQIVMEVNNMWKNVEHEIISDQKKLLVTNTDLGNGPDLGNSSEKPMEKGEIKNSKITTRIRDKMQKEYAAFYKLLVQIDNSNTSYRLLSNTSVITQAVSEHYAFILKNDKKDTPTNVTVQRVVQLAEEEIVIRSENFTNNAKTIIVQKEAVEINTPNNNTRKSIHIGPGKALYTTGEIIKIRQYNISEAKNNTRQIAIQGKQFGNKTIIFNQSSPIVMHSFNGYDTTQNSTWPVGSTNATNTTEEILTLPKIKQIINRWEVKMYARKIRSNLLITGNNNNTNETRGDMRDSKVVKIELITKKVEK
>B.US.1983.H6.EF159973
ADNLVKEATTTDKAYDTAVHTDNQVVLGVNNMWKDVEHEIISDQKKLLVTNTNWNGTKNGTSNSEIKIEPGEIKNSKITTGIRDKVQKQYALFYRLVVPIDDDSTSYRLINNTSVITQAVSEHFTFILKNDRKNTPTNVTVQRVVQLAEGDVIIRSENFTNNAKTIIVQNETVEINTPSNNTRKGIHIGPGRAFYTTGEITDIRQHNISRAKNNTKQVVTKREQFGNKTIVFNQSSPIIMHSFNGYNSTQNSTFNWNSWNSTEGSNNTITLQRIKQIINMWEVKMYARLIRSNLLLTGNDKDEIEIRGDMRDSKVVKIELVTKKVEK
>B.US.1998.zp9031_p5.EF593317
AEQLVKEATTTDKAYTTAVHTDNQVVLGVDNMWKNVDHEIISDQKKLLVTNTDVVKNVTTDSSSWETVEKGEIKNSNVTSGIRDKVQKEYALFYKLIVPIKNDNTSYRLISNTTVITQAVSEHYAFILKNQKKNTPKNVTVQKVVQLAEEEVVIRSANFSNNAKTIIVQNESVQITMPNNNTRKGIHIGPGGAFYATGDIINIRQHNISKVANNTRQIAIKREQFKNKTIVFNQSSPIVMHSFNGYNTTQNSTWNTTQVAGGSNTTENITLQRIKQIINMWEVKMYASIIQTNLLLTGNNTNGSEIRGDMKDSKVVKIELVTKKVEK
>B.NL.1985.19298_4G10.GU455476
AEQLVKEATTTDKAYDTVVHTDNQVVLGVNNMWKDVKHEIISDQKKLLVTNTDYWRNNATNNSNGITVEKGEIKNSNITTSIRDKVQKEYALFYKLVVPIDNDTTSYRLISNTSVITQAVSEHYAFILKNDKKNTPKNVTVQRVVQLAEEDVIIRSENFTNNAKTIIVQNETVEINTPNNNTRKGIHIGPGRAFYATGDIIDIRQHNLSITKNNTQQIVNKREEFKNKTIVFKQSSPIVMHSFNGYNSTKNSTWNWNGRPNSTEGNDTLVIPRIKQFINMWEVKMYARQIRVNLLLTGNTTNGTEVRGNMRDSKVVKIELVTRKVEK
>B.US.1985.WCIPR.U69584
AEQLVKEATTTDKAYDTVVHTDNQVVLEVNNMWKNVEHEIISDQKKLLVTNTDDLKNATVKNSSWGGMERGEIKNSNITTSIRDKVQKEYALFYKLVVPIDNNYTSYRLISNTSVITQAVSEHYAFILKNDKKNTPTNVTVQRVVQLAEKEVVIRSENFTNNAKTIIVQDESVVINTPNNNTRKSIHIGPGRAFYTTGEIIDIRQHTLNRTENNTAKITEKREQFGNITIVFNHSSPIVMHSFIGYNTSQNSTWNSTGISESDNTERNITLPRIKQIINLWEVKMYARQIRSNLLLTGTDENRTEIRGDMRDSKVVKIELVTKKVEK
>B.US.1984.SC14B.U90934
AEQLVKEATTTDKAYDTVVHTDNQVVLKVNNMWKNVEHEIISDQKKLLVTNTDYLRNDTNTSNNGGGMEGGEIKNSNITTRIGNKVQKEYALFYKLVVPIDNTTTSYRLINNTSVITQAVSEHYTFLLKKDKKNTPTNVTVQRVVQLAEEEVVIRSENFTDNAKTIIVQNESVEINTPNNNTRKSIHIGPGQALYATGAIIDIRQHNISRAKNNTKQIVKKKVQFGNKTIIFNQSSPIVMHSFNGYNTTKNSTWMFNNDTEDTEGNGTITLPRIKQIINRWEVKMYARQIRSNILLTGTNNSTNETRGDMRDSKVVKIELVTKKVEK
