# Supplementary material for: The Patterns of Coevolution in Clade B HIV Envelope's N-Glycosylation Sites
Source: PLoS One. 2015 Jun 25;10(6):e0128664. doi: 10.1371/journal.pone.0128664 (PMC4482261; doi:10.1371/journal.pone.0128664)
Supplement: S1 File — (TXT) [file pone.0128664.s005.txt]

*Node data            
ID seq H seqclass BS str Degree Betweenness_Centrality Modularity_Class Component_ID Eigenvector_Centrality 2G12 PGT135 PGT128
31 X 3 0 n x1 6 410.3970387 5 0 0.183467356 0 0 0
32 X 3 0 n x1 7 483.1375346 5 0 0.224870183 0 0 0
33 X 3 0 n x1 6 333.1579689 5 0 0.181764567 0 0 0
34 X 2 0 n x1 2 18.74782196 5 0 0.095201711 0 0 0
38 X 1 0 n x1 3 86.33919976 4 0 0.075847281 0 0 0
46 X 1 0 n x1 6 436.5295378 14 0 0.13934454 0 0 0
47 X 2 0 n x1 9 981.2804772 2 0 0.111211407 0 0 0
48 X 1 0 n x1 2 0 4 0 0.002657606 0 0 0
49 N 2 1 n x1 6 618.144449 4 0 0.154586218 0 0 0
50 X 1 0 n x1 4 285.8762786 2 0 0.120170961 0 0 0
51 S 1 0 n x1 5 129.8744798 15 0 0.172813809 0 0 0
57 X 1 0 n x1 4 146.3803585 4 0 0.101762519 0 0 0
59 X 1 0 n x1 6 560.169241 8 0 0.159504633 0 0 0
60 X 2 0 n x1 7 576.9093954 8 0 0.231468179 0 0 0
61 X 2 0 n x1 3 46.24564796 5 0 0.0942405 0 0 0
62 X 3 0 n x1 8 1406.616492 5 0 0.199930763 0 0 0
63 X 2 0 n x1 8 1242.028083 5 0 0.212480032 0 0 0
65 X 2 0 n x1 8 1012.983531 5 0 0.435068791 0 0 0
68 X 1 0 n x1 2 642 5 0 0.02679136 0 0 0
72 X 1 0 n x1 5 571.8647386 6 0 0.156389424 0 0 0
77 X 1 0 n x1 8 692.7691343 9 0 0.304335353 0 0 0
78 X 1 0 n x1 5 300.7420148 4 0 0.114339174 0 0 0
80 X 2 0 n x1 3 103.686992 6 0 0.060822644 0 0 0
82 X 1 0 n x1 3 82.42089012 5 0 0.044070834 0 0 0
84 X 2 0 n b1 3 112.4856733 4 0 0.079897241 0 0 0
85 X 3 0 n b1 4 224.3656596 6 0 0.115663145 0 0 0
86 X 2 0 n b1 2 43.89009227 0 0 0.036545501 0 0 0
87 X 3 0 n b1 4 176.5286042 6 0 0.103896874 0 0 0
89 X 1 0 n b1 5 215.0530126 4 0 0.122185006 0 0 0
92 X 2 0 n a1 7 322.7101062 19 0 0.297478904 0 0 0
94 X 1 0 n a1 4 185.9357917 19 0 0.178597828   
95 X 2 0 n a1 3 60.62626571 19 0 0.142488504   
96 X 1 0 n a1 3 136.4309725 1 0 0.11712178   
97 X 2 0 n a1 5 289.0612536 19 0 0.2243908   
99 X 2 0 n a1 8 996.8424938 19 0 0.401976209 0 0 0
101 X 1 0 n a1 5 541.6557031 8 0 0.184774483 0 0 0
102 X 2 0 n a1 5 178.2047067 19 0 0.138019272 0 0 0
105 X 2 0 n a1 7 714.2428397 8 0 0.374377348   
106 X 1 0 n a1 5 1105.970694 4 0 0.11708341 0 0 0
108 X 2 0 n a1 4 165.4274572 15 0 0.117450183 0 0 0
109 X 1 0 n a1 3 58.91851883 7 0 0.147199326 0 0 0
110 X 1 0 n a1 5 429.5308308 4 0 0.141742852 0 0 0
113 X 1 0 n a1 3 98.8270483 14 0 0.152930591 0 0 0
114 X 1 0 n x2 4 269.8148023 6 0 0.072348622 0 0 0
117 X 1 0 n x2 3 83.66685442 19 0 0.120571122 0 0 0
121 X 2 0 n b2 5 89.64675231 4 0 0.257005596   
122 X 1 0 n b2 4 218.2588682 2 0 0.184188106   
125 X 1 0 n b2 4 149.5102618 8 0 0.252804704   
127 X 1 0 n x3 3 68.80002785 15 0 0.037940857   
128 X 1 0 n x3 5 297.6462027 4 0 0.134916277   
130 N 2 3 n x3 2 12.45860308 16 0 0.102596819   
132 A 2 1 n v1 4 202.1868018 0 0 0.162470633 0 0 0
133 N 2 1 n v1 6 295.8681148 1 0 0.406614226 0 0 0
134 S 3 0 n v1 14 1641.838533 0 0 0.607122261 0 0 0
135 S 3 0 n v1 12 1266.459888 0 0 0.698713365 0 0 0
136 N 3 2 n v1 8 517.4219943 0 0 0.415741532 0 0 0
137 N 3 2 n v1 5 29.03175475 0 0 0.297552574   
138 A 3 2 n v1 7 225.7278101 0 0 0.383356661 0 0 0
139 A 3 2 n v1 5 39.41581945 0 0 0.225007399   
140 A 3 2 n v1 9 974.1921869 0 0 0.455633488   
141 A 3 2 n v1 6 384.3717266 0 0 0.20819578   
142 A 3 2 n v1 5 97.20583963 1 0 0.158237322   
143 A 3 2 n v1 5 147.0848678 1 0 0.190100561   
144 A 3 2 n v1 6 185.9721097 1 0 0.180122257 0 0 0
145 A 3 2 n v1 9 614.4557693 1 0 0.302961221   
147 A 3 2 n v1 6 65.52098515 1 0 0.231462 0 0 0
148 A 3 2 n v1 6 170.4474943 1 0 0.294911712 0 0 0
149 A 3 2 n v1 6 78.13900826 1 0 0.339013686   
150 S 3 0 n v1 10 880.8995844 1 0 0.524569853 0 0 0
151 S 3 0 n v1 11 750.6722162 1 0 0.617320808 0 0 0
152 X 3 0 n v1 14 1587.13747 1 0 0.674631737 0 0 0
153 X 2 0 n v1 5 296.727281 1 0 0.225223039   
154 X 2 0 n v1 10 1062.530298 1 0 0.59963541 0 0 0
155 X 2 0 n v1 2 57.40120754 5 0 0.126803843 0 0 0
156 N 1 3 n v1 2 46.08552761 8 0 0.107130821 0 0 0
158 S 1 0 n x4 6 384.0049472 7 0 0.351933756 0 0 0
160 N 2 3 n x4 3 149.407851 4 0 0.076864837   
161 X 2 0 n x4 6 268.5800164 4 0 0.292539976   
162 S 2 0 n x4 6 434.0100529 4 0 0.138078037 0 0 0
163 X 2 0 n x4 5 116.1610973 4 0 0.242232006   
164 X 3 0 n x4 7 525.7706766 4 0 0.213631251 0 0 0
165 X 3 0 n ax 5 276.2028433 4 0 0.261415952   
166 X 3 0 n ax 5 161.3868369 4 0 0.256909315 0 0 0
167 X 2 0 n ax 9 642.3123472 4 0 0.710242959   
168 X 2 0 n ax 3 91.20556076 4 0 0.241745345   
169 X 3 0 n ax 12 1414.631546 4 0 0.453615761   
170 X 3 0 n ax 11 1289.519065 4 0 0.777150005   
171 X 2 0 n ax 6 418.7361862 6 0 0.20283241 0 0 0
172 X 2 0 n ax 8 554.7275278 4 0 0.420022459   
173 X 2 0 n ax 3 74.54259967 4 0 0.170282762 0 0 0
174 X 1 0 n ax 6 419.9901633 7 0 0.306754156 0 0 0
175 X 2 0 n v2 7 711.6031824 4 0 0.273661073   
176 X 2 0 n v2 3 138.5493944 4 0 0.086256438 0 0 0
177 X 2 0 n v2 9 722.7227376 4 0 0.498075318   
178 X 3 0 n v2 13 1736.029683 4 0 0.646896124   
179 X 2 0 n v2 3 95.94722643 15 0 0.15855845   
181 X 2 0 n v2 7 757.9746932 4 0 0.364166095   
182 X 2 0 n v2 9 991.7449547 4 0 0.438952355 0 0 0
183 X 2 0 n v2 4 207.2291368 4 0 0.111880811   
184 X 2 0 n v2 4 176.9963842 4 0 0.063925591 0 0 0
185 N 3 1 n v2 5 301.2909104 3 0 0.127228738   
186 N 3 1 n v2 3 37.20698633 3 0 0.069535179   
187 A 3 2 n v2 5 167.6215367 3 0 0.228003631 0 0 0
188 A 3 3 n v2 7 321.8850859 3 0 0.183193524 0 0 0
189 S 3 0 n v2 7 568.5064785 3 0 0.24091735   
190 S 2 0 n v2 7 478.756238 3 0 0.287741273   
191 X 1 0 n x5 3 47.48057009 6 0 0.092123016 0 0 0
192 X 2 0 n x5 17 2319.079736 4 0 1   
193 X 1 0 n x5 3 123.7829735 19 0 0.086885432   
194 X 2 0 n x5 8 979.6564397 4 0 0.411521514   
195 X 2 0 n x5 13 1541.568435 4 0 0.735051408 0 0 0
197 N 1 3 n b3 5 156.5854973 4 0 0.372129989 0 0 0
198 X 1 0 n b3 6 288.8189726 9 0 0.149363568   
199 S 1 0 n b3 2 27.80657576 19 0 0.055259878   
200 X 2 0 n b3 7 651.0468383 4 0 0.22728688 0 0 0
201 X 2 0 n b3 6 422.4174922 4 0 0.207825634 0 0 0
202 X 1 0 n b3 6 217.3053881 4 0 0.272072941   
203 X 1 0 n x6 1 0 19 0 0.018858212 0 0 0
204 X 1 0 n x6 2 27.84564602 17 0 0.02457549 0 0 0
208 X 2 0 n x6 6 394.1202792 5 0 0.298741405 0 0 0
209 X 2 0 n x6 7 385.0812193 14 0 0.235315275   
211 X 2 0 n x6 5 248.8252684 6 0 0.165961795   
216 X 1 0 n x6 3 55.30256326 6 0 0.139392893 0 0 0
217 X 1 0 n x6 1 0 16 0 0.016900988 0 0 0
219 X 2 0 n x6 10 1154.452074 6 0 0.325224809   
223 X 1 0 n b5 4 223.2752156 6 0 0.166782771 0 0 0
225 X 2 0 n b5 5 340.0002545 6 0 0.146961951   
226 X 1 0 n b5 3 125.3956294 2 0 0.058171885   
227 X 1 0 n b5 6 368.7057805 9 0 0.173262259 0 0 0
229 X 2 0 n x7 8 779.2841859 6 0 0.260483411   
230 N 2 1 n x7 14 1829.230924 19 0 0.616932833 0 0 0
231 X 2 0 n x7 7 605.3971853 19 0 0.303247988   
232 S 3 0 n x7 10 902.9863031 19 0 0.523182076   
234 N 2 3 n x7 9 420.5622524 19 0 0.490033725   
236 S 2 0 n x7 13 1349.632307 19 0 0.64807306   
238 X 2 0 n b6 7 288.5168473 19 0 0.31901244   
240 X 3 0 n x8 8 867.956558 19 0 0.453755635   
241 N 1 3 n x8 1 0 20 1 3.75E-05   
242 X 1 0 n b7 4 215.9157699 2 0 0.046704475   
244 X 1 0 n b7 2 44.06011793 4 0 0.039859415   
245 X 1 0 n b7 3 107.7021637 8 0 0.061203124   
246 X 1 0 n x9 3 252.6146327 17 0 0.091906852   
252 X 2 0 n x9 5 284.0739107 8 0 0.263404828   
254 X 1 0 n x9 3 71.47269009 19 0 0.031716485   
255 X 1 0 n x9 1 0 17 0 0.033732881   
258 X 1 0 n x9 2 134.5744681 17 0 0.098811819 0 0 0
265 X 1 0 n x10 4 164.0987013 14 0 0.074058743   
266 X 1 0 n x10 5 359.9107001 19 0 0.151163307   
267 X 1 0 n x10 3 200.3294825 19 0 0.123342265   
268 X 2 0 n x10 10 1179.147587 19 0 0.337115191   
269 X 2 0 n x10 7 590.8483287 8 0 0.2900963   
270 X 2 0 n x10 13 1726.411424 11 0 0.536452486   
271 X 2 0 n b10 4 160.5192706 11 0 0.17317985   
272 X 2 0 n b10 2 30.33317742 6 0 0.055254901   
273 X 1 0 n b10 3 59.57576209 19 0 0.180499553   
274 X 1 0 n x11 3 67.03256809 11 0 0.115230018   
275 X 3 0 n x11 13 1570.035078 19 0 0.622677486 0 0 0
276 N 1 3 n x11 4 119.6978787 4 0 0.157112199   
277 X 2 0 n x11 10 1073.404963 11 0 0.396046795 0 0 0
278 S 2 0 n x11 6 544.9814965 19 0 0.239516542   
279 X 2 0 s x11 5 209.16878 19 0 0.20406219   
280 X 1 0 s x11 3 34.08757631 19 0 0.059640587   
281 X 2 0 s x11 6 382.0837067 19 0 0.110777718   
282 X 2 0 n x11 4 94.21047484 19 0 0.236655826   
283 X 2 0 n x11 6 414.1327485 9 0 0.345621207   
284 X 1 0 n b11 2 0 4 0 0.002657606   
285 X 1 0 n b11 5 320.4723837 15 0 0.175312119   
286 X 1 0 n b11 2 0 4 0 0.113833536   
287 X 2 0 n b11 8 670.6897847 8 0 0.453573441   
289 N 2 3 n x12 9 491.0657115 8 0 0.315087948   
290 X 3 0 n x12 6 240.2573301 8 0 0.215364089   
291 S 3 0 n x12 7 323.7354451 8 0 0.282665723   
292 X 2 0 n b12 7 522.3509656 11 0 0.279308187   
293 N 3 2 n b12 9 544.0666463 8 0 0.330252228   
294 X 1 0 n b12 6 337.7188621 19 0 0.335587359   
295 A 2 3 n b12 9 769.6176099 8 0 0.351539591 1 0 0
297 S 2 0 n b12 5 209.2153767 8 0 0.27864464   
299 X 1 0 n v3 2 38.89888592 19 0 0.064535628   
300 X 2 0 n v3 9 706.0831393 7 0 0.508952365   
301 N 1 3 n v3 7 149.0934984 7 0 0.269717198 0 0 1
302 N 1 1 n v3 5 21.89926426 7 0 0.266057463   
303 S 1 0 n v3 6 120.9984892 7 0 0.283268429   
304 S 2 0 n v3 7 327.136837 7 0 0.275304458   
305 X 2 0 n v3 8 608.0603654 7 0 0.425745311   
306 X 2 0 n v3 11 678.2004914 7 0 0.588860661   
307 X 2 0 n v3 4 71.93698422 7 0 0.183054763   
308 X 3 0 n v3 8 403.6429735 7 0 0.462871587   
309 X 2 0 n v3 10 610.9718635 7 0 0.595357886   
312 X 2 0 n v3 3 42.9084984 7 0 0.171260894   
313 X 2 0 n v3 5 138.5011281 7 0 0.404552836   
314 X 1 0 n v3 2 37.61440537 4 0 0.077694108   
315 X 2 0 n v3 11 748.4292738 7 0 0.534066157   
316 X 2 0 n v3 9 404.6438426 7 0 0.551791324   
317 X 2 0 n v3 14 1409.408453 7 0 0.753741661   
318 X 2 0 n v3 4 225.0834494 7 0 0.147812543   
319 X 2 0 n v3 10 589.5766121 7 0 0.482222335 0 0 0
320 X 2 0 n v3 5 278.5866187 5 0 0.313050892   
321 X 2 0 n v3 7 330.6058658 7 0 0.392500957   
322 X 3 0 n v3 7 224.0488425 7 0 0.387365581   
3220 X 2 0 n v3 5 412.058156 0 0 0.222827868   
323 X 2 0 n v3 9 311.6424274 7 0 0.429675785   
325 X 2 0 n v3 5 365.138123 16 0 0.233845699   
326 X 1 0 n v3 4 166.1482291 7 0 0.134233683   
327 X 1 0 n v3 5 225.0040806 7 0 0.128107331   
328 X 2 0 n b13 7 766.5204594 16 0 0.267349426 0 0 0
330 X 2 0 n b13 6 478.1126505 16 0 0.129870216 0 0 0
332 N 2 3 n b13 5 152.324831 16 0 0.186203211 1 1 1
333 X 2 0 n b13 8 784.6627045 8 0 0.448197306   
334 A 2 1 n b13 5 312.8216931 16 0 0.171879642   
335 X 3 0 n a2 7 317.7178938 12 0 0.222428744 0 0 0
336 S 3 0 n a2 5 136.9316746 16 0 0.168188022   
337 N 3 2 n a2 11 726.6837852 8 0 0.367136225 0 0 0
339 A 2 3 n a2 7 404.2899777 8 0 0.224400661 1 0 0
340 X 3 0 n a2 8 375.1644453 16 0 0.241274353 0 0 0
341 S 2 0 n a2 5 224.7020361 9 0 0.199608836 0 0 0
343 X 3 0 n a2 4 143.2717558 16 0 0.198684539   
344 X 3 0 n a2 7 398.0256058 8 0 0.303855985   
345 X 2 0 n a2 7 409.8651147 9 0 0.181909848 0 0 0
346 X 2 0 n a2 16 2416.646681 11 0 0.791112759   
347 X 3 0 n a2 4 241.6194849 11 0 0.182013652 0 0 0
348 X 1 0 n a2 2 322 10 0 0.00371083 0 0 0
350 X 2 0 n x12 9 544.5775643 2 0 0.401371243 0 0 0
351 X 2 0 n x12 1 0 10 0 5.54E-04   
352 X 2 0 n x12 2 24.75756918 11 0 0.074741875 0 0 0
353 X 2 0 n x12 6 429.7777609 19 0 0.166543561   
354 N 3 2 n x12 4 95.05591515 2 0 0.170679243   
355 N 2 3 n x12 10 734.6704097 2 0 0.307893556   
357 S 2 0 n x12 8 469.6584803 2 0 0.374478148 0 0 0
358 S 2 0 n b14 6 168.4142739 2 0 0.235939344   
359 X 1 0 n b14 3 68.36924349 17 0 0.080142362   
360 X 3 0 n b14 4 103.2132932 17 0 0.097354766   
361 X 1 0 n b14 5 169.4322734 17 0 0.117201125   
362 N 3 3 n b14 9 1121.674018 17 0 0.257091717 0 0 0
363 N 3 1 n x13 6 380.8534 17 0 0.246446719   
364 S 2 0 n x13 5 359.3432694 17 0 0.150458582 0 0 0
365 S 2 0 s x13 6 551.9514727 17 0 0.229412281   
369 X 2 0 n a3 8 989.3784683 19 0 0.349450789 0 0 0
371 X 2 0 s a3 3 71.44543947 8 0 0.082855852   
372 X 2 0 n a3 3 53.60479035 19 0 0.14132662 0 0 0
373 X 2 0 n b15 9 912.2594171 5 0 0.314371177   
374 X 1 0 n b15 7 395.4530819 19 0 0.303191349   
375 X 2 0 n b15 4 158.1010416 8 0 0.120763291   
376 X 1 0 n b15 3 91.83726935 19 0 0.090899514 0 0 0
377 X 1 0 n b15 2 27.22976821 1 0 0.086987416   
379 X 2 0 n x14 9 926.6875054 14 0 0.312888323   
384 X 1 0 n b17 3 119.2931299 19 0 0.099391988   
386 N 2 3 n b17 3 94.94243374 5 0 0.057432585 1 1 0
387 X 2 0 n x16 5 356.5599628 14 0 0.30081931 0 0 0
388 S 2 0 n x16 2 56.40970418 19 0 0.087315137 0 0 0
389 X 3 0 n x16 7 446.5906624 14 0 0.202635846 0 0 0
392 N 2 3 n x16 6 371.6174083 11 0 0.194774931 1 1 0
393 X 2 0 n b18 6 253.7519995 11 0 0.267024929   
394 S 2 0 n b18 5 221.8693242 11 0 0.12818514 0 0 0
395 X 2 0 n b18 8 425.8063925 11 0 0.358718656   
396 N 3 2 n v4 7 408.1564418 11 0 0.328229011   
397 N 3 2 n v4 6 198.4416457 11 0 0.308086258 0 0 0
401 A 3 1 n v4 6 90.53488683 11 0 0.2692868 0 0 0
402 A 3 2 n v4 9 624.980049 11 0 0.39356635   
405 A 3 2 n v4 9 567.3436274 12 0 0.288191201 0 0 0
406 A 3 2 n v4 5 9.971984302 12 0 0.170724969 0 0 0
407 A 3 2 n v4 6 170.9178163 12 0 0.196925451 0 0 0
408 A 3 2 n v4 9 523.8753464 12 0 0.285306282 0 0 0
4080 A 3 2 n v4 9 523.4741722 12 0 0.312230647 0 0 0
409 A 3 2 n v4 7 250.7502006 12 0 0.210480442 0 0 0
410 A 3 2 n v4 7 185.6599755 12 0 0.190243603   
411 A 3 3 n v4 6 222.9715132 12 0 0.152010681   
412 S 3 0 n v4 6 144.1873139 12 0 0.134845902   
413 A 3 1 n b19 4 149.8440334 12 0 0.090360966   
414 X 2 0 n b19 5 252.4617184 15 0 0.165539361   
415 S 2 0 n b19 0 0 13 2 0   
416 X 1 0 n b19 7 519.737118 15 0 0.241715647   
417 X 2 0 n b19 7 532.5456323 14 0 0.207152574   
419 X 2 0 n b19 9 1039.566402 16 0 0.305200001   
420 X 1 0 n x17 4 134.2850997 15 0 0.188455383   
421 X 2 0 n x17 9 780.9623637 15 0 0.405916796   
422 X 1 0 n x17 10 690.3907079 15 0 0.314500698   
423 X 2 0 n b20 3 95.14041069 4 0 0.165560304   
424 X 2 0 n b20 5 397.7842029 15 0 0.216111605   
425 X 1 0 s b20 9 730.9435849 15 0 0.424268059   
426 X 2 0 b x18 13 2194.944279 4 0 0.893655585   
427 X 1 0 b x18 9 299.168206 15 0 0.275104674   
429 X 2 0 b x18 13 1622.506558 4 0 0.629833914   
430 X 1 0 s x18 7 348.5964246 15 0 0.205264805   
432 X 2 0 n b21 3 133.5164154 9 0 0.137933908   
434 X 2 0 n b21 7 273.8990813 15 0 0.231873841   
435 X 1 0 n x19 10 731.5635779 15 0 0.271125512   
436 X 1 0 n x19 4 205.982714 4 0 0.08042379   
440 X 3 0 n x19 9 558.4654248 7 0 0.469467673 0 0 0
442 N 3 2 n x19 10 930.8199833 16 0 0.466820824   
443 X 1 0 n b22 3 124.0435017 14 0 0.101292869   
444 A 3 1 n b22 9 900.9453455 16 0 0.323697716   
446 S 2 0 n b22 6 310.6755862 16 0 0.22615373   
448 N 2 3 n b22 5 497.0468373 15 0 0.181892876   
452 X 2 0 n b23 2 26.30409951 2 0 0.031222544   
453 X 2 0 n b23 3 79.05112587 9 0 0.109602894   
454 X 1 0 n b23 6 221.0769598 15 0 0.203139155 0 0 0
455 X 2 0 n b23 6 507.2833469 8 0 0.185440894   
459 X 1 0 b v5 5 590.8973681 19 0 0.145681637 0 0 0
460 A 3 2 b v5 3 25.0136655 17 0 0.053657163   
461 A 3 2 n v5 6 261.4127105 17 0 0.143751263   
462 A 3 2 n v5 7 320.133798 17 0 0.177111486   
463 A 3 3 n v5 7 502.850326 17 0 0.276189809   
464 S 3 0 n v5 4 155.6840029 17 0 0.16368859   
465 A 3 1 n b24 8 779.7122486 17 0 0.255373671   
466 X 1 0 n b24 3 122.0215348 18 0 0.040987077   
467 S 2 0 n b24 5 314.9165764 17 0 0.112131827   
469 X 1 0 s b24 2 37.53564883 18 0 0.032142996   
471 X 2 0 n x20 8 931.1256544 11 0 0.431258216   
474 X 2 0 s x20 14 1660.284723 19 0 0.555814806   
475 X 1 0 n x20 4 104.9713733 19 0 0.033382128 0 0 0
476 X 2 0 n a5 8 760.864885 19 0 0.297354243 0 0 0
477 X 1 0 n a5 7 626.5261062 8 0 0.168295185   
481 X 1 0 n x21 6 444.5223523 8 0 0.177077313   
485 X 1 0 n x21 3 79.44011091 5 0 0.084757865   
488 X 1 0 n b25 3 80.74503264 15 0 0.114414206   
489 X 1 0 n b25 3 642 4 0 0.016138423   
490 X 2 0 n b25 6 382.2190549 6 0 0.095242693   
491 X 2 0 n x21 4 290.567627 19 0 0.144824093   
492 X 1 0 n x21 5 332.0502682 2 0 0.113980061   
494 X 2 0 n x21 6 371.9000813 4 0 0.118996154   
496 X 2 0 n x21 1 0 20 1 3.75E-05   
499 X 1 0 n x21 5 358.1689025 19 0 0.243819931   
500 X 2 0 n a6 6 613.2785028 5 0 0.208888549   
502 X 2 0 n a6 5 295.2017853 9 0 0.161439621 0 0 0
505 X 1 0 n a6 1 0 4 0 0.05800583   
509 X 1 0 n a6 4 214.2789904 2 0 0.123014258   
510 X 1 0 n a6 2 0 2 0 0.021401907   
327 0 0 0 0 0 0 0 0     
*Node properties            
ID x y color          
31 288 288 0          
32 269 286 0          
33 286 285 0          
34 284 291 0          
38 302 299 0          
46 340 351 0          
47 328 303 0          
48 429 368 0          
49 340 337 57          
50 338 293 0          
51 220 219 0          
57 294 274 0          
59 275 259 0          
60 247 263 0          
61 266 224 0          
62 264 229 0          
63 273 248 0          
65 258 234 0          
68 256 215 0          
72 299 304 0          
77 274 290 0          
78 259 257 0          
80 302 283 0          
82 299 267 0          
84 304 272 0          
85 326 314 0          
86 367 227 0          
87 329 310 0          
89 317 234 0          
92 294 328 0          
94 289 330 0          
95 290 356 0          
96 348 275 0          
97 285 360 0          
99 300 371 0          
101 282 318 0          
102 252 343 0          
105 309 245 0          
106 323 298 0          
108 242 253 0          
109 307 237 0          
110 347 341 0          
113 345 368 0          
114 299 314 0          
117 355 303 0          
121 295 239 0          
122 285 294 0          
125 281 265 0          
127 280 313 0          
128 307 289 0          
130 280 251 222          
132 318 291 57          
133 366 266 57          
134 361 272 0          
135 374 273 0          
136 365 277 84          
137 380 277 84          
138 372 279 84          
139 378 280 84          
140 382 284 84          
141 387 288 84          
142 390 260 84          
143 392 257 84          
144 399 256 84          
145 394 253 84          
147 392 250 84          
148 387 253 84          
149 383 256 84          
150 378 251 0          
151 376 259 0          
152 365 258 0          
153 363 253 0          
154 357 249 0          
155 305 295 0          
156 214 300 222          
158 307 230 0          
160 274 278 222          
161 325 260 0          
162 303 277 0          
163 318 261 0          
164 309 263 0          
165 341 280 0          
166 315 255 0          
167 315 249 0          
168 326 235 0          
169 324 252 0          
170 331 245 0          
171 350 238 0          
172 341 247 0          
173 360 236 0          
174 314 223 0          
175 335 270 0          
176 316 303 0          
177 337 260 0          
178 347 266 0          
179 247 270 0          
181 310 300 0          
182 320 284 0          
183 341 286 0          
184 348 289 0          
185 353 327 57          
186 358 322 57          
187 360 316 84          
188 354 313 222          
189 367 318 0          
190 361 310 0          
191 400 218 0          
192 322 269 0          
193 303 386 0          
194 333 284 0          
195 326 279 0          
197 376 362 222          
198 280 288 0          
199 294 375 0          
200 359 232 0          
201 310 275 0          
202 301 242 0          
203 208 382 0          
204 262 308 0          
208 256 225 0          
209 312 343 0          
211 362 294 0          
216 295 322 0          
217 258 265 0          
219 310 323 0          
223 305 280 0          
225 315 319 0          
226 291 269 0          
227 268 294 0          
229 323 317 0          
230 296 338 57          
231 300 360 0          
232 294 344 0          
234 287 352 222          
236 284 347 0          
238 301 326 0          
240 290 317 0          
241 484 567 222          
242 343 305 0          
244 366 202 0          
245 234 335 0          
246 245 350 0          
252 213 322 0          
254 304 333 0          
255 233 351 0          
258 276 273 0          
265 388 295 0          
266 312 350 0          
267 304 364 0          
268 304 355 0          
269 261 321 0          
270 239 326 0          
271 234 269 0          
272 360 300 0          
273 286 343 0          
274 223 306 0          
275 273 353 0          
276 374 368 222          
277 244 332 0          
278 279 358 0          
279 257 346 0          
280 253 357 0          
281 257 350 0          
282 275 338 0          
283 240 321 0          
284 432 370 0          
285 250 213 0          
286 299 236 0          
287 257 314 0          
289 245 317 222          
290 256 305 0          
291 249 313 0          
292 217 333 0          
293 246 293 84          
294 263 356 0          
295 251 275 222          
297 246 279 0          
299 335 401 0          
300 323 220 0          
301 284 195 222          
302 290 197 57          
303 284 199 0          
304 296 188 0          
305 318 205 0          
306 292 201 0          
307 300 204 0          
308 292 211 0          
309 297 227 0          
312 291 205 0          
313 294 221 0          
314 353 297 0          
315 294 232 0          
316 298 207 0          
317 303 222 0          
318 304 200 0          
319 314 200 0          
320 272 218 0          
321 307 194 0          
322 305 190 0          
3220 372 230 0          
323 291 194 0          
325 274 239 0          
326 283 210 0          
327 257 197 0          
328 270 267 0          
330 260 269 0          
332 255 281 222          
333 249 288 0          
334 254 285 57          
335 212 287 0          
336 238 292 0          
337 242 297 84          
339 226 297 222          
340 222 312 0          
341 224 317 0          
343 216 316 0          
344 253 318 0          
345 229 309 0          
346 236 303 0          
347 225 337 0          
348 215 142 0          
350 278 297 0          
351 212 139 0          
352 240 336 0          
353 245 344 0          
354 269 307 84          
355 271 302 222          
357 277 306 0          
358 264 299 0          
359 238 362 0          
360 247 363 0          
361 233 357 0          
362 237 347 222          
363 249 336 57          
364 236 342 0          
365 268 327 0          
369 286 309 0          
371 288 277 0          
372 270 346 0          
373 295 296 0          
374 264 348 0          
375 283 247 0          
376 365 392 0          
377 371 245 0          
379 311 329 0          
384 341 399 0          
386 299 292 222          
387 330 336 0          
388 287 324 0          
389 328 328 0          
392 257 292 222          
393 240 286 0          
394 247 284 0          
395 231 279 0          
396 222 268 84          
397 212 274 84          
401 218 271 57          
402 213 268 84          
405 195 267 84          
406 186 268 84          
407 190 271 84          
408 183 274 84          
4080 196 274 84          
409 189 278 84          
410 193 281 84          
411 198 278 222          
412 200 282 0          
413 204 276 57          
414 220 276 0          
415 0 451 0          
416 219 261 0          
417 328 323 0          
419 266 243 0          
420 233 237 0          
421 251 247 0          
422 240 236 0          
423 333 274 0          
424 254 251 0          
425 229 230 0          
426 294 256 0          
427 226 239 0          
429 295 247 0          
430 234 224 0          
432 274 284 0          
434 221 242 0          
435 232 250 0          
436 361 206 0          
440 316 186 0          
442 289 262 84          
443 385 309 0          
444 282 281 57          
446 261 272 0          
448 262 282 222          
452 316 314 0          
453 236 317 0          
454 223 236 0          
455 288 240 0          
459 221 368 0          
460 255 377 84          
461 251 372 84          
462 258 374 84          
463 255 369 222          
464 262 363 0          
465 254 364 57          
466 334 448 0          
467 247 368 0          
469 338 445 0          
471 237 313 0          
474 265 341 0          
475 283 336 0          
476 257 336 0          
477 286 300 0          
481 274 310 0          
485 309 305 0          
488 212 232 0          
489 421 362 0          
490 297 287 0          
491 270 359 0          
492 292 281 0          
494 292 292 0          
496 484 569 0          
499 345 315 0          
500 260 296 0          
502 268 275 0          
505 391 151 0          
509 304 317 0          
510 341 308 0          
327 284 322 153          
*Tie data            
from to strength           
31 32 10           
32 31 10           
31 33 47           
33 31 47           
31 63 1           
63 31 1           
31 153 1           
153 31 1           
31 189 3           
189 31 3           
31 444 6           
444 31 6           
32 33 46           
33 32 46           
32 225 2           
225 32 2           
32 252 2           
252 32 2           
32 323 3           
323 32 3           
32 422 6           
422 32 6           
32 500 68           
500 32 68           
33 34 16           
34 33 16           
33 182 0           
182 33 0           
33 198 6           
198 33 6           
33 373 6           
373 33 6           
34 474 0           
474 34 0           
38 128 6           
128 38 6           
38 219 5           
219 38 5           
38 494 14           
494 38 14           
46 47 5           
47 46 5           
46 113 8           
113 46 8           
46 185 5           
185 46 5           
46 266 6           
266 46 6           
46 365 0           
365 46 0           
46 387 14           
387 46 14           
47 50 12           
50 47 12           
47 63 4           
63 47 4           
47 226 7           
226 47 7           
47 242 2           
242 47 2           
47 452 10           
452 47 10           
47 490 0           
490 47 0           
47 492 12           
492 47 12           
47 510 17           
510 47 17           
48 284 12           
284 48 12           
48 489 4           
489 48 4           
49 50 2           
50 49 2           
49 95 0           
95 49 0           
49 106 9           
106 49 9           
49 110 30           
110 49 30           
49 219 3           
219 49 3           
49 268 5           
268 49 5           
50 105 6           
105 50 6           
50 190 4           
190 50 4           
51 227 0           
227 51 0           
51 285 4           
285 51 4           
51 425 5           
425 51 5           
51 427 0           
427 51 0           
51 435 8           
435 51 8           
57 84 11           
84 57 11           
57 169 2           
169 57 2           
57 185 0           
185 57 0           
57 394 4           
394 57 4           
59 62 0           
62 59 0           
59 78 1           
78 59 1           
59 82 3           
82 59 3           
59 105 13           
105 59 13           
59 295 14           
295 59 14           
59 491 1           
491 59 1           
60 62 2           
62 60 2           
60 85 0           
85 60 0           
60 295 29           
295 60 29           
60 355 1           
355 60 1           
60 424 4           
424 60 4           
60 425 2           
425 60 2           
60 502 6           
502 60 6           
61 62 37           
62 61 37           
61 63 6           
63 61 6           
61 320 16           
320 61 16           
62 63 36           
63 62 36           
62 65 48           
65 62 48           
62 68 39           
68 62 39           
62 164 1           
164 62 1           
62 502 7           
502 62 7           
63 145 5           
145 63 5           
63 328 9           
328 63 9           
63 362 3           
362 63 3           
63 500 11           
500 63 11           
65 208 106           
208 65 106           
65 333 3           
333 65 3           
65 379 2           
379 65 2           
65 396 8           
396 65 8           
65 426 19           
426 65 19           
65 440 1           
440 65 1           
65 471 5           
471 65 5           
68 348 1           
348 68 1           
72 77 5           
77 72 5           
72 114 23           
114 72 23           
72 135 3           
135 72 3           
72 242 5           
242 72 5           
72 413 4           
413 72 4           
77 198 39           
198 77 39           
77 227 81           
227 77 81           
77 240 10           
240 77 10           
77 315 7           
315 77 7           
77 316 0           
316 77 0           
77 345 11           
345 77 11           
77 502 23           
502 77 23           
78 128 2           
128 78 2           
78 427 4           
427 78 4           
78 448 2           
448 78 2           
78 494 3           
494 78 3           
80 171 0           
171 80 0           
80 477 2           
477 80 2           
80 490 4           
490 80 4           
82 89 3           
89 82 3           
82 386 7           
386 82 7           
84 201 33           
201 84 33           
84 419 2           
419 84 2           
85 87 201           
87 85 201           
85 229 113           
229 85 113           
85 405 0           
405 85 0           
86 245 0           
245 86 0           
86 3220 6           
3220 86 6           
87 144 1           
144 87 1           
87 194 23           
194 87 23           
87 384 1           
384 87 1           
89 161 0           
161 89 0           
89 168 19           
168 89 19           
89 423 2           
423 89 2           
89 430 3           
430 89 3           
92 94 17           
94 92 17           
92 95 5           
95 92 5           
92 234 11           
234 92 11           
92 236 24           
236 92 24           
92 238 179           
238 92 179           
92 290 24           
290 92 24           
92 419 3           
419 92 3           
94 96 1           
96 94 1           
94 275 7           
275 94 7           
94 369 9           
369 94 9           
95 236 18           
236 95 18           
96 152 3           
152 96 3           
96 226 1           
226 96 1           
97 99 11           
99 97 11           
97 199 8           
199 97 8           
97 234 18           
234 97 18           
97 275 26           
275 97 26           
97 334 7           
334 97 7           
99 101 0           
101 99 0           
99 152 0           
152 99 0           
99 195 0           
195 99 0           
99 231 58           
231 99 58           
99 236 5           
236 99 5           
99 299 5           
299 99 5           
99 408 1           
408 99 1           
101 106 9           
106 101 9           
101 230 1           
230 101 1           
101 467 4           
467 101 4           
101 481 32           
481 101 32           
102 132 0           
132 102 0           
102 269 12           
269 102 12           
102 353 3           
353 102 3           
102 476 29           
476 102 29           
102 491 10           
491 102 10           
105 174 1           
174 105 1           
105 192 0           
192 105 0           
105 318 10           
318 105 10           
105 429 5           
429 105 5           
105 474 0           
474 105 0           
106 162 21           
162 106 21           
106 194 18           
194 106 18           
106 489 3           
489 106 3           
108 326 3           
326 108 3           
108 395 8           
395 108 8           
108 417 3           
417 108 3           
108 454 11           
454 108 11           
109 158 22           
158 109 22           
109 234 2           
234 109 2           
109 344 0           
344 109 0           
110 145 0           
145 110 0           
110 430 1           
430 110 1           
110 444 0           
444 110 0           
110 490 1           
490 110 1           
113 317 0           
317 113 0           
113 374 0           
374 113 0           
114 127 8           
127 114 8           
114 219 10           
219 114 10           
114 475 2           
475 114 2           
117 151 3           
151 117 3           
117 436 1           
436 117 1           
117 499 20           
499 117 20           
121 202 101           
202 121 101           
121 240 0           
240 121 0           
121 286 12           
286 121 12           
121 315 2           
315 121 2           
121 429 61           
429 121 61           
122 195 5           
195 122 5           
122 198 15           
198 122 15           
122 209 0           
209 122 0           
122 355 21           
355 122 21           
125 141 0           
141 125 0           
125 172 0           
172 125 0           
125 192 2           
192 125 2           
125 295 3           
295 125 3           
127 448 9           
448 127 9           
127 475 8           
475 127 8           
128 189 0           
189 128 0           
128 194 4           
194 128 4           
128 407 0           
407 128 0           
130 315 10           
315 130 10           
130 328 13           
328 130 13           
132 134 18           
134 132 18           
132 290 12           
290 132 12           
132 476 1           
476 132 1           
133 135 63           
135 133 63           
133 151 24           
151 133 24           
133 152 47           
152 133 47           
133 178 30           
178 133 30           
133 223 1           
223 133 1           
133 357 4           
357 133 4           
134 135 75           
135 134 75           
134 136 144           
136 134 144           
134 137 7           
137 134 7           
134 140 0           
140 134 0           
134 154 5           
154 134 5           
134 156 1           
156 134 1           
134 173 6           
173 134 6           
134 181 1           
181 134 1           
134 300 25           
300 134 25           
134 305 1           
305 134 1           
134 3220 11           
3220 134 11           
134 384 1           
384 134 1           
134 424 0           
424 134 0           
135 136 68           
136 135 68           
135 137 297           
137 135 297           
135 138 16           
138 135 16           
135 140 13           
140 135 13           
135 151 16           
151 135 16           
135 152 4           
152 135 4           
135 320 3           
320 135 3           
135 426 2           
426 135 2           
135 499 3           
499 135 3           
136 137 8           
137 136 8           
136 138 241           
138 136 241           
136 139 23           
139 136 23           
136 350 10           
350 136 10           
136 414 1           
414 136 1           
136 442 7           
442 136 7           
137 138 44           
138 137 44           
137 139 227           
139 137 227           
138 139 100           
139 138 100           
138 140 103           
140 138 103           
138 165 2           
165 138 2           
138 178 3           
178 138 3           
139 140 161           
140 139 161           
139 141 106           
141 139 106           
140 141 188           
141 140 188           
140 190 5           
190 140 5           
140 211 7           
211 140 7           
140 346 0           
346 140 0           
140 420 2           
420 140 2           
141 172 2           
172 141 2           
141 189 3           
189 141 3           
141 469 0           
469 141 0           
142 143 324           
143 142 324           
142 144 113           
144 142 113           
142 145 32           
145 142 32           
142 147 7           
147 142 7           
142 238 9           
238 142 9           
143 144 160           
144 143 160           
143 145 171           
145 143 171           
143 150 7           
150 143 7           
143 419 2           
419 143 2           
144 145 241           
145 144 241           
144 147 154           
147 144 154           
144 421 0           
421 144 0           
145 147 108           
147 145 108           
145 148 44           
148 145 44           
145 149 12           
149 145 12           
145 154 0           
154 145 0           
147 148 61           
148 147 61           
147 149 42           
149 147 42           
147 150 7           
150 147 7           
148 149 38           
149 148 38           
148 150 40           
150 148 40           
148 151 23           
151 148 23           
148 291 2           
291 148 2           
149 150 124           
150 149 124           
149 151 28           
151 149 28           
149 152 51           
152 149 51           
150 151 45           
151 150 45           
150 152 16           
152 150 16           
150 178 17           
178 150 17           
150 182 9           
182 150 9           
150 276 1           
276 150 1           
150 300 8           
300 150 8           
151 152 25           
152 151 25           
151 154 4           
154 151 4           
151 158 6           
158 151 6           
151 197 0           
197 151 0           
151 333 3           
333 151 3           
152 153 84           
153 152 84           
152 154 54           
154 152 54           
152 155 9           
155 152 9           
152 320 1           
320 152 1           
152 402 16           
402 152 16           
152 4080 5           
4080 152 5           
152 455 1           
455 152 1           
153 154 32           
154 153 32           
153 377 16           
377 153 16           
153 417 5           
417 153 5           
154 177 38           
177 154 38           
154 195 7           
195 154 7           
154 208 0           
208 154 0           
154 300 7           
300 154 7           
154 3220 4           
3220 154 4           
155 373 20           
373 155 20           
156 339 6           
339 156 6           
158 167 1           
167 158 1           
158 271 3           
271 158 3           
158 317 31           
317 158 31           
158 395 1           
395 158 1           
160 162 13           
162 160 13           
160 435 8           
435 160 8           
160 481 12           
481 160 12           
161 163 8           
163 161 8           
161 164 0           
164 161 0           
161 166 6           
166 161 6           
161 169 8           
169 161 8           
161 192 32           
192 161 32           
162 164 1           
164 162 1           
162 166 34           
166 162 34           
162 201 20           
201 162 20           
162 392 10           
392 162 10           
163 164 24           
164 163 24           
163 169 12           
169 163 12           
163 195 8           
195 163 8           
163 392 0           
392 163 0           
164 165 8           
165 164 8           
164 389 0           
389 164 0           
164 4080 4           
4080 164 4           
165 178 0           
178 165 0           
165 184 17           
184 165 17           
165 195 21           
195 165 21           
166 167 110           
167 166 110           
166 169 59           
169 166 59           
166 172 2           
172 166 2           
167 169 23           
169 167 23           
167 170 24           
170 167 24           
167 177 25           
177 167 25           
167 192 69           
192 167 69           
167 309 47           
309 167 47           
167 317 28           
317 167 28           
167 426 42           
426 167 42           
168 170 6           
170 168 6           
168 192 2           
192 168 2           
169 170 47           
170 169 47           
169 175 17           
175 169 17           
169 201 1           
201 169 1           
169 377 0           
377 169 0           
169 402 2           
402 169 2           
169 459 0           
459 169 0           
169 505 1           
505 169 1           
170 172 62           
172 170 62           
170 174 10           
174 170 10           
170 178 51           
178 170 51           
170 192 17           
192 170 17           
170 287 3           
287 170 3           
170 317 23           
317 170 23           
170 320 3           
320 170 3           
170 346 1           
346 170 1           
171 178 0           
178 171 0           
171 191 1           
191 171 1           
171 211 6           
211 171 6           
171 322 4           
322 171 4           
171 365 2           
365 171 2           
172 177 36           
177 172 36           
172 178 33           
178 172 33           
172 200 11           
200 172 11           
172 305 11           
305 172 11           
173 177 4           
177 173 4           
173 200 30           
200 173 30           
174 319 18           
319 174 18           
174 369 6           
369 174 6           
174 446 0           
446 174 0           
174 455 3           
455 174 3           
175 176 14           
176 175 14           
175 177 89           
177 175 89           
175 181 5           
181 175 5           
175 183 21           
183 175 21           
175 270 3           
270 175 3           
175 314 5           
314 175 5           
176 181 31           
181 176 31           
176 254 5           
254 176 5           
177 192 19           
192 177 19           
177 211 0           
211 177 0           
177 294 2           
294 177 2           
177 365 5           
365 177 5           
178 194 94           
194 178 94           
178 195 14           
195 178 14           
178 231 2           
231 178 2           
178 369 1           
369 178 1           
178 432 0           
432 178 0           
178 491 5           
491 178 5           
179 393 14           
393 179 14           
179 421 23           
421 179 23           
179 474 5           
474 179 5           
181 195 18           
195 181 18           
181 363 4           
363 181 4           
181 429 5           
429 181 5           
181 465 10           
465 181 10           
182 185 7           
185 182 7           
182 192 45           
192 182 45           
182 309 3           
309 182 3           
182 319 5           
319 182 5           
182 392 4           
392 182 4           
182 423 4           
423 182 4           
182 464 12           
464 182 12           
183 184 24           
184 183 24           
183 194 15           
194 183 15           
183 494 4           
494 183 4           
184 242 7           
242 184 7           
184 265 3           
265 184 3           
185 186 45           
186 185 45           
185 209 6           
209 185 6           
186 187 15           
187 186 15           
186 188 19           
188 186 19           
187 188 317           
188 187 317           
187 189 28           
189 187 28           
187 190 64           
190 187 64           
187 192 9           
192 187 9           
188 189 0           
189 188 0           
188 190 125           
190 188 125           
188 202 7           
202 188 7           
188 225 15           
225 188 15           
188 227 1           
227 188 1           
189 429 0           
429 189 0           
189 476 0           
476 189 0           
190 191 1           
191 190 1           
190 192 5           
192 190 5           
190 312 0           
312 190 0           
191 200 1           
200 191 1           
192 194 117           
194 192 117           
192 195 36           
195 192 36           
192 197 1           
197 192 1           
192 275 9           
275 192 9           
192 313 3           
313 192 3           
192 387 12           
387 192 12           
192 426 123           
426 192 123           
193 266 3           
266 193 3           
193 442 0           
442 193 0           
193 460 1           
460 193 1           
194 195 28           
195 194 28           
194 197 3           
197 194 3           
195 197 2           
197 195 2           
195 201 42           
201 195 42           
195 423 36           
423 195 36           
195 426 13           
426 195 13           
197 276 25           
276 197 25           
198 227 15           
227 198 15           
198 432 30           
432 198 30           
198 477 6           
477 198 6           
199 389 1           
389 199 1           
200 244 2           
244 200 2           
200 268 1           
268 200 1           
200 278 2           
278 200 2           
200 440 1           
440 200 1           
201 376 0           
376 201 0           
201 494 4           
494 201 4           
202 294 1           
294 202 1           
202 307 2           
307 202 2           
202 315 22           
315 202 22           
202 429 16           
429 202 16           
203 459 2           
459 203 2           
204 246 4           
246 204 4           
204 258 6           
258 204 6           
208 285 2           
285 208 2           
208 309 0.00E+00           
309 208 0.00E+00           
208 313 6           
313 208 6           
208 327 1           
327 208 1           
209 252 0           
252 209 0           
209 270 2           
270 209 2           
209 363 1           
363 209 1           
209 372 7           
372 209 7           
209 379 36           
379 209 36           
211 272 32           
272 211 32           
211 485 5           
485 211 5           
216 219 15           
219 216 15           
216 231 4           
231 216 4           
216 333 6           
333 216 6           
217 330 10           
330 217 10           
219 225 229           
225 219 229           
219 230 29           
230 219 29           
219 232 14           
232 219 14           
219 277 0           
277 219 0           
219 314 2           
314 219 2           
219 476 4           
476 219 4           
223 229 8           
229 223 8           
223 315 7           
315 223 7           
223 490 21           
490 223 21           
225 229 32           
229 225 32           
225 326 4           
326 225 4           
226 424 5           
424 226 5           
227 268 1           
268 227 1           
227 345 9           
345 227 9           
229 230 27           
230 229 27           
229 268 11           
268 229 11           
229 272 8           
272 229 8           
229 395 4           
395 229 4           
229 417 5           
417 229 5           
230 232 509           
232 230 509           
230 234 1           
234 230 1           
230 236 3           
236 230 3           
230 240 37           
240 230 37           
230 267 1           
267 230 1           
230 278 3           
278 230 3           
230 283 22           
283 230 22           
230 333 4           
333 230 4           
230 334 8           
334 230 8           
230 365 3           
365 230 3           
230 444 0           
444 230 0           
231 267 210           
267 231 210           
231 268 51           
268 231 51           
231 270 7           
270 231 7           
231 502 3           
502 231 3           
232 234 23           
234 232 23           
232 236 78           
236 232 78           
232 268 76           
268 232 76           
232 269 15           
269 232 15           
232 273 29           
273 232 29           
232 363 8           
363 232 8           
232 429 3           
429 232 3           
232 463 9           
463 232 9           
234 236 125           
236 234 125           
234 238 0           
238 234 0           
234 275 19           
275 234 19           
234 277 11           
277 234 11           
236 238 14           
238 236 14           
236 240 5           
240 236 5           
236 275 139           
275 236 139           
236 277 36           
277 236 36           
236 396 1           
396 236 1           
236 448 0           
448 236 0           
236 499 2           
499 236 2           
238 240 31           
240 238 31           
238 273 15           
273 238 15           
238 499 13           
499 238 13           
240 328 12           
328 240 12           
240 346 3           
346 240 3           
240 373 1           
373 240 1           
241 496 17           
496 241 17           
242 510 10           
510 242 10           
244 436 9           
436 244 9           
245 289 5           
289 245 5           
245 361 3           
361 245 3           
246 270 1           
270 246 1           
246 461 3           
461 246 3           
252 289 6           
289 252 6           
252 337 1           
337 252 1           
252 426 0           
426 252 0           
254 267 4           
267 254 4           
254 475 12           
475 254 12           
255 362 10           
362 255 10           
258 317 3           
317 258 3           
265 3220 2           
3220 265 2           
265 443 7           
443 265 7           
265 455 0           
455 265 0           
266 268 34           
268 266 34           
266 293 1           
293 266 1           
266 328 4           
328 266 4           
268 270 3           
270 268 3           
268 271 3           
271 268 3           
268 376 3           
376 268 3           
269 270 4           
270 269 4           
269 289 30           
289 269 30           
269 321 3           
321 269 3           
269 500 13           
500 269 13           
269 509 1           
509 269 1           
270 271 11           
271 270 11           
270 277 80           
277 270 80           
270 287 0           
287 270 0           
270 292 27           
292 270 27           
270 341 10           
341 270 10           
270 346 79           
346 270 79           
270 379 2           
379 270 2           
271 488 4           
488 271 4           
273 474 5           
474 273 5           
274 277 15           
277 274 15           
274 414 14           
414 274 14           
274 444 0           
444 274 0           
275 278 158           
278 275 158           
275 279 106           
279 275 106           
275 282 78           
282 275 78           
275 283 8           
283 275 8           
275 294 21           
294 275 21           
275 374 15           
374 275 15           
275 388 12           
388 275 12           
275 474 47           
474 275 47           
276 278 1           
278 276 1           
276 376 2           
376 276 2           
277 352 177           
352 277 177           
277 353 45           
353 277 45           
277 354 15           
354 277 15           
277 369 1           
369 277 1           
277 481 8           
481 277 8           
278 359 10           
359 278 10           
278 364 2           
364 278 2           
279 280 0           
280 279 0           
279 281 120           
281 279 120           
279 282 9           
282 279 9           
279 474 80           
474 279 80           
280 281 22           
281 280 22           
280 459 0           
459 280 0           
281 318 1           
318 281 1           
281 353 51           
353 281 51           
281 475 15           
475 281 15           
281 499 1           
499 281 1           
282 308 3           
308 282 3           
282 474 9           
474 282 9           
283 309 1           
309 283 1           
283 373 2           
373 283 2           
283 453 249           
453 283 249           
283 471 21           
471 283 21           
284 489 4           
489 284 4           
285 304 15           
304 285 15           
285 408 1           
408 285 1           
285 422 26           
422 285 26           
286 429 2           
429 286 2           
287 289 6           
289 287 6           
287 291 44           
291 287 44           
287 294 4           
294 287 4           
287 344 30           
344 287 30           
287 346 11           
346 287 11           
287 481 41           
481 287 41           
289 291 387           
291 289 387           
289 293 0           
293 289 0           
289 340 10           
340 289 10           
289 343 7           
343 289 7           
289 344 30           
344 289 30           
290 291 21           
291 290 21           
290 337 86           
337 290 86           
290 340 4           
340 290 4           
290 344 32           
344 290 32           
291 293 13           
293 291 13           
291 336 2           
336 291 2           
291 350 6           
350 291 6           
292 341 23           
341 292 23           
292 346 0           
346 292 0           
292 347 2           
347 292 2           
292 353 8           
353 292 8           
292 414 1           
414 292 1           
292 467 1           
467 292 1           
293 295 76           
295 293 76           
293 297 7           
297 293 7           
293 337 277           
337 293 277           
293 344 5           
344 293 5           
293 355 1           
355 293 1           
293 462 4           
462 293 4           
294 374 152           
374 294 152           
294 440 0           
440 294 0           
295 297 479           
297 295 479           
295 339 10           
339 295 10           
295 375 6           
375 295 6           
295 426 5           
426 295 5           
295 446 36           
446 295 36           
297 337 18           
337 297 18           
297 346 6           
346 297 6           
297 419 7           
419 297 7           
299 384 10           
384 299 10           
300 302 7           
302 300 7           
300 319 2           
319 300 2           
300 323 19           
323 300 19           
300 326 4           
326 300 4           
300 440 17           
440 300 17           
300 442 22           
442 300 22           
301 302 105           
302 301 105           
301 303 20           
303 301 20           
301 304 0           
304 301 0           
301 306 35           
306 301 35           
301 323 66           
323 301 66           
301 326 45           
326 301 45           
301 327 4           
327 301 4           
302 303 179           
303 302 179           
302 306 91           
306 302 91           
302 323 47           
323 302 47           
303 305 8           
305 303 8           
303 306 53           
306 303 53           
303 323 49           
323 303 49           
303 325 21           
325 303 21           
304 318 16           
318 304 16           
304 322 88           
322 304 88           
304 323 5           
323 304 5           
304 328 0           
328 304 0           
304 440 1           
440 304 1           
305 316 1           
316 305 1           
305 319 35           
319 305 35           
305 321 38           
321 305 38           
305 3220 6           
3220 305 6           
305 357 6           
357 305 6           
306 308 110           
308 306 110           
306 316 103           
316 306 103           
306 317 25           
317 306 25           
306 321 24           
321 306 24           
306 323 45           
323 306 45           
306 344 0           
344 306 0           
306 425 10           
425 306 10           
306 440 4           
440 306 4           
307 316 68           
316 307 68           
307 319 7           
319 307 7           
307 327 0           
327 307 0           
308 312 27           
312 308 27           
308 315 21           
315 308 21           
308 316 54           
316 308 54           
308 317 30           
317 308 30           
308 322 6           
322 308 6           
308 421 5           
421 308 5           
309 312 7           
312 309 7           
309 313 83           
313 309 83           
309 315 126           
315 309 126           
309 316 50           
316 309 50           
309 317 78           
317 309 78           
309 442 0           
442 309 0           
313 315 4           
315 313 4           
313 317 13           
317 313 13           
315 316 32           
316 315 32           
315 429 38           
429 315 38           
315 471 2           
471 315 2           
316 317 15           
317 316 15           
316 319 12           
319 316 12           
317 321 8           
321 317 8           
317 322 11           
322 317 11           
317 328 14           
328 317 14           
317 347 1           
347 317 1           
318 321 10           
321 318 10           
319 321 3           
321 319 3           
319 322 25           
322 319 25           
319 440 5           
440 319 5           
319 488 1           
488 319 1           
320 389 0           
389 320 0           
321 322 109           
322 321 109           
322 440 28           
440 322 28           
323 440 2           
440 323 2           
323 442 1           
442 323 1           
325 330 12           
330 325 12           
325 419 48           
419 325 48           
325 429 5           
429 325 5           
325 442 14           
442 325 14           
327 330 2           
330 327 2           
327 492 1           
492 327 1           
328 330 123           
330 328 123           
330 332 55           
332 330 55           
330 334 33           
334 330 33           
332 333 40           
333 332 40           
332 334 379           
334 332 379           
332 442 1           
442 332 1           
332 446 27           
446 332 27           
333 335 23           
335 333 23           
333 337 67           
337 333 67           
333 426 10           
426 333 10           
334 336 86           
336 334 86           
335 336 20           
336 335 20           
335 337 5           
337 335 5           
335 339 27           
339 335 27           
335 410 25           
410 335 25           
335 412 56           
412 335 56           
335 414 2           
414 335 2           
336 337 16           
337 336 16           
336 340 32           
340 336 32           
337 339 104           
339 337 104           
337 340 9           
340 337 9           
337 417 0           
417 337 0           
337 424 6           
424 337 6           
339 341 6           
341 339 6           
339 345 41           
345 339 41           
339 408 0           
408 339 0           
340 343 59           
343 340 59           
340 362 11           
362 340 11           
340 461 1           
461 340 1           
340 462 0           
462 340 0           
341 345 54           
345 341 54           
341 355 3           
355 341 3           
343 345 1           
345 343 1           
343 346 1           
346 343 1           
344 374 9           
374 344 9           
345 453 26           
453 345 26           
345 455 2           
455 345 2           
346 350 0           
350 346 0           
346 357 2           
357 346 2           
346 362 2           
362 346 2           
346 387 9           
387 346 9           
346 393 87           
393 346 87           
346 395 41           
395 346 41           
346 397 22           
397 346 22           
346 471 56           
471 346 56           
347 352 4           
352 347 4           
347 373 2           
373 347 2           
348 351 48           
351 348 48           
350 355 46           
355 350 46           
350 357 5           
357 350 5           
350 358 5           
358 350 5           
350 361 3           
361 350 3           
350 397 4           
397 350 4           
350 401 5           
401 350 5           
353 459 14           
459 353 14           
353 500 10           
500 353 10           
354 355 36           
355 354 36           
354 357 66           
357 354 66           
354 358 3           
358 354 3           
355 357 307           
357 355 307           
355 358 77           
358 355 77           
355 492 6           
492 355 6           
355 509 13           
509 355 13           
357 358 26           
358 357 26           
357 464 12           
464 357 12           
358 393 23           
393 358 23           
358 476 1           
476 358 1           
359 361 15           
361 359 15           
359 362 4           
362 359 4           
360 361 0           
361 360 0           
360 362 24           
362 360 24           
360 465 88           
465 360 88           
360 467 64           
467 360 64           
361 362 25           
362 361 25           
362 363 107           
363 362 107           
362 364 138           
364 362 138           
363 392 12           
392 363 12           
363 444 10           
444 363 10           
364 365 14           
365 364 14           
364 405 0           
405 364 0           
364 412 5           
412 364 5           
365 477 1           
477 365 1           
369 371 1           
371 369 1           
369 409 3           
409 369 3           
369 429 2           
429 369 2           
369 465 9           
465 369 9           
371 375 4           
375 371 4           
371 477 6           
477 371 6           
372 374 42           
374 372 42           
372 474 26           
474 372 26           
373 375 1           
375 373 1           
373 386 45           
386 373 45           
373 426 2           
426 373 2           
373 485 10           
485 373 10           
374 416 3           
416 374 3           
374 474 16           
474 374 16           
375 455 23           
455 375 23           
379 389 15           
389 379 15           
379 392 5           
392 379 5           
379 443 3           
443 379 3           
379 444 14           
444 379 14           
379 465 6           
465 379 6           
379 509 5           
509 379 5           
386 388 4           
388 386 4           
387 389 7           
389 387 7           
387 417 5           
417 387 5           
389 417 145           
417 389 145           
389 502 2           
502 389 2           
392 394 60           
394 392 60           
393 394 67           
394 393 67           
393 395 54           
395 393 54           
393 402 2           
402 393 2           
394 396 14           
396 394 14           
394 490 7           
490 394 7           
395 396 16           
396 395 16           
395 401 35           
401 395 35           
395 402 1           
402 395 1           
396 397 106           
397 396 106           
396 401 355           
401 396 355           
396 402 32           
402 396 32           
397 401 184           
401 397 184           
397 402 214           
402 397 214           
397 407 1           
407 397 1           
401 402 207           
402 401 207           
401 405 4           
405 401 4           
402 405 83           
405 402 83           
402 443 1           
443 402 1           
405 406 143           
406 405 143           
405 407 155           
407 405 155           
405 408 15           
408 405 15           
405 4080 6           
4080 405 6           
405 419 0           
419 405 0           
406 407 166           
407 406 166           
406 408 361           
408 406 361           
406 4080 60           
4080 406 60           
406 409 8           
409 406 8           
407 408 95           
408 407 95           
407 4080 338           
4080 407 338           
408 4080 114           
4080 408 114           
408 409 123           
409 408 123           
408 410 21           
410 408 21           
4080 409 53           
409 4080 53           
4080 410 292           
410 4080 292           
4080 411 29           
411 4080 29           
409 410 64           
410 409 64           
409 411 155           
411 409 155           
409 412 13           
412 409 13           
410 411 99           
411 410 99           
410 412 217           
412 410 217           
410 494 8           
494 410 8           
411 412 80           
412 411 80           
411 413 412           
413 411 412           
411 500 3           
500 411 3           
412 413 55           
413 412 55           
413 416 24           
416 413 24           
414 416 50           
416 414 50           
416 422 17           
422 416 17           
416 427 44           
427 416 44           
416 435 30           
435 416 30           
416 471 8           
471 416 8           
417 494 4           
494 417 4           
419 421 8           
421 419 8           
419 422 15           
422 419 15           
419 465 1           
465 419 1           
420 421 2           
421 420 2           
420 422 36           
422 420 36           
420 427 51           
427 420 51           
421 422 54           
422 421 54           
421 424 94           
424 421 94           
421 425 4           
425 421 4           
421 426 23           
426 421 23           
422 427 9           
427 422 9           
422 430 14           
430 422 14           
422 435 12           
435 422 12           
422 453 2           
453 422 2           
425 426 10           
426 425 10           
425 427 45           
427 425 45           
425 434 30           
434 425 30           
425 435 2           
435 425 2           
425 454 15           
454 425 15           
426 429 77           
429 426 77           
426 474 7           
474 426 7           
427 430 3           
430 427 3           
427 434 2           
434 427 2           
427 454 32           
454 427 32           
429 442 1           
442 429 1           
429 463 2           
463 429 2           
430 434 6           
434 430 6           
430 435 4           
435 430 4           
430 454 10           
454 430 10           
432 435 1           
435 432 1           
434 435 30           
435 434 30           
434 454 27           
454 434 27           
434 463 5           
463 434 5           
434 488 5           
488 434 5           
435 436 1           
436 435 1           
435 448 16           
448 435 16           
436 455 1           
455 436 1           
442 444 67           
444 442 67           
442 446 15           
446 442 15           
444 446 39           
446 444 39           
444 448 8           
448 444 8           
446 492 7           
492 446 7           
452 509 5           
509 452 5           
454 476 2           
476 454 2           
459 471 1           
471 459 1           
460 461 39           
461 460 39           
460 462 299           
462 460 299           
461 462 14           
462 461 14           
461 463 84           
463 461 84           
461 465 8           
465 461 8           
462 463 27           
463 462 27           
462 464 81           
464 462 81           
462 491 1           
491 462 1           
463 464 23           
464 463 23           
463 465 247           
465 463 247           
465 467 65           
467 465 65           
466 467 0           
467 466 0           
466 469 41           
469 466 41           
466 477 0           
477 466 0           
471 474 8           
474 471 8           
471 476 20           
476 471 20           
474 476 347           
476 474 347           
474 477 7           
477 474 7           
474 500 3           
500 474 3           
477 481 9           
481 477 9           
481 485 8           
485 481 8           
490 492 0           
492 490 0           
