# Supplementary material for: The Patterns of Coevolution in Clade B HIV Envelope's N-Glycosylation Sites
Source: PLoS One. 2015 Jun 25;10(6):e0128664. doi: 10.1371/journal.pone.0128664 (PMC4482261; doi:10.1371/journal.pone.0128664)
Supplement: S2 File — (TXT) [file pone.0128664.s006.txt]

ClB=fastaread('R.txt');
sqs=cell2mat({ClB.Sequence}');
[N,L]=size(sqs);
for i=1:L
    for j=1:100
        a(:,i,j)=sqs(randperm(N)',i);
    end
end
