# Supplementary material for: The Patterns of Coevolution in Clade B HIV Envelope's N-Glycosylation Sites
Source: PLoS One. 2015 Jun 25;10(6):e0128664. doi: 10.1371/journal.pone.0128664 (PMC4482261; doi:10.1371/journal.pone.0128664)
Supplement: S3 File — (ZIP) [file pone.0128664.s007.zip › S3 File.py]

import cPickle, base64
try:
	from SimpleSession.versions.v62 import beginRestore,\
	    registerAfterModelsCB, reportRestoreError, checkVersion
except ImportError:
	from chimera import UserError
	raise UserError('Cannot open session that was saved in a'
	    ' newer version of Chimera; update your version')
checkVersion([1, 9, 39644])
import chimera
from chimera import replyobj
replyobj.status('Restoring session...', \
    blankAfter=0)
replyobj.status('Beginning session restore...', \
    blankAfter=0, secondary=True)
beginRestore()

def restoreCoreModels():
	from SimpleSession.versions.v62 import init, restoreViewer, \
	     restoreMolecules, restoreColors, restoreSurfaces, \
	     restoreVRML, restorePseudoBondGroups, restoreModelAssociations
	molInfo = cPickle.loads(base64.b64decode('gAJ9cQEoVRFyaWJib25JbnNpZGVDb2xvcnECSwFOfYdVCWJhbGxTY2FsZXEDSwFHP9AAAAAAAAB9h1UJcG9pbnRTaXplcQRLAUc/8AAAAAAAAH2HVQVjb2xvcnEFSwFLAH2HVQpyaWJib25UeXBlcQZLAUsAfYdVCnN0aWNrU2NhbGVxB0sBRz/wAAAAAAAAfYdVDGFyb21hdGljTW9kZXEISwFLAX2HVQp2ZHdEZW5zaXR5cQlLAUdAFAAAAAAAAH2HVQZoaWRkZW5xCksBiX2HVQ1hcm9tYXRpY0NvbG9ycQtLAU59h1UPcmliYm9uU21vb3RoaW5ncQxLAUsAfYdVCWF1dG9jaGFpbnENSwGIfYdVCG9wdGlvbmFscQ59cQ9VCG9wZW5lZEFzcRCIiUsBKFg2AAAAQzpcVXNlcnNcQW5hc3Rhc1xEb2N1bWVudHNcc3dldGhhXG1vc3QgcmVjZW50XDJCNEMucGRiVQNQREJOiXRxEX2Hh3NVD2xvd2VyQ2FzZUNoYWluc3ESSwGJfYdVCWxpbmVXaWR0aHETSwFHP/AAAAAAAAB9h1UPcmVzaWR1ZUxhYmVsUG9zcRRLAUsAfYdVBG5hbWVxFUsBWAgAAAAyQjRDLnBkYn2HVQ9hcm9tYXRpY0Rpc3BsYXlxFksBiX2HVQ9yaWJib25TdGlmZm5lc3NxF0sBRz/pmZmZmZmafYdVCnBkYkhlYWRlcnNxGF1xGX1xGihYBgAAAFJFTUFSS11xGyhYCgAAAFJFTUFSSyAgIDRxHFg4AAAAUkVNQVJLICAgNCAgICAgIENPTVBMSUVTIFdJVEggRk9STUFUIFYuIDIuMiwgMTYtREVDLTE5OTZxHVgtAAAAUkVNQVJLICAgNiAgY3JlYXRlZCBieSBBcmd1c0xhYiB2ZXJzaW9uIDQuMC4xcR5YIwAAAFJFTUFSSyAgIDYgIGh0dHA6Ly93d3cuYXJndXNsYWIuY29tcR9YCgAAAFJFTUFSSyAgIDZxIGVYBQAAAFRJVExFXXEhWCwAAABUSVRMRSAgICAgICAyQjRDICAgICAgICAgICAgICAgICAgICAgICAgICAgIHEiYXVhVQNpZHNxI0sBSwBLAIZ9h1UOc3VyZmFjZU9wYWNpdHlxJEsBR7/wAAAAAAAAfYdVEGFyb21hdGljTGluZVR5cGVxJUsBSwJ9h1UUcmliYm9uSGlkZXNNYWluY2hhaW5xJksBiH2HVQdkaXNwbGF5cSdLAYh9h3Uu'))
	resInfo = cPickle.loads(base64.b64decode('gAJ9cQEoVQZpbnNlcnRxAk29A1UBIH2HVQtmaWxsRGlzcGxheXEDTb0DiX2HVQRuYW1lcQRNvQNYAwAAAFNFUn1xBShYAwAAAElMRV1xBihLGEsZSzVLPEtBS0NLTUtnS3xLiEuJS5JLn0uhS61LsEu3S8NLxUvQS9xNAwFNCQFNDAFNDQFNHAFNIAFNJgFNMQFNOAFNUAFNaQFNcwFNdQFNlwFNmAFNnQFNpAFN2wFN/QFN/wFNMAJNOgJNSwJNagJNdQJNCANNCQNNCgNNmgNlWAMAAABOQUddcQcoTbADTbQDZVgDAAAAR0xOXXEIKEsTSxVLHks3S2JLbkuLS5lLskvCS8pL7k0LAU0RAU0fAU1lAU1qAU1yAU15AU2RAU2qAU2vAU2/AU3BAU3SAU3cAU3lAU3pAU30AU32AU0GAk0bAk0lAk0mAk0qAk1ZAk1aAk1kAk18Ak2TAk2bAk2gAk2mAk3HAk3XAk3bAk3oAk38Ak0SA00eA01AA02CA02XA2VYAwAAAEdMWV1xCShLLEsuS0pLV0tZS2ZLc0uiS6RLq0uuS9dL2EvkS+VL+k0AAU0UAU0eAU0oAU0vAU0wAU01AU08AU09AU0+AU1XAU1aAU13AU16AU2AAU2SAU20AU3AAU3MAU3YAU3dAU3eAU3sAU0JAk0QAk0fAk0pAk0yAk05Ak1AAk1CAk1EAk1MAk1cAk1jAk1lAk2AAk2dAk2wAk3IAk3UAk3dAk3kAk3vAk3wAk32Ak3/Ak0BA00GA00HA00MA00WA002A00/A01BA01NA01cA01dA01iA010A015A02FA02VA2VYAwAAAEZVQ11xCk2yA2FYAwAAAEdMVV1xCyhLA0sHSxJLFks/S3dLeEt5S45LkUusS8lLzEvbS+ZL+Uv/TRIBTTMBTTcBTUcBTVEBTV4BTZ4BTaYBTagBTawBTa0BTcgBTecBTfoBTQECTRECTU8CTVECTWkCTXsCTY8CTaECTaUCTbsCTcMCTdUCTdoCTd8CTQMDTSYDTToDTWsDTasDZVgDAAAAQ1lTXXEMKEsjSypLMEs5S0ZLUEtbS2NLlEu1S+NL6k0HAU0iAU1hAU2lAU3TAU3wAU0XAk1YAk2GAk3CAk3WAk3rAk0xA01jA02bA02vA2VYAwAAAEhJU11xDShLCEtES2VLoEu0S9RL301sAU28AU29Ak3GAk0AA017A02fA2VYAwAAAExZU11xDihLDUshSyVLO0tPS1NLWEtcS4ZLjUudS7tLwUvGS85NCgFNFQFNSgFNTAFNTwFNUgFNUwFNWAFNWQFNZgFNZwFNbgFNdAFNfwFNgwFNmQFNnAFNqwFN2QFN3wFN9wFN+AFN/AFNJwJNZwJNawJNfgJNkQJNlQJNtwJNvAJNvgJNzwJN4QJN4gJN7AJNEwNNTANNWANNZgNNoANNpQNNqANNqQNNrQNlWAMAAABQUk9dcQ8oSyJLKEs6S0BLQktIS1pLaUuXS6NL2k0GAU0aAU0bAU07AU2BAU2VAU3KAU3LAU3PAU3WAU0IAk0oAk0sAk07Ak1QAk1fAk1xAk13Ak14Ak2NAk3MAk3jAk3+Ak03A01OA01SA01VA01qA01sA01+A02QA02hA02sA2VYAwAAAEFTTl1xEChLBEsKSw5LUUtWS11LckuAS4NLhEuTS5hLmku2S71LzUvTS+JL60vxS/VL9kv3S/xL/U0BAU0OAU0lAU0yAU00AU1DAU1vAU1xAU14AU2FAU2TAU2aAU24AU3aAU31AU2JAk2KAk2YAk2eAk3SAk34Ak0PA01yA02cA02eA02jA2VYAwAAAFZBTF1xEShLAEsBSwVLEUskSytLNEteS2FLaktrS3pLe0uKS5BLxEvRS91NEwFNTQFNTgFNVAFNVQFNXQFNpwFNrgFNsgFN0QFN4wFN8gFN+QFNAAJNAwJNHAJNVQJNbgJNcwJNhAJNhQJNkgJNlgJNowJNvwJNxAJNzQJN4AJN5wJN6QJN+gJNGANNLgNNRANNRgNNUANNZQNNbQNNbwNNegNNgANNjANNjQNNjwNNnQNNpgNNqgNlWAMAAABUSFJdcRIoSwZLJ0sySzZLVEtgS2RLbUuCS4dLlUubS6lLqku/S89L80v4S/5NAgFNBAFNJwFNLAFNNgFNXAFNYAFNYgFNfgFNogFNtgFNuwFNxAFNxgFN4AFN7QFN7wFN8QFNBQJNCgJNFAJNNQJNOAJNRQJNSAJNSgJNXQJNYQJNZgJNbQJNgQJNpAJNrAJNsgJNtAJNxQJNzgJN8QJNDQNNGQNNGwNNIANNIgNNLANNQgNNRQNNSwNNWgNNXgNNbgNNdwNNfANNjgNNlgNNmANNpANlWAMAAABOREddcRMoTbEDTbMDZVgDAAAAQVNQXXEUKEsPSxdLHUsxS1JLf0uvS75L2U0uAU0/AU1CAU1bAU2GAU2JAU2QAU2fAU2hAU2pAU26AU3qAU3+AU08Ak1GAk1SAk16Ak2XAk2nAk2qAk25Ak0dA00qA00rA000A004A007A008A01nA02nA2VYAwAAAFNPNF1xFShNuANNuQNNugNNuwNNvANlWAMAAABUUlBdcRYoSwxLHEu8S/RNEAFNRAFNbQFNjwFN7gFNIwJNlAJN+QJNBANNOQNNPgNNcQNlWAMAAABQSEVdcRcoSwlLPktLS1VLgUunS8tL0kvhS+dL6EvwTTkBTWsBTXwBTZQBTbMBTfsBTT4CTUcCTWICTXQCTXYCTYsCTdECTfICTfcCTQsDTRQDTRoDTTUDTT0DTVEDTWkDTX0DZVgDAAAAQUxBXXEYKEstSzhLR0tJS0xLdkuFS6ZLs0u6S+1NFgFNGQFNYwFNiAFNtwFNDwJNEwJNGQJNIgJNKwJNMwJNNwJNVAJNbwJNcAJNggJNkAJNmQJNuAJNwQJN3gJN7QJN/QJNEQNNHANNHwNNIwNNLQNNMgNNSQNNVANNXwNNYANNdQNNfwNlWAMAAABNRVRdcRkoSwtLEEsUS95NDwFNFwFNQAFN9AJNBQNNJQNlWAMAAABMRVVdcRooSwJLG0sgSyZLKUtOS29LcEtxS3VLjEvAS8dL700FAU0pAU0qAU0rAU1IAU1WAU1fAU12AU19AU2EAU2OAU2WAU2bAU2wAU2xAU21AU29AU2+AU3DAU3FAU3HAU3hAU3mAU3oAU3zAU0CAk0EAk0LAk0NAk0VAk0hAk0uAk0vAk1JAk1OAk1TAk1oAk19Ak2HAk2IAk2aAk2vAk2zAk21Ak3JAk3YAk3ZAk0CA00nA01DA01TA01hA01kA012A02BA02GA02JA02UA2VYAwAAAEFSR11xGyhLaEt9S5ZLnEulS7FLuUvITQgBTR0BTSEBTS0BTToBTUEBTUUBTYcBTYsBTYwBTdQBTdcBTRICTRgCTS0CTTYCTT0CTU0CTWwCTY4CTakCTdMCTfsCTRUDTRcDTSgDTTMDZVgDAAAAWFlMXXEcKE21A022A023A2VYAwAAAFRZUl1xHShLRUuoS+lNGAFNSQFNSwFNowFNJAJNMQJNVgJNVwJNWwJNYAJNjAJNrQJNugJNwAJN9QJNEANNJANNLwNNMANNaANNhwNNmQNldYdVBWNoYWlucR5NvQNYAQAAAEd9cR8oWAEAAABITl1xIChN1wJL2YZxIU21A0sEhnEiTboDSwKGcSNlhlgBAAAAQ05dcSRNUgFLr4ZxJWGGWAEAAABMTl1xJihNAQJL1oZxJ025A0sBhnEoZYZ1h1UOcmliYm9uRHJhd01vZGVxKU29A0sCfYdVAnNzcSpNvQOJiYZ9cSsoiYiGTl1xLChLB0sDhnEtSyRLBoZxLksxSwaGcS9LS0sGhnEwS1lLA4ZxMUteSwSGcTJLb0sDhnEzS3tLA4ZxNEuISwSGcTVLkEsHhnE2S7JLB4ZxN0vPSwWGcThL3ksGhnE5S+ZLBoZxOkvySwOGcTtNAgFLB4ZxPE0MAUsDhnE9TRQBSwSGcT5NIAFLDoZxP002AUsGhnFATUsBSwWGcUFNVAFLBYZxQk1dAUsDhnFDTWwBSwOGcURNdAFLBYZxRU19AUsDhnFGTZYBSwOGcUdNrwFLCYZxSE3DAUsGhnFJTdABSwWGcUpN2gFLA4ZxS03gAUsEhnFMTewBSwmGcU1N9wFLCYZxTk0EAksEhnFPTQoCSwSGcVBNEwJLB4ZxUU0hAksGhnFSTS0CSwWGcVNNPwJLBYZxVE1GAksGhnFVTVQCSweGcVZNZgJLBYZxV01zAksEhnFYTYECSwiGcVlNkAJLBoZxWk2ZAksDhnFbTZ8CSwWGcVxNrwJLCIZxXU2/AksIhnFeTc0CSwaGcV9N2QJLA4ZxYE3fAksDhnFhTecCSweGcWJN9wJLBoZxY00CA0sFhnFkTRkDSwWGcWVNIgNLBoZxZk0tA0sHhnFnTUIDSwWGcWhNTwNLBYZxaU1eA0sJhnFqTW4DSwSGcWtNegNLA4ZxbE2JA0sIhnFtTZkDSweGcW5NpANLB4Zxb2WGiImGTl1xcChLD0sPhnFxS7lLD4ZxckvaSwSGcXNNQQFLBYZxdE2MAUsGhnF1TZ0BSwOGcXZN6AFLA4Zxd00dAksDhnF4TVACSwOGcXlNegJLBoZxek2XAksChnF7TbcCSwOGcXxNEgNLA4ZxfU0pA0sDhnF+TVcDSwOGcX9NcgNLA4ZxgE2SA0sDhnGBTaADSwOGcYJlhoiIhk5dcYNNlgJLAYZxhGGGdYdVCG1vbGVjdWxlcYVNvQNLAH2HVQtyaWJib25Db2xvcnGGTb0DSwV9cYcoSwFOXXGIKEsASy6GcYlLL0sChnGKSzJLIIZxi0tTSwOGcYxLWEsFhnGNS15LIoZxjkuBSwyGcY9LjksDhnGQS5JLAYZxkUuVSwSGcZJLm0sbhnGTS7dLAYZxlEu5SwKGcZVLvksOhnGWS85LBYZxl0vVSxaGcZhL7EsFhnGZS/JLA4Zxmk0BAUsBhnGbTQMBSxyGcZxNIAFLAYZxnU0jAUsChnGeTSkBSwiGcZ9NNQFLAYZxoE03AUsbhnGhZYZLAk5dcaIoSy5LAYZxo0sxSwGGcaRLVksChnGlS11LAYZxpkuASwGGcadLjUsBhnGoS5NLAoZxqUuZSwGGcapLtksBhnGrS71LAYZxrEvNSwGGca1L00sBhnGuS+tLAYZxr0vxSwGGcbBNJQFLBIZxsU00AUsBhnGyZYZLA05dcbMoS1JLAYZxtEuaSwGGcbVLuEsBhnG2S9RLAYZxt0v3SwGGcbhNAgFLAYZxuU0hAUsChnG6TTYBSwGGcbtlhksETl1xvChLkUsBhnG9S7tLAoZxvkvMSwGGcb9L9UsChnHAS/hLCYZxwU0fAUsBhnHCTTEBSwOGccNlhnWHVQVsYWJlbHHETb0DWAAAAAB9ccUoWAcAAABEIDE5Ny5HXXHGSzFhWAcAAABSIDQ0NC5HXXHHTSEBYVgHAAAARSA0NjIuR11xyE0zAWFYBwAAAE4gMjc2LkddcclLgGFYBwAAAFMgMzM0LkddccpLuGFYBwAAAEggMzYzLkddcctL1GFYBwAAAEQgMjMwLkddccxLUmFYBwAAAEUgMjkzLkddcc1LkWFYBwAAAE4gMzU1Lkddcc5LzWF1h1UKbGFiZWxDb2xvcnHPTb0DSwV9h1UIZmlsbE1vZGVx0E29A0sBfYdVBWlzSGV0cdFNvQOJfYdVC2xhYmVsT2Zmc2V0cdJNvQNOfYdVCHBvc2l0aW9ucdNdcdQoS1RLL4Zx1UvDS3OGcdZNOAFLLIZx101lAUsphnHYTZEBSwqGcdlNnAFLUYZx2ksBS1OGcdtN7QFLL4Zx3EuDSy2Gcd1NHAJLr4Zx3kuwSxOGcd9NywJL7YZx4E36AksBhnHhTQgDSwKGceJNQANLAYZx401eA0sBhnHkTbgDSwiGceVlVQ1yaWJib25EaXNwbGF5ceZNvQOJfXHniE5dcehLAE1SAYZx6WGGc4dVCG9wdGlvbmFscep9cesoVQJmMXHsiIlNvQNOfXHtKEc/oXPDAYMeE11x7kuvYUc/4FmOghb5n11x700BAWFHP1v+SYK8GLFdcfBL7WFHPvZbSRdvNCBdcfFNPwFhRz+CJ9lrdEreXXHyTQYBYUc/Xh38hA5b0l1x800lAWFHPuO92xYIeXpdcfRLYmFHPKyYVQaNdppdcfVNRgFhRz50mLqHSezwXXH2SwZhRz9hznqIF6JEXXH3S1hhRz+Z6/aIsux8XXH4S81hRz9InEoJSbvyXXH5S1NhRz9Py54J0fcUXXH6KE1KAU1LAWVHPoZ7mYrKWLJdcftNQgFhRz7glR0L6yH4XXH8S35hRz8qMnUMCmkpXXH9S+RhRz9JHOuM8Cy9XXH+S4FhRz9NvS6N9rz6XXH/TSMBYUc/RbL8jn3UDl1yAAEAAEsuYUc/FRVfDo2fVl1yAQEAAEu/YUc8nNKyl9iJvF1yAgEAAE1MAWFHP1Wr+UKhkDNdcgMBAABLjWFHP1a0eZEy5SddcgQBAABLyGFHPoMgz/4/RlNdcgUBAABNLAFhRz7wUxVt/srHXXIGAQAAS5hhRz8xLCaTVnhMXXIHAQAATU4BYUc/hm1VbfCeY11yCAEAAEvBYUc/fGPclboIcV1yCQEAAEvzYUc/VvmrFgeYFF1yCgEAAEs0YUc/GGESFxhwRV1yCwEAAEu0YUc/cRWDl0Ykn11yDAEAAE0qAWFHPtdXAhf5xiZdcg0BAABLRWFHPz+zwphJFSVdcg4BAABLuWFHPqyhe2EOW2pdcg8BAABNCgFhRzyshUIZQU7aXXIQAQAATUQBYUc+/wzwBF2oal1yEQEAAEuDYUc/AW27mkpujl1yEgEAAEu+YUc/dHx6G3Fs911yEwEAAEt7YUc/TMUjnE2PO11yFAEAAEufYUc/ISaqHwkV5F1yFQEAAEsxYUc/YWwynPoQFl1yFgEAAE1NAWFHPkZABR3p2jJdchcBAABNEgFhRz8hjgMeqZ+HXXIYAQAAS8phRz6TekSfD+WMXXIZAQAAS6lhRz+jLBUgkmCEXXIaAQAATTYBYUc/XO48IgkDI11yGwEAAEsSYUc++nxwIoO2z11yHAEAAEuoYUc/WWH5osxQ2l1yHQEAAEu4YUc+qrR4o23ucV1yHgEAAEuxYUc/mwg/etBm8V1yHwEAAE00AWFHPKyD5KS+lMxdciABAABNQwFhRz8fM+amK5IZXXIhAQAAKEsCSyxlRz7WfNWm2KHjXXIiAQAAS6phRz8SdegoYbfFXXIjAQAATTABYUc+eWn5qI/AH11yJAEAAEuaYUc+eWZAKXYzZl1yJQEAAEvxYUc/QxRo3HwxGF1yJgEAAEvRYUc/4pC1K73AYl1yJwEAAEv/YUc/QRr6rS/Oel1yKAEAAEtcYUc/iQnJrV2bvV1yKQEAAChLaEtpZUc/dL2JL2CNK11yKgEAAEsBYUc/VOWxMHVO811yKwEAAE0hAWFHPrEeU7G8qM5dciwBAABLMmFHPiN1pTHqSCJdci0BAABLL2FHP4RNX3Mb8Dpdci4BAABLgGFHPvVajcizliNdci8BAABLJGFHPyMNxjOi5xhdcjABAABLhmFHPtCV8LPZ/ChdcjEBAABLl2FHPrJsbrQs3qtdcjIBAABNHAFhRz9V3f60jKBIXXIzAQAASxZhRzyshYQ2N3IOXXI0AQAAS31hRz+dWjc2q5ZPXXI1AQAAS8RhRz8meCK3oSe/XXI2AQAAS8VhRzyuLsA0NdjgXXI3AQAATUkBYUc/QSZUOM2NIl1yOAEAAEuPYUc/Y7r4OQw7Il1yOQEAAEu9YUc/FzuXFhfVm11yOgEAAE04AWFHPzfmzTpBKqldcjsBAABLf2FHPoAGWLr0g9NdcjwBAABLoGFHP1/DS7wNhERdcj0BAABNUQFhRz+mT008lirHXXI+AQAAS/hhRz+cxeg9UdZIXXI/AQAASyVhRz9fZEC+rnNoXXJAAQAATQMBYUc+1YXEPs+Zv11yQQEAAEunYUc+5zSjQHl8Sl1yQgEAAE0vAWFHPvtzxkK8X49dckMBAABLDWFHPKvlePXOPExdckQBAAAoTUcBTUgBZUc/dGATQ7I6Al1yRQEAAEutYUc/4snlxDbzf11yRgEAAE0AAWFHPwFAUERpexRdckcBAABLq2FHPwLYJcSrWEJdckgBAABLd2FHP1s8sM8vFohdckkBAABNPAFhRz9NePDGave0XXJKAQAASwNhRz90YRJHMvgDXXJLAQAASzZhRz99KUTH2yB4XXJMAQAAS/RhRz7Zb/9IoFnfXXJNAQAAS6xhRz7NXLrJnaDuXXJOAQAATTcBYUc/Qr3sTgs/k11yTwEAAChL9Uv2S/dlRz8279dPF/xcXXJQAQAATQwBYUc/Vcrk4o+kGl1yUQEAAEudYUc/AYtXXGlUsV1yUgEAAEvWYUc/S+NCUYCdl11yUwEAAEuyYUc/egbKUibG8l1yVAEAAEvPYUc/n1x+Uo243V1yVQEAAE01AWFHP9dPbNLvry5dclYBAABNAgFhRz9ZNqxTSWz1XXJXAQAAS5FhRz81D3nOKs5oXXJYAQAATR8BYUc+KIpjuNBclF1yWQEAAE1QAWFHPzQbA9Y9J8NdcloBAABLAGFHPzC+7lakFWJdclsBAABLi2FHP8pqivrntKddclwBAABL+mFHPzsI0dgb18Rdcl0BAABLhWFHP0P1KmQBsjJdcl4BAABLumFHPwHnyllI/0pdcl8BAABL4GFHP1q59Vmz0H1dcmABAABNCAFhRz7jNE3aD2rWXXJhAQAATTEBYUc/2l+bWn2+tl1yYgEAAEv7YUc/L8MLT2Dds11yYwEAAEtPYUc/gqLsXDzKaV1yZAEAAEuVYUc/ZXnXXHLHnl1yZQEAAEuTYUc/cGiXXO0vs11yZgEAAEvyYUc8rIO+3VaAr11yZwEAAE1FAWFHP0lytd2lla9dcmgBAABLUmFHP52Qd7p/SuxdcmkBAABL62FHP41tBd80etNdcmoBAABLemFHPxnk01/WLNxdcmsBAABNQQFhRz9Gl8Tgzb5CXXJsAQAAS8lhRz/NGwzhOew1XXJtAQAAS9NhRz8xN3ViLMXcXXJuAQAAS7ZhRz9D2S5inIruXXJvAQAAKEtDS1plRz9E0Ahi8l/8XXJwAQAASyFhRz80dNtjAXDdXXJxAQAAS3lhRz9k2KZjm0m3XXJyAQAATQQBYUc/W0sV5CkbE11ycwEAAEuHYUc/D+yVpisznF1ydAEAAE0FAWFHPtTqkWSHCkBdcnUBAABNLgFhRz8y4mwBlxUWXXJ2AQAAS7thRz+zrbJ7+dy3XXJ3AQAATTIBYUc/wSE35qnLSV1yeAEAAEv+YUc/KJ04aC7xDV1yeQEAAEvVYUc/cclPacqe9V1yegEAAEsdYUc/w715ahufD11yewEAAEv5YUc/SBIC6nOvWF1yfAEAAEuCYUc8rIO1a3x7qF1yfQEAAChLBEsFSwdLCUsKSwtLDEsOSxBLEUsTSxRLFUsXSxlLHksfSyBLIksjSyZLJ0soSylLKksrSy1LMEszSzdLOUs6SztLPUs+Sz9LQEtBS0JLREtGS0dLSEtJS0pLS0tMS01LTktQS1VLWUtbS11LXktfS2BLYUtjS2RLZUtmS2dLaktrS2xLbUtuS29LcEtxS3JLc0t0S3VLdkt8S4hLiUuKS5BLkkuUS5ZLmUucS55LoUuiS6NLpEulS65LsEuzS7VLvEvAS8tL0EvSS9dL2EvZS9pL20veS99L4UviS+NL5UvmS+dL6EvpS+pL7EvuS+9NBwFNCQFNCwFNDQFNDgFNDwFNEAFNEQFNEwFNFAFNFgFNGAFNGQFNGgFNGwFNHQFNHgFNIAFNIgFNJAFNJgFNJwFNKAFNKQFNKwFNOQFNOwFNPQFNPgFNQAFlRz8z7bds2AlbXXJ+AQAAS7dhRz/AMsBtVCeGXXJ/AQAAKEv8S/1lRz9fjHntzx1WXXKAAQAASzhhRz6q3P1uXBXRXXKBAQAATToBYUc/EZfnbrfkSl1yggEAAE0tAWFHP2AYrm8LHQxdcoMBAABL3GFHP2EA7r1idphdcoQBAABLwmFHP0Sy23A54AddcoUBAABNFQFhRz6TfoLwVs5fXXKGAQAAS6ZhRz7KQ+Dw6jolXXKHAQAAKEs8S8NlRz7K4itxLn62XXKIAQAASxphRz95zQXxdWd6XXKJAQAASzVhRz8BcCzzLwp6XXKKAQAAS45hRz8DTl3TZz0dXXKLAQAAS91hRz9k4ln0NJIlXXKMAQAAS1FhRz8SHlD+E06OXXKNAQAAS4RhRz+Y6v11nUw9XXKOAQAAS9RhRz9T1BF+cWPfXXKPAQAASw9hRz+wewJ3IBRqXXKQAQAATTMBYUc+PUr8+Ap7A11ykQEAAEsYYUc/ErzM+LdOcF1ykgEAAE1PAWFHP3fCDegxPXZdcpMBAABL8GFHPwVajcizliNdcpQBAABLx2FHPxIFr/sBfuBdcpUBAABLeGFHPxnah/uAdzBdcpYBAABLzGFHPzkUo/vzKwVdcpcBAABNFwFhRz9VxLp8CbMqXXKYAQAASwhhRz8STwD80bifXXKZAQAAS85hRz9RJYT9XezOXXKaAQAAKEsbSxxlRz9BS5l94lBkXXKbAQAAS5thRz7K5h7+KQKGXXKcAQAAS4xhRz8pyEp+dcknXXKdAQAAKEtWS1dlRz9z+1B/BKkYXXKeAQAAS8ZhRz8BPkX/zFARXXKfAQAAS1RhdYeHVQJmMnKgAQAAiIlNvQNOfXKhAQAAKEc/sfm6AEFuX11yogEAAEuFYUc/mogSqvTYJl1yowEAAE0IAWFHP7sD/4LGXTZdcqQBAABLA2FHP6IrpAPm+4hdcqUBAABLMWFHP5o31YRWZmldcqYBAABLrGFHP3wla0DjFohdcqcBAABL+2FHP7MxAAW84PpdcqgBAABL7WFHP5k09AYqRCpdcqkBAABNQgFhRz+ZRVEGx4kwXXKqAQAATTcBYUc/mUHxiWcT2F1yqwEAAE0KAWFHP5mSlwq32LldcqwBAABLRWFHP5HcSzxg0Mhdcq0BAABL/mFHP5nAD4tJhexdcq4BAABNLwFhRz/KPbAMqzy4XXKvAQAAS1FhRz+RfFONm7R8XXKwAQAAKEv8S/1lRz/TNbUO/C10XXKxAQAAS/BhRz+5pX4Pi59sXXKyAQAAS1NhRz/WYCuSB7KEXXKzAQAAS8RhRz+gn1YTf1shXXK0AQAAS9VhRz+h3jITvTr4XXK1AQAATTQBYUc/mZ5elCPSsl1ytgEAAE1RAWFHP6I7khYxXoxdcrcBAABLeGFHP5wm6tkE8gtdcrgBAABNPwFhRzyc0rKX2Im8XXK5AQAAS/9hRz+ZMPGYEOEBXXK6AQAAKEsCSyxlRz+i0CMYiOLoXXK7AQAATQMBYUc/mTN5mOH9el1yvAEAAChLBEsFSwdLCUsKSwtLDEsOSxBLEUsTSxRLFUsXSxlLHksfSyBLIksjSyZLJ0soSylLKksrSy1LMEszSzdLOUs6SztLPUs+Sz9LQEtBS0JLREtGS0dLSEtJS0pLS0tMS01LTktQS1VLWUtbS11LXktfS2BLYUtjS2RLZUtmS2dLaktrS2xLbUtuS29LcEtxS3JLc0t0S3VLdkt8S31LiEuJS4pLkEuSS5RLlkuZS5xLnkuhS6JLo0ukS6VLrkuwS7NLtUu8S8BLy0vQS9JL10vYS9lL2kvbS95L30vhS+JL40vlS+ZL50voS+lL6kvsS+5L700HAU0JAU0LAU0NAU0OAU0PAU0QAU0RAU0TAU0UAU0WAU0YAU0ZAU0aAU0bAU0dAU0eAU0gAU0iAU0kAU0mAU0nAU0oAU0pAU0rAU05AU07AU09AU0+AU1AAU1DAU1EAU1FAU1GAU1HAU1IAU1JAU1MAWVHP5lcnpoSGA5dcr0BAABNOAFhRz+ZfqEawk4ZXXK+AQAAS6phRz+Zc41aNO6OXXK/AQAAS4xhRz+1bvQcpYW/XXLAAQAAS59hRz+fFXgdhDCNXXLBAQAAS1RhRz+Zx1EeEPNUXXLCAQAASw1hRz+xcTOe6OPaXXLDAQAAS8JhRz+jDcSf6M9IXXLEAQAAS5FhRz+Z6bmgJ9vFXXLFAQAAS3phRz+ZXigg0tXIXXLGAQAAS+BhRz+ZmFYioWqeXXLHAQAAS6dhRz+d2Q2i1dhkXXLIAQAAS39hRz+ZR7GjA1hYXXLJAQAATRwBYUc/nwFOo2rteV1yygEAAEuDYUc/mTYhJDz2K11yywEAAEsGYUc/m+nqJTN8al1yzAEAAEvkYUc/ml5JpisRQF1yzQEAAChNSgFNSwFlRz+djSkmco4bXXLOAQAATQwBYUc/pKgOJolWq11yzwEAAEu0YUc/tgbRpw1bxF1y0AEAAEuNYUc/nAr6p0f6Yl1y0QEAAEu+YUc/mbxaJ62H0l1y0gEAAEvdYUc/qKMtqEALxV1y0wEAAEuLYUc/nCNZKRmyYV1y1AEAAEvMYUc/nRE/qZ9cYl1y1QEAAEuCYUc/nZWWKc2D111y1gEAAChLVktXZUc/mXNxKqllrl1y1wEAAEsaYUc/n144Ks/zhF1y2AEAAEuGYUc/nM6RLkxU011y2QEAAEudYUc/grJ4LzMVzl1y2gEAAE0CAWFHP5leTy+B55BdctsBAABNTwFhRz+a59Mv37kFXXLcAQAAKEsbSxxlRz+iNGGxddlLXXLdAQAAS5VhRz+ZozMxluIVXXLeAQAATRUBYUc/qXa9srm3WF1y3wEAAE1NAWFHP4qhkDMTfbZdcuABAABL+WFHP6N01DTCdtVdcuEBAABNNgFhRz+Y7dg1NcHZXXLiAQAAS4BhRz+s4wQ1iJHOXXLjAQAATSMBYUc/mr2wtlHyTF1y5AEAAEskYUc/nCbwN2iql11y5QEAAEubYUc/pHqCOGUycF1y5gEAAE0fAWFHP5mjsTliOyJdcucBAABNBQFhRz+jOx65/2qvXXLoAQAAS79hRz/GQIe6SRGXXXLpAQAAS9RhRz/hG146/F3oXXLqAQAAS/RhRz+ZeAG7uUuIXXLrAQAAS6thRz+lE128BA3oXXLsAQAAS9NhRz+ZN0+8RK4fXXLtAQAAS/FhRz+u9VC+TUb0XXLuAQAAS49hRz+ZUak//8pQXXLvAQAAS7FhRz+Z5JpAVPwoXXLwAQAASyFhRz+gz3XA7r+IXXLxAQAAS1hhRz/bcUrBq2y8XXLyAQAAS8FhRz+bvxTCHbYNXXLzAQAATTABYUc/ozW5wqZPrV1y9AEAAEvJYUc/piLVwuqgyF1y9QEAAE0yAWFHP5qzn0MVmDFdcvYBAABLhGFHP5wMIkSa3AZdcvcBAABLjmFHP8kmpiDVUW9dcvgBAABNBgFhRz+ZM6RHR5I7XXL5AQAATVABYUc/ry+wx7OIWF1y+gEAAEuyYUc/uZofR+ZACF1y+wEAAEvcYUc/nzuRyOIo911y/AEAAEvKYUc/xQF5STl8RV1y/QEAAEu4YUc/nc+jSXlOU11y/gEAAEt7YUc/mZBySu2GeF1y/wEAAEtiYUc/wZTzTGhjbF1yAAIAAEuTYUc/m7TFTK5iBl1yAQIAAEtPYUc/rv+0zfTiYl1yAgIAAEuBYUc/molXz2wwzV1yAwIAAEuYYUc/lyKCT7/KoF1yBAIAAEslYUc/mitmz9yQfl1yBQIAAEu7YUc/oERcUGLu411yBgIAAEsAYUc/m7juUTSDnl1yBwIAAEvOYUc/hVdQUYS1j11yCAIAAEv6YUc/oT/C0mbZbV1yCQIAAEsPYUc/tehA03w1011yCgIAAEtSYUc/rc5MU8CcaF1yCwIAAEu2YUc/pD/xVA0U3l1yDAIAAEvNYUc/mlHJ1NNfFl1yDQIAAEsWYUc/mTOiVRA47l1yDgIAAEsvYUc/mTiO1ovXKF1yDwIAAE0sAWFHP5WRmfludAVdchACAABL+GFHP6XkjqQ28EZdchECAABNMwFhRz+Z1bhYzHTjXXISAgAAKEtDS1plRz+ZR11ZGO1ZXXITAgAATToBYUc/mfVR2cULa11yFAIAAEs1YUc/mpc4WihZVF1yFQIAAEt+YUc/n5zaWpjBnF1yFgIAAEt3YUc/ndkBWutVcF1yFwIAAEu5YUc/t+l02xWyO11yGAIAAEvPYUc/oL24XNM/rl1yGQIAAEsdYUc/rD6AXSFdDF1yGgIAAEt5YUc/ncWB/8n6NV1yGwIAAEs2YUc/ohIpXoRV911yHAIAAE01AWFHP8g31N77M89dch0CAABL8mFHP57bkF8ITi1dch4CAABNAQFhRz+ZM+VfwK/eXXIfAgAASxhhRz+ZNJS6wDhyXXIgAgAATRIBYUc/4ONf5Yedh11yIQIAAEvzYUc/mmbD4fUwol1yIgIAAE0xAWFHP5mQFeI/er9dciMCAABLl2FHP5mpneJtYcddciQCAAAoSzxLw2VHP7ZB/mNY/AFdciUCAABLEmFHP6R3oGRS1KhdciYCAABNJQFhRz+lLGXki1pnXXInAgAATU4BYUc/qpHj5Q6vaF1yKAIAAEs0YUc/qsx7ZZ5hzV1yKQIAAEvIYUc/wUb66GBzgF1yKgIAAEvrYUc/tBxIaK0bNF1yKwIAAE08AWFHP57O/+kVEx5dciwCAABLOGFHP5mSfmm0xuldci0CAABNLQFhRz+ZN1Fpw9fKXXIuAgAAS5phRz+z25Tq9/TdXXIvAgAAS1xhRz+gh938wlVHXXIwAgAATUEBYUc/mPZf7ic6gl1yMQIAAEutYUc/tqKmbtBTe11yMgIAAChL9Uv2S/dlRz+bVj1wxjMiXXIzAgAAS8VhRz+d4GhxPsLFXXI0AgAAS71hRz+aaEqoVgYtXXI1AgAAS9ZhRz/UQojyaKPqXXI2AgAAS8ZhRz+ZchFy96HrXXI3AgAAS6hhRz+rFo5zBhguXXI4AgAATRcBYUc/mTeAdNpyfV1yOQIAAEugYUc/mgt59X41ql1yOgIAAEsuYUc/nEfn08HnHl1yOwIAAEvHYUc/tef0eRbK0F1yPAIAAEu6YUc/mUkXqZ17WV1yPQIAAEumYUc/mknj+boVu11yPgIAAEsIYUc/0gYYemylEV1yPwIAAE0qAWFHP5lyEPq1TpJdckACAABLMmFHP6u3xf9+JPRdckECAABLAWFHP5lJC/xRY49dckICAABLqWFHP5mUg3yZJSJdckMCAABNLgFhRz+fiCFUwgHLXXJEAgAAS9FhRz+Zb3b9r7sRXXJFAgAAKEtoS2llRz8wyhZ935ibXXJGAgAATQABYUc/oP67fr4Ydl1yRwIAAE0hAWFHP58JsT/kraVdckgCAABLt2FHP6DinaqxgCZdckkCAABLh2FHP6HkIv+0VbNdckoCAABNBAFhRz+koSX/7uMiXXJLAgAAS69hdYeHVQJmM3JMAgAAiIlNvQNOfXJNAgAAKEc/vCC+gEenzl1yTgIAAEuRYUc/uRWkgf/07V1yTwIAAEsxYUc/uL6hAyL9ul1yUAIAAEuMYUc/uPgEA9bgXV1yUQIAAEt/YUc/vPKDhHMwk11yUgIAAEvGYUc/uIZJhbACvV1yUwIAAEu/YUc/uNkGhcTqRF1yVAIAAEskYUc/uIHQBjSZ3V1yVQIAAEuDYUc/uyYpK+q25V1yVgIAAE04AWFHP7i7a4hbphBdclcCAABLfmFHP7amdwjcLc9dclgCAABLwmFHP7jHcwp9djxdclkCAABLRWFHP7wQTwszmGZdcloCAABNIQFhRz+4HTuLV52yXXJbAgAAS4FhRz+n36ZuPkwWXXJcAgAATQEBYUc/uLvhDpqZ7F1yXQIAAEvNYUc/us+A1+fvI11yXgIAAEufYUc/ucdskKH5Ol1yXwIAAEt5YUc/y5cDEVdrTF1yYAIAAE0yAWFHP7jtjQMqpDtdcmECAABLrGFHP7htT5L/D4RdcmICAABNPwFhRz+5h1kUBzfHXXJjAgAASwNhRz+70rnuGkbLXXJkAgAAS/BhRz+47ZUD3bAfXXJlAgAAS6phRz+6CYUXihLxXXJmAgAAS1NhRzyc0rKX2Im8XXJnAgAAS/phRz/BZOeYIZbLXXJoAgAATQYBYUc/uKIyGYKy+F1yaQIAAEsyYUc/uKdDxFiSnF1yagIAAE0xAWFHP4mQaUzTSvRdcmsCAABL+WFHP7mifBqcfT5dcmwCAABLqGFHP7gQdRx7eo9dcm0CAABLgGFHP7iwE24b52ddcm4CAABNHAFhRz+43rOdLoInXXJvAgAATS8BYUc/t3WgHcrJxl1ycAIAAEs0YUc/uKjgnua1gV1ycQIAAChLBEsFSwdLCUsKSwtLDEsOSxBLEUsTSxRLFUsXSxlLHksfSyBLIksjSyZLJ0soSylLKksrSy1LMEszSzdLOUs6SztLPUs+Sz9LQEtBS0JLREtGS0dLSEtJS0pLS0tMS01LTktQS1VLWUtbS11LXktfS2BLYUtjS2RLZUtmS2dLaktrS2xLbUtuS29LcEtxS3JLc0t0S3VLdkt8S31LiEuJS4pLkEuSS5RLlkuZS5xLnkuhS6JLo0ukS6VLrkuwS7NLtUu8S8BLy0vQS9JL10vYS9lL2kvbS95L30vhS+JL40vlS+ZL50voS+lL6kvsS+5L700HAU0JAU0LAU0NAU0OAU0PAU0QAU0RAU0TAU0UAU0WAU0YAU0ZAU0aAU0bAU0dAU0eAU0gAU0iAU0kAU0mAU0nAU0oAU0pAU0rAU05AU07AU09AU0+AU1AAU1DAU1EAU1FAU1GAU1HAU1IAU1JAU1MAWVHP7jTTqBl1WFdcnICAABLh2FHP7mN7KNoCr1dcnMCAABLhGFHP7Ux8KQopPZdcnQCAABL3GFHP7jwcaR/cx9dcnUCAABLlWFHP7iwm6Tyz1FdcnYCAABLpmFHP7jQbyWfGFZdcncCAABLd2FHP7iwlKXydgddcngCAABLqWFHP7n8pCahkJpdcnkCAABLUmFHP8CtC6bSPE1dcnoCAABLm2FHP7jarKdw+0hdcnsCAABL3WFHP70L5Cii0D5dcnwCAABLFmFHP7muHCn5mwNdcn0CAABLD2FHP7iqNSolusddcn4CAABL8WFHP7iu+kcMC7Bdcn8CAAAoSzxLw2VHP7kbLCtXG8ZdcoACAABLT2FHP7Dhhav78dNdcoECAABL+GFHP7ds7KwqA85dcoICAABLNmFHP77PGLlWxaxdcoMCAABNJQFhRz/Fr9cu4aYJXXKEAgAAS9RhRz+4NFsvA1ZUXXKFAgAATUEBYUc/uwsI8pfiil1yhgIAAE0qAWFHP7gQ4K/QCTpdcocCAABLNWFHP7fyM7D+3WNdcogCAAAoS2hLaWVHP7itm4h19JNdcokCAABLsWFHP7mXFrJ0BgxdcooCAABNLQFhRz+4j+iz5qp3XXKLAgAAS4JhRz+4ua80cbLcXXKMAgAAS5hhRz+3bNO1QLZ2XXKNAgAAS8hhRz+4BBY13ZizXXKOAgAAKEv1S/ZL92VHP73bpjcUcdtdco8CAABLjWFHP9FiALhZGcRdcpACAABNMwFhRz+9SNc0Wc7TXXKRAgAAS3phRz+5Ni25dq6zXXKSAgAAS8VhRz+4sZg5rl2yXXKTAgAAS6dhRz+49GI0dPQVXXKUAgAASwBhRz+4/Pm7QmDOXXKVAgAAS75hRz+3wLS7iQKeXXKWAgAAS4VhRz+4qjY9BnlJXXKXAgAAS5phRz+5tZM9Z50mXXKYAgAAS9FhRz/nnRS+KBlPXXKZAgAATTYBYUc/ug5cvmC9Hl1ymgIAAE0FAWFHP7tqyz7G/vFdcpsCAABNAwFhRz+6K3s/IbogXXKcAgAAS8phRz+5XGxA37LyXXKdAgAAS4ZhRz+4qCymyXpUXXKeAgAATTABYUc/uKldQjaXfV1ynwIAAE0SAWFHP7Xm48JlSGJdcqACAABL7WFHP69fwcK+vSZdcqECAAAoS/xL/WVHP7kZ9MRzyQxdcqICAABLeGFHP7iQUES78bNdcqMCAABNCAFhRz+7QJHE0scnXXKkAgAAS89hRz+481NFB60vXXKlAgAAS7dhRz+srFtF1H4lXXKmAgAAS/thRz+4mHbzlikRXXKnAgAAS9VhRz+4xk7h7fnMXXKoAgAATU0BYUc/vlHfxqSUn11yqQIAAEu5YUc/v/paxu1cMV1yqgIAAEudYUc/vS9QRwymTl1yqwIAAEsSYUc/t1rEx5qzy11yrAIAAEu4YUc/uKjzx8D86F1yrQIAAEsvYUc/u2NySNBcAV1yrgIAAE08AWFHP8H150kLHPtdcq8CAAAoSxtLHGVHP7km/coJksBdcrACAABNHwFhRz/XlL/K27DrXXKxAgAAS9NhRz+5NLfLO4XGXXKyAgAAKEtWS1dlRz+4xYPLWbi3XXKzAgAAS8lhRz+4uJBMNVohXXK0AgAAS2JhRz+4/TbM8LQIXXK1AgAAS45hRz+5n4/Oet3+XXK2AgAAS+BhRz+4KehO5vZ3XXK3AgAATU4BYUc/uI/uz0Tl/V1yuAIAAEvOYUc/uciSO72BkV1yuQIAAEu7YUc/5BMi0SoYcV1yugIAAE00AWFHP7jhyVFK0+xdcrsCAABLVGFHP7pvZzhqzPVdcrwCAABNTwFhRz+40vpSL+doXXK9AgAASzhhRz+9WtVScSrUXXK+AgAATSMBYUc/5E48VIBGHV1yvwIAAE01AWFHP7iwZ1U9je9dcsACAABNOgFhRz+5VhnW2oaOXXLBAgAAS1hhRz+v6zdXQGnkXXLCAgAAS/NhRz+4xY1GAcqOXXLDAgAATTcBYUc/uKkjV/xz4l1yxAIAAEugYUc/qRG9ZBt/211yxQIAAEv0YUc/uYXD267fSF1yxgIAAEu6YUc/vKPNXAs7FF1yxwIAAEsBYUc/uKjkXK3NUF1yyAIAAE1QAWFHP6plzt5BYMBdcskCAABNAgFhRz+x8w9fTB5vXXLKAgAAS/JhRz+4wJhlVd70XXLLAgAAS5dhRz+3zeTg++oCXXLMAgAAS69hRz+5pqPhTsKOXXLNAgAAS6thRz+43Fxh1bL6XXLOAgAAS7ZhRz+xRoJjeqxMXXLPAgAAS/9hRz+4qdPj7U/PXXLQAgAATSwBYUc/vKrG5Du6fF1y0QIAAEu9YUc/uLhBZPoqqV1y0gIAAEvkYUc/xJ2GZVa+Sl1y0wIAAEsdYUc/r6IT5pHE5F1y1AIAAEvBYUc/t3XBZwHbkV1y1QIAAEutYUc/uJ9G6NjYL11y1gIAAEvWYUc/uUdc6W2f9F1y1wIAAEvMYUc/wDnm6eIPB11y2AIAAEsuYUc/qIQb6ieMyF1y2QIAAEvEYUc/uRPcZwTYEl1y2gIAAEuLYUc/uKj76tAgnV1y2wIAAEsYYUc/yMddbGy6vl1y3AIAAE0EAWFHP7kJLGyjHwddct0CAABLx2FHP75RJnAjoOZdct4CAABLj2FHP7iqGO23qPldct8CAABLBmFHP7fcFpJ50ONdcuACAABLe2FHP7iMD+40pntdcuECAABLtGFHP7i2MW6mwI1dcuICAABLDWFHP7ew4O8p1SJdcuMCAABLJWFHP7uv33ABXpRdcuQCAABLk2FHP7wDV/CkOdNdcuUCAABLsmFHP8ApYPD1ZOBdcuYCAABLIWFHP8FtuPGJ1r9dcucCAAAoTUoBTUsBZUc/uJem8pT/zl1y6AIAAChLAkssZUc/uK2Cc3wSZF1y6QIAAE0uAWFHP7ip8XOozMZdcuoCAAAoS0NLWmVHP7kADfVprKBdcusCAABNDAFhRz+wBgD+iz5rXXLsAgAATQABYUc/wCRX+RBMqV1y7QIAAE0VAWFHP7n+6HmMxQZdcu4CAABLXGFHP7mVK/8/7zddcu8CAABL62FHP8ScWfuniU9dcvACAABLCGFHP8C3vmoq43tdcvECAABNUQFhRz+4qSV9vfDnXXLyAgAATQoBYUc/uIwfanXh/F1y8wIAAE0XAWFHP7isGAvlZnddcvQCAABNQgFhRz+vfZN+onJbXXL1AgAAS/5hRz+4vo9/MNoKXXL2AgAASxphRz+7QiN/0LR9XXL3AgAAS1FhdYeHVQJmNHL4AgAAiIlNvQNOfXL5AgAAKEc/1bc76+lyoF1y+gIAAE1CAWFHP9W3xYHdbeJdcvsCAABNLAFhRz/UrYyCUUruXXL8AgAAS8VhRz/S/orhAEazXXL9AgAATSEBYUc/1eM2g/4veV1y/gIAAEuDYUc/y+DRhKAV6F1y/wIAAEsSYUc/1Lm7hPM7xF1yAAMAAEuOYUc/1blyBtiMSV1yAQMAAE0KAWFHP9XNQwdvPa5dcgIDAABLMmFHP9G6OQeZuIpdcgMDAABLumFHP9WfIohIwe5dcgQDAABLq2FHP9S53gjFh5pdcgUDAABL3WFHP9UeOIlNNQFdcgYDAABL0WFHP8q8HgrPXkRdcgcDAABLz2FHP8LZbUIAXiddcggDAABNBgFhRz/VtC+XnUAXXXIJAwAAS/FhRz/J7fOOAbXjXXIKAwAAS/BhRz/fJkyPE52FXXILAwAAS8FhRz/VtCyPTIYNXXIMAwAAS5phRz/VgKiPiVMDXXINAwAAKEs8S8NlRz/VteoP3EmgXXIOAwAATRIBYUc/0+1QEJ/Gll1yDwMAAEtUYUc/1ZGxkTquBF1yEAMAAEuXYUc/0vCXkUV7+l1yEQMAAEu2YUc/1UDrEdxLcF1yEgMAAEtPYUc/0lg7lMVjO11yEwMAAEsBYUc/y8fllmEZul1yFAMAAEv5YUc/0qKTl5DEo11yFQMAAEt6YUc8nNKyl9iJvF1yFgMAAE0jAWFHP9nNicQXJDxdchcDAABNNAFhRz/VO7oYnblCXXIYAwAAS5hhRz/TZZOZNazGXXIZAwAASzhhRz/Uy7OZ7UjmXXIaAwAAS4ZhRz/Spx4aJPflXXIbAwAAKEtWS1dlRz/T5gYbb2mSXXIcAwAASzZhRz/Sf+kbhGJHXXIdAwAAS1hhRz/WKY0E6VFwXXIeAwAAS9VhRz/VwaKd4GFlXXIfAwAATS0BYUc/1XJDnxEnxl1yIAMAAEskYUc/0x6bn2DhdV1yIQMAAEuVYUc/1bbEvYm40V1yIgMAAE1QAWFHP9Vf3XBeC/pdciMDAAAoS0NLWmVHP9UhpKJYp1hdciQDAABNCAFhRz/jv55F0MSpXXIlAwAAS8RhRz/UuDmjoOqtXXImAwAAS7RhRz/VoBIbV+ydXXInAwAATTIBYUc/0Qt9pD0DDV1yKAMAAEudYUc/0TO0JT6xdF1yKQMAAEt5YUc/0SKnG6+rS11yKgMAAEsPYUc/yMtfRlj3NF1yKwMAAEv6YUc/2KeaJg8Q811yLAMAAEv/YUc/qfeWG4Iz711yLQMAAE0lAWFHP9Oc7SlBSoFdci4DAABNTQFhRz/VtVmqJpXSXXIvAwAASwZhRz/UgaJx2mLiXXIwAwAATQwBYUc/1aVwK0/+tV1yMQMAAEuxYUc/09eYK8oiEV1yMgMAAEt/YUc/1c2YrT4Zyl1yMwMAAChLaEtpZUc/3FQWLdADHl1yNAMAAEvcYUc/1FY7LxnixF1yNQMAAEuHYUc/zZpVyBnF4F1yNgMAAEv4YUc/1UuxMZldvV1yNwMAAEtiYUc/1aoAMdykj11yOAMAAEupYUc/1beDMgG4b11yOQMAAEugYUc/1bceMk24o11yOgMAAE0cAWFHP9WthrMvZD5dcjsDAAAoSxtLHGVHP9XCWjOOXg1dcjwDAABNLgFhRz/TYQ80JXaHXXI9AwAAS3thRz/SmJI0wsy7XXI+AwAAS7hhRz/NGwW1ILOqXXI/AwAAS+thRz/Yi83JTA7MXXJAAwAATQABYUc/1anyNxSUN11yQQMAAEumYUc/1QySN9kS311yQgMAAEvkYUc/1Lc5uDKL7l1yQwMAAEvJYUc/1cWrtAEBkF1yRAMAAEvOYUc/1dmzuN00V11yRQMAAE0vAWFHP+LRxjloXxhdckYDAABL9GFHP9W6hZ8zLfddckcDAABNNwFhRz/TGQg6yDklXXJIAwAASxZhRz/Cjpi7CJBZXXJJAwAAS41hRz/VWaE7z2QBXXJKAwAAS6xhRz/PO6E8jF6EXXJLAwAASwNhRz/VuxM9BNRhXXJMAwAATTEBYUc/1SIzPZF9Y11yTQMAAEt+YUc/zH/WvqzoRV1yTgMAAEtTYUc/1lvOPt8wSV1yTwMAAE0/AWFHP9FzPb+pIs9dclADAABLr2FHP9YZvsDOGYddclEDAABLJWFHP82xo0GfQuJdclIDAABLn2FHP9W228I7rN1dclMDAABLGGFHP9Ur68JBlLFdclQDAABNMwFhRz/Ps0rDe0f9XXJVAwAAS71hRz/Y2ONLaV/rXXJWAwAAS8JhRz/SVz5EIjKfXXJXAwAATR8BYUc/1ZTlRL3KJV1yWAMAAEuAYUc/2a1Sc5VOBV1yWQMAAE02AWFHP9Wi1kXpu5JdcloDAABLGmFHP9UZNkZR4rtdclsDAABLv2FHP9W2tsggDDFdclwDAAAoSwRLBUsHSwlLCksLSwxLDksQSxFLE0sUSxVLF0sZSx5LH0sgSyJLI0smSydLKEspSypLK0stSzBLM0s3SzlLOks7Sz1LPks/S0BLQUtCS0RLRktHS0hLSUtKS0tLTEtNS05LUEtVS1lLW0tdS15LX0tgS2FLY0tkS2VLZktnS2pLa0tsS21LbktvS3BLcUtyS3NLdEt1S3ZLfEt9S4hLiUuKS5BLkkuUS5ZLmUucS55LoUuiS6NLpEulS65LsEuzS7VLvEvAS8tL0EvSS9dL2EvZS9pL20veS99L4UviS+NL5UvmS+dL6EvpS+pL7EvuS+9NBwFNCQFNCwFNDQFNDgFNDwFNEAFNEQFNEwFNFAFNFgFNGAFNGQFNGgFNGwFNHQFNHgFNIAFNIgFNJAFNJgFNJwFNKAFNKQFNKwFNOQFNOwFNPQFNPgFNQAFNQwFNRAFNRQFNRgFNRwFNSAFNSQFNTAFlRz/U4lJJZ8HKXXJdAwAAS61hRz/WGp7KuX/HXXJeAwAATTABYUc/yHfsSsFvTF1yXwMAAEuPYUc/07Yuy0SMd11yYAMAAEu7YUc/1bv1d25/F11yYQMAAE06AWFHP9H5jsy2/VhdcmIDAABLm2FHP9f08kzbck5dcmMDAABLNGFHP9STpE7Lt3BdcmQDAABLymFHP9NnEc8B0rVdcmUDAABLeGFHP9XBd099/cNdcmYDAABLp2FHP9HMW1CRRZZdcmcDAABLsmFHP9X2k9Fp0LpdcmgDAABNFwFhRz/VYizRq2oNXXJpAwAATQUBYUc/1VJm0eiM6V1yagMAAEsAYUc/r7SMUvjlHV1yawMAAEuTYUc/zyFLeL4bnl1ybAMAAE08AWFHP9WaL1UcAABdcm0DAABLRWFHP9XuJtWTADRdcm4DAABLIWFHP+CgENaJW4Bdcm8DAABL8mFHP8opr1dXOwtdcnADAABLUmFHP8n7Ttf2w+RdcnEDAABL1GFHP9XERT27kSpdcnIDAABNOAFhRz/WitVafsBpXXJzAwAAS4FhRz/VePranpP3XXJ0AwAASzVhRz/YfgxblDaUXXJ1AwAAS/5hRz/V/jNPa1XCXXJ2AwAATRUBYUc/1c+P3Pm4Cl1ydwMAAChNSgFNSwFlRz/XBcvddMvrXXJ4AwAATQEBYUc/1TP83cfYAl1yeQMAAEuoYUc/0M3EX3wioV1yegMAAEu5YUc/0p8kX6gooF1yewMAAEsxYUc/1baKYGullV1yfAMAAEsvYUc/1r5R4NmFU11yfQMAAE1BAWFHP9W1J2EPW+Bdcn4DAABL4GFHP9gYNBCgLapdcn8DAABLyGFHP9ilYeVeekVdcoADAAAoS/VL9kv3ZUc/037M5bKIDl1ygQMAAEv7YUc/1o/sZd4aFl1yggMAAEuFYUc/1aNYZsDLr11ygwMAAEuqYUc/xgZh6GwpY11yhAMAAEtRYUc/1TgD6hHOgV1yhQMAAEvMYUc/2cP2J0HA811yhgMAAE01AWFHP9Zbq+xxRq5dcocDAABNTgFhRz/bJcvuotfTXXKIAwAAS+1hRz/Vor5uw7WqXXKJAwAAS4xhRz/QvuzwAtzUXXKKAwAAS81hRz/T8J3wSQZiXXKLAwAAS4thRz/f2mJwp0vOXXKMAwAAS/NhRz+9AHBw3u3qXXKNAwAAS5FhRz/UusU9t0WnXXKOAwAAS75hRz/VuXrxnvpoXXKPAwAATU8BYUc/1LG98ddiFl1ykAMAAEt3YUc/1VSO8g+WOl1ykQMAAEsNYUc/0ODA8kV5qV1ykgMAAE0EAWFHP9Xd53O5gpBdcpMDAABL1mFHP8ca//P0NqddcpQDAABNKgFhRz/VLdB072KbXXKVAwAAS8dhRz/HSdT1uy2TXXKWAwAASx1hRz/TL6B1xZjAXXKXAwAATQMBYUc/1yW/9i1L8V1ymAMAAEvTYUc/sfM2dpI2LF1ymQMAAEvGYUc/1h6Q9wAegF1ymgMAAEsIYUc/1ag1vqjHtV1ymwMAAChLAkssZUc/2Dct+KWHfV1ynAMAAChL/Ev9ZUc/1JLk+Ndbi11ynQMAAEu3YUc/1arw+iilkV1yngMAAEsuYUc/1fw9eoFH4V1ynwMAAEuEYUc/ycIuet8Qv11yoAMAAEtcYUc/1YMo/BoOwV1yoQMAAE1RAWFHP9XO8Xx78+RdcqIDAABLgmFHP9SDAH0f3bhdcqMDAABNAgFhdYeHVQJmNnKkAwAAiIlNvQNOfXKlAwAAKEc/2/yIAL/ubV1ypgMAAE0KAWFHP+SZpBX0XgtdcqcDAABLxmFHP9b20oO0xLJdcqgDAABLk2FHP9ttkwTDzeRdcqkDAABLJWFHP9qb1wUjxRtdcqoDAABLuGFHP9u7koXcq/FdcqsDAABLv2FHP9tMlAahc5xdcqwDAABLtmFHP9Yte2vksyZdcq0DAAAoS/xL/WVHP9v84YfE2uZdcq4DAABLGmFHP9iQ84gieNFdcq8DAABLf2FHP9wC4givYj9dcrADAABLfmFHP9vX1QjbcNRdcrEDAABL4GFHP9cQBwpGkRpdcrIDAABNTQFhRz/ed4YLE9G7XXKzAwAAS1xhRz/b/CQLVacvXXK0AwAATRwBYUc/3KdEDElkeF1ytQMAAEvRYUc/1phsjLTzgV1ytgMAAEvcYUc/24mhjfOM711ytwMAAE0FAWFHP92gTo4cUbRdcrgDAABL62FHP9V3rg6TDTBdcrkDAABLemFHP9+ZnQ9v34xdcroDAABNPAFhRz/cOY4PvHpeXXK7AwAATRcBYUc/3ACNj9w8vl1yvAMAAChLBEsFSwdLCUsKSwtLDEsOSxBLEUsTSxRLFUsXSxlLHksfSyBLIksjSyZLJ0soSylLKksrSy1LMEszSzdLOUs6SztLPUs+Sz9LQEtBS0JLREtGS0dLSEtJS0pLS0tMS01LTktQS1VLWUtbS11LXktfS2BLYUtjS2RLZUtmS2dLaktrS2xLbUtuS29LcEtxS3JLc0t0S3VLdkt8S31LiEuJS4pLkEuSS5RLlkuZS5xLnkuhS6JLo0ukS6VLrkuwS7NLtUu8S8BLy0vQS9JL10vYS9lL2kvbS95L30vhS+JL40vlS+ZL50voS+lL6kvsS+5L700HAU0JAU0LAU0NAU0OAU0PAU0QAU0RAU0TAU0UAU0WAU0YAU0ZAU0aAU0bAU0dAU0eAU0gAU0iAU0kAU0mAU0nAU0oAU0pAU0rAU05AU07AU09AU0+AU1AAU1DAU1EAU1FAU1GAU1HAU1IAU1JAU1MAWVHP9W3kBA/I5Ndcr0DAABLm2FHP97brRgENk5dcr4DAABLz2FHP9s4JZCzQQtdcr8DAABL1WFHP9plQsL7xj1dcsADAABNQQFhRz/Z90ERZKO7XXLBAwAAKEv1S/ZL92VHP9vluhGR1l9dcsIDAABLl2FHP9o67pSD7ERdcsMDAABLzGFHP90UYm5wXEVdcsQDAABLAWFHP9U3bZYWvm9dcsUDAABL9GFHP91QxZZd4RhdcsYDAABL02FHP9wE9EPnvvRdcscDAABNMQFhRz/icWLut64tXXLIAwAAS1FhRzyc0rKX2Im8XXLJAwAATSMBYUc/3ExvmBvzr11yygMAAEuAYUc/17+fGETWhV1yywMAAEu7YUc/3RK8GToniF1yzAMAAEu+YUc/2xTlmqQFrl1yzQMAAEvOYUc/27UiHHC1MF1yzgMAAEuEYUc/295Nne2RPV1yzwMAAEuGYUc/4h4Xngn0U11y0AMAAEuPYUc/3k3zH2lJPF1y0QMAAE0zAWFHP9gJDh/tHxddctIDAABLOGFHP9wQEiAs3/ddctMDAAAoSwJLLGVHP9tnbSCDnPJdctQDAABLgWFHP9v+eCFgCDpdctUDAABLmmFHP9D75iHU3mFdctYDAABLvWFHP+LTxKMyn49dctcDAABNBgFhRz/XDRz0AZoJXXLYAwAAS8FhRz/YXwMleWFAXXLZAwAAS69hRz/bgACmbhNZXXLaAwAASy5hRz/dH+Gal87yXXLbAwAATTQBYUc/3MmIKHHS8F1y3AMAAEutYUc/3HKnKRukmV1y3QMAAE02AWFHP9twQylKfCVdct4DAABLYmFHP9R8FynfmdBdct8DAABLD2FHP9wuDqqsgEBdcuADAABLrGFHP9rbw3H8lAddcuEDAABNPwFhRz/YWiorVUvqXXLiAwAAKEtWS1dlRz/cZFGtYI+nXXLjAwAAS1RhRz/cLTCu40amXXLkAwAASyRhRz/btsEvAUHBXXLlAwAAKEtDS1plRz/b/esvWtjhXXLmAwAATSwBYUc/3kKrsDZX8F1y5wMAAEuyYUc/3AebMFjJgV1y6AMAAEumYUc/2/ZPMNmAfl1y6QMAAE06AWFHP97aH7EgSPZdcuoDAABLe2FHP+DmCTG1jUldcusDAABLU2FHP9wV1TH+s1ddcuwDAABLsWFHP9v59jKZJs9dcu0DAABNNwFhRz/b6Say+sc6XXLuAwAAS6dhRz/Z/SWzS3oFXXLvAwAASzRhRz/feq4zpu3iXXLwAwAAS7phRz/b+skzVAQoXXLxAwAATU8BYUc/1CzqLUmpBV1y8gMAAEvyYUc/29aotKXKvF1y8wMAAChLG0scZUc/2kF2NRkaC11y9AMAAEs1YUc/22ywtfN1C11y9QMAAEuYYUc/2zTOtihn9V1y9gMAAEsNYUc/3YyqNrmUUF1y9wMAAEuLYUc/2pjG3qnMoF1y+AMAAEvFYUc/20tbOAoHll1y+QMAAEuFYUc/29nbOEp0Ql1y+gMAAEtFYUc/2/2iSbjTEl1y+wMAAEuqYUc/2/TVOa3Lq11y/AMAAEuCYUc/25/Huq4AHV1y/QMAAEu0YUc/2arzOsIVMF1y/gMAAE0BAWFHP9uesTtL23Zdcv8DAABNTgFhRz/V/Fa7gSiSXXIABAAATQQBYUc/2+oopQctaF1yAQQAAE0uAWFHP9vwJ3U56NpdcgIEAAAoTUoBTUsBZUc/30nUPzHvEF1yAwQAAEt5YUc/2/KpQOe38V1yBAQAAEurYUc/284VQYWxWl1yBQQAAEuHYUc/3ABEixbBWl1yBgQAAEsGYUc/2/7QQtac411yBwQAAEugYUc/23ECy3ss4V1yCAQAAE0IAWFHP92eNEQ7f25dcgkEAABLNmFHP9oWp8ulST9dcgoEAABNDAFhRz/fupbFuvDoXXILBAAAS1JhRz/b+Ad2dIQUXXIMBAAATS0BYUc/2pXyxxiUB11yDQQAAEvkYUc/3Cslx36eBF1yDgQAAEtPYUc/3OWkSaDd3F1yDwQAAEt3YUc/29JpSlejO11yEAQAAChLaEtpZUc/2JMrSzJYbV1yEQQAAE0hAWFHP9enNqn5/cxdchIEAABL/2FHP9yCH8uzg2FdchMEAABLlWFHP9nTmsyfgGNdchQEAABLwmFHP9vQ/s1HaGxdchUEAABLymFHP+GS1E5T/o1dchYEAABNKgFhRz/cWdPO/TFMXXIXBAAAS8dhRz/cAGstUyf5XXIYBAAATVABYUc/2/57UFhdDl1yGQQAAEvxYUc/29VKUVRS4F1yGgQAAEvWYUc/0K2c0yxZyF1yGwQAAEvEYUc/3Ob11BNOTV1yHAQAAE0yAWFHP9vx7Q4cCLBdch0EAABNOAFhRz/b0OW5YGb8XXIeBAAATS8BYUc/3/qCZGsw811yHwQAAEv7YUc/14DWOV0Y4F1yIAQAAEtYYUc/2wgWrXQflV1yIQQAAEuoYUc/1so72bEc/11yIgQAAEsWYUc/4CvM2dpI2V1yIwQAAEsDYUc/15jr5JUVe11yJAQAAEvtYUc/3j6jXG6ed11yJQQAAE0CAWFHP9MPQt05Gm1dciYEAABLnWFHP9WymCUcvHFdcicEAABL/mFHP75CwN6bxghdcigEAABLkWFHP9wAZF+3MOpdcikEAABLL2FHP9uVi9/qAl9dcioEAABNMAFhRz/btseQKo2mXXIrBAAASwhhRz/fm8dkYLBNXXIsBAAAS/hhRz/UOIzkVH3cXXItBAAAS7lhRz/b/NvkqPK5XXIuBAAAS4xhRz/cAOTndcV/XXIvBAAATRIBYUc/2u996ElmN11yMAQAAE0DAWFHP9psmBG3wQBdcjEEAABL3WFHP9vWlOmo8vVdcjIEAABLg2FHP9hd2+ncY1RdcjMEAABNHwFhRz/j3DNqD745XXI0BAAAS41hRz/kkenqaeusXXI1BAAAS/lhRz/cFrzrAmztXXI2BAAATRUBYUc/3AAla+yvjl1yNwQAAEsYYUc/3WepdkpN8V1yOAQAAE01AWFHP9hEwW0UosddcjkEAABLzWFHP+DCje4Dl/9dcjoEAABLEmFHP+A1l+5ijYNdcjsEAABLn2FHP9wUF+6i+i9dcjwEAABLIWFHP9xQpW8P2Dpdcj0EAABNUQFhRz/kvO/viQbHXXI+BAAAS/phRz/YSMHwetHYXXI/BAAATQABYUc/4WwHcX00o11yQAQAAEvwYUc/2d6CcbTOKF1yQQQAAEvIYUc/3AeUccUc3l1yQgQAAEupYUc/2bsD8if7HF1yQwQAAEvzYUc/3HF0cqnR3F1yRAQAAEu3YUc/29NW88Z6kl1yRQQAAEsyYUc/3RQodBsNgF1yRgQAAEuOYUc/23SndQITM11yRwQAAEvJYUc/ykat9YJe0V1ySAQAAEsdYUc/2/XpdlC/NV1ySQQAAChLPEvDZUc/2JmOdtDBz11ySgQAAEsAYUc/23a8dwucjl1ySwQAAEsxYUc/fg/f6VaSq11yTAQAAE0lAWFHP90yXPro+xJdck0EAABLeGFHP+I33Xtfi5tdck4EAABL1GFHP9v/iP65JXJdck8EAABNQgFhdYeHVQ5nZXBoaWFsbENsQ29lZnJQBAAAiIlNvQNOfXJRBAAAKEsAXXJSBAAAKEssSy1L+0v8S/1L/kv/TQABTQEBTQIBZUsBXXJTBAAAKEsBSwNLBEsMSxpLG0scSx5LH0sgSz9LQEtBS0JLQ0tLS0xLTktRS15LX0t8S5dL6UvqTSkBTU8BTVEBZUsCXXJUBAAAKEsrS4lNBQFNCAFNCQFNCgFNCwFNDQFNDgFNEAFNEQFNEwFNFAFNFwFNGAFNJQFNJgFNJwFNKAFNKwFlSwNdclUEAAAoSwBLBUsGSwdLFksXSylLKksvSzBLMUs0SzVLgEuIS6RNDAFNTgFlSwRdclYEAAAoSyVLNkuKTRIBZUsGXXJXBAAAKEsCSxlLdUviS+NNIAFlSwddclgEAAAoSy5LPEtFS0ZLmEuZS5pLm0ucS51LnkufS6BLoUuiS6NLpUumS6dLqEupS6tLrEutS65Lr0uwS7FLskuzS7RLtUu2S7hNHQFNHgFNHwFNIQFNIgFNIwFNJAFlSwhdclkEAAAoSxhLHUsmSydLKEsySz1LPktPS1BLdkt4S3pLe0uQS79LwEvDS8RLyEvMS81LzkvPS+FL5EvlS+ZL50voS+xL7kvvS/BL8UvyS/NL9Ev1S/ZL90v4S/lL+k0GAU0HAU0VAU0WAU1NAWVLCV1yWgQAAChLFUtgS3lLqkvFS8ZLx0vJS95L4EvrS+1NGQFNGgFNGwFNHAFNLAFNLQFNLgFNLwFNSgFNSwFNTAFlSwpdclsEAAAoS2hLaUt+S4tLjEuNS45Lj0uRS5NLlEuVS5ZLt0u5S7pLu0u8S71LvkvBS8JNAwFNBAFNDwFlSwtdclwEAAAoSzhLOUs6SztLYUtiS2NLZEtlS2ZLZ0trS2xLbUtuS29LcEtxS3JLc0t0S9BL0UvSS9NL1EvVS9ZL10vYS9lNMQFNMgFNMwFNNAFNNQFNNgFNNwFNOAFNOQFNOgFNOwFlSwxdcl0EAAAoSwhLCUsKSwtLDUsOSw9LEEsRSxJLE0sUSyFLIksjSyRLM0s3S0RLR0tIS0lLSktNS1JLU0tUS1VLVktXS1hLWUtaS1tLXEtdS2pLd0t9S39LgUuCS4NLhEuFS4ZLh0uSS8pLy0vaS9tL3EvdS99NKgFNMAFNPAFNPQFNPgFNPwFNQAFNQQFNQgFNQwFNRAFNRQFNRgFNRwFNSAFNSQFNUAFldYeHVQhzZXFDbGFzc3JeBAAAiIlNvQNOfXJfBAAAKEsAXXJgBAAAKEsASwFLAksDSwRLBUsGSwdLCEsJSwpLC0sMSw1LDksPSxBLEUsSSxNLFEsVSxZLF0sYSxlLGksbSxxLHUseSx9LIEshSyJLI0skSyVLJksnSyhLKUsqSytLLEstSy9LMEsySzNLNEs1SzZLN0s4SzlLOks7SzxLPUs+Sz9LQEtBS0JLQ0tES0VLRktHS0hLSUtKS0tLTEtNS05LT0tQS1FLU0tUS1VLWEtZS1pLW0tcS15LX0tgS2FLYktjS2RLZUtmS2dLaEtpS2pLa0tsS21LbktvS3BLcUtyS3NLdEt1S3ZLd0t4S3lLekt7S3xLfUt+S39LgUuCS4NLhEuFS4ZLh0uIS4lLikuLS4xLjkuPS5BLkkuVS5ZLl0uYS5tLnEudS55Ln0ugS6FLokujS6RLpUumS6dLqEupS6pLq0usS61LrkuvS7BLsUuyS7NLtEu1S7dLuUu6S75Lv0vAS8FLwkvDS8RLxUvGS8dLyEvJS8pLy0vOS89L0EvRS9JL1UvWS9dL2EvZS9pL20vcS91L3kvfS+BL4UviS+NL5EvlS+ZL50voS+lL6kvsS+1L7kvvS/BL8kvzS/RNAQFNAwFNBAFNBQFNBgFNBwFNCAFNCQFNCgFNCwFNDAFNDQFNDgFNDwFNEAFNEQFNEgFNEwFNFAFNFQFNFgFNFwFNGAFNGQFNGgFNGwFNHAFNHQFNHgFNIAFNIwFNJAFNKQFNKgFNKwFNLAFNLQFNLgFNLwFNMAFNNQFNNwFNOAFNOQFNOgFNOwFNPAFNPQFNPgFNPwFNQAFNQQFNQgFNQwFNRAFNRQFNRgFNRwFNSAFNSQFNSgFNSwFNTAFNTQFNTgFNTwFNUAFNUQFlSwFdcmEEAAAoS1JLmku4S9RL900CAU0hAU0iAU02AWVLAl1yYgQAAChLkUu7S7xLzEv1S/ZL+Ev5S/pL+0v8S/1L/kv/TQABTR8BTTEBTTIBTTMBZUsDXXJjBAAAKEsuSzFLVktXS11LgEuNS5NLlEuZS7ZLvUvNS9NL60vxTSUBTSYBTScBTSgBTTQBZXWHh1UQZ2VwaGlhbGxNb2RDbGFzc3JkBAAAiIlNvQNOfXJlBAAAKEsAXXJmBAAAKEssSy1L+0v8S/1L/kv/TQABTQEBTQIBZUsBXXJnBAAAKEsBSwNLBEsMSxpLG0scSx5LH0sgSz9LQEtBS0JLQ0tLS0xLTktRS15LX0t8S5dL6UvqTSkBTU8BTVEBZUsCXXJoBAAAKEsrS4lNBQFNCAFNCQFNCgFNCwFNDQFNDgFNEAFNEQFNEwFNFAFNFwFNGAFNJQFNJgFNJwFNKAFNKwFlSwNdcmkEAAAoSwBLBUsGSwdLFksXSylLKksvSzBLMUs0SzVLgEuIS6RNDAFNTgFlSwRdcmoEAAAoSyVLNkuKTRIBZUsGXXJrBAAAKEsCSxlLdUviS+NNIAFlSwddcmwEAAAoSy5LPEtFS0ZLmEuZS5pLm0ucS51LnkufS6BLoUuiS6NLpUumS6dLqEupS6tLrEutS65Lr0uwS7FLskuzS7RLtUu2S7hNHQFNHgFNHwFNIQFNIgFNIwFNJAFlSwhdcm0EAAAoSxhLHUsmSydLKEsySz1LPktPS1BLdkt4S3pLe0uQS79LwEvDS8RLyEvMS81LzkvPS+FL5EvlS+ZL50voS+xL7kvvS/BL8UvyS/NL9Ev1S/ZL90v4S/lL+k0GAU0HAU0VAU0WAU1NAWVLCV1ybgQAAChLFUtgS3lLqkvFS8ZLx0vJS95L4EvrS+1NGQFNGgFNGwFNHAFNLAFNLQFNLgFNLwFNSgFNSwFNTAFlSwpdcm8EAAAoS2hLaUt+S4tLjEuNS45Lj0uRS5NLlEuVS5ZLt0u5S7pLu0u8S71LvkvBS8JNAwFNBAFNDwFlSwtdcnAEAAAoSzhLOUs6SztLYUtiS2NLZEtlS2ZLZ0trS2xLbUtuS29LcEtxS3JLc0t0S9BL0UvSS9NL1EvVS9ZL10vYS9lNMQFNMgFNMwFNNAFNNQFNNgFNNwFNOAFNOQFNOgFNOwFlSwxdcnEEAAAoSwhLCUsKSwtLDUsOSw9LEEsRSxJLE0sUSyFLIksjSyRLM0s3S0RLR0tIS0lLSktNS1JLU0tUS1VLVktXS1hLWUtaS1tLXEtdS2pLd0t9S39LgUuCS4NLhEuFS4ZLh0uSS8pLy0vaS9tL3EvdS99NKgFNMAFNPAFNPQFNPgFNPwFNQAFNQQFNQgFNQwFNRAFNRQFNRgFNRwFNSAFNSQFNUAFldYeHVQxnZXBoaUVWQ250cmxycgQAAIiJTb0DTn1ycwQAAChLAF1ydAQAAChLGEssSy1Le0uJTQUBTQkBTQsBTQ4BTRABTREBTRMBTRQBTRcBTRgBTSUBTSYBTScBTSgBTSsBTU0BZUsBXXJ1BAAAKEshSyJLI0skS6pNNwFNOgFNOwFlSwJdcnYEAAAoSxFLFksXSx1LM0s8Sz1LPkt1S4hLxkvHS8lL1EvkS+VL5kvnS+hL7EvuS+9L8EvxS/NNBgFNBwFNIAFNIQFNIgFNRgFNRwFNSAFNSQFNTgFlSwNdcncEAAAoSwBLBUsGSwdLGUspSypLL0swSzFLNUuAS6FLo0ukS6dNDAFNDwFlSwRdcngEAAAoSyVLLks2S4pLpU0SAWVLBV1yeQQAAChLAktFS0ZLmEuZS5pLm0ucS51LnkufS6BLokumS6hLqUurS6xLrUuuS69LsEuxS7RLtUu2S7hLuk0IAU0dAU0eAU0fAU0jAU0kAWVLBl1yegQAAChLAUsDSwRLCEsJSwtLDUsOSw9LEEsaSxtLHEtES0dLSEtJS0pLTUtRS1JLU0tUS1VLVktXS1hLWUtaS1tLXEtdS3ZLd0t4S31Ll0uyS7NLt0vhS+lL6mVLB11yewQAAChLJksnSyhLYUtrS2xLbUuLS4xLjUuOS49LkUuVS5ZLu0u8S75LwUvCS8RLyEvMS81LzkvPS9BL0kvTS9VL8kv0S/VL9kv3S/hL+Uv6TTEBTTMBTTUBZUsIXXJ8BAAAKEs4SzlLOks7S2JLY0tkS2VLZktnS25Lb0twS3FLcktzS3RLekt+S4FLkEu/S8BLxUvKS9FNAwFNBAFNMgFNNAFNNgFNOAFNOQFlSwldcn0EAAAoS7lL+0v8S/1L/kv/TQABTQEBTQIBZUsKXXJ+BAAAKEsKSwxLHksfSyBLK0tLS0xLTkteS19LakvaS9tNCgFNDQFNKQFNQAFNTwFNUQFlSwtdcn8EAAAoSxJLE0sUSzdLaEtpS3lLf0uCS4NLhEuFS4ZLh0uSS8tL3UvfS+1NKgFNMAFNPAFNPQFNPgFNPwFNQQFNUAFlSwxdcoAEAAAoSxVLMks0Sz9LQEtBS0JLQ0tPS1BLYEt8S5NLlEu9S8NL1kvXS9hL2UvcS95L4EviS+NL600VAU0WAU0ZAU0aAU0bAU0cAU0sAU0tAU0uAU0vAU1CAU1DAU1EAU1FAU1KAU1LAU1MAWV1h4d1VQRzc0lkcoEEAABNvQNK/////31yggQAAChLAU5dcoMEAAAoSwdLA4ZyhAQAAEsPSw+GcoUEAABNVAFLBYZyhgQAAE2MAUsGhnKHBAAATQQCSwSGcogEAABNHQJLA4ZyiQQAAE3ZAksDhnKKBAAATRIDSwOGcosEAABlhksCTl1yjAQAAChLWUsDhnKNBAAAS7lLD4ZyjgQAAE2dAUsDhnKPBAAATa8BSwWGcpAEAABNEwJLB4ZykQQAAE1QAksDhnKSBAAATecCSweGcpMEAABNKQNLA4ZylAQAAGWGSwNOXXKVBAAAKEskSwaGcpYEAABL2ksEhnKXBAAATV0BSwOGcpgEAABN6AFLA4ZymQQAAE0KAksEhnKaBAAATXoCSwaGcpsEAABN3wJLA4ZynAQAAE1XA0sDhnKdBAAAZYZLBE5dcp4EAAAoSzFLBoZynwQAAE1BAUsFhnKgBAAATZYBSwOGcqEEAABNZgJLBYZyogQAAE2WAksDhnKjBAAATUIDSwWGcqQEAABNcgNLA4ZypQQAAGWGSwVOXXKmBAAAKE0UAUsEhnKnBAAATXQBSwWGcqgEAABNRgJLBoZyqQQAAE23AksDhnKqBAAATSIDSwaGcqsEAABNkgNLA4ZyrAQAAGWGSwZOXXKtBAAAKEtLSwaGcq4EAABNfQFLA4ZyrwQAAE0hAksGhnKwBAAATfcCSwaGcrEEAABNoANLA4ZysgQAAGWGSwdOXXKzBAAAKE1LAUsFhnK0BAAATbQBSwSGcrUEAABNVAJLB4ZytgQAAE0tA0sHhnK3BAAAZYZLCE5dcrgEAAAoS15LBIZyuQQAAE3DAUsGhnK6BAAATT8CSwWGcrsEAABNGQNLBYZyvAQAAGWGSwlOXXK9BAAAKEt7SwOGcr4EAABN4AFLBIZyvwQAAE1zAksEhnLABAAATU8DSwWGcsEEAABlhksKTl1ywgQAAChLiEsEhnLDBAAATdABSwWGcsQEAABNgQJLCIZyxQQAAE1eA0sJhnLGBAAAZYZLC05dcscEAAAoTSYBSwiGcsgEAABN7AFLCYZyyQQAAE2vAksIhnLKBAAATYkDSwiGcssEAABlhksMTl1yzAQAAChLkEsHhnLNBAAATdoBSwOGcs4EAABNkAJLBoZyzwQAAE1uA0sEhnLQBAAAZYZLDU5dctEEAAAoTSABSwaGctIEAABN9wFLCYZy0wQAAE2/AksIhnLUBAAATZkDSweGctUEAABlhksOTl1y1gQAAChLsksHhnLXBAAATWwBSwOGctgEAABNmQJLA4Zy2QQAAE16A0sDhnLaBAAAZYZLD05dctsEAAAoTQIBSweGctwEAABNnwJLBYZy3QQAAE2kA0sHhnLeBAAAZYZLEE5dct8EAAAoS89LBYZy4AQAAE3NAksGhnLhBAAATQIDSwWGcuIEAABlhksRTl1y4wQAAChNNgFLBoZy5AQAAE0tAksFhnLlBAAAZYZLEk5dcuYEAABL8ksDhnLnBAAAYYZLE05dcugEAABL3ksGhnLpBAAAYYZLFE5dcuoEAABL5ksGhnLrBAAAYYZLFU5dcuwEAABNDAFLA4Zy7QQAAGGGSxZOXXLuBAAAS29LA4Zy7wQAAGGGdYd1Lg=='))
	atomInfo = cPickle.loads(base64.b64decode('gAJ9cQEoVQdyZXNpZHVlcQJNXR1NPAN9cQMoSwFOXXEESwBLB4ZxBWGGSwJOXXEGSwdLB4ZxB2GGSwNOXXEISw5LCIZxCWGGSwROXXEKSxZLCYZxC2GGSwVOXXEMSx9LCIZxDWGGSwZOXXEOSydLB4ZxD2GGSwdOXXEQSy5LB4ZxEWGGSwhOXXESSzVLCYZxE2GGSwlOXXEUSz5LCoZxFWGGSwpOXXEWS0hLC4ZxF2GGSwtOXXEYS1NLCIZxGWGGSwxOXXEaS1tLCIZxG2GGSw1OXXEcS2NLDoZxHWGGSw5OXXEeS3FLCYZxH2GGSw9OXXEgS3pLCIZxIWGGSxBOXXEiS4JLCIZxI2GGSxFOXXEkS4pLCIZxJWGGSxJOXXEmS5JLB4ZxJ2GGSxNOXXEoS5lLCYZxKWGGSxROXXEqS6JLCYZxK2GGSxVOXXEsS6tLCIZxLWGGSxZOXXEuS7NLCYZxL2GGSxdOXXEwS7xLCYZxMWGGSxhOXXEyS8VLCIZxM2GGSxlOXXE0S81LCIZxNWGGSxpOXXE2S9VLCIZxN2GGSxtOXXE4S91LBoZxOWGGSxxOXXE6S+NLCIZxO2GGSx1OXXE8S+tLDoZxPWGGSx5OXXE+S/lLCIZxP2GGSx9OXXFATQEBSwmGcUFhhksgTl1xQk0KAUsGhnFDYYZLIU5dcURNEAFLCIZxRWGGSyJOXXFGTRgBSwmGcUdhhksjTl1xSE0hAUsHhnFJYYZLJE5dcUpNKAFLBoZxS2GGSyVOXXFMTS4BSweGcU1hhksmTl1xTk01AUsJhnFPYYZLJ05dcVBNPgFLCIZxUWGGSyhOXXFSTUYBSweGcVNhhkspTl1xVE1NAUsHhnFVYYZLKk5dcVZNVAFLCIZxV2GGSytOXXFYTVwBSwaGcVlhhkssTl1xWk1iAUsHhnFbYYZLLU5dcVxNaQFLBIZxXWGGSy5OXXFeTW0BSwWGcV9hhksvTl1xYE1yAUsEhnFhYYZLME5dcWJNdgFLBoZxY2GGSzFOXXFkTXwBSwaGcWVhhksyTl1xZk2CAUsIhnFnYYZLM05dcWhNigFLB4ZxaWGGSzROXXFqTZEBSwaGcWthhks1Tl1xbE2XAUsHhnFtYYZLNk5dcW5NngFLCIZxb2GGSzdOXXFwTaYBSweGcXFhhks4Tl1xck2tAUsJhnFzYYZLOU5dcXRNtgFLBYZxdWGGSzpOXXF2TbsBSwaGcXdhhks7Tl1xeE3BAUsHhnF5YYZLPE5dcXpNyAFLCYZxe2GGSz1OXXF8TdEBSwiGcX1hhks+Tl1xfk3ZAUsGhnF/YYZLP05dcYBN3wFLC4ZxgWGGS0BOXXGCTeoBSwmGcYNhhktBTl1xhE3zAUsHhnGFYYZLQk5dcYZN+gFLCIZxh2GGS0NOXXGITQICSweGcYlhhktETl1xik0JAksIhnGLYYZLRU5dcYxNEQJLCoZxjWGGS0ZOXXGOTRsCSwyGcY9hhktHTl1xkE0nAksGhnGRYYZLSE5dcZJNLQJLBYZxk2GGS0lOXXGUTTICSweGcZVhhktKTl1xlk05AksFhnGXYYZLS05dcZhNPgJLBIZxmWGGS0xOXXGaTUICSwuGcZthhktNTl1xnE1NAksFhnGdYYZLTk5dcZ5NUgJLCIZxn2GGS09OXXGgTVoCSwiGcaFhhktQTl1xok1iAksJhnGjYYZLUU5dcaRNawJLBoZxpWGGS1JOXXGmTXECSwiGcadhhktTTl1xqE15AksIhnGpYYZLVE5dcapNgQJLCYZxq2GGS1VOXXGsTYoCSweGca1hhktWTl1xrk2RAksLhnGvYYZLV05dcbBNnAJLCIZxsWGGS1hOXXGyTaQCSwSGcbNhhktZTl1xtE2oAksJhnG1YYZLWk5dcbZNsQJLBIZxt2GGS1tOXXG4TbUCSweGcblhhktcTl1xuk28AksGhnG7YYZLXU5dcbxNwgJLCYZxvWGGS15OXXG+TcsCSwiGcb9hhktfTl1xwE3TAksHhnHBYYZLYE5dccJN2gJLBoZxw2GGS2FOXXHETeACSweGccVhhktiTl1xxk3nAksHhnHHYYZLY05dcchN7gJLCYZxyWGGS2ROXXHKTfcCSwaGccthhktlTl1xzE39AksHhnHNYYZLZk5dcc5NBANLCoZxz2GGS2dOXXHQTQ4DSwSGcdFhhktoTl1x0k0SA0sIhnHTYYZLaU5dcdRNGgNLC4Zx1WGGS2pOXXHWTSUDSweGcddhhktrTl1x2E0sA0sHhnHZYYZLbE5dcdpNMwNLB4Zx22GGS21OXXHcTToDSwaGcd1hhktuTl1x3k1AA0sHhnHfYYZLb05dceBNRwNLCYZx4WGGS3BOXXHiTVADSwiGceNhhktxTl1x5E1YA0sIhnHlYYZLck5dceZNYANLCIZx52GGS3NOXXHoTWgDSwiGcelhhkt0Tl1x6k1wA0sEhnHrYYZLdU5dcexNdANLBoZx7WGGS3ZOXXHuTXoDSwiGce9hhkt3Tl1x8E2CA0sFhnHxYYZLeE5dcfJNhwNLCYZx82GGS3lOXXH0TZADSwmGcfVhhkt6Tl1x9k2ZA0sJhnH3YYZLe05dcfhNogNLB4Zx+WGGS3xOXXH6TakDSweGcfthhkt9Tl1x/E2wA0sIhnH9YYZLfk5dcf5NuANLC4Zx/2GGS39OXXIAAQAATcMDSwaGcgEBAABhhkuATl1yAgEAAE3JA0sIhnIDAQAAYYZLgU5dcgQBAABN0QNLCIZyBQEAAGGGS4JOXXIGAQAATdkDSwuGcgcBAABhhkuDTl1yCAEAAE3kA0sHhnIJAQAAYYZLhE5dcgoBAABN6wNLCIZyCwEAAGGGS4VOXXIMAQAATfMDSwiGcg0BAABhhkuGTl1yDgEAAE37A0sFhnIPAQAAYYZLh05dchABAABNAARLCYZyEQEAAGGGS4hOXXISAQAATQkESweGchMBAABhhkuJTl1yFAEAAE0QBEsIhnIVAQAAYYZLik5dchYBAABNGARLCIZyFwEAAGGGS4tOXXIYAQAATSAESweGchkBAABhhkuMTl1yGgEAAE0nBEsJhnIbAQAAYYZLjU5dchwBAABNMARLCIZyHQEAAGGGS45OXXIeAQAATTgESwmGch8BAABhhkuPTl1yIAEAAE1BBEsJhnIhAQAAYYZLkE5dciIBAABNSgRLBoZyIwEAAGGGS5FOXXIkAQAATVAESweGciUBAABhhkuSTl1yJgEAAE1XBEsJhnInAQAAYYZLk05dcigBAABNYARLCIZyKQEAAGGGS5ROXXIqAQAATWgESwiGcisBAABhhkuVTl1yLAEAAE1wBEsGhnItAQAAYYZLlk5dci4BAABNdgRLB4ZyLwEAAGGGS5dOXXIwAQAATX0ESwuGcjEBAABhhkuYTl1yMgEAAE2IBEsHhnIzAQAAYYZLmU5dcjQBAABNjwRLCIZyNQEAAGGGS5pOXXI2AQAATZcESwmGcjcBAABhhkubTl1yOAEAAE2gBEsIhnI5AQAAYYZLnE5dcjoBAABNqARLB4ZyOwEAAGGGS51OXXI8AQAATa8ESwuGcj0BAABhhkueTl1yPgEAAE26BEsJhnI/AQAAYYZLn05dckABAABNwwRLBoZyQQEAAGGGS6BOXXJCAQAATckESwiGckMBAABhhkuhTl1yRAEAAE3RBEsKhnJFAQAAYYZLok5dckYBAABN2wRLCIZyRwEAAGGGS6NOXXJIAQAATeMESwSGckkBAABhhkukTl1ySgEAAE3nBEsHhnJLAQAAYYZLpU5dckwBAABN7gRLBIZyTQEAAGGGS6ZOXXJOAQAATfIESwuGck8BAABhhkunTl1yUAEAAE39BEsFhnJRAQAAYYZLqE5dclIBAABNAgVLC4ZyUwEAAGGGS6lOXXJUAQAATQ0FSwyGclUBAABhhkuqTl1yVgEAAE0ZBUsHhnJXAQAAYYZLq05dclgBAABNIAVLB4ZyWQEAAGGGS6xOXXJaAQAATScFSwSGclsBAABhhkutTl1yXAEAAE0rBUsRhnJdAQAAYYZLrk5dcl4BAABNPAVLCIZyXwEAAGGGS69OXXJgAQAATUQFSwSGcmEBAABhhkuwTl1yYgEAAE1IBUsIhnJjAQAAYYZLsU5dcmQBAABNUAVLCIZyZQEAAGGGS7JOXXJmAQAATVgFSwuGcmcBAABhhkuzTl1yaAEAAE1jBUsJhnJpAQAAYYZLtE5dcmoBAABNbAVLBYZyawEAAGGGS7VOXXJsAQAATXEFSwqGcm0BAABhhku2Tl1ybgEAAE17BUsGhnJvAQAAYYZLt05dcnABAABNgQVLCIZycQEAAGGGS7hOXXJyAQAATYkFSwiGcnMBAABhhku5Tl1ydAEAAE2RBUsGhnJ1AQAAYYZLuk5dcnYBAABNlwVLC4ZydwEAAGGGS7tOXXJ4AQAATaIFSwWGcnkBAABhhku8Tl1yegEAAE2nBUsJhnJ7AQAAYYZLvU5dcnwBAABNsAVLDoZyfQEAAGGGS75OXXJ+AQAATb4FSwiGcn8BAABhhku/Tl1ygAEAAE3GBUsIhnKBAQAAYYZLwE5dcoIBAABNzgVLB4ZygwEAAGGGS8FOXXKEAQAATdUFSwiGcoUBAABhhkvCTl1yhgEAAE3dBUsJhnKHAQAAYYZLw05dcogBAABN5gVLCYZyiQEAAGGGS8ROXXKKAQAATe8FSwiGcosBAABhhkvFTl1yjAEAAE33BUsHhnKNAQAAYYZLxk5dco4BAABN/gVLCIZyjwEAAGGGS8dOXXKQAQAATQYGSwmGcpEBAABhhkvITl1ykgEAAE0PBksIhnKTAQAAYYZLyU5dcpQBAABNFwZLC4ZylQEAAGGGS8pOXXKWAQAATSIGSwmGcpcBAABhhkvLTl1ymAEAAE0rBksJhnKZAQAAYYZLzE5dcpoBAABNNAZLC4ZymwEAAGGGS81OXXKcAQAATT8GSwmGcp0BAABhhkvOTl1yngEAAE1IBksIhnKfAQAAYYZLz05dcqABAABNUAZLCYZyoQEAAGGGS9BOXXKiAQAATVkGSweGcqMBAABhhkvRTl1ypAEAAE1gBksIhnKlAQAAYYZL0k5dcqYBAABNaAZLB4ZypwEAAGGGS9NOXXKoAQAATW8GSwuGcqkBAABhhkvUTl1yqgEAAE16BksIhnKrAQAAYYZL1U5dcqwBAABNggZLCoZyrQEAAGGGS9ZOXXKuAQAATYwGSwaGcq8BAABhhkvXTl1ysAEAAE2SBksGhnKxAQAAYYZL2E5dcrIBAABNmAZLBIZyswEAAGGGS9lOXXK0AQAATZwGSwSGcrUBAABhhkvaTl1ytgEAAE2gBksIhnK3AQAAYYZL205dcrgBAABNqAZLB4ZyuQEAAGGGS9xOXXK6AQAATa8GSwmGcrsBAABhhkvdTl1yvAEAAE24BksIhnK9AQAAYYZL3k5dcr4BAABNwAZLB4ZyvwEAAGGGS99OXXLAAQAATccGSwiGcsEBAABhhkvgTl1ywgEAAE3PBksKhnLDAQAAYYZL4U5dcsQBAABN2QZLBoZyxQEAAGGGS+JOXXLGAQAATd8GSwuGcscBAABhhkvjTl1yyAEAAE3qBksIhnLJAQAAYYZL5E5dcsoBAABN8gZLBoZyywEAAGGGS+VOXXLMAQAATfgGSwSGcs0BAABhhkvmTl1yzgEAAE38BksEhnLPAQAAYYZL505dctABAABNAAdLCYZy0QEAAGGGS+hOXXLSAQAATQkHSwuGctMBAABhhkvpTl1y1AEAAE0UB0sLhnLVAQAAYYZL6k5dctYBAABNHwdLDIZy1wEAAGGGS+tOXXLYAQAATSsHSwaGctkBAABhhkvsTl1y2gEAAE0xB0sIhnLbAQAAYYZL7U5dctwBAABNOQdLBoZy3QEAAGGGS+5OXXLeAQAATT8HSwWGct8BAABhhkvvTl1y4AEAAE1EB0sJhnLhAQAAYYZL8E5dcuIBAABNTQdLCIZy4wEAAGGGS/FOXXLkAQAATVUHSwuGcuUBAABhhkvyTl1y5gEAAE1gB0sIhnLnAQAAYYZL805dcugBAABNaAdLBoZy6QEAAGGGS/ROXXLqAQAATW4HSweGcusBAABhhkv1Tl1y7AEAAE11B0sOhnLtAQAAYYZL9k5dcu4BAABNgwdLCIZy7wEAAGGGS/dOXXLwAQAATYsHSwiGcvEBAABhhkv4Tl1y8gEAAE2TB0sIhnLzAQAAYYZL+U5dcvQBAABNmwdLB4Zy9QEAAGGGS/pOXXL2AQAATaIHSwmGcvcBAABhhkv7Tl1y+AEAAE2rB0sEhnL5AQAAYYZL/E5dcvoBAABNrwdLBoZy+wEAAGGGS/1OXXL8AQAATbUHSwiGcv0BAABhhkv+Tl1y/gEAAE29B0sIhnL/AQAAYYZL/05dcgACAABNxQdLB4ZyAQIAAGGGTQABTl1yAgIAAE3MB0sJhnIDAgAAYYZNAQFOXXIEAgAATdUHSwSGcgUCAABhhk0CAU5dcgYCAABN2QdLCIZyBwIAAGGGTQMBTl1yCAIAAE3hB0sHhnIJAgAAYYZNBAFOXXIKAgAATegHSwiGcgsCAABhhk0FAU5dcgwCAABN8AdLB4ZyDQIAAGGGTQYBTl1yDgIAAE33B0sIhnIPAgAAYYZNBwFOXXIQAgAATf8HSweGchECAABhhk0IAU5dchICAABNBghLBoZyEwIAAGGGTQkBTl1yFAIAAE0MCEsLhnIVAgAAYYZNCgFOXXIWAgAATRcISwiGchcCAABhhk0LAU5dchgCAABNHwhLCYZyGQIAAGGGTQwBTl1yGgIAAE0oCEsJhnIbAgAAYYZNDQFOXXIcAgAATTEISwiGch0CAABhhk0OAU5dch4CAABNOQhLCIZyHwIAAGGGTQ8BTl1yIAIAAE1BCEsIhnIhAgAAYYZNEAFOXXIiAgAATUkISwiGciMCAABhhk0RAU5dciQCAABNUQhLDoZyJQIAAGGGTRIBTl1yJgIAAE1fCEsJhnInAgAAYYZNEwFOXXIoAgAATWgISwmGcikCAABhhk0UAU5dcioCAABNcQhLB4ZyKwIAAGGGTRUBTl1yLAIAAE14CEsEhnItAgAAYYZNFgFOXXIuAgAATXwISwmGci8CAABhhk0XAU5dcjACAABNhQhLBYZyMQIAAGGGTRgBTl1yMgIAAE2KCEsIhnIzAgAAYYZNGQFOXXI0AgAATZIISwyGcjUCAABhhk0aAU5dcjYCAABNnghLBYZyNwIAAGGGTRsBTl1yOAIAAE2jCEsHhnI5AgAAYYZNHAFOXXI6AgAATaoISweGcjsCAABhhk0dAU5dcjwCAABNsQhLCIZyPQIAAGGGTR4BTl1yPgIAAE25CEsLhnI/AgAAYYZNHwFOXXJAAgAATcQISwSGckECAABhhk0gAU5dckICAABNyAhLCYZyQwIAAGGGTSEBTl1yRAIAAE3RCEsIhnJFAgAAYYZNIgFOXXJGAgAATdkISwuGckcCAABhhk0jAU5dckgCAABN5AhLBoZySQIAAGGGTSQBTl1ySgIAAE3qCEsGhnJLAgAAYYZNJQFOXXJMAgAATfAISwaGck0CAABhhk0mAU5dck4CAABN9ghLCIZyTwIAAGGGTScBTl1yUAIAAE3+CEsIhnJRAgAAYYZNKAFOXXJSAgAATQYJSweGclMCAABhhk0pAU5dclQCAABNDQlLBIZyVQIAAGGGTSoBTl1yVgIAAE0RCUsIhnJXAgAAYYZNKwFOXXJYAgAATRkJSwiGclkCAABhhk0sAU5dcloCAABNIQlLCIZyWwIAAGGGTS0BTl1yXAIAAE0pCUsHhnJdAgAAYYZNLgFOXXJeAgAATTAJSwuGcl8CAABhhk0vAU5dcmACAABNOwlLCIZyYQIAAGGGTTABTl1yYgIAAE1DCUsEhnJjAgAAYYZNMQFOXXJkAgAATUcJSwSGcmUCAABhhk0yAU5dcmYCAABNSwlLCIZyZwIAAGGGTTMBTl1yaAIAAE1TCUsIhnJpAgAAYYZNNAFOXXJqAgAATVsJSwmGcmsCAABhhk01AU5dcmwCAABNZAlLCIZybQIAAGGGTTYBTl1ybgIAAE1sCUsEhnJvAgAAYYZNNwFOXXJwAgAATXAJSweGcnECAABhhk04AU5dcnICAABNdwlLCYZycwIAAGGGTTkBTl1ydAIAAE2ACUsIhnJ1AgAAYYZNOgFOXXJ2AgAATYgJSwuGcncCAABhhk07AU5dcngCAABNkwlLC4ZyeQIAAGGGTTwBTl1yegIAAE2eCUsHhnJ7AgAAYYZNPQFOXXJ8AgAATaUJSwSGcn0CAABhhk0+AU5dcn4CAABNqQlLBIZyfwIAAGGGTT8BTl1ygAIAAE2tCUsEhnKBAgAAYYZNQAFOXXKCAgAATbEJSwiGcoMCAABhhk1BAU5dcoQCAABNuQlLCIZyhQIAAGGGTUIBTl1yhgIAAE3BCUsLhnKHAgAAYYZNQwFOXXKIAgAATcwJSwiGcokCAABhhk1EAU5dcooCAABN1AlLCIZyiwIAAGGGTUUBTl1yjAIAAE3cCUsOhnKNAgAAYYZNRgFOXXKOAgAATeoJSwuGco8CAABhhk1HAU5dcpACAABN9QlLBoZykQIAAGGGTUgBTl1ykgIAAE37CUsJhnKTAgAAYYZNSQFOXXKUAgAATQQKSwiGcpUCAABhhk1KAU5dcpYCAABNDApLDIZylwIAAGGGTUsBTl1ymAIAAE0YCksJhnKZAgAAYYZNTAFOXXKaAgAATSEKSwyGcpsCAABhhk1NAU5dcpwCAABNLQpLCYZynQIAAGGGTU4BTl1yngIAAE02CksHhnKfAgAAYYZNTwFOXXKgAgAATT0KSweGcqECAABhhk1QAU5dcqICAABNRApLCYZyowIAAGGGTVEBTl1ypAIAAE1NCksIhnKlAgAAYYZNUgFOXXKmAgAATVUKSwqGcqcCAABhhk1TAU5dcqgCAABNXwpLCYZyqQIAAGGGTVQBTl1yqgIAAE1oCksJhnKrAgAAYYZNVQFOXXKsAgAATXEKSweGcq0CAABhhk1WAU5dcq4CAABNeApLB4ZyrwIAAGGGTVcBTl1ysAIAAE1/CksIhnKxAgAAYYZNWAFOXXKyAgAATYcKSwSGcrMCAABhhk1ZAU5dcrQCAABNiwpLCYZytQIAAGGGTVoBTl1ytgIAAE2UCksJhnK3AgAAYYZNWwFOXXK4AgAATZ0KSwSGcrkCAABhhk1cAU5dcroCAABNoQpLCIZyuwIAAGGGTV0BTl1yvAIAAE2pCksHhnK9AgAAYYZNXgFOXXK+AgAATbAKSweGcr8CAABhhk1fAU5dcsACAABNtwpLCYZywQIAAGGGTWABTl1ywgIAAE3ACksIhnLDAgAAYYZNYQFOXXLEAgAATcgKSweGcsUCAABhhk1iAU5dcsYCAABNzwpLBoZyxwIAAGGGTWMBTl1yyAIAAE3VCksHhnLJAgAAYYZNZAFOXXLKAgAATdwKSwWGcssCAABhhk1lAU5dcswCAABN4QpLBoZyzQIAAGGGTWYBTl1yzgIAAE3nCksJhnLPAgAAYYZNZwFOXXLQAgAATfAKSwmGctECAABhhk1oAU5dctICAABN+QpLCYZy0wIAAGGGTWkBTl1y1AIAAE0CC0sGhnLVAgAAYYZNagFOXXLWAgAATQgLSwiGctcCAABhhk1rAU5dctgCAABNEAtLCYZy2QIAAGGGTWwBTl1y2gIAAE0ZC0sLhnLbAgAAYYZNbQFOXXLcAgAATSQLSwqGct0CAABhhk1uAU5dct4CAABNLgtLDoZy3wIAAGGGTW8BTl1y4AIAAE08C0sJhnLhAgAAYYZNcAFOXXLiAgAATUULSwiGcuMCAABhhk1xAU5dcuQCAABNTQtLBoZy5QIAAGGGTXIBTl1y5gIAAE1TC0sIhnLnAgAAYYZNcwFOXXLoAgAATVsLSwmGcukCAABhhk10AU5dcuoCAABNZAtLCIZy6wIAAGGGTXUBTl1y7AIAAE1sC0sJhnLtAgAAYYZNdgFOXXLuAgAATXULSwiGcu8CAABhhk13AU5dcvACAABNfQtLCIZy8QIAAGGGTXgBTl1y8gIAAE2FC0sEhnLzAgAAYYZNeQFOXXL0AgAATYkLSwiGcvUCAABhhk16AU5dcvYCAABNkQtLCYZy9wIAAGGGTXsBTl1y+AIAAE2aC0sEhnL5AgAAYYZNfAFOXXL6AgAATZ4LSwaGcvsCAABhhk19AU5dcvwCAABNpAtLC4Zy/QIAAGGGTX4BTl1y/gIAAE2vC0sIhnL/AgAAYYZNfwFOXXIAAwAATbcLSweGcgEDAABhhk2AAU5dcgIDAABNvgtLCYZyAwMAAGGGTYEBTl1yBAMAAE3HC0sEhnIFAwAAYYZNggFOXXIGAwAATcsLSweGcgcDAABhhk2DAU5dcggDAABN0gtLBoZyCQMAAGGGTYQBTl1yCgMAAE3YC0sJhnILAwAAYYZNhQFOXXIMAwAATeELSwiGcg0DAABhhk2GAU5dcg4DAABN6QtLCIZyDwMAAGGGTYcBTl1yEAMAAE3xC0sIhnIRAwAAYYZNiAFOXXISAwAATfkLSwuGchMDAABhhk2JAU5dchQDAABNBAxLBYZyFQMAAGGGTYoBTl1yFgMAAE0JDEsIhnIXAwAAYYZNiwFOXXIYAwAATREMSwaGchkDAABhhk2MAU5dchoDAABNFwxLC4ZyGwMAAGGGTY0BTl1yHAMAAE0iDEsLhnIdAwAAYYZNjgFOXXIeAwAATS0MSwaGch8DAABhhk2PAU5dciADAABNMwxLCIZyIQMAAGGGTZABTl1yIgMAAE07DEsOhnIjAwAAYYZNkQFOXXIkAwAATUkMSwiGciUDAABhhk2SAU5dciYDAABNUQxLCYZyJwMAAGGGTZMBTl1yKAMAAE1aDEsEhnIpAwAAYYZNlAFOXXIqAwAATV4MSwiGcisDAABhhk2VAU5dciwDAABNZgxLC4ZyLQMAAGGGTZYBTl1yLgMAAE1xDEsHhnIvAwAAYYZNlwFOXXIwAwAATXgMSwiGcjEDAABhhk2YAU5dcjIDAABNgAxLCIZyMwMAAGGGTZkBTl1yNAMAAE2IDEsIhnI1AwAAYYZNmgFOXXI2AwAATZAMSwmGcjcDAABhhk2bAU5dcjgDAABNmQxLCIZyOQMAAGGGTZwBTl1yOgMAAE2hDEsIhnI7AwAAYYZNnQFOXXI8AwAATakMSwmGcj0DAABhhk2eAU5dcj4DAABNsgxLCIZyPwMAAGGGTZ8BTl1yQAMAAE26DEsJhnJBAwAAYYZNoAFOXXJCAwAATcMMSwiGckMDAABhhk2hAU5dckQDAABNywxLBoZyRQMAAGGGTaIBTl1yRgMAAE3RDEsIhnJHAwAAYYZNowFOXXJIAwAATdkMSweGckkDAABhhk2kAU5dckoDAABN4AxLDIZySwMAAGGGTaUBTl1yTAMAAE3sDEsIhnJNAwAAYYZNpgFOXXJOAwAATfQMSwaGck8DAABhhk2nAU5dclADAABN+gxLCYZyUQMAAGGGTagBTl1yUgMAAE0DDUsHhnJTAwAAYYZNqQFOXXJUAwAATQoNSwmGclUDAABhhk2qAU5dclYDAABNEw1LCIZyVwMAAGGGTasBTl1yWAMAAE0bDUsJhnJZAwAAYYZNrAFOXXJaAwAATSQNSwmGclsDAABhhk2tAU5dclwDAABNLQ1LCYZyXQMAAGGGTa4BTl1yXgMAAE02DUsJhnJfAwAAYYZNrwFOXXJgAwAATT8NSweGcmEDAABhhk2wAU5dcmIDAABNRg1LCYZyYwMAAGGGTbEBTl1yZAMAAE1PDUsIhnJlAwAAYYZNsgFOXXJmAwAATVcNSwiGcmcDAABhhk2zAU5dcmgDAABNXw1LB4ZyaQMAAGGGTbQBTl1yagMAAE1mDUsLhnJrAwAAYYZNtQFOXXJsAwAATXENSwSGcm0DAABhhk22AU5dcm4DAABNdQ1LCIZybwMAAGGGTbcBTl1ycAMAAE19DUsHhnJxAwAAYYZNuAFOXXJyAwAATYQNSwWGcnMDAABhhk25AU5dcnQDAABNiQ1LCIZydQMAAGGGTboBTl1ydgMAAE2RDUsGhnJ3AwAAYYZNuwFOXXJ4AwAATZcNSwiGcnkDAABhhk28AU5dcnoDAABNnw1LB4ZyewMAAGGGTb0BTl1yfAMAAE2mDUsKhnJ9AwAAYYZNvgFOXXJ+AwAATbANSwiGcn8DAABhhk2/AU5dcoADAABNuA1LCIZygQMAAGGGTcABTl1yggMAAE3ADUsJhnKDAwAAYYZNwQFOXXKEAwAATckNSwSGcoUDAABhhk3CAU5dcoYDAABNzQ1LCYZyhwMAAGGGTcMBTl1yiAMAAE3WDUsGhnKJAwAAYYZNxAFOXXKKAwAATdwNSwiGcosDAABhhk3FAU5dcowDAABN5A1LB4ZyjQMAAGGGTcYBTl1yjgMAAE3rDUsIhnKPAwAAYYZNxwFOXXKQAwAATfMNSweGcpEDAABhhk3IAU5dcpIDAABN+g1LCIZykwMAAGGGTckBTl1ylAMAAE0CDksJhnKVAwAAYYZNygFOXXKWAwAATQsOSwaGcpcDAABhhk3LAU5dcpgDAABNEQ5LB4ZymQMAAGGGTcwBTl1ymgMAAE0YDksHhnKbAwAAYYZNzQFOXXKcAwAATR8OSwSGcp0DAABhhk3OAU5dcp4DAABNIw5LBoZynwMAAGGGTc8BTl1yoAMAAE0pDksGhnKhAwAAYYZN0AFOXXKiAwAATS8OSweGcqMDAABhhk3RAU5dcqQDAABNNg5LBoZypQMAAGGGTdIBTl1ypgMAAE08DksHhnKnAwAAYYZN0wFOXXKoAwAATUMOSwmGcqkDAABhhk3UAU5dcqoDAABNTA5LBoZyqwMAAGGGTdUBTl1yrAMAAE1SDksLhnKtAwAAYYZN1gFOXXKuAwAATV0OSwaGcq8DAABhhk3XAU5dcrADAABNYw5LB4ZysQMAAGGGTdgBTl1ysgMAAE1qDksLhnKzAwAAYYZN2QFOXXK0AwAATXUOSwSGcrUDAABhhk3aAU5dcrYDAABNeQ5LCYZytwMAAGGGTdsBTl1yuAMAAE2CDksIhnK5AwAAYYZN3AFOXXK6AwAATYoOSwiGcrsDAABhhk3dAU5dcrwDAABNkg5LCYZyvQMAAGGGTd4BTl1yvgMAAE2bDksEhnK/AwAAYYZN3wFOXXLAAwAATZ8OSwSGcsEDAABhhk3gAU5dcsIDAABNow5LCYZywwMAAGGGTeEBTl1yxAMAAE2sDksHhnLFAwAAYYZN4gFOXXLGAwAATbMOSwiGcscDAABhhk3jAU5dcsgDAABNuw5LBoZyyQMAAGGGTeQBTl1yygMAAE3BDksHhnLLAwAAYYZN5QFOXXLMAwAATcgOSwaGcs0DAABhhk3mAU5dcs4DAABNzg5LCYZyzwMAAGGGTecBTl1y0AMAAE3XDksIhnLRAwAAYYZN6AFOXXLSAwAATd8OSwmGctMDAABhhk3pAU5dctQDAABN6A5LCIZy1QMAAGGGTeoBTl1y1gMAAE3wDksJhnLXAwAAYYZN6wFOXXLYAwAATfkOSwiGctkDAABhhk3sAU5dctoDAABNAQ9LBoZy2wMAAGGGTe0BTl1y3AMAAE0HD0sEhnLdAwAAYYZN7gFOXXLeAwAATQsPSweGct8DAABhhk3vAU5dcuADAABNEg9LDoZy4QMAAGGGTfABTl1y4gMAAE0gD0sHhnLjAwAAYYZN8QFOXXLkAwAATScPSwaGcuUDAABhhk3yAU5dcuYDAABNLQ9LB4Zy5wMAAGGGTfMBTl1y6AMAAE00D0sHhnLpAwAAYYZN9AFOXXLqAwAATTsPSwiGcusDAABhhk31AU5dcuwDAABNQw9LCYZy7QMAAGGGTfYBTl1y7gMAAE1MD0sIhnLvAwAAYYZN9wFOXXLwAwAATVQPSwmGcvEDAABhhk34AU5dcvIDAABNXQ9LCYZy8wMAAGGGTfkBTl1y9AMAAE1mD0sJhnL1AwAAYYZN+gFOXXL2AwAATW8PSweGcvcDAABhhk37AU5dcvgDAABNdg9LCYZy+QMAAGGGTfwBTl1y+gMAAE1/D0sLhnL7AwAAYYZN/QFOXXL8AwAATYoPSwmGcv0DAABhhk3+AU5dcv4DAABNkw9LCIZy/wMAAGGGTf8BTl1yAAQAAE2bD0sIhnIBBAAAYYZNAAJOXXICBAAATaMPSwiGcgMEAABhhk0BAk5dcgQEAABNqw9LB4ZyBQQAAGGGTQICTl1yBgQAAE2yD0sJhnIHBAAAYYZNAwJOXXIIBAAATbsPSwiGcgkEAABhhk0EAk5dcgoEAABNww9LB4ZyCwQAAGGGTQUCTl1yDAQAAE3KD0sIhnINBAAAYYZNBgJOXXIOBAAATdIPSweGcg8EAABhhk0HAk5dchAEAABN2Q9LCYZyEQQAAGGGTQgCTl1yEgQAAE3iD0sGhnITBAAAYYZNCQJOXXIUBAAATegPSweGchUEAABhhk0KAk5dchYEAABN7w9LBIZyFwQAAGGGTQsCTl1yGAQAAE3zD0sHhnIZBAAAYYZNDAJOXXIaBAAATfoPSwiGchsEAABhhk0NAk5dchwEAABNAhBLBoZyHQQAAGGGTQ4CTl1yHgQAAE0IEEsIhnIfBAAAYYZNDwJOXXIgBAAATRAQSwaGciEEAABhhk0QAk5dciIEAABNFhBLBYZyIwQAAGGGTRECTl1yJAQAAE0bEEsEhnIlBAAAYYZNEgJOXXImBAAATR8QSwmGcicEAABhhk0TAk5dcigEAABNKBBLC4ZyKQQAAGGGTRQCTl1yKgQAAE0zEEsFhnIrBAAAYYZNFQJOXXIsBAAATTgQSweGci0EAABhhk0WAk5dci4EAABNPxBLCIZyLwQAAGGGTRcCTl1yMAQAAE1HEEsGhnIxBAAAYYZNGAJOXXIyBAAATU0QSwaGcjMEAABhhk0ZAk5dcjQEAABNUxBLC4ZyNQQAAGGGTRoCTl1yNgQAAE1eEEsFhnI3BAAAYYZNGwJOXXI4BAAATWMQSwaGcjkEAABhhk0cAk5dcjoEAABNaRBLD4ZyOwQAAGGGTR0CTl1yPAQAAE14EEsHhnI9BAAAYYZNHgJOXXI+BAAATX8QSwaGcj8EAABhhk0fAk5dckAEAABNhRBLBoZyQQQAAGGGTSACTl1yQgQAAE2LEEsEhnJDBAAAYYZNIQJOXXJEBAAATY8QSwaGckUEAABhhk0iAk5dckYEAABNlRBLCIZyRwQAAGGGTSMCTl1ySAQAAE2dEEsFhnJJBAAAYYZNJAJOXXJKBAAATaIQSw6GcksEAABhhk0lAk5dckwEAABNsBBLDIZyTQQAAGGGTSYCTl1yTgQAAE28EEsJhnJPBAAAYYZNJwJOXXJQBAAATcUQSwmGclEEAABhhk0oAk5dclIEAABNzhBLCYZyUwQAAGGGTSkCTl1yVAQAAE3XEEsHhnJVBAAAYYZNKgJOXXJWBAAATd4QSwSGclcEAABhhk0rAk5dclgEAABN4hBLCYZyWQQAAGGGTSwCTl1yWgQAAE3rEEsFhnJbBAAAYYZNLQJOXXJcBAAATfAQSweGcl0EAABhhk0uAk5dcl4EAABN9xBLC4ZyXwQAAGGGTS8CTl1yYAQAAE0CEUsIhnJhBAAAYYZNMAJOXXJiBAAATQoRSwiGcmMEAABhhk0xAk5dcmQEAABNEhFLCIZyZQQAAGGGTTICTl1yZgQAAE0aEUsMhnJnBAAAYYZNMwJOXXJoBAAATSYRSwSGcmkEAABhhk00Ak5dcmoEAABNKhFLBYZyawQAAGGGTTUCTl1ybAQAAE0vEUsGhnJtBAAAYYZNNgJOXXJuBAAATTURSweGcm8EAABhhk03Ak5dcnAEAABNPBFLC4ZycQQAAGGGTTgCTl1ycgQAAE1HEUsFhnJzBAAAYYZNOQJOXXJ0BAAATUwRSweGcnUEAABhhk06Ak5dcnYEAABNUxFLBIZydwQAAGGGTTsCTl1yeAQAAE1XEUsIhnJ5BAAAYYZNPAJOXXJ6BAAATV8RSweGcnsEAABhhk09Ak5dcnwEAABNZhFLCIZyfQQAAGGGTT4CTl1yfgQAAE1uEUsLhnJ/BAAAYYZNPwJOXXKABAAATXkRSwuGcoEEAABhhk1AAk5dcoIEAABNhBFLBoZygwQAAGGGTUECTl1yhAQAAE2KEUsEhnKFBAAAYYZNQgJOXXKGBAAATY4RSwaGcocEAABhhk1DAk5dcogEAABNlBFLBIZyiQQAAGGGTUQCTl1yigQAAE2YEUsGhnKLBAAAYYZNRQJOXXKMBAAATZ4RSwSGco0EAABhhk1GAk5dco4EAABNohFLB4ZyjwQAAGGGTUcCTl1ykAQAAE2pEUsIhnKRBAAAYYZNSAJOXXKSBAAATbERSwuGcpMEAABhhk1JAk5dcpQEAABNvBFLB4ZylQQAAGGGTUoCTl1ylgQAAE3DEUsIhnKXBAAAYYZNSwJOXXKYBAAATcsRSweGcpkEAABhhk1MAk5dcpoEAABN0hFLCIZymwQAAGGGTU0CTl1ynAQAAE3aEUsEhnKdBAAAYYZNTgJOXXKeBAAATd4RSwuGcp8EAABhhk1PAk5dcqAEAABN6RFLCIZyoQQAAGGGTVACTl1yogQAAE3xEUsJhnKjBAAAYYZNUQJOXXKkBAAATfoRSweGcqUEAABhhk1SAk5dcqYEAABNARJLCYZypwQAAGGGTVMCTl1yqAQAAE0KEksIhnKpBAAAYYZNVAJOXXKqBAAATRISSwiGcqsEAABhhk1VAk5dcqwEAABNGhJLBYZyrQQAAGGGTVYCTl1yrgQAAE0fEksHhnKvBAAAYYZNVwJOXXKwBAAATSYSSwyGcrEEAABhhk1YAk5dcrIEAABNMhJLDIZyswQAAGGGTVkCTl1ytAQAAE0+EksGhnK1BAAAYYZNWgJOXXK2BAAATUQSSwmGcrcEAABhhk1bAk5dcrgEAABNTRJLCYZyuQQAAGGGTVwCTl1yugQAAE1WEksMhnK7BAAAYYZNXQJOXXK8BAAATWISSwSGcr0EAABhhk1eAk5dcr4EAABNZhJLB4ZyvwQAAGGGTV8CTl1ywAQAAE1tEksGhnLBBAAAYYZNYAJOXXLCBAAATXMSSweGcsMEAABhhk1hAk5dcsQEAABNehJLDIZyxQQAAGGGTWICTl1yxgQAAE2GEksHhnLHBAAAYYZNYwJOXXLIBAAATY0SSwuGcskEAABhhk1kAk5dcsoEAABNmBJLBIZyywQAAGGGTWUCTl1yzAQAAE2cEksJhnLNBAAAYYZNZgJOXXLOBAAATaUSSwSGcs8EAABhhk1nAk5dctAEAABNqRJLB4Zy0QQAAGGGTWgCTl1y0gQAAE2wEksJhnLTBAAAYYZNaQJOXXLUBAAATbkSSwiGctUEAABhhk1qAk5dctYEAABNwRJLCYZy1wQAAGGGTWsCTl1y2AQAAE3KEksIhnLZBAAAYYZNbAJOXXLaBAAATdISSwmGctsEAABhhk1tAk5dctwEAABN2xJLC4Zy3QQAAGGGTW4CTl1y3gQAAE3mEksHhnLfBAAAYYZNbwJOXXLgBAAATe0SSweGcuEEAABhhk1wAk5dcuIEAABN9BJLBYZy4wQAAGGGTXECTl1y5AQAAE35EksFhnLlBAAAYYZNcgJOXXLmBAAATf4SSweGcucEAABhhk1zAk5dcugEAABNBRNLBoZy6QQAAGGGTXQCTl1y6gQAAE0LE0sHhnLrBAAAYYZNdQJOXXLsBAAATRITSwuGcu0EAABhhk12Ak5dcu4EAABNHRNLCIZy7wQAAGGGTXcCTl1y8AQAAE0lE0sLhnLxBAAAYYZNeAJOXXLyBAAATTATSweGcvMEAABhhk15Ak5dcvQEAABNNxNLB4Zy9QQAAGGGTXoCTl1y9gQAAE0+E0sGhnL3BAAAYYZNewJOXXL4BAAATUQTSwiGcvkEAABhhk18Ak5dcvoEAABNTBNLCYZy+wQAAGGGTX0CTl1y/AQAAE1VE0sJhnL9BAAAYYZNfgJOXXL+BAAATV4TSwiGcv8EAABhhk1/Ak5dcgAFAABNZhNLCYZyAQUAAGGGTYACTl1yAgUAAE1vE0sGhnIDBQAAYYZNgQJOXXIEBQAATXUTSwSGcgUFAABhhk2CAk5dcgYFAABNeRNLB4ZyBwUAAGGGTYMCTl1yCAUAAE2AE0sFhnIJBQAAYYZNhAJOXXIKBQAATYUTSwaGcgsFAABhhk2FAk5dcgwFAABNixNLB4ZyDQUAAGGGTYYCTl1yDgUAAE2SE0sHhnIPBQAAYYZNhwJOXXIQBQAATZkTSwaGchEFAABhhk2IAk5dchIFAABNnxNLCIZyEwUAAGGGTYkCTl1yFAUAAE2nE0sIhnIVBQAAYYZNigJOXXIWBQAATa8TSwiGchcFAABhhk2LAk5dchgFAABNtxNLCIZyGQUAAGGGTYwCTl1yGgUAAE2/E0sLhnIbBQAAYYZNjQJOXXIcBQAATcoTSwyGch0FAABhhk2OAk5dch4FAABN1hNLB4ZyHwUAAGGGTY8CTl1yIAUAAE3dE0sLhnIhBQAAYYZNkAJOXXIiBQAATegTSwmGciMFAABhhk2RAk5dciQFAABN8RNLBYZyJQUAAGGGTZICTl1yJgUAAE32E0sJhnInBQAAYYZNkwJOXXIoBQAATf8TSweGcikFAABhhk2UAk5dcioFAABNBhRLCYZyKwUAAGGGTZUCTl1yLAUAAE0PFEsOhnItBQAAYYZNlgJOXXIuBQAATR0USwmGci8FAABhhk2XAk5dcjAFAABNJhRLB4ZyMQUAAGGGTZgCTl1yMgUAAE0tFEsIhnIzBQAAYYZNmQJOXXI0BQAATTUUSwiGcjUFAABhhk2aAk5dcjYFAABNPRRLBYZyNwUAAGGGTZsCTl1yOAUAAE1CFEsIhnI5BQAAYYZNnAJOXXI6BQAATUoUSwmGcjsFAABhhk2dAk5dcjwFAABNUxRLBoZyPQUAAGGGTZ4CTl1yPgUAAE1ZFEsEhnI/BQAAYYZNnwJOXXJABQAATV0USwiGckEFAABhhk2gAk5dckIFAABNZRRLBoZyQwUAAGGGTaECTl1yRAUAAE1rFEsJhnJFBQAAYYZNogJOXXJGBQAATXQUSwmGckcFAABhhk2jAk5dckgFAABNfRRLBoZySQUAAGGGTaQCTl1ySgUAAE2DFEsHhnJLBQAAYYZNpQJOXXJMBQAATYoUSweGck0FAABhhk2mAk5dck4FAABNkRRLCYZyTwUAAGGGTacCTl1yUAUAAE2aFEsJhnJRBQAAYYZNqAJOXXJSBQAATaMUSwiGclMFAABhhk2pAk5dclQFAABNqxRLBoZyVQUAAGGGTaoCTl1yVgUAAE2xFEsLhnJXBQAAYYZNqwJOXXJYBQAATbwUSwiGclkFAABhhk2sAk5dcloFAABNxBRLBoZyWwUAAGGGTa0CTl1yXAUAAE3KFEsHhnJdBQAAYYZNrgJOXXJeBQAATdEUSwyGcl8FAABhhk2vAk5dcmAFAABN3RRLBoZyYQUAAGGGTbACTl1yYgUAAE3jFEsIhnJjBQAAYYZNsQJOXXJkBQAATesUSwSGcmUFAABhhk2yAk5dcmYFAABN7xRLBoZyZwUAAGGGTbMCTl1yaAUAAE31FEsHhnJpBQAAYYZNtAJOXXJqBQAATfwUSwiGcmsFAABhhk21Ak5dcmwFAABNBBVLB4ZybQUAAGGGTbYCTl1ybgUAAE0LFUsIhnJvBQAAYYZNtwJOXXJwBQAATRMVSwaGcnEFAABhhk24Ak5dcnIFAABNGRVLCYZycwUAAGGGTbkCTl1ydAUAAE0iFUsFhnJ1BQAAYYZNugJOXXJ2BQAATScVSwiGcncFAABhhk27Ak5dcngFAABNLxVLDIZyeQUAAGGGTbwCTl1yegUAAE07FUsJhnJ7BQAAYYZNvQJOXXJ8BQAATUQVSwmGcn0FAABhhk2+Ak5dcn4FAABNTRVLCoZyfwUAAGGGTb8CTl1ygAUAAE1XFUsJhnKBBQAAYYZNwAJOXXKCBQAATWAVSweGcoMFAABhhk3BAk5dcoQFAABNZxVLDIZyhQUAAGGGTcICTl1yhgUAAE1zFUsFhnKHBQAAYYZNwwJOXXKIBQAATXgVSwaGcokFAABhhk3EAk5dcooFAABNfhVLCYZyiwUAAGGGTcUCTl1yjAUAAE2HFUsHhnKNBQAAYYZNxgJOXXKOBQAATY4VSweGco8FAABhhk3HAk5dcpAFAABNlRVLCoZykQUAAGGGTcgCTl1ykgUAAE2fFUsJhnKTBQAAYYZNyQJOXXKUBQAATagVSwSGcpUFAABhhk3KAk5dcpYFAABNrBVLCIZylwUAAGGGTcsCTl1ymAUAAE20FUsGhnKZBQAAYYZNzAJOXXKaBQAATboVSwaGcpsFAABhhk3NAk5dcpwFAABNwBVLB4ZynQUAAGGGTc4CTl1yngUAAE3HFUsHhnKfBQAAYYZNzwJOXXKgBQAATc4VSweGcqEFAABhhk3QAk5dcqIFAABN1RVLCYZyowUAAGGGTdECTl1ypAUAAE3eFUsGhnKlBQAAYYZN0gJOXXKmBQAATeQVSwuGcqcFAABhhk3TAk5dcqgFAABN7xVLCIZyqQUAAGGGTdQCTl1yqgUAAE33FUsLhnKrBQAAYYZN1QJOXXKsBQAATQIWSwSGcq0FAABhhk3WAk5dcq4FAABNBhZLCYZyrwUAAGGGTdcCTl1ysAUAAE0PFksHhnKxBQAAYYZN2AJOXXKyBQAATRYWSwmGcrMFAABhhk3ZAk5dcrQFAABNHxZLCIZytQUAAGGGTdoCTl1ytgUAAE0nFksIhnK3BQAAYYZN2wJOXXK4BQAATS8WSwmGcrkFAABhhk3cAk5dcroFAABNOBZLCYZyuwUAAGGGTd0CTl1yvAUAAE1BFksGhnK9BQAAYYZN3gJOXXK+BQAATUcWSwSGcr8FAABhhk3fAk5dcsAFAABNSxZLBYZywQUAAGGGTeACTl1ywgUAAE1QFksJhnLDBQAAYYZN4QJOXXLEBQAATVkWSweGcsUFAABhhk3iAk5dcsYFAABNYBZLCYZyxwUAAGGGTeMCTl1yyAUAAE1pFksJhnLJBQAAYYZN5AJOXXLKBQAATXIWSweGcssFAABhhk3lAk5dcswFAABNeRZLBIZyzQUAAGGGTeYCTl1yzgUAAE19FksGhnLPBQAAYYZN5wJOXXLQBQAATYMWSwaGctEFAABhhk3oAk5dctIFAABNiRZLB4Zy0wUAAGGGTekCTl1y1AUAAE2QFksJhnLVBQAAYYZN6gJOXXLWBQAATZkWSweGctcFAABhhk3rAk5dctgFAABNoBZLBoZy2QUAAGGGTewCTl1y2gUAAE2mFksGhnLbBQAAYYZN7QJOXXLcBQAATawWSwmGct0FAABhhk3uAk5dct4FAABNtRZLBYZy3wUAAGGGTe8CTl1y4AUAAE26FksGhnLhBQAAYYZN8AJOXXLiBQAATcAWSwSGcuMFAABhhk3xAk5dcuQFAABNxBZLBIZy5QUAAGGGTfICTl1y5gUAAE3IFksHhnLnBQAAYYZN8wJOXXLoBQAATc8WSwuGcukFAABhhk30Ak5dcuoFAABN2hZLBoZy6wUAAGGGTfUCTl1y7AUAAE3gFksIhnLtBQAAYYZN9gJOXXLuBQAATegWSwyGcu8FAABhhk33Ak5dcvAFAABN9BZLBIZy8QUAAGGGTfgCTl1y8gUAAE34FksLhnLzBQAAYYZN+QJOXXL0BQAATQMXSwiGcvUFAABhhk36Ak5dcvYFAABNCxdLDoZy9wUAAGGGTfsCTl1y+AUAAE0ZF0sHhnL5BQAAYYZN/AJOXXL6BQAATSAXSwuGcvsFAABhhk39Ak5dcvwFAABNKxdLCYZy/QUAAGGGTf4CTl1y/gUAAE00F0sFhnL/BQAAYYZN/wJOXXIABgAATTkXSweGcgEGAABhhk0AA05dcgIGAABNQBdLBIZyAwYAAGGGTQEDTl1yBAYAAE1EF0sKhnIFBgAAYYZNAgNOXXIGBgAATU4XSwSGcgcGAABhhk0DA05dcggGAABNUhdLCIZyCQYAAGGGTQQDTl1yCgYAAE1aF0sJhnILBgAAYYZNBQNOXXIMBgAATWMXSw6Gcg0GAABhhk0GA05dcg4GAABNcRdLCIZyDwYAAGGGTQcDTl1yEAYAAE15F0sEhnIRBgAAYYZNCANOXXISBgAATX0XSwSGchMGAABhhk0JA05dchQGAABNgRdLCIZyFQYAAGGGTQoDTl1yFgYAAE2JF0sPhnIXBgAAYYZNCwNOXXIYBgAATZgXSwiGchkGAABhhk0MA05dchoGAABNoBdLC4ZyGwYAAGGGTQ0DTl1yHAYAAE2rF0sEhnIdBgAAYYZNDgNOXXIeBgAATa8XSweGch8GAABhhk0PA05dciAGAABNthdLBoZyIQYAAGGGTRADTl1yIgYAAE28F0sIhnIjBgAAYYZNEQNOXXIkBgAATcQXSwyGciUGAABhhk0SA05dciYGAABN0BdLBYZyJwYAAGGGTRMDTl1yKAYAAE3VF0sJhnIpBgAAYYZNFANOXXIqBgAATd4XSwmGcisGAABhhk0VA05dciwGAABN5xdLC4ZyLQYAAGGGTRYDTl1yLgYAAE3yF0sLhnIvBgAAYYZNFwNOXXIwBgAATf0XSwSGcjEGAABhhk0YA05dcjIGAABNARhLC4ZyMwYAAGGGTRkDTl1yNAYAAE0MGEsHhnI1BgAAYYZNGgNOXXI2BgAATRMYSweGcjcGAABhhk0bA05dcjgGAABNGhhLC4ZyOQYAAGGGTRwDTl1yOgYAAE0lGEsHhnI7BgAAYYZNHQNOXXI8BgAATSwYSwWGcj0GAABhhk0eA05dcj4GAABNMRhLCIZyPwYAAGGGTR8DTl1yQAYAAE05GEsJhnJBBgAAYYZNIANOXXJCBgAATUIYSwWGckMGAABhhk0hA05dckQGAABNRxhLB4ZyRQYAAGGGTSIDTl1yRgYAAE1OGEsGhnJHBgAAYYZNIwNOXXJIBgAATVQYSweGckkGAABhhk0kA05dckoGAABNWxhLBYZySwYAAGGGTSUDTl1yTAYAAE1gGEsMhnJNBgAAYYZNJgNOXXJOBgAATWwYSwiGck8GAABhhk0nA05dclAGAABNdBhLCYZyUQYAAGGGTSgDTl1yUgYAAE19GEsfhnJTBgAAYYZNKQNOXXJUBgAATZwYSwuGclUGAABhhk0qA05dclYGAABNpxhLBoZyVwYAAGGGTSsDTl1yWAYAAE2tGEsIhnJZBgAAYYZNLANOXXJaBgAATbUYSwiGclsGAABhhk0tA05dclwGAABNvRhLB4ZyXQYAAGGGTS4DTl1yXgYAAE3EGEsFhnJfBgAAYYZNLwNOXXJgBgAATckYSweGcmEGAABhhk0wA05dcmIGAABN0BhLDIZyYwYAAGGGTTEDTl1yZAYAAE3cGEsMhnJlBgAAYYZNMgNOXXJmBgAATegYSwaGcmcGAABhhk0zA05dcmgGAABN7hhLBYZyaQYAAGGGTTQDTl1yagYAAE3zGEsLhnJrBgAAYYZNNQNOXXJsBgAATf4YSwiGcm0GAABhhk02A05dcm4GAABNBhlLC4ZybwYAAGGGTTcDTl1ycAYAAE0RGUsEhnJxBgAAYYZNOANOXXJyBgAATRUZSweGcnMGAABhhk05A05dcnQGAABNHBlLCIZydQYAAGGGTToDTl1ydgYAAE0kGUsOhnJ3BgAAYYZNOwNOXXJ4BgAATTIZSwmGcnkGAABhhk09A05dcnoGAABNnBlLCIZyewYAAGGGTT4DTl1yfAYAAE2kGUsLhnJ9BgAAYYZNPwNOXXJ+BgAATa8ZSw6Gcn8GAABhhk1AA05dcoAGAABNvRlLBIZygQYAAGGGTUEDTl1yggYAAE3BGUsJhnKDBgAAYYZNQgNOXXKEBgAATcoZSwSGcoUGAABhhk1DA05dcoYGAABNzhlLB4ZyhwYAAGGGTUQDTl1yiAYAAE3VGUsIhnKJBgAAYYZNRQNOXXKKBgAATd0ZSweGcosGAABhhk1GA05dcowGAABN5BlLB4ZyjQYAAGGGTUcDTl1yjgYAAE3rGUsHhnKPBgAAYYZNSANOXXKQBgAATfIZSwaGcpEGAABhhk1JA05dcpIGAABN+BlLBoZykwYAAGGGTUoDTl1ylAYAAE3+GUsFhnKVBgAAYYZNSwNOXXKWBgAATQMaSwaGcpcGAABhhk1MA05dcpgGAABNCRpLB4ZymQYAAGGGTU0DTl1ymgYAAE0QGksJhnKbBgAAYYZNTgNOXXKcBgAATRkaSwSGcp0GAABhhk1PA05dcp4GAABNHRpLB4ZynwYAAGGGTVADTl1yoAYAAE0kGksGhnKhBgAAYYZNUQNOXXKiBgAATSoaSweGcqMGAABhhk1SA05dcqQGAABNMRpLC4ZypQYAAGGGTVMDTl1ypgYAAE08GksHhnKnBgAAYYZNVANOXXKoBgAATUMaSwiGcqkGAABhhk1VA05dcqoGAABNSxpLBYZyqwYAAGGGTVYDTl1yrAYAAE1QGksHhnKtBgAAYYZNVwNOXXKuBgAATVcaSwaGcq8GAABhhk1YA05dcrAGAABNXRpLBoZysQYAAGGGTVkDTl1ysgYAAE1jGksJhnKzBgAAYYZNWgNOXXK0BgAATWwaSwaGcrUGAABhhk1bA05dcrYGAABNchpLB4ZytwYAAGGGTVwDTl1yuAYAAE15GksGhnK5BgAAYYZNXQNOXXK6BgAATX8aSwSGcrsGAABhhk1eA05dcrwGAABNgxpLBIZyvQYAAGGGTV8DTl1yvgYAAE2HGksHhnK/BgAAYYZNYANOXXLABgAATY4aSwWGcsEGAABhhk1hA05dcsIGAABNkxpLBYZywwYAAGGGTWIDTl1yxAYAAE2YGksIhnLFBgAAYYZNYwNOXXLGBgAATaAaSwSGcscGAABhhk1kA05dcsgGAABNpBpLBoZyyQYAAGGGTWUDTl1yygYAAE2qGksIhnLLBgAAYYZNZgNOXXLMBgAATbIaSweGcs0GAABhhk1nA05dcs4GAABNuRpLCYZyzwYAAGGGTWgDTl1y0AYAAE3CGksIhnLRBgAAYYZNaQNOXXLSBgAATcoaSwyGctMGAABhhk1qA05dctQGAABN1hpLC4Zy1QYAAGGGTWsDTl1y1gYAAE3hGksHhnLXBgAAYYZNbANOXXLYBgAATegaSwmGctkGAABhhk1tA05dctoGAABN8RpLB4Zy2wYAAGGGTW4DTl1y3AYAAE34GksHhnLdBgAAYYZNbwNOXXLeBgAATf8aSweGct8GAABhhk1wA05dcuAGAABNBhtLB4Zy4QYAAGGGTXEDTl1y4gYAAE0NG0sGhnLjBgAAYYZNcgNOXXLkBgAATRMbSw6GcuUGAABhhk1zA05dcuYGAABNIRtLCIZy5wYAAGGGTXQDTl1y6AYAAE0pG0sGhnLpBgAAYYZNdQNOXXLqBgAATS8bSwSGcusGAABhhk12A05dcuwGAABNMxtLBYZy7QYAAGGGTXcDTl1y7gYAAE04G0sIhnLvBgAAYYZNeANOXXLwBgAATUAbSweGcvEGAABhhk15A05dcvIGAABNRxtLBoZy8wYAAGGGTXoDTl1y9AYAAE1NG0sEhnL1BgAAYYZNewNOXXL2BgAATVEbSweGcvcGAABhhk18A05dcvgGAABNWBtLCoZy+QYAAGGGTX0DTl1y+gYAAE1iG0sHhnL7BgAAYYZNfgNOXXL8BgAATWkbSwuGcv0GAABhhk1/A05dcv4GAABNdBtLB4Zy/wYAAGGGTYADTl1yAAcAAE17G0sFhnIBBwAAYYZNgQNOXXICBwAATYAbSweGcgMHAABhhk2CA05dcgQHAABNhxtLCIZyBQcAAGGGTYMDTl1yBgcAAE2PG0sJhnIHBwAAYYZNhANOXXIIBwAATZgbSwaGcgkHAABhhk2FA05dcgoHAABNnhtLBoZyCwcAAGGGTYYDTl1yDAcAAE2kG0sEhnINBwAAYYZNhwNOXXIOBwAATagbSwiGcg8HAABhhk2IA05dchAHAABNsBtLDIZyEQcAAGGGTYkDTl1yEgcAAE28G0sGhnITBwAAYYZNigNOXXIUBwAATcIbSwiGchUHAABhhk2LA05dchYHAABNyhtLBoZyFwcAAGGGTYwDTl1yGAcAAE3QG0sGhnIZBwAAYYZNjQNOXXIaBwAATdYbSweGchsHAABhhk2OA05dchwHAABN3RtLB4ZyHQcAAGGGTY8DTl1yHgcAAE3kG0sHhnIfBwAAYYZNkANOXXIgBwAATesbSweGciEHAABhhk2RA05dciIHAABN8htLB4ZyIwcAAGGGTZIDTl1yJAcAAE35G0sGhnIlBwAAYYZNkwNOXXImBwAATf8bSwaGcicHAABhhk2UA05dcigHAABNBRxLBoZyKQcAAGGGTZUDTl1yKgcAAE0LHEsIhnIrBwAAYYZNlgNOXXIsBwAATRMcSwSGci0HAABhhk2XA05dci4HAABNFxxLB4ZyLwcAAGGGTZgDTl1yMAcAAE0eHEsJhnIxBwAAYYZNmQNOXXIyBwAATSccSweGcjMHAABhhk2aA05dcjQHAABNLhxLDIZyNQcAAGGGTZsDTl1yNgcAAE06HEsIhnI3BwAAYYZNnANOXXI4BwAATUIcSwaGcjkHAABhhk2dA05dcjoHAABNSBxLCIZyOwcAAGGGTZ4DTl1yPAcAAE1QHEsHhnI9BwAAYYZNnwNOXXI+BwAATVccSwiGcj8HAABhhk2gA05dckAHAABNXxxLCoZyQQcAAGGGTaEDTl1yQgcAAE1pHEsJhnJDBwAAYYZNogNOXXJEBwAATXIcSweGckUHAABhhk2jA05dckYHAABNeRxLBoZyRwcAAGGGTaQDTl1ySAcAAE1/HEsIhnJJBwAAYYZNpQNOXXJKBwAATYccSweGcksHAABhhk2mA05dckwHAABNjhxLCYZyTQcAAGGGTacDTl1yTgcAAE2XHEsHhnJPBwAAYYZNqANOXXJQBwAATZ4cSwiGclEHAABhhk2pA05dclIHAABNphxLCYZyUwcAAGGGTaoDTl1yVAcAAE2vHEsJhnJVBwAAYYZNqwNOXXJWBwAATbgcSweGclcHAABhhk2sA05dclgHAABNvxxLCYZyWQcAAGGGTa0DTl1yWgcAAE3IHEsHhnJbBwAAYYZNrgNOXXJcBwAATc8cSwmGcl0HAABhhk2vA05dcl4HAABN2BxLBoZyXwcAAGGGTbADTl1yYAcAAE3eHEsGhnJhBwAAYYZNsQNOXXJiBwAATeQcSw6GcmMHAABhhk2yA05dcmQHAABN8hxLDoZyZQcAAGGGTbMDTl1yZgcAAE0AHUsKhnJnBwAAYYZNtANOXXJoBwAATQodSw6GcmkHAABhhk21A05dcmoHAABNGB1LDoZyawcAAGGGTbYDTl1ybAcAAE0mHUsKhnJtBwAAYYZNtwNOXXJuBwAATTAdSwqGcm8HAABhhk24A05dcnAHAABNOh1LCoZycQcAAGGGTbkDTl1ycgcAAE1EHUsFhnJzBwAAYYZNugNOXXJ0BwAATUkdSwWGcnUHAABhhk27A05dcnYHAABNTh1LBYZydwcAAGGGTbwDTl1yeAcAAE1THUsFhnJ5BwAAYYZNvQNOXXJ6BwAATVgdSwWGcnsHAABhhnWHVQh2ZHdDb2xvcnJ8BwAATV0dTn1yfQcAAChLAV1yfgcAAChLAEsBSwJLA0sESwVLBksHSwhLCUsKSwtLDEsNSw5LD0sQSxFLEksTSxRLFUsWSxdLGEsZSxpLG0scSx1LHksfSyBLIUsiSyNLJEslSyZLJ0soSylLKksrSyxLLUsuSy9LMEsxSzJLM0s0SzVLNks3SzhLOUs6SztLPEs9Sz5LP0tAS0FLQktDS0RLRUtGS0dLSEtJS0pLS0tMS01LTktPS1BLUUtSS1NLVEtVS1ZLV0tYS1lLWktbS1xLXUteS19LYEthS2JLY0tkS2VLZktnS2hLaUtqS2tLbEttS25Lb0twS3FLcktzS3RLdUt2S3dLeEt5S3pLe0t8S31Lfkt/S4BLgUuCS4NLhEuFS4ZLh0uIS4lLikuLS4xLjUuOS49LkEuRS5JLk0uUS5VLlkuXS5hLmUuaS5tLnEudS55Ln0ugS6FLokujS6RLpUumS6dLqEupS6pLq0usS61LrkuvS7BLsUuyS7NLtEu1S7ZLt0u4S7lLuku7S7xLvUu+S79LwEvBS8JLw0vES8VLxkvHS8hLyUvKS8tLzEvNS85Lz0vQS9FL0kvTS9RL1UvWS9dL2EvZS9pL20vcS91L3kvfS+BL4UviS+NL5EvlS+ZL50voS+lL6kvrS+xL7UvuS+9L8EvxS/JL80v0S/VL9kv3S/hL+Uv6S/tL/Ev9S/5L/00AAU0BAU0CAU0DAU0EAU0FAU0GAU0HAU0IAU0JAU0KAU0LAU0MAU0NAU0OAU0PAU0QAU0RAU0SAU0TAU0UAU0VAU0WAU0XAU0YAU0ZAU0aAU0bAU0cAU0dAU0eAU0fAU0gAU0hAU0iAU0jAU0kAU0lAU0mAU0nAU0oAU0pAU0qAU0rAU0sAU0tAU0uAU0vAU0wAU0xAU0yAU0zAU00AU01AU02AU03AU04AU05AU06AU07AU08AU09AU0+AU0/AU1AAU1BAU1CAU1DAU1EAU1FAU1GAU1HAU1IAU1JAU1KAU1LAU1MAU1NAU1OAU1PAU1QAU1RAU1SAU1TAU1UAU1VAU1WAU1XAU1YAU1ZAU1aAU1bAU1cAU1dAU1eAU1fAU1gAU1hAU1iAU1jAU1kAU1lAU1mAU1nAU1oAU1pAU1qAU1rAU1sAU1tAU1uAU1vAU1wAU1xAU12AU13AU14AU15AU16AU17AU18AU19AU1+AU1/AU2AAU2BAU2KAU2LAU2MAU2NAU2OAU2PAU2QAU2RAU2SAU2TAU2UAU2VAU2WAU2XAU2YAU2ZAU2aAU2bAU2cAU2dAU2eAU2fAU2gAU2hAU2iAU2jAU2kAU2lAU2mAU2nAU2oAU2pAU2qAU2rAU2sAU2tAU2uAU2vAU2wAU2xAU2yAU2zAU20AU21AU22AU23AU24AU25AU26AU27AU28AU29AU2+AU2/AU3AAU3BAU3CAU3DAU3EAU3FAU3GAU3HAU3IAU3JAU3KAU3LAU3MAU3NAU3OAU3PAU3QAU3RAU3SAU3TAU3UAU3VAU3WAU3XAU3YAU3ZAU3aAU3bAU3cAU3dAU3eAU3fAU3gAU3hAU3iAU3jAU3kAU3lAU3mAU3nAU3oAU3pAU3qAU3rAU3sAU3tAU3uAU3vAU3wAU3xAU3yAU3zAU30AU31AU32AU33AU34AU35AU36AU37AU38AU39AU3+AU3/AU0AAk0BAk0CAk0DAk0EAk0FAk0GAk0HAk0IAk0JAk0KAk0LAk0MAk0NAk0OAk0PAk0QAk0RAk0SAk0TAk0UAk0VAk0WAk0XAk0YAk0ZAk0aAk0bAk0cAk0dAk0eAk0fAk0gAk0hAk0iAk0jAk0kAk0lAk0mAk0nAk0oAk0pAk0qAk0rAk0sAk0tAk0uAk0vAk0wAk0xAk0yAk0zAk00Ak01Ak02Ak03Ak04Ak05Ak06Ak07Ak08Ak09Ak0+Ak0/Ak1AAk1BAk1CAk1DAk1EAk1FAk1GAk1HAk1IAk1JAk1KAk1LAk1MAk1NAk1OAk1PAk1QAk1RAk1SAk1TAk1UAk1VAk1WAk1XAk1YAk1ZAk1aAk1bAk1cAk1dAk1eAk1fAk1gAk1hAk1iAk1jAk1kAk1lAk1mAk1nAk1oAk1pAk1qAk1rAk1sAk1tAk1uAk1vAk1wAk1xAk1yAk1zAk10Ak11Ak12Ak13Ak14Ak2BAk2CAk2DAk2EAk2FAk2GAk2HAk2IAk2JAk2KAk2LAk2MAk2NAk2OAk2PAk2QAk2RAk2SAk2TAk2UAk2VAk2WAk2XAk2YAk2ZAk2aAk2bAk2oAk2pAk2qAk2rAk2sAk2tAk2uAk2vAk2wAk2xAk2yAk2zAk20Ak21Ak22Ak23Ak24Ak25Ak26Ak27Ak28Ak29Ak2+Ak2/Ak3AAk3BAk3CAk3DAk3EAk3FAk3GAk3HAk3IAk3JAk3KAk3TAk3UAk3VAk3WAk3XAk3YAk3ZAk3aAk3bAk3cAk3dAk3eAk3fAk3gAk3hAk3iAk3jAk3kAk3lAk3mAk3nAk3oAk3pAk3qAk3rAk3sAk3tAk3uAk3vAk3wAk3xAk3yAk3zAk30Ak31Ak32Ak33Ak34Ak35Ak36Ak37Ak38Ak39Ak3+Ak3/Ak0AA00BA00CA00DA00EA00FA00GA00HA00IA00JA00KA00LA00MA00NA00OA00PA00QA00RA00SA00TA00UA00VA00WA00XA00YA00ZA00aA00bA00cA00dA00eA00fA00gA00hA00iA00jA00kA00lA00mA00nA00oA00pA00qA00rA00sA00tA00uA00vA00wA00xA00yA00zA000A001A002A003A004A005A006A007A008A009A00+A00/A01AA01BA01CA01DA01EA01FA01GA01HA01IA01JA01KA01LA01MA01NA01OA01PA01QA01RA01SA01TA01UA01VA01WA01XA01YA01ZA01aA01bA01cA01dA01eA01fA01gA01hA01iA01jA01kA01lA01mA01nA01oA01pA01qA01rA01sA01tA01uA01vA01wA01xA01yA01zA010A011A012A013A014A015A016A017A018A019A01+A01/A02AA02BA02CA02DA02EA02FA02GA02HA02IA02JA02KA02LA02MA02NA02OA02PA02QA02RA02SA02TA02UA02VA02WA02XA02YA02ZA02aA02bA02cA02dA02eA02fA02gA02hA02iA02jA02kA02lA02mA02nA02oA02pA02qA02rA02sA02tA02uA02vA02wA02xA02yA02zA020A021A022A023A024A025A026A027A028A029A02+A02/A03AA03BA03CA03DA03EA03FA03GA03HA03IA03JA03KA03LA03MA03NA03OA03PA03QA03ZA03aA03bA03cA03dA03eA03fA03gA03hA03iA03jA03kA03lA03mA03nA03oA03pA03qA03rA03sA03tA03uA03vA03wA03xA03yA03zA030A031A032A033A034A035A036A037A038A039A03+A03/A00ABE0BBE0CBE0DBE0EBE0FBE0GBE0HBE0IBE0JBE0KBE0LBE0MBE0NBE0OBE0PBE0QBE0RBE0SBE0TBE0UBE0VBE0WBE0XBGUoTRgETRkETRoETRsETRwETR0ETR4ETR8ETSAETSEETSIETSMETSQETSUETSYETScETSgETSkETSoETSsETSwETS0ETS4ETS8ETTAETTEETTIETTMETTQETTUETTYETTcETUEETUIETUMETUQETUUETUYETUcETUgETUkETUoETUsETUwETU0ETU4ETU8ETVAETVEETVIETVMETVQETVUETVYETWAETWEETWIETWMETWQETWUETWYETWcETXYETXcETXgETXkETXoETXsETXwETX0ETX4ETX8ETYAETYEETYIETYMETYQETYUETYYETYcETYgETYkETYoETYsETYwETY0ETY4ETY8ETZAETZEETZIETZMETZQETZUETZYETagETakETaoETasETawETa0ETa4ETa8ETbAETbEETbIETbMETbQETbUETbYETbcETbgETbkETboETbsETbwETb0ETb4ETb8ETcAETcEETcIETcMETcQETcUETcYETccETcgETckETcoETcsETcwETc0ETc4ETc8ETdAETdEETdIETdMETdQETdUETdYETdcETdgETdkETdoETdsETdwETd0ETd4ETd8ETeAETeEETeIETeMETeQETeUETeYETecETegETekETeoETesETewETe0ETe4ETe8ETfAETfEETfIETfMETfQETfUETfYETfcETfgETfkETfoETfsETfwETf0ETf4ETf8ETQAFTQEFTQIFTQMFTQQFTQUFTQYFTQcFTQgFTQkFTQoFTQsFTQwFTQ0FTQ4FTQ8FTRAFTREFTRIFTRMFTRQFTRUFTRYFTRcFTRgFTRkFTRoFTRsFTRwFTR0FTR4FTR8FTSAFTSEFTSIFTSMFTSQFTSUFTSYFTScFTSgFTSkFTSoFTSsFTSwFTS0FTS4FTS8FTTAFTTEFTTIFTTMFTTQFTTUFTTYFTTcFTTgFTTkFTToFTTsFTTwFTT0FTT4FTT8FTUAFTUEFTUIFTUMFTUQFTUUFTUYFTUcFTUgFTUkFTUoFTUsFTUwFTU0FTU4FTU8FTVAFTVEFTVIFTVMFTVQFTVUFTVYFTVcFTVgFTVkFTVoFTVsFTVwFTV0FTV4FTV8FTWAFTWEFTWIFTWMFTWQFTWUFTWYFTWcFTWgFTWkFTWoFTWsFTWwFTW0FTW4FTW8FTXAFTXEFTXIFTXMFTXQFTXUFTXYFTXcFTXgFTXkFTXoFTXsFTXwFTX0FTX4FTX8FTYAFTYkFTYoFTYsFTYwFTY0FTY4FTY8FTZAFTZcFTZgFTZkFTZoFTZsFTZwFTZ0FTZ4FTZ8FTaAFTaEFTaIFTaMFTaQFTaUFTaYFTcYFTccFTcgFTckFTcoFTcsFTcwFTc0FTc4FTc8FTdAFTdEFTdIFTdMFTdQFTdUFTdYFTdcFTdgFTdkFTdoFTdsFTdwFTd0FTd4FTd8FTeAFTeEFTeIFTeMFTeQFTeUFTeYFTecFTegFTekFTeoFTesFTewFTe0FTe4FTe8FTfAFTfEFTfIFTfMFTfQFTfUFTfYFTfcFTfgFTfkFTfoFTfsFTfwFTf0FTf4FTf8FTQAGTQEGTQIGTQMGTQQGTQUGTQYGTQcGTQgGTQkGTQoGTQsGTQwGTQ0GTQ4GTQ8GTRAGTREGTRIGTRMGTRQGTRUGTRYGTRcGTRgGTRkGTRoGTRsGTRwGTR0GTR4GTR8GTSAGTSEGTSIGTSMGTSQGTSUGTSYGTScGTSgGTSkGTSoGTSsGTSwGTS0GTS4GTS8GTTAGTTEGTTIGTTMGTTQGTTUGTTYGTTcGTTgGTTkGTToGTTsGTTwGTT0GTT4GTVAGTVEGTVIGTVMGTVQGTVUGTVYGTVcGTVgGTVkGTVoGTVsGTVwGTV0GTV4GTV8GTWAGTWEGTWIGTWMGTWQGTWUGTWYGTWcGTWgGTWkGTWoGTWsGTWwGTW0GTW4GTW8GTXAGTXEGTXIGTXMGTXQGTXUGTXYGTXcGTXgGTXkGTYwGTY0GTY4GTY8GTZAGTZEGTZIGTZMGTZQGTZUGTZYGTZcGTZgGTZkGTZoGTZsGTZwGTZ0GTZ4GTZ8GTaAGTaEGTaIGTaMGTaQGTaUGTaYGTacGTagGTakGTaoGTasGTawGTa0GTa4GTa8GTbAGTbEGTbIGTbMGTbQGTbUGTbYGTbcGTbgGTbkGTboGTbsGTbwGTb0GTb4GTb8GTcAGTcEGTcIGTcMGTcQGTcUGTcYGTccGTcgGTckGTcoGTcsGTcwGTc0GTc4GTc8GTdAGTdEGTdIGTdMGTdQGTdUGTdYGTdcGTdgGTdkGTdoGTdsGTdwGTd0GTd4GTd8GTeAGTeEGTeIGTeMGTeQGTeUGTeYGTecGTegGTekGTeoGTesGTewGTe0GTe4GTe8GTfAGTfEGTfIGTfMGTfQGTfUGTfYGTfcGTfgGTfkGTfoGTfsGTfwGTf0GTf4GTf8GTQAHTQEHTQIHTQMHTQQHTQUHTQYHTQcHTQgHTQkHTQoHTQsHTQwHTQ0HTQ4HTQ8HTRAHTREHTRIHTRMHTRQHTRUHTRYHTRcHTRgHTRkHTRoHTRsHTRwHTR0HTR4HTR8HTSAHTSEHTSIHTSMHTSQHTSUHTSYHTScHTSgHTSkHTSoHTSsHTSwHTS0HTS4HTS8HTTAHTTkHTToHTTsHTTwHTT0HTT4HTT8HTUAHTUEHTUIHTUMHTUQHTUUHTUYHTUcHTUgHTUkHTUoHTUsHTUwHTU0HTU4HTU8HTVAHTVEHTVIHTVMHTVQHTVUHTVYHTVcHTVgHTVkHTVoHTVsHTVwHTV0HTV4HTV8HTWgHTWkHTWoHTWsHTWwHTW0HTW4HTW8HTXAHTXEHTXIHTXMHTXQHTXUHTXYHTXcHTXgHTXkHTXoHTXsHTXwHTX0HTX4HTX8HTYAHTYEHTYIHTdkHTdoHTdsHTdwHTd0HTd4HTd8HTeAHTegHTekHTeoHTesHTewHTe0HTe4HTe8HTfAHTfEHTfIHTfMHTfQHTfUHTfYHTfcHTfgHTfkHTfoHTfsHTfwHTf0HTf4HTf8HTQAITQEITQIITQMITQQITQUITQYITQcITQgITQkITQoITQsITQwITQ0ITQ4ITQ8ITRAITREITRIITRMITRQITRUITRYITRcITRgITRkITRoITRsITRwITR0ITR4ITR8ITSAITSEITSIITSMITSQITSUITSYITScITSgITSkITSoITSsITSwITS0ITS4ITS8ITTAITTEITTIITTMITTQITTUITTYITTcITTgITTkITToITTsITTwITT0ITT4ITT8ITUAITUEITUIITUMITUQITUUITUYITUcITUgITUkITUoITUsITUwITU0ITU4ITU8ITVAITVEITVIITVMITVQITVUITVYITVcITVgITVkITVoITVsITVwITV0ITV4ITV8ITWAITWEITWIITWMITWQITWUITWYITWcITWgITWkITWoITWsITWwITW0ITW4ITW8ITXAITXEITXIITXMITXQITXUITXYITXcITXgITXkITXoITXsITXwITX0ITX4ITX8ITYAITYEITYIITYMITYQITYUITYYITYcITYgITYkITYoITYsITYwITY0ITY4ITY8ITZAITZEITZIITZMITZQITZUITZYITZcITZgITZkITZoITZsITZwITZ0ITZ4ITZ8ITaAITaEITaIITaMITaQITaUITaYITacITagITakITaoITasITawITa0ITa4ITa8ITbAITbEITbIITbMITbQITbUITbYITbcITbgITbkITboITbsITbwITb0ITb4ITb8ITcAITcEITcIITcMITcQITcUITcYITccITdEITdIITdMITdQITdUITdYITdcITdgITeoITesITewITe0ITe4ITe8ITfAITfEITfIITfMITfQITfUITREJTRIJTRMJTRQJTRUJTRYJTRcJTRgJTRkJTRoJTRsJTRwJTR0JTR4JTR8JTSAJTSEJTSIJZShNIwlNJAlNJQlNJglNJwlNKAlNKQlNKglNKwlNLAlNLQlNLglNLwlNMAlNMQlNMglNMwlNNAlNNQlNNglNNwlNOAlNOQlNOglNOwlNPAlNPQlNPglNPwlNQAlNQQlNQglNQwlNRAlNRQlNRglNRwlNSAlNSQlNSglNbAlNbQlNbglNbwlNdwlNeAlNeQlNeglNewlNfAlNfQlNfglNfwlNgAlNgQlNgglNgwlNhAlNhQlNhglNhwlNiAlNiQlNiglNiwlNjAlNjQlNjglNjwlNkAlNkQlNkglNkwlNlAlNlQlNlglNlwlNmAlNmQlNmglNmwlNnAlNnQlNnglNnwlNoAlNoQlNoglNowlNpAlNpQlNpglNpwlNqAlNqQlNqglNqwlNrAlNrQlNrglNrwlNsAlNsQlNsglNswlNtAlNtQlNtglNtwlNuAlNuQlNuglNuwlNvAlNvQlNvglNvwlNwAlNwQlNwglNwwlNxAlNxQlNxglNxwlNyAlNyQlNyglNywlNzAlNzQlNzglNzwlN0AlN0QlN0glN0wlN1AlN1QlN1glN1wlN2AlN2QlN2glN2wlN3AlN3QlN3glN3wlN4AlN4QlN4glN4wlN5AlN5QlN5glN5wlN6AlN6QlN6glN6wlN7AlN7QlN7glN7wlN8AlN8QlN8glN8wlN9AlN9QlN9glN9wlN+AlN+QlN+glN+wlN/AlN/QlN/glN/wlNAApNAQpNAgpNAwpNBApNBQpNBgpNBwpNCApNCQpNCgpNCwpNDApNDQpNDgpNDwpNEApNEQpNEgpNEwpNFApNFQpNFgpNFwpNGApNGQpNGgpNGwpNHApNHQpNHgpNHwpNIApNIQpNIgpNIwpNJApNJQpNJgpNJwpNKApNKQpNKgpNKwpNLApNLQpNLgpNLwpNMApNMQpNMgpNMwpNNApNNQpNNgpNNwpNOApNOQpNOgpNOwpNPApNPQpNPgpNPwpNQApNQQpNQgpNQwpNRApNRQpNRgpNRwpNSApNSQpNSgpNSwpNTApNTQpNTgpNTwpNUApNUQpNUgpNUwpNVApNVQpNVgpNVwpNWApNWQpNWgpNWwpNXApNXQpNXgplSwJdcn8HAAAoTXIBTXMBTXQBTXUBTYIBTYMBTYQBTYUBTYYBTYcBTYgBTYkBTZwCTZ0CTZ4CTZ8CTaACTaECTaICTaMCTaQCTaUCTaYCTacCTcsCTcwCTc0CTc4CTc8CTdACTdECTdICTdEDTdIDTdMDTdQDTdUDTdYDTdcDTdgDTTgETTkETToETTsETTwETT0ETT4ETT8ETUAETWgETWkETWoETWsETWwETW0ETW4ETW8ETXAETXEETXIETXMETXQETXUETZcETZgETZkETZoETZsETZwETZ0ETZ4ETZ8ETYEFTYIFTYMFTYQFTYUFTYYFTYcFTYgFTb4FTb8FTcAFTcEFTcIFTcMFTcQFTcUFTUgGTUkGTUoGTUsGTUwGTU0GTU4GTU8GTXoGTXsGTXwGTX0GTX4GTX8GTYAGTYEGTTEHTTIHTTMHTTQHTTUHTTYHTTcHTTgHTWAHTWEHTWIHTWMHTWQHTWUHTWYHTWcHTfYITfcITfgITfkITfoITfsITfwITf0ITf4ITf8ITQAJTQEJTQIJTQMJTQQJTQUJTQYJTQcJTQgJTQkJTQoJTQsJTQwJTQ0JTQ4JTQ8JTRAJTWQJTWUJTWYJTWcJTWgJTWkJTWoJTWsJZUsDXXKABwAAKE15Ak16Ak17Ak18Ak19Ak1+Ak1/Ak2AAk2gBE2hBE2iBE2jBE2kBE2lBE2mBE2nBE2RBU2SBU2TBU2UBU2VBU2WBU2CBk2DBk2EBk2FBk2GBk2HBk2IBk2JBk2KBk2LBk2TB02UB02VB02WB02XB02YB02ZB02aB03hB03iB03jB03kB03lB03mB03nB03ZCE3aCE3bCE3cCE3dCE3eCE3fCE3gCE3hCE3iCE3jCE3kCE3lCE3mCE3nCE3oCE3pCE1wCU1xCU1yCU1zCU10CU11CU12CWVLBl1ygQcAAChNVwRNWARNWQRNWgRNWwRNXARNXQRNXgRNXwRNpwVNqAVNqQVNqgVNqwVNrAVNrQVNrgVNrwVNsAVNsQVNsgVNswVNtAVNtQVNtgVNtwVNuAVNuQVNugVNuwVNvAVNvQVNPwZNQAZNQQZNQgZNQwZNRAZNRQZNRgZNRwZNgwdNhAdNhQdNhgdNhwdNiAdNiQdNigdNiwdNjAdNjQdNjgdNjwdNkAdNkQdNkgdNmwdNnAdNnQdNngdNnwdNoAdNoQdNogdNowdNpAdNpQdNpgdNpwdNqAdNqQdNqgdNqwdNrAdNrQdNrgdNrwdNsAdNsQdNsgdNswdNtAdNtQdNtgdNtwdNuAdNuQdNugdNuwdNvAdNvQdNvgdNvwdNwAdNwQdNwgdNwwdNxAdNxQdNxgdNxwdNyAdNyQdNygdNywdNzAdNzQdNzgdNzwdN0AdN0QdN0gdN0wdN1AdN1QdN1gdN1wdN2AdNyAhNyQhNyghNywhNzAhNzQhNzghNzwhN0AhNSwlNTAlNTQlNTglNTwlNUAlNUQlNUglNUwlNVAlNVQlNVglNVwlNWAlNWQlNWglNWwlNXAlNXQlNXglNXwlNYAlNYQlNYglNYwlldYdVBG5hbWVyggcAAE1dHVgBAAAAT31ygwcAAChYAwAAAENaMl1yhAcAAChLbkv2TbsFTYAHTVwITecJTTkLTUYMTR0PTa0QTRoUTRYXTW4XTS8ZTboZTR4bZVgDAAAAT0UyXXKFBwAAKEseSz1LoUvETfIBTY8DTZgDTaEDTUkETV8ETTMFTSoGTUcGTbcGTQgHTaoHTdQHTXAITWMJTX8JTQMKTV0KTb8KTcIMTQINTRINTTUNTT4NTQoOTecOTX4PTboPTScQTfkRTQkSTckSTVQTTfATTXwUTZkUTUMVTYYVTQ4WTTcWTVgWTWIXTXwYTToZTfAaTcccZVgDAAAAT0UxXXKGBwAAKEsdSzxLoEupS7pLw00IAU20AU3xAU31Ak1OA02OA02XA02gA00uBE1IBE1eBE2eBE0yBU1qBU3tBU0pBk0yBk1GBk22Bk0HB01LB02pB03TB00vCE1mCE1vCE3PCE1iCU1+CU0CCk1cCk2+Ck3uCk0XC01iC02YC01YDE3BDE0BDU0RDU0iDU00DU09DU1NDU3HDU3UDU0JDk1KDk2ZDk3VDk3mDk33Dk1KD01bD019D025D03gD00mEE1wEE3DEE3MEE3pEE34EU0IEk1LEk1UEk2jEk3IEk1TE01cE03vE00NFE1RFE1yFE17FE2YFE2hFE1CFU2FFU2mFU0NFk0dFk02Fk0/Fk1XFk2XFk0yF01hF03cF01AGE17GE05GU3IGU3vGk2WG00lHE3GHGVYAwAAAE9HMV1yhwcAAChLM01LAU2PAU2rAU2PAk3lAk0CA01FA03pA00OBE17BE2tBE0eBU0lBU3TBU1eBk1zB02gB03KB03mB031B00LCU0uCU11CU2uCk3NCk3aCk28C03eDE2CDU2kDU3pDU34DU2xDk0QD00lD00yD03XD034D009EE06EU1REU2nEU3BEU3QEU1rEk2LEk2uEk3rEk1+E02PFE3PFE36FE0JFU2TFU3TFU3NFk20F00YGE0qGE1MGE1ZGE2KGE3CGE3TGU3pGU0OGk13Gk2MGk0EG01FG01nG03pG00cHE0sHE2MHGVYAgAAAE5FXXKIBwAAKE0hA02/A02EBE22BE35BE1fBU2eBU0eBk0TCE3ACE3gCE03CU2aCU3ICU3xCU0ADE0eDE0pDE1ZDk1xDk0vEE1aEE3+EE1DEU11EU3lEU3iEk3kE024FE3+FU0nF035F00IGE2jGE36GE1+GWVYAgAAAEM0XXKJBwAAKE3nHE31HE0DHU0NHU0bHU0pHU0zHU09HWVYAwAAAENEMV1yigcAAChLFEtOS2lL1EvcS+lL8U0WAU1EAU1aAU2lAU3YAU3lAU0BAk0QAk0hAk1IAk1ZAk1gAk2XAk0ZA01WA01eA01mA02AA023A03fA00XBE0fBE02BE1nBE3QBE3iBE0IBU0TBU07BU1DBU1XBU2QBU22BU3bBU32BU0FBk0VBk06Bk1nBk11Bk2/Bk3lBk0PB00aB00lB01TB01bB017B03vB039B00eCE04CE1ACE1XCE2YCE24CE3YCE0FCU0XCU0fCU0nCU1SCU2HCU2OCU3iCU0KCk0SCk0nCk1UCk2FCk3GCk0PC00fC000C01rC018C02DC02qC021C03nC005DE1BDE1sDE1+DE2HDE2PDE2nDE25DE3mDE3zDE1VDU1dDU1sDU17DU22DU2+DU3iDU3xDU0ADk2RDk25Dk3dDk3uDk0YD01BD02FD02aD02qD03BD03QD00AEE0OEE1FEE2bEE2oEE22EE0IEU0QEU0ZEU0gEU1eEU1/EU23EU3JEU3ZEU3vEU0YEk0sEk04Ek1cEk2AEk2TEk2/Ek3REk0YE00kE00rE01kE02lE02tE03FE03QE00VFE1IFE3XFE3pFE0CFU0RFU01FU1tFU2yFU3qFU0lFk0tFk3VFk3uFk3+Fk0RF01YF01pF02IF02QF02fF02mF03KF03tF00gGE1mGE2DGE2aGE3WGE3iGE0MGU0qGU1bGU2MGU2XGU2qGU21GU3bGU03Gk1JGk2eGk2wGk3QGk3cGk0ZG00+G01vG02NG02uG022G03IG00RHE00HE1BHGVYAwAAAENEMl1yiwcAAChLFUtFS09LakvqS/JNFwFNRQFNWwFN5gFNGAJNIgJNSQJNYQJNmAJNCwNNVwNNXwNNZwNNgQNN4ANNNwRN2ARNCQVNFAVNeAVNtwVN3AVNFgZNOwZNdgZNiQZN1gZN5gZNEAdNGwdNJgdNVAdNXAdNfAdN/gdNWAhNmQhNGAlNIAlNKAlNjwlN4wlNCwpNEwpNKApNhgpNxwpNIAtNKwtNNQtNhAtNqwtNtgtN6AtNOgxNQgxNbQxNfwxNqAxN5wxNVg1NXg1NbQ1NfA1NrQ1Ntw1Nvw1N4w1N8g1NAQ5Nug5N3g5N7w5NGQ9NQg9Nhg9Nwg9N0Q9NARBNDxBNRhBNnBBNqRBNtxBNCRFNERFNIRFNgBFNuBFNyhFN8BFNGRJNLRJNORJNXRJNgRJNlBJNwBJNGRNNLBNNZRNNphNNrhNNxhNN0RNNFhRNSRRN2BRN6hRNAxVNEhVNNhVNVBVNbhVNnBVNsxVN6xVNJhZNLhZN1hZN7xZN/xZNEhdNSxdNWRdNahdNpxdNyxdN7hdNIRhNZxhNhBhNmxhN1xhN4xhNDRlNKxlNXBlNjRlNmBlNqxlNthlN3BlNOBpNShpNnxpNsRpN0RpN3RpNGhtNPxtNXxtNcBtNjhtNrxtNtxtNyRtNEhxNNRxNZhxlWAIAAABPN11yjAcAAChN8RxN/hxNFh1NJR1lWAIAAABPNl1yjQcAAChN8BxN/RxNFR1NJB1lWAIAAABPNV1yjgcAAChN7xxNCR1NIx1NLx1NOR1NQx1lWAIAAABPNF1yjwcAAChN7hxN/BxNCB1NFB1NIh1NLh1NOB1NQh1NSB1NTR1NUh1NVx1NXB1lWAIAAABPM11ykAcAAChN7RxN+xxNBx1NEx1NIR1NLR1NNx1NQR1NRx1NTB1NUR1NVh1NWx1lWAIAAABPMl1ykQcAAChNBh1NLB1NNh1NQB1NRh1NSx1NUB1NVR1NWh1lWAIAAABPMV1ykgcAAChNKx1NNR1NPx1NRR1NSh1NTx1NVB1NWR1lWAMAAABDRzJdcpMHAAAoSwZLDUstSzRLmEvTS9tNNAFNTAFNaAFNkAFNnQFNpAFNrAFN1wFNAAJNDwJNWAJNkAJN2QJN5gJN7QJNAwNNGANNMgNNOQNNRgNNqANNrwNNtgNN6gNNDwRNFgRNHgRNJgRNVgRNZgRNfARNrgRNzwRN4QRNHwVNJgVNOgVNQgVNVgVNjwVN1AVN9QVN/QVNBAZNXwZNZgZNbgZNvgZNxgZNdAdNoQdNywdN5wdN7gdN9gdNHQhNNwhNPwhNdwhNtwhN1whNBAlNDAlNLwlNUQlNdglNhglNPApNQwpNUwpNdwpNfgpNrwpNtgpNzgpN2wpNDgtNagtNewtNvQtNhgxNjgxNuAxN3wxN8gxNCQ1NRQ1NZQ1Ngw1NpQ1N6g1N+Q1NQg5NkA5Nsg5Nxw5NEQ9NJg9NMw9NOg9NdQ9NmQ9NqQ9NsQ9NyQ9N2A9N+Q9NPhBNfhBNGBFNOxFNUhFNXRFNqBFNwhFN0RFN2BFNJRJNbBJNjBJNrxJN0BJN7BJN8xJNERNNIxNNfxNNkRNNmBNNBRRNLBRNiRRNkBRN0BRN+xRNChVNZhVNjRVNlBVNzRVN1BVNXxZNjxZNnxZNzhZNHxdNhxdNjxdNnhdNtRdNEhhNGRhNKxhNTRhNWhhNixhNwxhNzxhN1BlN4xlN6hlN8RlNDxpNMBpNeBpNjRpNuBpN/hpNBRtNDBtNRhtNVxtNaBtNhhtN3BtN4xtN6htN8RtNHRxNLRxNQBxNVhxNjRxNnRxNvhxlWAMAAABOSDFdcpQHAAAoTSMDTcEDTYYETbgETfsETWEFTaAFTSAGTRUITcIITeIITTkJTZwJTcoJTfMJTQIMTSAMTSsMTVsOTXMOTTEQTVwQTQARTUURTXcRTecRTeQSTeYTTboUTQAWTSkXTfsXTQoYTaUYTfwYTYAZZVgCAAAATlpdcpUHAAAoS3lNIAFNPQFN0AFNagJNiQJNsAJNygJNCARNQARNwgRNrwVN5QVNDgZNWAZNJwhNhAhNIApNNQpNTApNZwpNcApNkwpNnApN+ApNAQtNRAtNdAtNxgtN4AtNmAxNsQxNLA1NgQ5Nqw5NZQ9Nbg9Nkg9N1hBNuBJN2hJNbhNN/hNNJRRNIRVNTBVNXxVN3RVNaBZNcRZNtBZN5hdNGBpNaxpNwRpNcRxNlhxNrhxNtxxN1xxlWAMAAABDSDJdcpYHAAAoS3BL+E29BU2CB01eCE3pCU07C01IDE0fD02vEE0cFE0YF01wF00xGU28GU0gG2VYAgAAAEM4XXKXBwAAKE3rHE35HE0RHU0fHWVYAwAAAE9EMV1ymAcAAChLJUtZS4BLiEvLS/9NiAFNdwJNfwJNogJN0QJNbgNNzwNN1wNN8QNN+QNNbgRNlQRNpgRNTgVNhwVNxAVNzAVNTgZNgAZNpgZN8AZNNwdNZgdNiQdNkQdNmQdNuwdNwwdN3wdNRwhN/AhNQQlNWQlNaglNtwlN0glN2glNpwpNSwtNWQtNjwtN7wtN9wtNDwxNTwxNZAxNnwxNyQxN1wxNGQ1Njw1NnQ1NiA5N/w5NUg9NoQ9NbBFNrxFNEBJNShNNtRNNvRNNMxRNOxRNYxRNqRRNwhRNLRVN9RVNCRdNwhdNNxhNkhhNsxhNuxhNBBlNIhlNQRlNTRlNZxlNohlNyBpNJxtNThxNXRxNhRxNpBxlWAMAAABORDFdcpkHAAAoS0RNFwJNCgNN1wRNdwVNiAZN1QZNKgtNrA1NUxVNmxVNShdNXhtNZRxlWAIAAABDMl1ymgcAAChN5RxN8xxNAR1NCx1NGR1NJx1NMR1NOx1lWAIAAABDMV1ymwcAAChN5BxN8hxNAB1NCh1NGB1NJh1NMB1NOh1lWAMAAABORDJdcpwHAAAoSyZLWkuBTXgCTaMCTdICTW8DTdgDTfIDTfoDTW8ETZYETacETYgFTcUFTU8GTYEGTfEGTTgHTWcHTYoHTZIHTZoHTbwHTcQHTeAHTUgITf0ITVoJTWsJTdsJTUwLTVoLTZALTfALTWUMTaAMTZANTYkOTVMPTbYTTb4TTTwUTWQUTfYVTQoXTcMXTZMYTSgbTU8cTV4cTYYcZVgCAAAAQzddcp0HAAAoTeocTfgcTRAdTR4dZVgDAAAAT0QyXXKeBwAAKEuJS8xNAAFNiQFNgAJN0ANNTwVNzQVNpwZNQglNuAlN0wlNqApN+AtNEAxNUAxNygxN2AxNGg1Nng1NAA9Nog9NbRFNsBFNERJNSxNNNBRNqhRNwxRNLhVNOBhNtBhNvBhNBRlNIxlNQhlNThlNaBlNoxlNyRpNpRxlWAIAAABDNV1ynwcAAChN6BxN9hxNBB1NDh1NHB1NKh1NNB1NPh1lWAIAAABDM11yoAcAAChN5hxN9BxNAh1NDB1NGh1NKB1NMh1NPB1lWAEAAABDXXKhBwAAKEsCSwlLEEsYSyFLKUswSzdLQEtKS1VLXUtlS3NLfEuES4xLlEubS6RLrUu1S75Lx0vPS9dL30vlS+1L+00DAU0MAU0SAU0aAU0jAU0qAU0wAU03AU1AAU1IAU1PAU1WAU1eAU1kAU1rAU1vAU10AU14AU1+AU2EAU2MAU2TAU2ZAU2gAU2oAU2vAU24AU29AU3DAU3KAU3TAU3bAU3hAU3sAU31AU38AU0EAk0LAk0TAk0dAk0pAk0vAk00Ak07Ak1AAk1EAk1PAk1UAk1cAk1kAk1tAk1zAk17Ak2DAk2MAk2TAk2eAk2mAk2qAk2zAk23Ak2+Ak3EAk3NAk3VAk3cAk3iAk3pAk3wAk35Ak3/Ak0GA00QA00UA00cA00nA00uA001A008A01CA01JA01SA01aA01iA01qA01yA012A018A02EA02JA02SA02bA02kA02rA02yA026A03FA03LA03TA03bA03mA03tA031A039A00CBE0LBE0SBE0aBE0iBE0pBE0yBE06BE1DBE1MBE1SBE1ZBE1iBE1qBE1yBE14BE1/BE2KBE2RBE2ZBE2iBE2qBE2xBE28BE3FBE3LBE3TBE3dBE3lBE3pBE3wBE30BE3/BE0EBU0PBU0bBU0iBU0pBU0tBU02BU0+BU1GBU1KBU1SBU1aBU1lBU1uBU1zBU19BU2DBU2LBU2TBU2ZBU2kBU2pBU2yBU3ABU3IBU3QBU3XBU3fBU3oBU3xBU35BU0ABk0IBk0RBk0ZBk0kBk0tBk02Bk1BBk1KBk1SBk1bBk1iBk1qBk1xBk18Bk2EBk2OBk2UBk2aBk2eBk2iBk2qBk2xBk26Bk3CBk3JBk3RBk3bBk3hBk3sBk30Bk36Bk3+Bk0CB00LB00WB00hB00tB00zB007B01BB01GB01PB01XB01iB01qB01wB013B02FB02NB02VB02dB02kB02tB02xB023B02/B03HB03OB03XB03bB03jB03qB03yB035B00BCE0ICE0OCE0ZCE0hCE0qCE0zCE07CE1DCE1LCE1TCE1hCE1qCE1zCE16CE1+CE2HCE2MCE2UCE2gCE2lCE2sCE2zCE27CE3GCE3KCE3TCE3bCE3mCE3sCE3yCE34CE0ACU0ICU0PCU0TCU0bCU0jCU0rCU0yCU09CU1FCU1JCU1NCU1VCU1dCU1mCU1uCU1yCU15CU2CCU2KCU2VCU2gCU2nCU2rCU2vCU2zCU27CU3DCU3OCU3WCU3eCU3sCU33CU39CU0GCk0OCk0aCk0jCk0vCk04Ck0/Ck1GCk1PCk1XCk1hCk1qCk1zCk16Ck2BCk2JCk2NCk2WCk2fCk2jCk2rCk2yCk25Ck3CCk3KCk3RCk3XCk3eCk3jCk3pCk3yCk37Ck0EC00KC00SC00bC00mC00wC00+C01HC01PC01VC01dC01mC01uC013C01/C02HC02LC02TC02cC02gC02mC02xC025C03AC03JC03NC03UC03aC03jC03rC03zC037C00GDE0LDE0TDE0ZDE0kDE0vDE01DE09DE1LDE1TDE1cDE1gDE1oDE1zDE16DE2CDE2KDE2SDE2bDE2jDE2rDE20DE28DE3FDE3NDE3TDE3bDE3iDE3uDE32DE38DE0FDU0MDU0VDU0dDU0mDU0vDU04DU1BDU1IDU1RDU1ZDU1hDU1oDU1zDU13DU1/DU2GDU2LDU2TDU2ZDU2hDU2oDU2yDU26DU3CDU3LDU3PDU3YDU3eDU3mDU3tDU31DU38DU0EDk0NDk0TDk0aDk0hDk0lDk0rDk0xDk04Dk0+Dk1FDk1ODk1UDk1fDk1lDk1sDk13Dk17Dk2EDk2MDk2UDk2dDk2hDk2lDk2uDk21Dk29Dk3DDk3KDk3QDk3ZDk3hDk3qDk3yDk37Dk0DD00JD00ND00UD00iD00pD00vD002D009D01FD01OD01WD01fD01oD01xD014D02BD02MD02VD02dD02lD02tD020D029D03FD03MD03UD03bD03kD03qD03xD031D038D00EEE0KEE0SEE0YEE0dEE0hEE0qEE01EE06EE1BEE1JEE1PEE1VEE1gEE1lEE1rEE10EE16EE2BEE2HEE2NEE2REE2XEE2fEE2kEE2yEE2+EE3HEE3QEE3ZEE3gEE3kEE3tEE3yEE35EE0EEU0MEU0UEU0cEU0oEU0sEU0xEU03EU0+EU1JEU1OEU1VEU1ZEU1hEU1oEU1wEU17EU2GEU2MEU2QEU2WEU2aEU2gEU2kEU2rEU2zEU2+EU3FEU3NEU3UEU3cEU3gEU3rEU3zEU38EU0DEk0MEk0UEk0cEk0hEk0oEk00Ek1AEk1GEk1PEk1YEk1kEk1oEk1vEk11Ek18Ek2IEk2PEk2aEk2eEk2nEk2rEk2yEk27Ek3DEk3MEk3UEk3dEk3oEk3vEk32Ek37Ek0AE00HE00NE00UE00fE00nE00yE005E01AE01GE01OE01XE01gE01oE01xE013E017E02CE02HE02NE02UE02bE02hE02pE02xE025E03BE03ME03YE03fE03qE03zE034E00BFE0IFE0RFE0fFE0oFE0vFE03FE0/FE1EFE1MFE1VFE1bFE1fFE1nFE1tFE12FE1/FE2FFE2MFE2TFE2cFE2lFE2tFE2zFE2+FE3GFE3MFE3TFE3fFE3lFE3tFE3xFE33FE3+FE0GFU0NFU0VFU0bFU0kFU0pFU0xFU09FU1GFU1PFU1ZFU1iFU1pFU11FU16FU2AFU2JFU2QFU2XFU2hFU2qFU2uFU22FU28FU3CFU3JFU3QFU3XFU3gFU3mFU3xFU35FU0EFk0IFk0RFk0YFk0hFk0pFk0xFk06Fk1DFk1JFk1NFk1SFk1bFk1iFk1rFk10Fk17Fk1/Fk2FFk2LFk2SFk2bFk2iFk2oFk2uFk23Fk28Fk3CFk3GFk3KFk3RFk3cFk3iFk3qFk32Fk36Fk0FF00NF00bF00iF00tF002F007F01CF01GF01QF01UF01cF01lF01zF017F01/F02DF02LF02TF02aF02iF02tF02xF024F02+F03GF03SF03XF03gF03pF030F03/F00DGE0OGE0VGE0cGE0nGE0uGE0zGE07GE1EGE1JGE1QGE1WGE1dGE1iGE1uGE12GE1/GE2HGE2OGE2WGE2eGE2pGE2vGE23GE2/GE3GGE3LGE3SGE3eGE3qGE3wGE31GE0AGU0IGU0TGU0XGU0eGU0mGU00GU09GU1FGU1JGU1RGU1XGU1jGU1rGU1vGU11GU15GU2EGU2IGU2TGU2eGU2mGU2xGU2/GU3DGU3MGU3QGU3XGU3fGU3mGU3tGU30GU36GU0AGk0FGk0LGk0SGk0bGk0fGk0mGk0sGk0zGk0+Gk1FGk1NGk1SGk1ZGk1fGk1lGk1uGk10Gk17Gk2BGk2FGk2JGk2QGk2VGk2aGk2iGk2mGk2sGk20Gk27Gk3EGk3MGk3YGk3jGk3qGk3zGk36Gk0BG00IG00PG00VG00jG00rG00xG001G006G01CG01JG01PG01TG01aG01kG01rG012G019G02CG02JG02RG02aG02gG02mG02qG02yG02+G03EG03MG03SG03YG03fG03mG03tG030G037G00BHE0HHE0NHE0VHE0ZHE0gHE0pHE0wHE08HE1EHE1KHE1SHE1ZHE1hHE1rHE10HE17HE2BHE2JHE2QHE2ZHE2gHE2oHE2xHE26HE3BHE3KHE3RHE3aHE3gHGVYAwAAAE9YVF1yogcAAChNXgpNFRZlWAIAAABDQl1yowcAAChLBEsLSxJLGksjSytLMks5S0JLTEtXS19LZ0t1S35LhkuOS5ZLnUumS69Lt0vAS8lL0UvZS+FL50vvS/1NBQFNDgFNFAFNHAFNJQFNLAFNMgFNOQFNQgFNSgFNUQFNWAFNYAFNZgFNcQFNegFNgAFNhgFNjgFNlQFNmwFNogFNqgFNsQFNugFNvwFNxQFNzAFN1QFN3QFN4wFN7gFN9wFN/gFNBgJNDQJNFQJNHwJNKwJNMQJNNgJNPQJNRgJNUQJNVgJNXgJNZgJNbwJNdQJNfQJNhQJNjgJNlQJNoAJNrAJNuQJNwAJNxgJNzwJN1wJN3gJN5AJN6wJN8gJN+wJNAQNNCANNFgNNHgNNKQNNMANNNwNNPgNNRANNSwNNVANNXANNZANNbANNeANNfgNNhgNNiwNNlANNnQNNpgNNrQNNtANNvANNxwNNzQNN1QNN3QNN6ANN7wNN9wNN/wNNBARNDQRNFARNHARNJARNKwRNNARNPARNRQRNTgRNVARNWwRNZARNbARNdARNegRNgQRNjARNkwRNmwRNpARNrARNswRNvgRNxwRNzQRN1QRN3wRN6wRN9gRNAQVNBgVNEQVNHQVNJAVNLwVNOAVNQAVNTAVNVAVNXAVNZwVNcAVNdQVNfwVNhQVNjQVNlQVNmwVNpgVNqwVNtAVNwgVNygVN0gVN2QVN4QVN6gVN8wVN+wVNAgZNCgZNEwZNGwZNJgZNLwZNOAZNQwZNTAZNVAZNXQZNZAZNbAZNcwZNfgZNhgZNkAZNlgZNpAZNrAZNswZNvAZNxAZNywZN0wZN3QZN4wZN7gZN9gZNBAdNDQdNGAdNIwdNLwdNNQdNPQdNQwdNSAdNUQdNWQdNZAdNbAdNcgdNeQdNhwdNjwdNlwdNnwdNpgdNswdNuQdNwQdNyQdN0AdN3QdN5QdN7AdN9AdN+wdNAwhNCghNEAhNGwhNIwhNLAhNNQhNPQhNRQhNTQhNVQhNYwhNbAhNdQhNgAhNiQhNjghNlghNoghNpwhNrghNtQhNvQhNzAhN1QhN3QhN6AhN7ghN9AhN+ghNAglNCglNFQlNHQlNJQlNLQlNNAlNPwlNTwlNVwlNXwlNaAlNdAlNewlNhAlNjAlNlwlNoglNtQlNvQlNxQlN0AlN2AlN4AlN7glN+QlN/wlNCApNEApNHApNJQpNMQpNOgpNQQpNSApNUQpNWQpNYwpNbApNdQpNfApNgwpNjwpNmApNpQpNrQpNtApNuwpNxApNzApN0wpN2QpN4ApN5QpN6wpN9ApN/QpNBgtNDAtNFAtNHQtNKAtNMgtNQAtNSQtNUQtNVwtNXwtNaAtNcAtNeQtNgQtNjQtNlQtNogtNqAtNswtNuwtNwgtNzwtN1gtN3AtN5QtN7QtN9QtN/QtNCAxNDQxNFQxNGwxNJgxNMQxNNwxNPwxNTQxNVQxNYgxNagxNdQxNfAxNhAxNjAxNlAxNnQxNpQxNrQxNtgxNvgxNxwxNzwxN1QxN3QxN5AxN8AxN+AxN/gxNBw1NDg1NFw1NHw1NKA1NMQ1NOg1NQw1NSg1NUw1NWw1NYw1Nag1NeQ1NgQ1NiA1NjQ1NlQ1Nmw1Now1Nqg1NtA1NvA1NxA1N0Q1N2g1N4A1N6A1N7w1N9w1N/g1NBg5NDw5NFQ5NHA5NJw5NLQ5NMw5NOg5NQA5NRw5NUA5NVg5NYQ5NZw5Nbg5NfQ5Nhg5Njg5Nlg5Npw5NsA5Ntw5Nvw5NxQ5NzA5N0g5N2w5N4w5N7A5N9A5N/Q5NBQ9NDw9NFg9NJA9NKw9NMQ9NOA9NPw9NRw9NUA9NWA9NYQ9Nag9Ncw9Neg9Ngw9Njg9Nlw9Nnw9Npw9Nrw9Ntg9Nvw9Nxw9Nzg9N1g9N3Q9N5g9N7A9N9w9N/g9NBhBNDBBNFBBNGhBNIxBNLBBNNxBNPBBNQxBNSxBNURBNVxBNYhBNZxBNbRBNdhBNfBBNgxBNiRBNkxBNmRBNoRBNphBNtBBNwBBNyRBN0hBN2xBN5hBN7xBN9BBN+xBNBhFNDhFNFhFNHhFNLhFNMxFNORFNQBFNSxFNUBFNWxFNYxFNahFNchFNfRFNiBFNkhFNnBFNphFNrRFNtRFNwBFNxxFNzxFN1hFN4hFN7RFN9RFN/hFNBRJNDhJNFhJNHhJNIxJNKhJNNhJNQhJNSBJNURJNWhJNahJNcRJNdxJNfhJNihJNkRJNoBJNrRJNtBJNvRJNxRJNzhJN1hJN3xJN6hJN8RJN+BJN/RJNAhNNCRNNDxNNFhNNIRNNKRNNNBNNOxNNQhNNSBNNUBNNWRNNYhNNahNNcxNNfRNNhBNNiRNNjxNNlhNNnRNNoxNNqxNNsxNNuxNNwxNNzhNN2hNN4RNN7BNN9RNN+hNNAxRNChRNExRNIRRNKhRNMRRNORRNQRRNRhRNThRNVxRNYRRNaRRNbxRNeBRNgRRNhxRNjhRNlRRNnhRNpxRNrxRNtRRNwBRNyBRNzhRN1RRN4RRN5xRN8xRN+RRNABVNCBVNDxVNFxVNHRVNJhVNKxVNMxVNPxVNSBVNURVNWxVNZBVNaxVNdxVNfBVNghVNixVNkhVNmRVNoxVNsBVNuBVNvhVNxBVNyxVN0hVN2RVN4hVN6BVN8xVN+xVNChZNExZNGhZNIxZNKxZNMxZNPBZNRRZNTxZNVBZNXRZNZBZNbRZNdhZNgRZNhxZNjRZNlBZNnRZNpBZNqhZNsBZNuRZNvhZNzBZN0xZN3hZN5BZN7BZN/BZNBxdNDxdNHRdNJBdNLxdNOBdNPRdNSBdNVhdNXhdNZxdNdRdNhRdNjRdNlRdNnBdNpBdNsxdNuhdNwBdNyBdN1BdN2RdN4hdN6xdN9hdNBRhNEBhNFxhNHhhNKRhNMBhNNRhNPRhNRhhNSxhNUhhNWBhNXxhNZBhNcBhNeBhNgRhNiRhNkBhNmBhNoBhNqxhNsRhNuRhNwRhNyBhNzRhN1BhN4BhN7BhN8hhN9xhNAhlNChlNGRlNIBlNKBlNNhlNPxlNSxlNUxlNWRlNZRlNcRlNexlNihlNlRlNoBlNqBlNsxlNxRlN0hlN2RlN4RlN6BlN7xlN9hlN/BlNAhpNBxpNDRpNFBpNIRpNKBpNLhpNNRpNQBpNRxpNTxpNVBpNWxpNYRpNZxpNcBpNdhpNfRpNixpNkhpNlxpNnBpNqBpNrhpNthpNvRpNxhpNzhpN2hpN5RpN7BpN9RpN/BpNAxtNChtNERtNFxtNJRtNLRtNNxtNPBtNRBtNSxtNVRtNXBtNZhtNbRtNeBtNfxtNhBtNixtNkxtNnBtNohtNrBtNtBtNwBtNxhtNzhtN1BtN2htN4RtN6BtN7xtN9htN/RtNAxxNCRxNDxxNGxxNIhxNKxxNMhxNPhxNRhxNTBxNVBxNWxxNYxxNbRxNdhxNfRxNgxxNixxNkhxNmxxNohxNqhxNsxxNvBxNwxxNzBxN0xxN3BxN4hxlWAIAAABDQV1ypAcAAChLAUsISw9LF0sgSyhLL0s2Sz9LSUtUS1xLZEtyS3tLg0uLS5NLmkujS6xLtEu9S8ZLzkvWS95L5EvsS/pNAgFNCwFNEQFNGQFNIgFNKQFNLwFNNgFNPwFNRwFNTgFNVQFNXQFNYwFNagFNbgFNcwFNdwFNfQFNgwFNiwFNkgFNmAFNnwFNpwFNrgFNtwFNvAFNwgFNyQFN0gFN2gFN4AFN6wFN9AFN+wFNAwJNCgJNEgJNHAJNKAJNLgJNMwJNOgJNPwJNQwJNTgJNUwJNWwJNYwJNbAJNcgJNegJNggJNiwJNkgJNnQJNpQJNqQJNsgJNtgJNvQJNwwJNzAJN1AJN2wJN4QJN6AJN7wJN+AJN/gJNBQNNDwNNEwNNGwNNJgNNLQNNNANNOwNNQQNNSANNUQNNWQNNYQNNaQNNcQNNdQNNewNNgwNNiANNkQNNmgNNowNNqgNNsQNNuQNNxANNygNN0gNN2gNN5QNN7ANN9ANN/ANNAQRNCgRNEQRNGQRNIQRNKARNMQRNOQRNQgRNSwRNUQRNWARNYQRNaQRNcQRNdwRNfgRNiQRNkARNmARNoQRNqQRNsARNuwRNxARNygRN0gRN3ARN5ARN6ARN7wRN8wRN/gRNAwVNDgVNGgVNIQVNKAVNLAVNNQVNPQVNRQVNSQVNUQVNWQVNZAVNbQVNcgVNfAVNggVNigVNkgVNmAVNowVNqAVNsQVNvwVNxwVNzwVN1gVN3gVN5wVN8AVN+AVN/wVNBwZNEAZNGAZNIwZNLAZNNQZNQAZNSQZNUQZNWgZNYQZNaQZNcAZNewZNgwZNjQZNkwZNmQZNnQZNoQZNqQZNsAZNuQZNwQZNyAZN0AZN2gZN4AZN6wZN8wZN+QZN/QZNAQdNCgdNFQdNIAdNLAdNMgdNOgdNQAdNRQdNTgdNVgdNYQdNaQdNbwdNdgdNhAdNjAdNlAdNnAdNowdNrAdNsAdNtgdNvgdNxgdNzQdN1gdN2gdN4gdN6QdN8QdN+AdNAAhNBwhNDQhNGAhNIAhNKQhNMghNOghNQghNSghNUghNYAhNaQhNcghNeQhNfQhNhghNiwhNkwhNnwhNpAhNqwhNsghNughNxQhNyQhN0ghN2ghN5QhN6whN8QhN9whN/whNBwlNDglNEglNGglNIglNKglNMQlNPAlNRAlNSAlNTAlNVAlNXAlNZQlNbQlNcQlNeAlNgQlNiQlNlAlNnwlNpglNqglNrglNsglNuglNwglNzQlN1QlN3QlN6wlN9glN/AlNBQpNDQpNGQpNIgpNLgpNNwpNPgpNRQpNTgpNVgpNYApNaQpNcgpNeQpNgApNiApNjApNlQpNngpNogpNqgpNsQpNuApNwQpNyQpN0ApN1gpN3QpN4gpN6ApN8QpN+gpNAwtNCQtNEQtNGgtNJQtNLwtNPQtNRgtNTgtNVAtNXAtNZQtNbQtNdgtNfgtNhgtNigtNkgtNmwtNnwtNpQtNsAtNuAtNvwtNyAtNzAtN0wtN2QtN4gtN6gtN8gtN+gtNBQxNCgxNEgxNGAxNIwxNLgxNNAxNPAxNSgxNUgxNWwxNXwxNZwxNcgxNeQxNgQxNiQxNkQxNmgxNogxNqgxNswxNuwxNxAxNzAxN0gxN2gxN4QxN7QxN9QxN+wxNBA1NCw1NFA1NHA1NJQ1NLg1NNw1NQA1NRw1NUA1NWA1NYA1NZw1Ncg1Ndg1Nfg1NhQ1Nig1Nkg1NmA1NoA1Npw1NsQ1NuQ1NwQ1Nyg1Nzg1N1w1N3Q1N5Q1N7A1N9A1N+w1NAw5NDA5NEg5NGQ5NIA5NJA5NKg5NMA5NNw5NPQ5NRA5NTQ5NUw5NXg5NZA5Naw5Ndg5Neg5Ngw5Niw5Nkw5NnA5NoA5NpA5NrQ5NtA5NvA5Nwg5NyQ5Nzw5N2A5N4A5N6Q5N8Q5N+g5NAg9NCA9NDA9NEw9NIQ9NKA9NLg9NNQ9NPA9NRA9NTQ9NVQ9NXg9NZw9NcA9Ndw9NgA9Niw9NlA9NnA9NpA9NrA9Nsw9NvA9NxA9Nyw9N0w9N2g9N4w9N6Q9N8A9N9A9N+w9NAxBNCRBNERBNFxBNHBBNIBBNKRBNNBBNORBNQBBNSBBNThBNVBBNXxBNZBBNahBNcxBNeRBNgBBNhhBNjBBNkBBNlhBNnhBNoxBNsRBNvRBNxhBNzxBN2BBN3xBN4xBN7BBN8RBN+BBNAxFNCxFNExFNGxFNJxFNKxFNMBFNNhFNPRFNSBFNTRFNVBFNWBFNYBFNZxFNbxFNehFNhRFNixFNjxFNlRFNmRFNnxFNoxFNqhFNshFNvRFNxBFNzBFN0xFN2xFN3xFN6hFN8hFN+xFNAhJNCxJNExJNGxJNIBJNJxJNMxJNPxJNRRJNThJNVxJNYxJNZxJNbhJNdBJNexJNhxJNjhJNmRJNnRJNphJNqhJNsRJNuhJNwhJNyxJN0xJN3BJN5xJN7hJN9RJN+hJN/xJNBhNNDBNNExNNHhNNJhNNMRNNOBNNPxNNRRNNTRNNVhNNXxNNZxNNcBNNdhNNehNNgRNNhhNNjBNNkxNNmhNNoBNNqBNNsBNNuBNNwBNNyxNN1xNN3hNN6RNN8hNN9xNNABRNBxRNEBRNHhRNJxRNLhRNNhRNPhRNQxRNSxRNVBRNWhRNXhRNZhRNbBRNdRRNfhRNhBRNixRNkhRNmxRNpBRNrBRNshRNvRRNxRRNyxRN0hRN3hRN5BRN7BRN8BRN9hRN/RRNBRVNDBVNFBVNGhVNIxVNKBVNMBVNPBVNRRVNThVNWBVNYRVNaBVNdBVNeRVNfxVNiBVNjxVNlhVNoBVNqRVNrRVNtRVNuxVNwRVNyBVNzxVN1hVN3xVN5RVN8BVN+BVNAxZNBxZNEBZNFxZNIBZNKBZNMBZNORZNQhZNSBZNTBZNURZNWhZNYRZNahZNcxZNehZNfhZNhBZNihZNkRZNmhZNoRZNpxZNrRZNthZNuxZNwRZNxRZNyRZN0BZN2xZN4RZN6RZN9RZN+RZNBBdNDBdNGhdNIRdNLBdNNRdNOhdNQRdNRRdNTxdNUxdNWxdNZBdNchdNehdNfhdNghdNihdNkhdNmRdNoRdNrBdNsBdNtxdNvRdNxRdN0RdN1hdN3xdN6BdN8xdN/hdNAhhNDRhNFBhNGxhNJhhNLRhNMhhNOhhNQxhNSBhNTxhNVRhNXBhNYRhNbRhNdRhNfhhNhhhNjRhNlRhNnRhNqBhNrhhNthhNvhhNxRhNyhhN0RhN3RhN6RhN7xhN9BhN/xhNBxlNEhlNFhlNHRlNJRlNMxlNPBlNRBlNSBlNUBlNVhlNYhlNahlNbhlNdBlNeBlNgxlNhxlNkhlNnRlNpRlNsBlNvhlNwhlNyxlNzxlN1hlN3hlN5RlN7BlN8xlN+RlN/xlNBBpNChpNERpNGhpNHhpNJRpNKxpNMhpNPRpNRBpNTBpNURpNWBpNXhpNZBpNbRpNcxpNehpNgBpNhBpNiBpNjxpNlBpNmRpNoRpNpRpNqxpNsxpNuhpNwxpNyxpN1xpN4hpN6RpN8hpN+RpNABtNBxtNDhtNFBtNIhtNKhtNMBtNNBtNORtNQRtNSBtNThtNUhtNWRtNYxtNahtNdRtNfBtNgRtNiBtNkBtNmRtNnxtNpRtNqRtNsRtNvRtNwxtNyxtN0RtN1xtN3htN5RtN7BtN8xtN+htNABxNBhxNDBxNFBxNGBxNHxxNKBxNLxxNOxxNQxxNSRxNURxNWBxNYBxNahxNcxxNehxNgBxNiBxNjxxNmBxNnxxNpxxNsBxNuRxNwBxNyRxN0BxN2RxN3xxlWAIAAABDR11ypQcAAChLE0sbSyRLOktDS01LWEtgS2hLdkt/S4dLj0ueS6dLsEu4S8FLykvoS/BL/k0GAU0VAU0dAU0mAU06AU1DAU1SAU1ZAU2HAU2yAU3GAU3NAU3kAU3vAU34AU0HAk0WAk0gAk03Ak1HAk1fAk1nAk12Ak1+Ak2GAk2WAk2hAk2tAk26Ak3HAk3QAk3zAk0JA00fA00qA01MA01VA01dA01lA01tA01/A02MA02VA02eA029A03OA03WA03eA03wA034A00FBE0sBE01BE09BE1GBE1cBE1tBE2CBE2NBE2UBE2cBE2lBE20BE2/BE3WBE3sBE33BE0HBU0SBU0wBU1NBU1dBU1oBU12BU2GBU2cBU2sBU21BU3DBU3LBU3aBU3iBU3rBU0LBk0UBk0cBk0nBk0wBk05Bk1EBk1NBk1VBk10Bk1/Bk2HBk2lBk2tBk20Bk3MBk3UBk3kBk3vBk0FB00OB00ZB00kB002B01JB01SB01aB01lB016B02IB02QB02YB02nB026B03CB03RB03eB038B00ECE0RCE0kCE0tCE1GCE1OCE1WCE1kCE1tCE2BCE2PCE2XCE2oCE2vCE2+CE3NCE3eCE37CE0WCU0eCU0mCU01CU1ACU1YCU1gCU1pCU18CU2NCU2YCU2jCU22CU2+CU3GCU3RCU3ZCU3hCU3vCU0ACk0JCk0RCk0dCk0mCk0yCk1JCk1aCk1kCk1tCk2ECk2QCk2ZCk2mCk28Ck3FCk3sCk31Ck3+Ck0VC00eC00pC00zC01BC01KC01YC01gC01xC02CC02OC02WC02pC020C03DC03QC03dC03mC03uC032C03+C00ODE0cDE0nDE04DE1ADE1ODE1WDE1jDE1rDE12DE19DE2VDE2eDE2mDE2uDE2/DE3IDE3WDE3lDE3/DE0PDU0YDU0gDU0pDU0yDU07DU1LDU1UDU1cDU1rDU16DU2ODU2cDU2rDU21DU29DU3FDU3SDU3hDU3wDU3/DU0HDk0WDk0dDk00Dk1IDk1XDk1oDk1vDk1+Dk2HDk2XDk2oDk24Dk3TDk3cDk3kDk3tDk31Dk3+Dk0XD01AD01ID01RD01ZD01iD01rD017D02ED02PD02gD023D03AD03PD03eD03tD03/D00NEE0kEE0tEE1EEE1YEE1uEE2aEE2nEE21EE3BEE3KEE3TEE3cEE3nEE31EE38EE0HEU0PEU0fEU1BEU1kEU1rEU1zEU1+EU2uEU22EU3IEU3jEU3uEU32EU3/EU0GEk0PEk0XEk0rEk03Ek1JEk1SEk1bEk14Ek1/Ek2SEk2hEk21Ek2+Ek3GEk3XEk3gEk0DE00XE00qE001E008E01JE01RE01aE01jE01rE02kE02sE020E028E03EE03PE03bE03iE03tE037E00LFE0UFE0iFE0yFE06FE1HFE1PFE1iFE1wFE15FE2WFE2fFE2oFE22FE3BFE3WFE3oFE0BFU0QFU0eFU0sFU00FU1AFU1JFU1SFU1cFU1sFU2DFU2aFU2kFU2xFU3FFU3aFU3pFU30FU38FU0LFk0bFk0kFk0sFk00Fk09Fk1VFk1lFk1uFk13Fk2VFk2xFk3UFk3lFk3tFk39Fk0IF00QF00lF00wF00+F01JF01XF01fF01oF012F02WF02lF03BF03JF03aF03jF03sF033F00GGE0fGE02GE0+GE1lGE1xGE15GE2CGE2RGE2ZGE2hGE2yGE26GE3VGE3hGE34GE0DGU0LGU0aGU0hGU0pGU03GU1AGU1MGU1aGU1mGU18GU2LGU2WGU2hGU2pGU20GU3GGU3aGU0VGk0iGk02Gk1BGk1IGk1VGk1oGk2dGk2vGk2+Gk3HGk3PGk3bGk3mGk3tGk32Gk0YG00mG009G01dG01uG015G02MG02UG02tG021G03HG033G00QHE0jHE0zHE1NHE1cHE1kHE1uHE13HE2EHE2THE2jHE2rHE20HE3EHE3NHE3UHGVYAQAAAE5dcqYHAAAoSwBLB0sOSxZLH0snSy5LNUs+S0hLU0tbS2NLcUt6S4JLikuSS5lLokurS7NLvEvFS81L1UvdS+NL60v5TQEBTQoBTRABTRgBTSEBTSgBTS4BTTUBTT4BTUYBTU0BTVQBTVwBTWIBTWkBTW0BTXIBTXYBTXwBTYIBTYoBTZEBTZcBTZ4BTaYBTa0BTbYBTbsBTcEBTcgBTdEBTdkBTd8BTeoBTfMBTfoBTQICTQkCTRECTRsCTScCTS0CTTICTTkCTT4CTUICTU0CTVICTVoCTWICTWsCTXECTXkCTYECTYoCTZECTZwCTaQCTagCTbECTbUCTbwCTcICTcsCTdMCTdoCTeACTecCTe4CTfcCTf0CTQQDTQ4DTRIDTRoDTSUDTSwDTTMDTToDTUADTUcDTVADTVgDTWADTWgDTXADTXQDTXoDTYIDTYcDTZADTZkDTaIDTakDTbADTbgDTcMDTckDTdEDTdkDTeQDTesDTfMDTfsDTQAETQkETRAETRgETSAETScETTAETTgETUEETUoETVAETVcETWAETWgETXAETXYETX0ETYgETY8ETZcETaAETagETa8ETboETcMETckETdEETdsETeMETecETe4ETfIETf0ETQIFTQ0FTRkFTSAFTScFTSsFTTQFTTwFTUQFTUgFTVAFTVgFTWMFTWwFTXEFTXsFTYEFTYkFTZEFTZcFTaIFTacFTbAFTb4FTcYFTc4FTdUFTd0FTeYFTe8FTfcFTf4FTQYGTQ8GTRcGTSIGTSsGTTQGTT8GTUgGTVAGTVkGTWAGTWgGTW8GTXoGTYIGTYwGTZIGTZgGTZwGTaAGTagGTa8GTbgGTcAGTccGTc8GTdkGTd8GTeoGTfIGTfgGTfwGTQAHTQkHTRQHTR8HTSsHTTEHTTkHTT8HTUQHTU0HTVUHTWAHTWgHTW4HTXUHTYMHTYsHTZMHTZsHTaIHTasHTa8HTbUHTb0HTcUHTcwHTdUHTdkHTeEHTegHTfAHTfcHTf8HTQYITQwITRcITR8ITSgITTEITTkITUEITUkITVEITV8ITWgITXEITXgITXwITYUITYoITZIITZ4ITaMITaoITbEITbkITcQITcgITdEITdkITeQITeoITfAITfYITf4ITQYJTQ0JTREJTRkJTSEJTSkJTTAJTTsJTUMJTUcJTUsJTVMJTVsJTWQJTWwJTXAJTXcJTYAJTYgJTZMJTZ4JTaUJTakJTa0JTbEJTbkJTcEJTcwJTdQJTdwJTeoJTfUJTfsJTQQKTQwKTRgKTSEKTS0KTTYKTT0KTUQKTU0KTVUKTV8KTWgKTXEKTXgKTX8KTYcKTYsKTZQKTZ0KTaEKTakKTbAKTbcKTcAKTcgKTc8KTdUKTdwKTeEKTecKTfAKTfkKTQILTQgLTRALTRkLTSQLTS4LTTwLTUULTU0LTVMLTVsLTWQLTWwLTXULTX0LTYULTYkLTZELTZoLTZ4LTaQLTa8LTbcLTb4LTccLTcsLTdILTdgLTeELTekLTfELTfkLTQQMTQkMTREMTRcMTSIMTS0MTTMMTTsMTUkMTVEMTVoMTV4MTWYMTXEMTXgMTYAMTYgMTZAMTZkMTaEMTakMTbIMTboMTcMMTcsMTdEMTdkMTeAMTewMTfQMTfoMTQMNTQoNTRMNTRsNTSQNTS0NTTYNTT8NTUYNTU8NTVcNTV8NTWYNTXENTXUNTX0NTYQNTYkNTZENTZcNTZ8NTaYNTbANTbgNTcANTckNTc0NTdYNTdwNTeQNTesNTfMNTfoNTQIOTQsOTREOTRgOTR8OTSMOTSkOTS8OTTYOTTwOTUMOTUwOTVIOTV0OTWMOTWoOTXUOTXkOTYIOTYoOTZIOTZsOTZ8OTaMOTawOTbMOTbsOTcEOTcgOTc4OTdcOTd8OTegOTfAOTfkOTQEPTQcPTQsPTRIPTSAPTScPTS0PTTQPTTsPTUMPTUwPTVQPTV0PTWYPTW8PTXYPTX8PTYoPTZMPTZsPTaMPTasPTbIPTbsPTcMPTcoPTdIPTdkPTeIPTegPTe8PTfMPTfoPTQIQTQgQTRAQTRYQTRsQTR8QTSgQTTMQTTgQTT8QTUcQTU0QTVMQTV4QTWMQTWkQTXIQTXgQTX8QTYUQTYsQTY8QTZUQTZ0QTaIQTbAQTbwQTcUQTc4QTdcQTd4QTeIQTesQTfAQTfcQTQIRTQoRTRIRTRoRTSYRTSoRTS8RTTURTTwRTUcRTUwRTVMRTVcRTV8RTWYRTW4RTXkRTYQRTYoRTY4RTZQRTZgRTZ4RTaIRTakRTbERTbwRTcMRTcsRTdIRTdoRTd4RTekRTfERTfoRTQESTQoSTRISTRoSTR8STSYSTTISTT4STUQSTU0STVYSTWISTWYSTW0STXMSTXoSTYYSTY0STZgSTZwSTaUSTakSTbASTbkSTcESTcoSTdISTdsSTeYSTe0STfQSTfkSTf4STQUTTQsTTRITTR0TTSUTTTATTTcTTT4TTUQTTUwTTVUTTV4TTWYTTW8TTXUTTXkTTYATTYUTTYsTTZITTZkTTZ8TTacTTa8TTbcTTb8TTcoTTdYTTd0TTegTTfETTfYTTf8TTQYUTQ8UTR0UTSYUTS0UTTUUTT0UTUIUTUoUTVMUTVkUTV0UTWUUTWsUTXQUTX0UTYMUTYoUTZEUTZoUTaMUTasUTbEUTbwUTcQUTcoUTdEUTd0UTeMUTesUTe8UTfUUTfwUTQQVTQsVTRMVTRkVTSIVTScVTS8VTTsVTUQVTU0VTVcVTWAVTWcVTXMVTXgVTX4VTYcVTY4VTZUVTZ8VTagVTawVTbQVTboVTcAVTccVTc4VTdUVTd4VTeQVTe8VTfcVTQIWTQYWTQ8WTRYWTR8WTScWTS8WTTgWTUEWTUcWTUsWTVAWTVkWTWAWTWkWTXIWTXkWTX0WTYMWTYkWTZAWTZkWTaAWTaYWTawWTbUWTboWTcAWTcQWTcgWTc8WTdoWTeAWTegWTfQWTfgWTQMXTQsXTRkXTSAXTSsXTTQXTTkXTUAXTUQXTU4XTVIXTVoXTWMXTXEXTXkXTX0XTYEXTYkXTZEXTZgXTaAXTasXTa8XTbYXTbwXTcQXTdAXTdUXTd4XTecXTfIXTf0XTQEYTQwYTRMYTRoYTSUYTSwYTTEYTTkYTUIYTUcYTU4YTVQYTVsYTWAYTWwYTXQYTX0YTYUYTYwYTZQYTZwYTacYTa0YTbUYTb0YTcQYTckYTdAYTdwYTegYTe4YTfMYTf4YTQYZTREZTRUZTRwZTSQZTTIZTTsZTUMZTUcZTU8ZTVUZTWEZTWkZTW0ZTXMZTXcZTYIZTYYZTZEZTZwZTaQZTa8ZTb0ZTcEZTcoZTc4ZTdUZTd0ZTeQZTesZTfIZTfgZTf4ZTQMaTQkaTRAaTRkaTR0aTSQaTSoaTTEaTTwaTUMaTUsaTVAaTVcaTV0aTWMaTWwaTXIaTXkaTX8aTYMaTYcaTY4aTZMaTZgaTaAaTaQaTaoaTbIaTbkaTcIaTcoaTdYaTeEaTegaTfEaTfgaTf8aTQYbTQ0bTRMbTSEbTSkbTS8bTTMbTTgbTUAbTUcbTU0bTVEbTVgbTWIbTWkbTXQbTXsbTYAbTYcbTY8bTZgbTZ4bTaQbTagbTbAbTbwbTcIbTcobTdAbTdYbTd0bTeQbTesbTfIbTfkbTf8bTQUcTQscTRMcTRccTR4cTSccTS4cTTocTUIcTUgcTVAcTVccTV8cTWkcTXIcTXkcTX8cTYccTY4cTZccTZ4cTaYcTa8cTbgcTb8cTcgcTc8cTdgcTd4cZVgCAAAAQ1pdcqcHAAAoS1JN6QFNJQJNTAJNmwJNIgNNwANN4wNNhQRNtwRN+gRNDAVNFwVNYAVNnwVNHwZNPgZNeQZN6QZNEwdNHgdNKQdNXwdNFAhNnAhNwQhN4QhNOAlNkglNmwlNyQlN8glNFgpNKwpNIwtNrgtNAQxNHwxNKgxNcAxN6gxNcA1NWg5Ncg5NiQ9NMBBNWxBNuhBN/xBNJBFNRBFNdhFNgxFNuxFN5hFNMBJNPBJNYBJNhBJNlxJN4xJNHBNNLxNNyRNN1BNN5RNNuRRN2xRNORVNcRVN7hVN/xVN2RZN8hZNAhdNKBdNqhdNzhdN8RdN+hdNCRhNJBhNahhNpBhN2hhN5hhN+xhNEBlNXxlNfxlNkBlNmxlNrhlNOxpN1BpN4BpNcxtNuhtNOBxlWAEAAABTXXKoBwAAKE1EHU1JHU1OHU1THU1YHWVYAgAAAENFXXKpBwAAKEtiS3hLkUuyTR8BTTwBTc8BTWkCTYgCTa8CTckCTQcETT8ETcEETa4FTeQFTQ0GTVcGTc4GTSYITVAITYMITZEITcAJTR8KTTQKTUsKTWYKTW8KTZIKTZsKTfcKTQALTUMLTXMLTcULTd8LTZcMTbAMTSsNTYAOTaoOTWQPTW0PTZEPTdUQTbcSTdkSTW0TTf0TTSQUTSAVTUsVTV4VTdwVTWcWTXAWTbMWTecWTXgXTeUXTXMYTRcaTWoaTcAaTXAcTZUcTa0cTbYcTdYcZVgDAAAAQ0UyXXKqBwAAKEtRS2xL9E3oAU0kAk1LAk2aAk3iA00LBU0WBU25BU09Bk14Bk3oBk0SB00dB00oB01eB01+B01aCE2bCE2RCU3lCU0VCk0qCk0iC003C02tC01EDE1vDE3pDE1vDU0bD02ID02rEE25EE0jEU2CEU26EU0vEk07Ek1fEk2DEk2WEk0bE00uE03IE03TE00YFE3aFE04FU1wFU3tFU3YFk3xFk0BF00UF01sF02pF03NF03wF00jGE1pGE3ZGE3lGE0PGU0tGU1eGU2PGU2aGU2tGU24GU06Gk3TGk3fGk0cG01yG025G003HGVYAwAAAENFMV1yqwcAAChLRktQTecBTRkCTSMCTUoCTZkCTQwDTeEDTdkETQoFTRUFTXkFTTwGTXcGTYoGTdcGTecGTREHTRwHTScHTV0HTZoITZAJTRQKTSkKTSELTSwLTawLTW4MTegMTW4NTa4NTYcPTbgQTSIRTYERTbkRTS4STToSTV4STYISTZUSTRoTTS0TTccTTdITTdkUTTcVTVUVTW8VTZ0VTewVTdcWTfAWTQAXTUwXTagXTcwXTe8XTSIYTWgYTdgYTeQYTQ4ZTV0ZTY4ZTZkZTawZTTkaTdIaTd4aTWAbTXEbTbgbTTYcTWccZVgDAAAATkgyXXKsBwAAKE0kA03CA02HBE25BE38BE1iBU2hBU0hBk0WCE3DCE3jCE06CU2dCU3LCU30CU0DDE0hDE0sDE1cDk10Dk0yEE1dEE0BEU1GEU14EU3oEU3lEk3nE027FE0BFk0qF038F00LGE2mGE39GE2BGWVYAwAAAENHMV1yrQcAAChLBUsMSyxLl0vSS9pNMwFNZwFNnAFNowFN1gFN/wFNDgJNVwJN2AJN7AJNFwNNMQNNOANNpwNNrgNNtQNNFQRNHQRNJQRNVQRNZQRNzgRN4ARNOQVNQQVNVQVNjgVN9AVN/AVNAwZNZQZNbQZNvQZNxQZN7QdNHAhNNghNPghNdghNtghN1ghNAwlNUAlNhQlNOwpNQgpNUgpNdgpNfQpNtQpNDQtNaQtNegtNhQxNjQxNtwxN8QxNCA1NRA1NZA1NQQ5Njw5Nxg5NOQ9NdA9NmA9NqA9NsA9NyA9NfRBNFxFNXBFN1xFNJBJNzxJN8hJNEBNNIhNNkBNNlxNNBBRNKxRNiBRNZRVNjBVNzBVNXhZNjhZNnhZNHhdNhhdNjhdNnRdNERhNzhhN4hlN8BlNLxpNtxpN/RpNCxtNVhtNhRtN2xtN4htN8BtNPxxNVRxNnBxNvRxlWAIAAABOMl1yrgcAAChN7BxN/xxNFx1NIB1lWAIAAABDRF1yrwcAAChLHEs7S3dLn0uoS7lLwk0HAU0eAU0nAU07AU1TAU2zAU3HAU3OAU3wAU35AU0IAk04Ak1oAk2HAk2uAk27Ak3IAk30Ak0gA00rA01NA02NA02WA02fA02+A00GBE0tBE0+BE1HBE1dBE2DBE2OBE2dBE21BE3ABE3tBE34BE0xBU1eBU1pBU2dBU2tBU3jBU3sBU0MBk0dBk0oBk0xBk1FBk1WBk2uBk21Bk0GB01KB02oB03SB00FCE0SCE0lCE0uCE1lCE1uCE2CCE2pCE2wCE2/CE3OCE3fCE02CU1hCU19CU2ZCU2kCU3HCU3wCU0BCk0eCk0zCk1KCk1bCk1lCk1uCk2RCk2aCk29Ck3tCk32Ck3/Ck0WC01CC01hC01yC02XC03EC03RC03eC03/C00dDE0oDE1XDE13DE2WDE2vDE3ADE0ADU0QDU0hDU0qDU0zDU08DU1MDU3GDU3TDU0IDk0XDk0eDk01Dk1JDk1YDk1pDk1wDk1/Dk2YDk2pDk3UDk3lDk32Dk1JD01aD01jD01sD018D02QD024D03fD03uD00lEE0uEE1ZEE1vEE3CEE3LEE3UEE3dEE3oEE32EE39EE1CEU1lEU10EU3kEU33EU0AEk0HEk1KEk1TEk15Ek2iEk22Ek3HEk3YEk3hEk0EE002E009E01SE01bE01sE03cE03jE03uE038E00MFE0jFE1QFE1xFE16FE2XFE2gFE23FE0fFU1BFU1KFU1dFU2EFU2lFU3GFU3bFU39FU0MFk0cFk01Fk0+Fk1WFk1mFk1vFk14Fk2WFk2yFk0mF00xF00/F01gF02XF03bF03kF034F00HGE0/GE16GE2iGE35GE0bGU04GU19GU3HGU0WGk0jGk1CGk1WGk1pGk2/Gk3nGk3uGk33Gk16G02VG034G00kHE1vHE14HE2UHE2sHE21HE3FHE3OHE3VHGVYAgAAAE9IXXKwBwAAKE0mAk0YBU0qB02dCE0XCk0sCk3rDE27EE0lEU0xEk09Ek1hEk2FEk3VE03cFE06FU1yFU3zFk3PF01rGE3bGE3nGE1gGU3VGk27G005HGVYAwAAAENaM11ysQcAAChLb0v3TbwFTYEHTV0ITegJTToLTUcMTR4PTa4QTRsUTRcXTW8XTTAZTbsZTR8bZVgCAAAAU0ddcrIHAAAoTS0BTWEBTYEBTcABTSwCTXACTcECTfwCTXUETYAFTfcGTTAHTQsITekITdQKTfkMTVEOTSwPTVIQTUMSTZ4TTX0VTRQWTasWTe0YTakaTUccTeMcZVgCAAAAQzZdcrMHAAAoTekcTfccTQUdTQ8dTR0dZVgCAAAAT0ddcrQHAAAoS+JNDwFNewFNlgFN3gFN3wJNPwNNeQNNyANNTwRNyARNlgVNkQZNlwZN3gZNPgdNbQdNtAdN7whN9QhN+glN5gpNBwtNUgtNowtN1wtNFgxNMgxN0AxNlg1N2w1NEA5NKA5NLg5NOw5NYg5NwA5NzQ5NBg9N5w9NBxBNFRBNTBBNaBBNdxBNhBBNihBNlBBNNBFNiRFNkxFNnRFNchJNChNNQxNNdBNNihNNWBRNahRNghRNsBRNyRRN4hRN9BRNGBVNuRVNvxVN4xVNRhZNghZNiBZNpRZNvxZN3xZNuxdNUxhNrBhNVBlNchlN9xlN/RlNCBpNKRpNXBpNYhpNcRpNfhpNEhtNLhtNTBtNnRtNoxtNwRtNzxtN1RtN/htNBBxNChxNfhxN3RxlWAMAAABDRTNdcrUHAAAoS21L9U26BU1/B01bCE3mCU04C01FDE0cD02sEE0ZFE0VF01tF00uGU25GU0dG2VYAwAAAE5FMV1ytgcAAChLa0vzTbgFTX0HTVkITeQJTTYLTUMMTRoPTaoQTRcUTRMXTWsXTSwZTbcZTRsbZVgDAAAATkUyXXK3BwAAKEtHS6pLu00JAU21AU0aAk32Ak0NA01PA00vBE2fBE3aBE1rBU16BU3uBU0zBk2LBk3YBk1MB00wCE1nCE3QCE3vCk0YC00tC01jC02ZC01ZDE0jDU1ODU2vDU3IDU3VDU1LDk2aDk3WDk34Dk1LD01cD03hD01xEE3EEE3NEE3qEE1MEk1VEk2kEk1dE00OFE1SFE1zFE2iFE1WFU2eFU2nFU0eFk1AFk2YFk0zF01NF03dF01BGE3JGU1hG02XG00mHE1oHGVYAgAAAFNEXXK4BwAAKEthS5BLsU3NBk1PCE2QCE2/CU3mFk13F01yGGV1h1UDdmR3crkHAABNXR2JfYdVDnN1cmZhY2VEaXNwbGF5croHAABNXR2JfYdVBWNvbG9ycrsHAABNXR1LBX1yvAcAAChLAV1yvQcAAChLAEsBSwJLA0sESwVLBksHSwhLCUsKSwtLDEsNSw5LD0sQSxFLEksTSxRLFUsWSxdLGEsZSxpLG0scSx1LHksfSyBLIUsiSyNLJEslSyZLJ0soSylLKksrSyxLLUsuSy9LMEsxSzJLM0s0SzVLNks3SzhLOUs6SztLPEs9Sz5LP0tAS0FLQktDS0RLRUtGS0dLSEtJS0pLS0tMS01LTktPS1BLUUtSS1NLVEtVS1ZLV0tYS1lLWktbS1xLXUteS19LYEthS2JLY0tkS2VLZktnS2hLaUtqS2tLbEttS25Lb0twS3FLcktzS3RLdUt2S3dLeEt5S3pLe0t8S31Lfkt/S4BLgUuCS4NLhEuFS4ZLh0uIS4lLikuLS4xLjUuOS49LkEuRS5JLk0uUS5VLlkuXS5hLmUuaS5tLnEudS55Ln0ugS6FLokujS6RLpUumS6dLqEupS6pLq0usS61LrkuvS7BLsUuyS7NLtEu1S7ZLt0u4S7lLuku7S7xLvUu+S79LwEvBS8JLw0vES8VLxkvHS8hLyUvKS8tLzEvNS85Lz0vQS9FL0kvTS9RL1UvWS9dL2EvZS9pL20vcS91L3kvfS+BL4UviS+NL5EvlS+ZL50voS+lL6kvrS+xL7UvuS+9L8EvxS/JL80v0S/VL9kv3S/hL+Uv6S/tL/Ev9S/5L/00AAU0BAU0CAU0DAU0EAU0FAU0GAU0HAU0IAU0JAU0KAU0LAU0MAU0NAU0OAU0PAU0QAU0RAU0SAU0TAU0UAU0VAU0WAU0XAU0YAU0ZAU0aAU0bAU0cAU0dAU0eAU0fAU0gAU0hAU0iAU0jAU0kAU0lAU0mAU0nAU0oAU0pAU0qAU0rAU0sAU0tAU0uAU0vAU0wAU0xAU0yAU0zAU00AU01AU02AU03AU04AU05AU06AU07AU08AU09AU0+AU0/AU1AAU1BAU1CAU1DAU1EAU1FAU1GAU1HAU1IAU1JAU1KAU1LAU1MAU1NAU1OAU1PAU1QAU1RAU1SAU1TAU1UAU1VAU1WAU1XAU1YAU1ZAU1aAU1bAU1cAU1dAU1eAU1fAU1gAU1hAU1iAU1jAU1kAU1lAU1mAU1nAU1oAU1pAU1qAU1rAU1sAU1tAU1uAU1vAU1wAU1xAU12AU13AU14AU15AU16AU17AU18AU19AU1+AU1/AU2AAU2BAU2KAU2LAU2MAU2NAU2OAU2PAU2QAU2RAU2SAU2TAU2UAU2VAU2WAU2XAU2YAU2ZAU2aAU2bAU2cAU2dAU2eAU2fAU2gAU2hAU2iAU2jAU2kAU2lAU2mAU2nAU2oAU2pAU2qAU2rAU2sAU2tAU2uAU2vAU2wAU2xAU2yAU2zAU20AU21AU22AU23AU24AU25AU26AU27AU28AU29AU2+AU2/AU3AAU3BAU3CAU3DAU3EAU3FAU3GAU3HAU3IAU3JAU3KAU3LAU3MAU3NAU3OAU3PAU3QAU3RAU3SAU3TAU3UAU3VAU3WAU3XAU3YAU3ZAU3aAU3bAU3cAU3dAU3eAU3fAU3gAU3hAU3iAU3jAU3kAU3lAU3mAU3nAU3oAU3pAU3qAU3rAU3sAU3tAU3uAU3vAU3wAU3xAU3yAU3zAU30AU31AU32AU33AU34AU35AU36AU37AU38AU39AU3+AU3/AU0AAk0BAk0CAk0DAk0EAk0FAk0GAk0HAk0IAk0JAk0KAk0LAk0MAk0NAk0OAk0PAk0QAk0RAk0SAk0TAk0UAk0VAk0WAk0XAk0YAk0ZAk0aAk0bAk0cAk0dAk0eAk0fAk0gAk0hAk0iAk0jAk0kAk0lAk0mAk0nAk0oAk0pAk0qAk0rAk0sAk0tAk0uAk0vAk0wAk0xAk0yAk0zAk00Ak01Ak02Ak03Ak04Ak05Ak06Ak07Ak08Ak09Ak0+Ak0/Ak1AAk1BAk1CAk1DAk1EAk1FAk1GAk1HAk1IAk1JAk1KAk1LAk1MAk1NAk1OAk1PAk1QAk1RAk1SAk1TAk1UAk1VAk1WAk1XAk1YAk1ZAk1aAk1bAk1cAk1dAk1eAk1fAk1gAk1hAk1iAk1jAk1kAk1lAk1mAk1nAk1oAk1pAk1qAk1rAk1sAk1tAk1uAk1vAk1wAk1xAk1yAk1zAk10Ak11Ak12Ak13Ak14Ak2BAk2CAk2DAk2EAk2FAk2GAk2HAk2IAk2JAk2KAk2LAk2MAk2NAk2OAk2PAk2QAk2RAk2SAk2TAk2UAk2VAk2WAk2XAk2YAk2ZAk2aAk2bAk2oAk2pAk2qAk2rAk2sAk2tAk2uAk2vAk2wAk2xAk2yAk2zAk20Ak21Ak22Ak23Ak24Ak25Ak26Ak27Ak28Ak29Ak2+Ak2/Ak3AAk3BAk3CAk3DAk3EAk3FAk3GAk3HAk3IAk3JAk3KAk3TAk3UAk3VAk3WAk3XAk3YAk3ZAk3aAk3bAk3cAk3dAk3eAk3fAk3gAk3hAk3iAk3jAk3kAk3lAk3mAk3nAk3oAk3pAk3qAk3rAk3sAk3tAk3uAk3vAk3wAk3xAk3yAk3zAk30Ak31Ak32Ak33Ak34Ak35Ak36Ak37Ak38Ak39Ak3+Ak3/Ak0AA00BA00CA00DA00EA00FA00GA00HA00IA00JA00KA00LA00MA00NA00OA00PA00QA00RA00SA00TA00UA00VA00WA00XA00YA00ZA00aA00bA00cA00dA00eA00fA00gA00hA00iA00jA00kA00lA00mA00nA00oA00pA00qA00rA00sA00tA00uA00vA00wA00xA00yA00zA000A001A002A003A004A005A006A007A008A009A00+A00/A01AA01BA01CA01DA01EA01FA01GA01HA01IA01JA01KA01LA01MA01NA01OA01PA01QA01RA01SA01TA01UA01VA01WA01XA01YA01ZA01aA01bA01cA01dA01eA01fA01gA01hA01iA01jA01kA01lA01mA01nA01oA01pA01qA01rA01sA01tA01uA01vA01wA01xA01yA01zA010A011A012A013A014A015A016A017A018A019A01+A01/A02AA02BA02CA02DA02EA02FA02GA02HA02IA02JA02KA02LA02MA02NA02OA02PA02QA02RA02SA02TA02UA02VA02WA02XA02YA02ZA02aA02bA02cA02dA02eA02fA02gA02hA02iA02jA02kA02lA02mA02nA02oA02pA02qA02rA02sA02tA02uA02vA02wA02xA02yA02zA020A021A022A023A024A025A026A027A028A029A02+A02/A03AA03BA03CA03DA03EA03FA03GA03HA03IA03JA03KA03LA03MA03NA03OA03PA03QA03ZA03aA03bA03cA03dA03eA03fA03gA03hA03iA03jA03kA03lA03mA03nA03oA03pA03qA03rA03sA03tA03uA03vA03wA03xA03yA03zA030A031A032A033A034A035A036A037A038A039A03+A03/A00ABE0BBE0CBE0DBE0EBE0FBE0GBE0HBE0IBE0JBE0KBE0LBE0MBE0NBE0OBE0PBE0QBE0RBE0SBE0TBE0UBE0VBE0WBE0XBGUoTRgETRkETRoETRsETRwETR0ETR4ETR8ETSAETSEETSIETSMETSQETSUETSYETScETSgETSkETSoETSsETSwETS0ETS4ETS8ETTAETTEETTIETTMETTQETTUETTYETTcETUEETUIETUMETUQETUUETUYETUcETUgETUkETUoETUsETUwETU0ETU4ETU8ETVAETVEETVIETVMETVQETVUETVYETWAETWEETWIETWMETWQETWUETWYETWcETXYETXcETXgETXkETXoETXsETXwETX0ETX4ETX8ETYAETYEETYIETYMETYQETYUETYYETYcETYgETYkETYoETYsETYwETY0ETY4ETY8ETZAETZEETZIETZMETZQETZUETZYETagETakETaoETasETawETa0ETa4ETa8ETbAETbEETbIETbMETbQETbUETbYETbcETbgETbkETboETbsETbwETb0ETb4ETb8ETcAETcEETcIETcMETcQETcUETcYETccETcgETckETcoETcsETcwETc0ETc4ETc8ETdAETdEETdIETdMETdQETdUETdYETdcETdgETdkETdoETdsETdwETd0ETd4ETd8ETeAETeEETeIETeMETeQETeUETeYETecETegETekETeoETesETewETe0ETe4ETe8ETfAETfEETfIETfMETfQETfUETfYETfcETfgETfkETfoETfsETfwETf0ETf4ETf8ETQAFTQEFTQIFTQMFTQQFTQUFTQYFTQcFTQgFTQkFTQoFTQsFTQwFTQ0FTQ4FTQ8FTRAFTREFTRIFTRMFTRQFTRUFTRYFTRcFTRgFTRkFTRoFTRsFTRwFTR0FTR4FTR8FTSAFTSEFTSIFTSMFTSQFTSUFTSYFTScFTSgFTSkFTSoFTSsFTSwFTS0FTS4FTS8FTTAFTTEFTTIFTTMFTTQFTTUFTTYFTTcFTTgFTTkFTToFTTsFTTwFTT0FTT4FTT8FTUAFTUEFTUIFTUMFTUQFTUUFTUYFTUcFTUgFTUkFTUoFTUsFTUwFTU0FTU4FTU8FTVAFTVEFTVIFTVMFTVQFTVUFTVYFTVcFTVgFTVkFTVoFTVsFTVwFTV0FTV4FTV8FTWAFTWEFTWIFTWMFTWQFTWUFTWYFTWcFTWgFTWkFTWoFTWsFTWwFTW0FTW4FTW8FTXAFTXEFTXIFTXMFTXQFTXUFTXYFTXcFTXgFTXkFTXoFTXsFTXwFTX0FTX4FTX8FTYAFTYkFTYoFTYsFTYwFTY0FTY4FTY8FTZAFTZcFTZgFTZkFTZoFTZsFTZwFTZ0FTZ4FTZ8FTaAFTaEFTaIFTaMFTaQFTaUFTaYFTcYFTccFTcgFTckFTcoFTcsFTcwFTc0FTc4FTc8FTdAFTdEFTdIFTdMFTdQFTdUFTdYFTdcFTdgFTdkFTdoFTdsFTdwFTd0FTd4FTd8FTeAFTeEFTeIFTeMFTeQFTeUFTeYFTecFTegFTekFTeoFTesFTewFTe0FTe4FTe8FTfAFTfEFTfIFTfMFTfQFTfUFTfYFTfcFTfgFTfkFTfoFTfsFTfwFTf0FTf4FTf8FTQAGTQEGTQIGTQMGTQQGTQUGTQYGTQcGTQgGTQkGTQoGTQsGTQwGTQ0GTQ4GTQ8GTRAGTREGTRIGTRMGTRQGTRUGTRYGTRcGTRgGTRkGTRoGTRsGTRwGTR0GTR4GTR8GTSAGTSEGTSIGTSMGTSQGTSUGTSYGTScGTSgGTSkGTSoGTSsGTSwGTS0GTS4GTS8GTTAGTTEGTTIGTTMGTTQGTTUGTTYGTTcGTTgGTTkGTToGTTsGTTwGTT0GTT4GTVAGTVEGTVIGTVMGTVQGTVUGTVYGTVcGTVgGTVkGTVoGTVsGTVwGTV0GTV4GTV8GTWAGTWEGTWIGTWMGTWQGTWUGTWYGTWcGTWgGTWkGTWoGTWsGTWwGTW0GTW4GTW8GTXAGTXEGTXIGTXMGTXQGTXUGTXYGTXcGTXgGTXkGTYwGTY0GTY4GTY8GTZAGTZEGTZIGTZMGTZQGTZUGTZYGTZcGTZgGTZkGTZoGTZsGTZwGTZ0GTZ4GTZ8GTaAGTaEGTaIGTaMGTaQGTaUGTaYGTacGTagGTakGTaoGTasGTawGTa0GTa4GTa8GTbAGTbEGTbIGTbMGTbQGTbUGTbYGTbcGTbgGTbkGTboGTbsGTbwGTb0GTb4GTb8GTcAGTcEGTcIGTcMGTcQGTcUGTcYGTccGTcgGTckGTcoGTcsGTcwGTc0GTc4GTc8GTdAGTdEGTdIGTdMGTdQGTdUGTdYGTdcGTdgGTdkGTdoGTdsGTdwGTd0GTd4GTd8GTeAGTeEGTeIGTeMGTeQGTeUGTeYGTecGTegGTekGTeoGTesGTewGTe0GTe4GTe8GTfAGTfEGTfIGTfMGTfQGTfUGTfYGTfcGTfgGTfkGTfoGTfsGTfwGTf0GTf4GTf8GTQAHTQEHTQIHTQMHTQQHTQUHTQYHTQcHTQgHTQkHTQoHTQsHTQwHTQ0HTQ4HTQ8HTRAHTREHTRIHTRMHTRQHTRUHTRYHTRcHTRgHTRkHTRoHTRsHTRwHTR0HTR4HTR8HTSAHTSEHTSIHTSMHTSQHTSUHTSYHTScHTSgHTSkHTSoHTSsHTSwHTS0HTS4HTS8HTTAHTTkHTToHTTsHTTwHTT0HTT4HTT8HTUAHTUEHTUIHTUMHTUQHTUUHTUYHTUcHTUgHTUkHTUoHTUsHTUwHTU0HTU4HTU8HTVAHTVEHTVIHTVMHTVQHTVUHTVYHTVcHTVgHTVkHTVoHTVsHTVwHTV0HTV4HTV8HTWgHTWkHTWoHTWsHTWwHTW0HTW4HTW8HTXAHTXEHTXIHTXMHTXQHTXUHTXYHTXcHTXgHTXkHTXoHTXsHTXwHTX0HTX4HTX8HTYAHTYEHTYIHTdkHTdoHTdsHTdwHTd0HTd4HTd8HTeAHTegHTekHTeoHTesHTewHTe0HTe4HTe8HTfAHTfEHTfIHTfMHTfQHTfUHTfYHTfcHTfgHTfkHTfoHTfsHTfwHTf0HTf4HTf8HTQAITQEITQIITQMITQQITQUITQYITQcITQgITQkITQoITQsITQwITQ0ITQ4ITQ8ITRAITREITRIITRMITRQITRUITRYITRcITRgITRkITRoITRsITRwITR0ITR4ITR8ITSAITSEITSIITSMITSQITSUITSYITScITSgITSkITSoITSsITSwITS0ITS4ITS8ITTAITTEITTIITTMITTQITTUITTYITTcITTgITTkITToITTsITTwITT0ITT4ITT8ITUAITUEITUIITUMITUQITUUITUYITUcITUgITUkITUoITUsITUwITU0ITU4ITU8ITVAITVEITVIITVMITVQITVUITVYITVcITVgITVkITVoITVsITVwITV0ITV4ITV8ITWAITWEITWIITWMITWQITWUITWYITWcITWgITWkITWoITWsITWwITW0ITW4ITW8ITXAITXEITXIITXMITXQITXUITXYITXcITXgITXkITXoITXsITXwITX0ITX4ITX8ITYAITYEITYIITYMITYQITYUITYYITYcITYgITYkITYoITYsITYwITY0ITY4ITY8ITZAITZEITZIITZMITZQITZUITZYITZcITZgITZkITZoITZsITZwITZ0ITZ4ITZ8ITaAITaEITaIITaMITaQITaUITaYITacITagITakITaoITasITawITa0ITa4ITa8ITbAITbEITbIITbMITbQITbUITbYITbcITbgITbkITboITbsITbwITb0ITb4ITb8ITcAITcEITcIITcMITcQITcUITcYITccITdEITdIITdMITdQITdUITdYITdcITdgITeoITesITewITe0ITe4ITe8ITfAITfEITfIITfMITfQITfUITREJTRIJTRMJTRQJTRUJTRYJTRcJTRgJTRkJTRoJTRsJTRwJTR0JTR4JTR8JTSAJTSEJTSIJZShNIwlNJAlNJQlNJglNJwlNKAlNKQlNKglNKwlNLAlNLQlNLglNLwlNMAlNMQlNMglNMwlNNAlNNQlNNglNNwlNOAlNOQlNOglNOwlNPAlNPQlNPglNPwlNQAlNQQlNQglNQwlNRAlNRQlNRglNRwlNSAlNSQlNSglNbAlNbQlNbglNbwlNdwlNeAlNeQlNeglNewlNfAlNfQlNfglNfwlNgAlNgQlNgglNgwlNhAlNhQlNhglNhwlNiAlNiQlNiglNiwlNjAlNjQlNjglNjwlNkAlNkQlNkglNkwlNlAlNlQlNlglNlwlNmAlNmQlNmglNmwlNnAlNnQlNnglNnwlNoAlNoQlNoglNowlNpAlNpQlNpglNpwlNqAlNqQlNqglNqwlNrAlNrQlNrglNrwlNsAlNsQlNsglNswlNtAlNtQlNtglNtwlNuAlNuQlNuglNuwlNvAlNvQlNvglNvwlNwAlNwQlNwglNwwlNxAlNxQlNxglNxwlNyAlNyQlNyglNywlNzAlNzQlNzglNzwlN0AlN0QlN0glN0wlN1AlN1QlN1glN1wlN2AlN2QlN2glN2wlN3AlN3QlN3glN3wlN4AlN4QlN4glN4wlN5AlN5QlN5glN5wlN6AlN6QlN6glN6wlN7AlN7QlN7glN7wlN8AlN8QlN8glN8wlN9AlN9QlN9glN9wlN+AlN+QlN+glN+wlN/AlN/QlN/glN/wlNAApNAQpNAgpNAwpNBApNBQpNBgpNBwpNCApNCQpNCgpNCwpNDApNDQpNDgpNDwpNEApNEQpNEgpNEwpNFApNFQpNFgpNFwpNGApNGQpNGgpNGwpNHApNHQpNHgpNHwpNIApNIQpNIgpNIwpNJApNJQpNJgpNJwpNKApNKQpNKgpNKwpNLApNLQpNLgpNLwpNMApNMQpNMgpNMwpNNApNNQpNNgpNNwpNOApNOQpNOgpNOwpNPApNPQpNPgpNPwpNQApNQQpNQgpNQwpNRApNRQpNRgpNRwpNSApNSQpNSgpNSwpNTApNTQpNTgpNTwpNUApNUQpNUgpNUwpNVApNVQpNVgpNVwpNWApNWQpNWgpNWwpNXApNXQpNXgplSwJdcr4HAAAoTXIBTXMBTXQBTXUBTYIBTYMBTYQBTYUBTYYBTYcBTYgBTYkBTZwCTZ0CTZ4CTZ8CTaACTaECTaICTaMCTaQCTaUCTaYCTacCTcsCTcwCTc0CTc4CTc8CTdACTdECTdICTdEDTdIDTdMDTdQDTdUDTdYDTdcDTdgDTTgETTkETToETTsETTwETT0ETT4ETT8ETUAETWgETWkETWoETWsETWwETW0ETW4ETW8ETXAETXEETXIETXMETXQETXUETZcETZgETZkETZoETZsETZwETZ0ETZ4ETZ8ETYEFTYIFTYMFTYQFTYUFTYYFTYcFTYgFTb4FTb8FTcAFTcEFTcIFTcMFTcQFTcUFTUgGTUkGTUoGTUsGTUwGTU0GTU4GTU8GTXoGTXsGTXwGTX0GTX4GTX8GTYAGTYEGTTEHTTIHTTMHTTQHTTUHTTYHTTcHTTgHTWAHTWEHTWIHTWMHTWQHTWUHTWYHTWcHTfYITfcITfgITfkITfoITfsITfwITf0ITf4ITf8ITQAJTQEJTQIJTQMJTQQJTQUJTQYJTQcJTQgJTQkJTQoJTQsJTQwJTQ0JTQ4JTQ8JTRAJTWQJTWUJTWYJTWcJTWgJTWkJTWoJTWsJZUsDXXK/BwAAKE15Ak16Ak17Ak18Ak19Ak1+Ak1/Ak2AAk2gBE2hBE2iBE2jBE2kBE2lBE2mBE2nBE2RBU2SBU2TBU2UBU2VBU2WBU2CBk2DBk2EBk2FBk2GBk2HBk2IBk2JBk2KBk2LBk2TB02UB02VB02WB02XB02YB02ZB02aB03hB03iB03jB03kB03lB03mB03nB03ZCE3aCE3bCE3cCE3dCE3eCE3fCE3gCE3hCE3iCE3jCE3kCE3lCE3mCE3nCE3oCE3pCE1wCU1xCU1yCU1zCU10CU11CU12CWVLBF1ywAcAAChNVwRNWARNWQRNWgRNWwRNXARNXQRNXgRNXwRNpwVNqAVNqQVNqgVNqwVNrAVNrQVNrgVNrwVNsAVNsQVNsgVNswVNtAVNtQVNtgVNtwVNuAVNuQVNugVNuwVNvAVNvQVNPwZNQAZNQQZNQgZNQwZNRAZNRQZNRgZNRwZNgwdNhAdNhQdNhgdNhwdNiAdNiQdNigdNiwdNjAdNjQdNjgdNjwdNkAdNkQdNkgdNmwdNnAdNnQdNngdNnwdNoAdNoQdNogdNowdNpAdNpQdNpgdNpwdNqAdNqQdNqgdNqwdNrAdNrQdNrgdNrwdNsAdNsQdNsgdNswdNtAdNtQdNtgdNtwdNuAdNuQdNugdNuwdNvAdNvQdNvgdNvwdNwAdNwQdNwgdNwwdNxAdNxQdNxgdNxwdNyAdNyQdNygdNywdNzAdNzQdNzgdNzwdN0AdN0QdN0gdN0wdN1AdN1QdN1gdN1wdN2AdNyAhNyQhNyghNywhNzAhNzQhNzghNzwhN0AhNSwlNTAlNTQlNTglNTwlNUAlNUQlNUglNUwlNVAlNVQlNVglNVwlNWAlNWQlNWglNWwlNXAlNXQlNXglNXwlNYAlNYQlNYglNYwlldYdVCWlkYXRtVHlwZXLBBwAATV0diX2HVQZhbHRMb2NywgcAAE1dHVUAfYdVBWxhYmVscsMHAABNXR1YAAAAAH2HVQ5zdXJmYWNlT3BhY2l0eXLEBwAATV0dR7/wAAAAAAAAfYdVB2VsZW1lbnRyxQcAAE1dHUsGfXLGBwAAKEsIXXLHBwAAKEsDSwpLEUsZSx1LHksiSyVLKksxSzNLOEs8Sz1LQUtLS1ZLWUteS2ZLdEt9S4BLhUuIS4lLjUuVS5xLoEuhS6VLqUuuS7ZLuku/S8NLxEvIS8tLzEvQS9hL4EviS+ZL7kv8S/9NAAFNBAFNCAFNDQFNDwFNEwFNGwFNJAFNKwFNMQFNOAFNQQFNSQFNSwFNUAFNVwFNXwFNZQFNbAFNcAFNdQFNeQFNewFNfwFNhQFNiAFNiQFNjQFNjwFNlAFNlgFNmgFNoQFNqQFNqwFNsAFNtAFNuQFNvgFNxAFNywFN1AFN3AFN3gFN4gFN7QFN8QFN8gFN9gFN/QFNBQJNDAJNFAJNHgJNJgJNKgJNMAJNNQJNPAJNQQJNRQJNUAJNVQJNXQJNZQJNbgJNdAJNdwJNfAJNfwJNgAJNhAJNjQJNjwJNlAJNnwJNogJNpwJNqwJNtAJNuAJNvwJNxQJNzgJN0QJN1gJN3QJN3wJN4wJN5QJN6gJN8QJN9QJN+gJNAANNAgNNBwNNEQNNFQNNHQNNKANNLwNNNgNNPQNNPwNNQwNNRQNNSgNNTgNNUwNNWwNNYwNNawNNbgNNcwNNdwNNeQNNfQNNhQNNigNNjgNNjwNNkwNNlwNNmANNnANNoANNoQNNpQNNrANNswNNuwNNxgNNyANNzANNzwNN0ANN1ANN1wNN3ANN5wNN6QNN7gNN8QNN9gNN+QNN/gNNAwRNDARNDgRNEwRNGwRNIwRNKgRNLgRNMwRNOwRNRARNSARNSQRNTQRNTwRNUwRNWgRNXgRNXwRNYwRNawRNbgRNcwRNeQRNewRNgARNiwRNkgRNlQRNmgRNngRNowRNpgRNqwRNrQRNsgRNvQRNxgRNyARNzARN1ARN3gRN5gRN6gRN8QRN9QRNAAVNBQVNEAVNGAVNHAVNHgVNIwVNJQVNKgVNLgVNMgVNMwVNNwVNPwVNRwVNSwVNTgVNTwVNUwVNWwVNZgVNagVNbwVNdAVNfgVNhAVNhwVNjAVNlAVNlgVNmgVNpQVNqgVNswVNwQVNxAVNyQVNzAVNzQVN0QVN0wVN2AVN4AVN6QVN7QVN8gVN+gVNAQZNCQZNEgZNGgZNJQZNKQZNKgZNLgZNMgZNNwZNQgZNRgZNRwZNSwZNTgZNUwZNXAZNXgZNYwZNawZNcgZNfQZNgAZNhQZNjwZNkQZNlQZNlwZNmwZNnwZNowZNpgZNpwZNqwZNsgZNtgZNtwZNuwZNwwZNygZN0gZN3AZN3gZN4gZN7QZN8AZN9QZN+wZN/wZNAwdNBwdNCAdNDAdNFwdNIgdNKgdNLgdNNAdNNwdNPAdNPgdNQgdNRwdNSwdNUAdNWAdNYwdNZgdNawdNbQdNcQdNcwdNeAdNhgdNiQdNjgdNkQdNlgdNmQdNngdNoAdNpQdNqQdNqgdNrgdNsgdNtAdNuAdNuwdNwAdNwwdNyAdNygdNzwdN0wdN1AdN2AdN3AdN3wdN5AdN5gdN6wdN8wdN9QdN+gdNAghNCQhNDwhNGghNIghNKwhNLwhNNAhNPAhNRAhNRwhNTAhNVAhNYghNZghNawhNbwhNcAhNdAhNewhNfwhNiAhNjQhNlQhNnQhNoQhNpghNrQhNtAhNvAhNxwhNywhNzwhN1AhN3AhN5whN7QhN7whN8whN9QhN+QhN/AhNAQlNCQlNCwlNEAlNFAlNHAlNJAlNLAlNLglNMwlNPglNQQlNQglNRglNSglNTglNVglNWQlNXglNYglNYwlNZwlNaglNbwlNcwlNdQlNeglNfglNfwlNgwlNiwlNlglNoQlNqAlNrAlNsAlNtAlNtwlNuAlNvAlNxAlNzwlN0glN0wlN1wlN2glN3wlN7QlN+AlN+glN/glNAgpNAwpNBwpNDwpNFwpNGwpNJApNLApNMApNOQpNQApNRwpNUApNWApNXApNXQpNXgpNYgpNawpNdApNewpNggpNigpNjgpNlwpNoApNpApNpwpNqApNrApNrgpNswpNugpNvgpNvwpNwwpNywpNzQpN0gpN2ApN2gpN3wpN5ApN5gpN6gpN7gpN8wpN/ApNBQtNBwtNCwtNEwtNFwtNHAtNJwtNMQtNPwtNSAtNSwtNUAtNUgtNVgtNWQtNXgtNYgtNZwtNbwtNeAtNgAtNiAtNjAtNjwtNlAtNmAtNnQtNoQtNowtNpwtNsgtNugtNvAtNwQtNygtNzgtN1QtN1wtN2wtN5AtN7AtN7wtN9AtN9wtN+AtN/AtNBwxNDAxNDwxNEAxNFAxNFgxNGgxNJQxNMAxNMgxNNgxNPgxNTAxNTwxNUAxNVAxNWAxNXQxNYQxNZAxNaQxNdAxNewxNgwxNiwxNkwxNnAxNnwxNpAxNrAxNtQxNvQxNwQxNwgxNxgxNyQxNygxNzgxN0AxN1AxN1wxN2AxN3AxN3gxN4wxN6wxN7wxN9wxN/QxNAQ1NAg1NBg1NDQ1NEQ1NEg1NFg1NGQ1NGg1NHg1NIg1NJw1NMA1NNA1NNQ1NOQ1NPQ1NPg1NQg1NSQ1NTQ1NUg1NWg1NYg1NaQ1NdA1NeA1NgA1Ngg1Nhw1NjA1Njw1NlA1Nlg1Nmg1NnQ1Nng1Nog1NpA1NqQ1Nsw1Nuw1Nww1Nxw1NzA1N0A1N1A1N2Q1N2w1N3w1N5w1N6Q1N7g1N9g1N+A1N/Q1NBQ5NCQ5NCg5NDg5NEA5NFA5NGw5NIg5NJg5NKA5NLA5NLg5NMg5NOQ5NOw5NPw5NRg5NSg5NTw5NVQ5NYA5NYg5NZg5NbQ5NeA5NfA5NhQ5NiA5NjQ5NlQ5NmQ5Nng5Nog5Npg5Nrw5NsQ5Ntg5Nvg5NwA5NxA5Nyw5NzQ5N0Q5N1Q5N2g5N4g5N5g5N5w5N6w5N8w5N9w5N/A5N/w5NAA9NBA9NBg9NCg9NDg9NEA9NFQ9NIw9NJQ9NKg9NMA9NMg9NNw9NPg9NRg9NSg9NTw9NUg9NVw9NWw9NYA9NaQ9Ncg9NeQ9NfQ9Nfg9Ngg9NjQ9Nlg9Nng9NoQ9Nog9Npg9Nrg9NtQ9NuQ9Nug9Nvg9Nxg9NzQ9N1Q9N1w9N3A9N4A9N5Q9N5w9N6w9N8g9N9g9N+A9N/Q9NBRBNBxBNCxBNExBNFRBNGRBNHhBNIhBNJhBNJxBNKxBNNhBNOxBNPRBNQhBNShBNTBBNUBBNVhBNYRBNZhBNaBBNbBBNcBBNdRBNdxBNexBNghBNhBBNiBBNihBNjhBNkhBNlBBNmBBNoBBNpRBNsxBNuxBNvxBNwxBNyBBNzBBN0RBN2hBN4RBN5RBN6RBN7hBN8xBN+hBNBRFNDRFNFRFNHRFNJRFNKRFNLRFNMhFNNBFNOBFNOhFNPxFNShFNTxFNURFNVhFNWhFNYhFNaRFNbBFNbRFNcRFNfBFNhxFNiRFNjRFNkRFNkxFNlxFNmxFNnRFNoRFNpRFNpxFNrBFNrxFNsBFNtBFNvxFNwRFNxhFNzhFN0BFN1RFN3RFN4RFN7BFN9BFN+BFN+RFN/RFNBBJNCBJNCRJNDRJNEBJNERJNFRJNHRJNIhJNKRJNMRJNNRJNPRJNQRJNRxJNSxJNUBJNVBJNWRJNYRJNZRJNaRJNaxJNcBJNchJNdhJNfRJNhRJNiRJNixJNkBJNmxJNnxJNoxJNqBJNrBJNrhJNsxJNvBJNxBJNyBJNyRJNzRJN1RJN3hJN6RJN6xJN8BJN9xJN/BJNARNNCBNNChNNDhNNFRNNIBNNKBNNMxNNOhNNQRNNQxNNRxNNShNNSxNNTxNNUxNNVBNNWBNNXBNNYRNNaRNNchNNdBNNeBNNfBNNfhNNgxNNiBNNihNNjhNNlRNNnBNNohNNqhNNshNNtRNNuhNNvRNNwhNNzRNN1RNN2RNN4BNN6xNN7xNN8BNN9BNN+RNNAhRNCRRNDRRNEhRNIBRNKRRNMBRNMxRNNBRlKE04FE07FE1AFE1FFE1NFE1RFE1WFE1YFE1cFE1gFE1jFE1oFE1qFE1uFE1yFE13FE17FE18FE2AFE2CFE2GFE2NFE2PFE2UFE2YFE2ZFE2dFE2hFE2mFE2pFE2qFE2uFE2wFE20FE2/FE3CFE3DFE3HFE3JFE3NFE3PFE3UFE3cFE3gFE3iFE3mFE3uFE3yFE30FE34FE36FE3/FE0HFU0JFU0OFU0WFU0YFU0cFU0lFU0qFU0tFU0uFU0yFU06FU0+FU1CFU1DFU1HFU1QFU1aFU1jFU1qFU1yFU12FU17FU2BFU2FFU2GFU2KFU2RFU2TFU2YFU2iFU2mFU2rFU2vFU23FU25FU29FU2/FU3DFU3KFU3RFU3TFU3YFU3hFU3jFU3nFU3yFU31FU36FU0FFk0JFk0NFk0OFk0SFk0VFk0ZFk0dFk0iFk0qFk0yFk02Fk03Fk07Fk0/Fk1EFk1GFk1KFk1OFk1TFk1XFk1YFk1cFk1jFk1sFk11Fk18Fk2AFk2CFk2GFk2IFk2MFk2TFk2XFk2cFk2jFk2lFk2pFk2vFk24Fk29Fk2/Fk3DFk3HFk3LFk3NFk3SFk3dFk3fFk3jFk3rFk3zFk33Fk37Fk0GF00JF00OF00cF00jF00uF00yF003F008F01DF01HF01RF01VF01dF01hF01iF01mF010F018F02AF02EF02MF02UF02bF02jF02uF02yF020F025F027F02/F03CF03HF03PF03TF03YF03cF03hF03qF031F00AGE0EGE0PGE0WGE0YGE0dGE0oGE0qGE0vGE00GE03GE04GE08GE1AGE1FGE1KGE1MGE1RGE1TGE1XGE1ZGE1eGE1jGE1rGE1vGE13GE17GE18GE2AGE2IGE2KGE2PGE2SGE2XGE2fGE2qGE2sGE2wGE2zGE20GE24GE27GE28GE3AGE3CGE3HGE3MGE3TGE3bGE3fGE3nGE3rGE3xGE32GE0BGU0EGU0FGU0JGU0UGU0YGU0fGU0iGU0jGU0nGU01GU05GU06GU0+GU1BGU1CGU1GGU1KGU1NGU1OGU1SGU1UGU1YGU1gGU1kGU1nGU1oGU1sGU1wGU1yGU12GU16GU2FGU2JGU2UGU2fGU2iGU2jGU2nGU2yGU3AGU3EGU3IGU3NGU3RGU3TGU3YGU3gGU3nGU3pGU3uGU31GU33GU37GU39GU0BGk0GGk0IGk0MGk0OGk0TGk0cGk0gGk0nGk0pGk0tGk00Gk0/Gk1GGk1OGk1TGk1aGk1cGk1gGk1iGk1mGk1vGk1xGk11Gk13Gk18Gk1+Gk2CGk2GGk2KGk2MGk2RGk2WGk2bGk2jGk2nGk2tGk21Gk28Gk3FGk3IGk3JGk3NGk3VGk3ZGk3kGk3rGk3vGk3wGk30Gk37Gk0CG00EG00JG00QG00SG00WG00kG00nG00sG00uG00yG002G007G01DG01FG01KG01MG01QG01UG01bG01lG01nG01sG013G01+G02DG02KG02SG02WG02bG02dG02hG02jG02nG02rG02zG027G02/G03BG03FG03NG03PG03TG03VG03ZG03gG03nG03pG03uG031G038G03+G00CHE0EHE0IHE0KHE0OHE0WHE0aHE0cHE0hHE0lHE0qHE0sHE0xHE05HE09HE1FHE1LHE1OHE1THE1aHE1dHE1iHE1sHE11HE18HE1+HE2CHE2FHE2KHE2MHE2RHE2aHE2hHE2kHE2lHE2pHE2yHE27HE3CHE3GHE3HHE3LHE3SHE3bHE3dHE3hHE3tHE3uHE3vHE3wHE3xHE36HE37HE38HE39HE3+HE0GHU0HHU0IHU0JHU0SHU0THU0UHU0VHU0WHU0hHU0iHU0jHU0kHU0lHU0rHU0sHU0tHU0uHU0vHU01HU02HU03HU04HU05HU0/HU1AHU1BHU1CHU1DHU1FHU1GHU1HHU1IHU1KHU1LHU1MHU1NHU1PHU1QHU1RHU1SHU1UHU1VHU1WHU1XHU1ZHU1aHU1bHU1cHWVLEF1yyAcAAChLYUuQS7FNLQFNYQFNgQFNwAFNLAJNcAJNwQJN/AJNdQRNgAVNzQZN9wZNMAdNCwhNTwhNkAhN6QhNvwlN1ApN+QxNUQ5NLA9NUhBNQxJNnhNNfRVNFBZNqxZN5hZNdxdNchhN7RhNqRpNRxxN4xxNRB1NSR1NTh1NUx1NWB1lSwddcskHAAAoSwBLB0sOSxZLH0smSydLLks1Sz5LREtHS0hLU0taS1tLY0trS3FLeUt6S4FLgkuKS5JLmUuiS6pLq0uzS7tLvEvFS81L1UvdS+NL60vzS/lNAQFNCQFNCgFNEAFNGAFNIAFNIQFNKAFNLgFNNQFNPQFNPgFNRgFNTQFNVAFNXAFNYgFNaQFNbQFNcgFNdgFNfAFNggFNigFNkQFNlwFNngFNpgFNrQFNtQFNtgFNuwFNwQFNyAFN0AFN0QFN2QFN3wFN6gFN8wFN+gFNAgJNCQJNEQJNFwJNGgJNGwJNJwJNLQJNMgJNOQJNPgJNQgJNTQJNUgJNWgJNYgJNagJNawJNcQJNeAJNeQJNgQJNiQJNigJNkQJNnAJNowJNpAJNqAJNsAJNsQJNtQJNvAJNwgJNygJNywJN0gJN0wJN2gJN4AJN5wJN7gJN9gJN9wJN/QJNBANNCgNNDQNNDgNNEgNNGgNNIQNNIwNNJANNJQNNLANNMwNNOgNNQANNRwNNTwNNUANNWANNYANNaANNbwNNcANNdANNegNNggNNhwNNkANNmQNNogNNqQNNsANNuANNvwNNwQNNwgNNwwNNyQNN0QNN2ANN2QNN5ANN6wNN8gNN8wNN+gNN+wNNAARNCARNCQRNEARNGARNIARNJwRNLwRNMARNOARNQARNQQRNSgRNUARNVwRNYARNaARNbwRNcARNdgRNfQRNhARNhgRNhwRNiARNjwRNlgRNlwRNnwRNoARNpwRNqARNrwRNtgRNuARNuQRNugRNwgRNwwRNyQRN0QRN1wRN2gRN2wRN4wRN5wRN7gRN8gRN+QRN+wRN/ARN/QRNAgVNDQVNGQVNIAVNJwVNKwVNNAVNPAVNRAVNSAVNUAVNWAVNXwVNYQVNYgVNYwVNawVNbAVNcQVNdwVNegVNewVNgQVNiAVNiQVNkQVNlwVNngVNoAVNoQVNogVNpwVNrwVNsAVNuAVNvgVNxQVNxgVNzgVN1QVN3QVN5QVN5gVN7gVN7wVN9wVN/gVNBgZNDgZNDwZNFwZNHgZNIAZNIQZNIgZNKwZNMwZNNAZNPwZNSAZNTwZNUAZNWAZNWQZNYAZNaAZNbwZNegZNgQZNggZNiAZNiwZNjAZNkgZNmAZNnAZNoAZNqAZNrwZNuAZNwAZNxwZNzwZN1QZN2AZN2QZN3wZN6gZN8QZN8gZN+AZN/AZNAAdNCQdNFAdNHwdNKwdNMQdNOAdNOQdNPwdNRAdNTAdNTQdNVQdNYAdNZwdNaAdNbgdNdQdNfQdNgwdNigdNiwdNkgdNkwdNmgdNmwdNogdNqwdNrwdNtQdNvAdNvQdNxAdNxQdNzAdN1QdN2QdN4AdN4QdN6AdN8AdN9wdN/wdNBghNDAhNEwhNFQhNFghNFwhNHwhNJwhNKAhNMAhNMQhNOQhNQQhNSAhNSQhNUQhNWQhNXwhNZwhNaAhNcQhNeAhNfAhNhAhNhQhNighNkghNnghNowhNqghNsQhNuQhNwAhNwghNwwhNxAhNyAhN0AhN0QhN2QhN4AhN4ghN4whN5AhN6ghN8AhN9ghN/QhN/ghNBglNDQlNEQlNGQlNIQlNKQlNMAlNNwlNOQlNOglNOwlNQwlNRwlNSwlNUwlNWglNWwlNZAlNawlNbAlNcAlNdwlNgAlNiAlNkwlNmglNnAlNnQlNnglNpQlNqQlNrQlNsQlNuQlNwQlNyAlNyglNywlNzAlN1AlN2wlN3AlN5AlN6glN8QlN8wlN9AlN9QlN+wlNBApNDApNGApNIApNIQpNLQpNNQpNNgpNPQpNRApNTApNTQpNVQpNXwpNZwpNaApNcApNcQpNeApNfwpNhwpNiwpNkwpNlApNnApNnQpNoQpNqQpNsApNtwpNwApNyApNzwpN1QpN3ApN4QpN5wpN7wpN8ApN+ApN+QpNAQtNAgtNCAtNEAtNGAtNGQtNJAtNKgtNLQtNLgtNNgtNPAtNRAtNRQtNTAtNTQtNUwtNWgtNWwtNYwtNZAtNbAtNdAtNdQtNfQtNhQtNiQtNkAtNkQtNmQtNmgtNngtNpAtNrwtNtwtNvgtNxgtNxwtNywtN0gtN2AtN4AtN4QtN6QtN8AtN8QtN+QtNAAxNAgxNAwxNBAxNCQxNEQxNFwxNHgxNIAxNIQxNIgxNKQxNKwxNLAxNLQxNMwxNOwxNQwxNSQxNUQxNWQxNWgxNXgxNZQxNZgxNcQxNeAxNgAxNiAxNkAxNmAxNmQxNoAxNoQxNqQxNsQxNsgxNugxNwwxNywxN0QxN2QxN4AxN7AxN9AxN+gxNAw1NCg1NEw1NGw1NIw1NJA1NLA1NLQ1NNg1NPw1NRg1NTg1NTw1NVw1NXw1NZg1NcQ1NdQ1NfQ1NhA1NiQ1NkA1NkQ1Nlw1Nnw1Npg1NrA1Nrw1NsA1NuA1NwA1NyA1NyQ1NzQ1N1Q1N1g1N3A1N5A1N6w1N8w1N+g1NAg5NCw5NEQ5NGA5NHw5NIw5NKQ5NLw5NNg5NPA5NQw5NSw5NTA5NUg5NWQ5NWw5NXA5NXQ5NYw5Nag5NcQ5Ncw5NdA5NdQ5NeQ5NgQ5Ngg5NiQ5Nig5Nkg5Nmg5Nmw5Nnw5Now5Nqw5NrA5Nsw5Nuw5NwQ5NyA5Nzg5N1g5N1w5N3w5N6A5N8A5N+A5N+Q5NAQ9NBw9NCw9NEg9NGg9NIA9NJw9NLQ9NNA9NOw9NQw9NSw9NTA9NUw9NVA9NXA9NXQ9NZQ9NZg9Nbg9Nbw9Ndg9Nfw9Nig9Nkg9Nkw9Nmw9Now9Nqw9Nsg9Nuw9Nww9Nyg9N0g9N2Q9N4Q9N4g9N6A9N7w9N8w9N+g9NAhBNCBBNEBBNFhBNGxBNHxBNKBBNLxBNMRBNMhBNMxBNOBBNPxBNRxBNTRBNUxBNWhBNXBBNXRBNXhBNYxBNaRBNcRBNchBNeBBNfxBNhRBNixBNjxBNlRBNnRBNohBNqhBNsBBNvBBNxBBNxRBNzRBNzhBN1hBN1xBN3hBN4hBN6hBN6xBN8BBN9xBN/hBNABFNARFNAhFNChFNEhFNGhFNJhFNKhFNLxFNNRFNPBFNQxFNRRFNRhFNRxFNTBFNUxFNVxFNXxFNZhFNbhFNdRFNdxFNeBFNeRFNhBFNihFNjhFNlBFNmBFNnhFNohFNqRFNsRFNvBFNwxFNyxFN0hFN2hFN3hFN5RFN5xFN6BFN6RFN8RFN+hFNARJNChJNEhJNGhJNHxJNJhJNMhJNPhJNRBJNTBJNTRJNVRJNVhJNYhJNZhJNbRJNcxJNehJNhhJNjRJNmBJNnBJNpBJNpRJNqRJNsBJNuBJNuRJNwRJNyhJN0hJN2hJN2xJN4hJN5BJN5RJN5hJN7RJN9BJN+RJN/hJNBRNNCxNNEhNNHRNNJRNNMBNNNxNNPhNNRBNNTBNNVRNNXRNNXhNNZhNNbhNNbxNNdRNNeRNNgBNNhRNNixNNkhNNmRNNnxNNpxNNrxNNthNNtxNNvhNNvxNNyhNN1hNN3RNN5BNN5hNN5xNN6BNN8RNN9hNN/hNN/xNNBhRNDhRNDxRNFxRNHRRNJRRNJhRNLRRNNRRNPBRNPRRNQhRNShRNUhRNUxRNWRRNXRRNZBRNZRRNaxRNcxRNdBRNfRRNgxRNihRNkRRNmhRNohRNoxRNqxRNsRRNuBRNuhRNuxRNvBRNxBRNyhRN0RRN3RRN4xRN6xRN7xRN9RRN/BRNBBVNCxVNExVNGRVNIRVNIhVNJxVNLxVNOxVNRBVNTBVNTRVNUxVNVhVNVxVNXxVNYBVNZxVNcxVNeBVNfhVNhxVNjhVNlRVNmxVNnhVNnxVNpxVNqBVNrBVNtBVNuhVNwBVNxxVNzhVN1RVN3RVN3hVN5BVN7xVN9hVN9xVN/hVNABZNARZNAhZNBhZNDxZNFhZNHhZNHxZNJxZNLxZNOBZNQBZNQRZNRxZNSxZNUBZlKE1ZFk1gFk1oFk1pFk1xFk1yFk15Fk19Fk2DFk2JFk2QFk2YFk2ZFk2gFk2mFk2sFk20Fk21Fk26Fk3AFk3EFk3IFk3PFk3aFk3gFk3oFk30Fk34Fk0DF00KF00LF00TF00ZF00gF00nF00pF00qF00rF00zF000F005F01AF01EF01KF01NF01OF01SF01aF01jF01rF01xF015F019F02BF02JF02RF02YF02gF02rF02vF022F028F03DF03EF03QF03VF03dF03eF03mF03nF03yF035F037F038F039F00BGE0IGE0KGE0LGE0MGE0TGE0aGE0lGE0sGE0xGE05GE1BGE1CGE1HGE1OGE1UGE1bGE1gGE1sGE10GE19GE2FGE2MGE2TGE2UGE2cGE2jGE2lGE2mGE2nGE2tGE21GE29GE3EGE3JGE3QGE3cGE3oGE3uGE3zGE36GE38GE39GE3+GE0GGU0RGU0VGU0cGU0kGU0sGU0yGU07GU1DGU1HGU1PGU1VGU1hGU1pGU1tGU1zGU13GU1+GU2AGU2BGU2CGU2GGU2RGU2cGU2kGU2vGU23GU29GU3BGU3JGU3KGU3OGU3VGU3dGU3kGU3rGU3yGU34GU3+GU0DGk0JGk0QGk0YGk0ZGk0dGk0kGk0qGk0xGk08Gk1DGk1LGk1QGk1XGk1dGk1jGk1rGk1sGk1yGk15Gk1/Gk2DGk2HGk2OGk2TGk2YGk2gGk2kGk2qGk2yGk25Gk3BGk3CGk3KGk3WGk3hGk3oGk3xGk34Gk3/Gk0GG00NG00TG00bG00hG00oG00pG00vG00zG004G01AG01HG01NG01RG01YG01eG01hG01iG01pG010G017G02AG02HG02PG02XG02YG02eG02kG02oG02wG028G03CG03KG03QG03WG03dG03kG03rG03yG035G03/G00FHE0LHE0THE0XHE0eHE0mHE0nHE0uHE06HE1CHE1IHE1PHE1QHE1XHE1eHE1fHE1lHE1oHE1pHE1xHE1yHE15HE1/HE2GHE2HHE2OHE2WHE2XHE2eHE2mHE2uHE2vHE23HE24HE2/HE3IHE3PHE3XHE3YHE3eHE3sHE3/HE0XHU0gHWV1h1UKbGFiZWxDb2xvcnLKBwAATV0dSwV9h1UMc3VyZmFjZUNvbG9ycssHAABNXR1LBX1yzAcAAChLAV1yzQcAAChLAEsBSwJLA0sESwVLBksHSwhLCUsKSwtLDEsNSw5LD0sQSxFLEksTSxRLFUsWSxdLGEsZSxpLG0scSx1LHksfSyBLIUsiSyNLJEslSyZLJ0soSylLKksrSyxLLUsuSy9LMEsxSzJLM0s0SzVLNks3SzhLOUs6SztLPEs9Sz5LP0tAS0FLQktDS0RLRUtGS0dLSEtJS0pLS0tMS01LTktPS1BLUUtSS1NLVEtVS1ZLV0tYS1lLWktbS1xLXUteS19LYEthS2JLY0tkS2VLZktnS2hLaUtqS2tLbEttS25Lb0twS3FLcktzS3RLdUt2S3dLeEt5S3pLe0t8S31Lfkt/S4BLgUuCS4NLhEuFS4ZLh0uIS4lLikuLS4xLjUuOS49LkEuRS5JLk0uUS5VLlkuXS5hLmUuaS5tLnEudS55Ln0ugS6FLokujS6RLpUumS6dLqEupS6pLq0usS61LrkuvS7BLsUuyS7NLtEu1S7ZLt0u4S7lLuku7S7xLvUu+S79LwEvBS8JLw0vES8VLxkvHS8hLyUvKS8tLzEvNS85Lz0vQS9FL0kvTS9RL1UvWS9dL2EvZS9pL20vcS91L3kvfS+BL4UviS+NL5EvlS+ZL50voS+lL6kvrS+xL7UvuS+9L8EvxS/JL80v0S/VL9kv3S/hL+Uv6S/tL/Ev9S/5L/00AAU0BAU0CAU0DAU0EAU0FAU0GAU0HAU0IAU0JAU0KAU0LAU0MAU0NAU0OAU0PAU0QAU0RAU0SAU0TAU0UAU0VAU0WAU0XAU0YAU0ZAU0aAU0bAU0cAU0dAU0eAU0fAU0gAU0hAU0iAU0jAU0kAU0lAU0mAU0nAU0oAU0pAU0qAU0rAU0sAU0tAU0uAU0vAU0wAU0xAU0yAU0zAU00AU01AU02AU03AU04AU05AU06AU07AU08AU09AU0+AU0/AU1AAU1BAU1CAU1DAU1EAU1FAU1GAU1HAU1IAU1JAU1KAU1LAU1MAU1NAU1OAU1PAU1QAU1RAU1SAU1TAU1UAU1VAU1WAU1XAU1YAU1ZAU1aAU1bAU1cAU1dAU1eAU1fAU1gAU1hAU1iAU1jAU1kAU1lAU1mAU1nAU1oAU1pAU1qAU1rAU1sAU1tAU1uAU1vAU1wAU1xAU12AU13AU14AU15AU16AU17AU18AU19AU1+AU1/AU2AAU2BAU2KAU2LAU2MAU2NAU2OAU2PAU2QAU2RAU2SAU2TAU2UAU2VAU2WAU2XAU2YAU2ZAU2aAU2bAU2cAU2dAU2eAU2fAU2gAU2hAU2iAU2jAU2kAU2lAU2mAU2nAU2oAU2pAU2qAU2rAU2sAU2tAU2uAU2vAU2wAU2xAU2yAU2zAU20AU21AU22AU23AU24AU25AU26AU27AU28AU29AU2+AU2/AU3AAU3BAU3CAU3DAU3EAU3FAU3GAU3HAU3IAU3JAU3KAU3LAU3MAU3NAU3OAU3PAU3QAU3RAU3SAU3TAU3UAU3VAU3WAU3XAU3YAU3ZAU3aAU3bAU3cAU3dAU3eAU3fAU3gAU3hAU3iAU3jAU3kAU3lAU3mAU3nAU3oAU3pAU3qAU3rAU3sAU3tAU3uAU3vAU3wAU3xAU3yAU3zAU30AU31AU32AU33AU34AU35AU36AU37AU38AU39AU3+AU3/AU0AAk0BAk0CAk0DAk0EAk0FAk0GAk0HAk0IAk0JAk0KAk0LAk0MAk0NAk0OAk0PAk0QAk0RAk0SAk0TAk0UAk0VAk0WAk0XAk0YAk0ZAk0aAk0bAk0cAk0dAk0eAk0fAk0gAk0hAk0iAk0jAk0kAk0lAk0mAk0nAk0oAk0pAk0qAk0rAk0sAk0tAk0uAk0vAk0wAk0xAk0yAk0zAk00Ak01Ak02Ak03Ak04Ak05Ak06Ak07Ak08Ak09Ak0+Ak0/Ak1AAk1BAk1CAk1DAk1EAk1FAk1GAk1HAk1IAk1JAk1KAk1LAk1MAk1NAk1OAk1PAk1QAk1RAk1SAk1TAk1UAk1VAk1WAk1XAk1YAk1ZAk1aAk1bAk1cAk1dAk1eAk1fAk1gAk1hAk1iAk1jAk1kAk1lAk1mAk1nAk1oAk1pAk1qAk1rAk1sAk1tAk1uAk1vAk1wAk1xAk1yAk1zAk10Ak11Ak12Ak13Ak14Ak2BAk2CAk2DAk2EAk2FAk2GAk2HAk2IAk2JAk2KAk2LAk2MAk2NAk2OAk2PAk2QAk2RAk2SAk2TAk2UAk2VAk2WAk2XAk2YAk2ZAk2aAk2bAk2oAk2pAk2qAk2rAk2sAk2tAk2uAk2vAk2wAk2xAk2yAk2zAk20Ak21Ak22Ak23Ak24Ak25Ak26Ak27Ak28Ak29Ak2+Ak2/Ak3AAk3BAk3CAk3DAk3EAk3FAk3GAk3HAk3IAk3JAk3KAk3TAk3UAk3VAk3WAk3XAk3YAk3ZAk3aAk3bAk3cAk3dAk3eAk3fAk3gAk3hAk3iAk3jAk3kAk3lAk3mAk3nAk3oAk3pAk3qAk3rAk3sAk3tAk3uAk3vAk3wAk3xAk3yAk3zAk30Ak31Ak32Ak33Ak34Ak35Ak36Ak37Ak38Ak39Ak3+Ak3/Ak0AA00BA00CA00DA00EA00FA00GA00HA00IA00JA00KA00LA00MA00NA00OA00PA00QA00RA00SA00TA00UA00VA00WA00XA00YA00ZA00aA00bA00cA00dA00eA00fA00gA00hA00iA00jA00kA00lA00mA00nA00oA00pA00qA00rA00sA00tA00uA00vA00wA00xA00yA00zA000A001A002A003A004A005A006A007A008A009A00+A00/A01AA01BA01CA01DA01EA01FA01GA01HA01IA01JA01KA01LA01MA01NA01OA01PA01QA01RA01SA01TA01UA01VA01WA01XA01YA01ZA01aA01bA01cA01dA01eA01fA01gA01hA01iA01jA01kA01lA01mA01nA01oA01pA01qA01rA01sA01tA01uA01vA01wA01xA01yA01zA010A011A012A013A014A015A016A017A018A019A01+A01/A02AA02BA02CA02DA02EA02FA02GA02HA02IA02JA02KA02LA02MA02NA02OA02PA02QA02RA02SA02TA02UA02VA02WA02XA02YA02ZA02aA02bA02cA02dA02eA02fA02gA02hA02iA02jA02kA02lA02mA02nA02oA02pA02qA02rA02sA02tA02uA02vA02wA02xA02yA02zA020A021A022A023A024A025A026A027A028A029A02+A02/A03AA03BA03CA03DA03EA03FA03GA03HA03IA03JA03KA03LA03MA03NA03OA03PA03QA03ZA03aA03bA03cA03dA03eA03fA03gA03hA03iA03jA03kA03lA03mA03nA03oA03pA03qA03rA03sA03tA03uA03vA03wA03xA03yA03zA030A031A032A033A034A035A036A037A038A039A03+A03/A00ABE0BBE0CBE0DBE0EBE0FBE0GBE0HBE0IBE0JBE0KBE0LBE0MBE0NBE0OBE0PBE0QBE0RBE0SBE0TBE0UBE0VBE0WBE0XBGUoTRgETRkETRoETRsETRwETR0ETR4ETR8ETSAETSEETSIETSMETSQETSUETSYETScETSgETSkETSoETSsETSwETS0ETS4ETS8ETTAETTEETTIETTMETTQETTUETTYETTcETUEETUIETUMETUQETUUETUYETUcETUgETUkETUoETUsETUwETU0ETU4ETU8ETVAETVEETVIETVMETVQETVUETVYETWAETWEETWIETWMETWQETWUETWYETWcETXYETXcETXgETXkETXoETXsETXwETX0ETX4ETX8ETYAETYEETYIETYMETYQETYUETYYETYcETYgETYkETYoETYsETYwETY0ETY4ETY8ETZAETZEETZIETZMETZQETZUETZYETagETakETaoETasETawETa0ETa4ETa8ETbAETbEETbIETbMETbQETbUETbYETbcETbgETbkETboETbsETbwETb0ETb4ETb8ETcAETcEETcIETcMETcQETcUETcYETccETcgETckETcoETcsETcwETc0ETc4ETc8ETdAETdEETdIETdMETdQETdUETdYETdcETdgETdkETdoETdsETdwETd0ETd4ETd8ETeAETeEETeIETeMETeQETeUETeYETecETegETekETeoETesETewETe0ETe4ETe8ETfAETfEETfIETfMETfQETfUETfYETfcETfgETfkETfoETfsETfwETf0ETf4ETf8ETQAFTQEFTQIFTQMFTQQFTQUFTQYFTQcFTQgFTQkFTQoFTQsFTQwFTQ0FTQ4FTQ8FTRAFTREFTRIFTRMFTRQFTRUFTRYFTRcFTRgFTRkFTRoFTRsFTRwFTR0FTR4FTR8FTSAFTSEFTSIFTSMFTSQFTSUFTSYFTScFTSgFTSkFTSoFTSsFTSwFTS0FTS4FTS8FTTAFTTEFTTIFTTMFTTQFTTUFTTYFTTcFTTgFTTkFTToFTTsFTTwFTT0FTT4FTT8FTUAFTUEFTUIFTUMFTUQFTUUFTUYFTUcFTUgFTUkFTUoFTUsFTUwFTU0FTU4FTU8FTVAFTVEFTVIFTVMFTVQFTVUFTVYFTVcFTVgFTVkFTVoFTVsFTVwFTV0FTV4FTV8FTWAFTWEFTWIFTWMFTWQFTWUFTWYFTWcFTWgFTWkFTWoFTWsFTWwFTW0FTW4FTW8FTXAFTXEFTXIFTXMFTXQFTXUFTXYFTXcFTXgFTXkFTXoFTXsFTXwFTX0FTX4FTX8FTYAFTYkFTYoFTYsFTYwFTY0FTY4FTY8FTZAFTZcFTZgFTZkFTZoFTZsFTZwFTZ0FTZ4FTZ8FTaAFTaEFTaIFTaMFTaQFTaUFTaYFTcYFTccFTcgFTckFTcoFTcsFTcwFTc0FTc4FTc8FTdAFTdEFTdIFTdMFTdQFTdUFTdYFTdcFTdgFTdkFTdoFTdsFTdwFTd0FTd4FTd8FTeAFTeEFTeIFTeMFTeQFTeUFTeYFTecFTegFTekFTeoFTesFTewFTe0FTe4FTe8FTfAFTfEFTfIFTfMFTfQFTfUFTfYFTfcFTfgFTfkFTfoFTfsFTfwFTf0FTf4FTf8FTQAGTQEGTQIGTQMGTQQGTQUGTQYGTQcGTQgGTQkGTQoGTQsGTQwGTQ0GTQ4GTQ8GTRAGTREGTRIGTRMGTRQGTRUGTRYGTRcGTRgGTRkGTRoGTRsGTRwGTR0GTR4GTR8GTSAGTSEGTSIGTSMGTSQGTSUGTSYGTScGTSgGTSkGTSoGTSsGTSwGTS0GTS4GTS8GTTAGTTEGTTIGTTMGTTQGTTUGTTYGTTcGTTgGTTkGTToGTTsGTTwGTT0GTT4GTVAGTVEGTVIGTVMGTVQGTVUGTVYGTVcGTVgGTVkGTVoGTVsGTVwGTV0GTV4GTV8GTWAGTWEGTWIGTWMGTWQGTWUGTWYGTWcGTWgGTWkGTWoGTWsGTWwGTW0GTW4GTW8GTXAGTXEGTXIGTXMGTXQGTXUGTXYGTXcGTXgGTXkGTYwGTY0GTY4GTY8GTZAGTZEGTZIGTZMGTZQGTZUGTZYGTZcGTZgGTZkGTZoGTZsGTZwGTZ0GTZ4GTZ8GTaAGTaEGTaIGTaMGTaQGTaUGTaYGTacGTagGTakGTaoGTasGTawGTa0GTa4GTa8GTbAGTbEGTbIGTbMGTbQGTbUGTbYGTbcGTbgGTbkGTboGTbsGTbwGTb0GTb4GTb8GTcAGTcEGTcIGTcMGTcQGTcUGTcYGTccGTcgGTckGTcoGTcsGTcwGTc0GTc4GTc8GTdAGTdEGTdIGTdMGTdQGTdUGTdYGTdcGTdgGTdkGTdoGTdsGTdwGTd0GTd4GTd8GTeAGTeEGTeIGTeMGTeQGTeUGTeYGTecGTegGTekGTeoGTesGTewGTe0GTe4GTe8GTfAGTfEGTfIGTfMGTfQGTfUGTfYGTfcGTfgGTfkGTfoGTfsGTfwGTf0GTf4GTf8GTQAHTQEHTQIHTQMHTQQHTQUHTQYHTQcHTQgHTQkHTQoHTQsHTQwHTQ0HTQ4HTQ8HTRAHTREHTRIHTRMHTRQHTRUHTRYHTRcHTRgHTRkHTRoHTRsHTRwHTR0HTR4HTR8HTSAHTSEHTSIHTSMHTSQHTSUHTSYHTScHTSgHTSkHTSoHTSsHTSwHTS0HTS4HTS8HTTAHTTkHTToHTTsHTTwHTT0HTT4HTT8HTUAHTUEHTUIHTUMHTUQHTUUHTUYHTUcHTUgHTUkHTUoHTUsHTUwHTU0HTU4HTU8HTVAHTVEHTVIHTVMHTVQHTVUHTVYHTVcHTVgHTVkHTVoHTVsHTVwHTV0HTV4HTV8HTWgHTWkHTWoHTWsHTWwHTW0HTW4HTW8HTXAHTXEHTXIHTXMHTXQHTXUHTXYHTXcHTXgHTXkHTXoHTXsHTXwHTX0HTX4HTX8HTYAHTYEHTYIHTdkHTdoHTdsHTdwHTd0HTd4HTd8HTeAHTegHTekHTeoHTesHTewHTe0HTe4HTe8HTfAHTfEHTfIHTfMHTfQHTfUHTfYHTfcHTfgHTfkHTfoHTfsHTfwHTf0HTf4HTf8HTQAITQEITQIITQMITQQITQUITQYITQcITQgITQkITQoITQsITQwITQ0ITQ4ITQ8ITRAITREITRIITRMITRQITRUITRYITRcITRgITRkITRoITRsITRwITR0ITR4ITR8ITSAITSEITSIITSMITSQITSUITSYITScITSgITSkITSoITSsITSwITS0ITS4ITS8ITTAITTEITTIITTMITTQITTUITTYITTcITTgITTkITToITTsITTwITT0ITT4ITT8ITUAITUEITUIITUMITUQITUUITUYITUcITUgITUkITUoITUsITUwITU0ITU4ITU8ITVAITVEITVIITVMITVQITVUITVYITVcITVgITVkITVoITVsITVwITV0ITV4ITV8ITWAITWEITWIITWMITWQITWUITWYITWcITWgITWkITWoITWsITWwITW0ITW4ITW8ITXAITXEITXIITXMITXQITXUITXYITXcITXgITXkITXoITXsITXwITX0ITX4ITX8ITYAITYEITYIITYMITYQITYUITYYITYcITYgITYkITYoITYsITYwITY0ITY4ITY8ITZAITZEITZIITZMITZQITZUITZYITZcITZgITZkITZoITZsITZwITZ0ITZ4ITZ8ITaAITaEITaIITaMITaQITaUITaYITacITagITakITaoITasITawITa0ITa4ITa8ITbAITbEITbIITbMITbQITbUITbYITbcITbgITbkITboITbsITbwITb0ITb4ITb8ITcAITcEITcIITcMITcQITcUITcYITccITdEITdIITdMITdQITdUITdYITdcITdgITeoITesITewITe0ITe4ITe8ITfAITfEITfIITfMITfQITfUITREJTRIJTRMJTRQJTRUJTRYJTRcJTRgJTRkJTRoJTRsJTRwJTR0JTR4JTR8JTSAJTSEJTSIJZShNIwlNJAlNJQlNJglNJwlNKAlNKQlNKglNKwlNLAlNLQlNLglNLwlNMAlNMQlNMglNMwlNNAlNNQlNNglNNwlNOAlNOQlNOglNOwlNPAlNPQlNPglNPwlNQAlNQQlNQglNQwlNRAlNRQlNRglNRwlNSAlNSQlNSglNbAlNbQlNbglNbwlNdwlNeAlNeQlNeglNewlNfAlNfQlNfglNfwlNgAlNgQlNgglNgwlNhAlNhQlNhglNhwlNiAlNiQlNiglNiwlNjAlNjQlNjglNjwlNkAlNkQlNkglNkwlNlAlNlQlNlglNlwlNmAlNmQlNmglNmwlNnAlNnQlNnglNnwlNoAlNoQlNoglNowlNpAlNpQlNpglNpwlNqAlNqQlNqglNqwlNrAlNrQlNrglNrwlNsAlNsQlNsglNswlNtAlNtQlNtglNtwlNuAlNuQlNuglNuwlNvAlNvQlNvglNvwlNwAlNwQlNwglNwwlNxAlNxQlNxglNxwlNyAlNyQlNyglNywlNzAlNzQlNzglNzwlN0AlN0QlN0glN0wlN1AlN1QlN1glN1wlN2AlN2QlN2glN2wlN3AlN3QlN3glN3wlN4AlN4QlN4glN4wlN5AlN5QlN5glN5wlN6AlN6QlN6glN6wlN7AlN7QlN7glN7wlN8AlN8QlN8glN8wlN9AlN9QlN9glN9wlN+AlN+QlN+glN+wlN/AlN/QlN/glN/wlNAApNAQpNAgpNAwpNBApNBQpNBgpNBwpNCApNCQpNCgpNCwpNDApNDQpNDgpNDwpNEApNEQpNEgpNEwpNFApNFQpNFgpNFwpNGApNGQpNGgpNGwpNHApNHQpNHgpNHwpNIApNIQpNIgpNIwpNJApNJQpNJgpNJwpNKApNKQpNKgpNKwpNLApNLQpNLgpNLwpNMApNMQpNMgpNMwpNNApNNQpNNgpNNwpNOApNOQpNOgpNOwpNPApNPQpNPgpNPwpNQApNQQpNQgpNQwpNRApNRQpNRgpNRwpNSApNSQpNSgpNSwpNTApNTQpNTgpNTwpNUApNUQpNUgpNUwpNVApNVQpNVgpNVwpNWApNWQpNWgpNWwpNXApNXQpNXgplSwJdcs4HAAAoTXIBTXMBTXQBTXUBTYIBTYMBTYQBTYUBTYYBTYcBTYgBTYkBTZwCTZ0CTZ4CTZ8CTaACTaECTaICTaMCTaQCTaUCTaYCTacCTcsCTcwCTc0CTc4CTc8CTdACTdECTdICTdEDTdIDTdMDTdQDTdUDTdYDTdcDTdgDTTgETTkETToETTsETTwETT0ETT4ETT8ETUAETWgETWkETWoETWsETWwETW0ETW4ETW8ETXAETXEETXIETXMETXQETXUETZcETZgETZkETZoETZsETZwETZ0ETZ4ETZ8ETYEFTYIFTYMFTYQFTYUFTYYFTYcFTYgFTb4FTb8FTcAFTcEFTcIFTcMFTcQFTcUFTUgGTUkGTUoGTUsGTUwGTU0GTU4GTU8GTXoGTXsGTXwGTX0GTX4GTX8GTYAGTYEGTTEHTTIHTTMHTTQHTTUHTTYHTTcHTTgHTWAHTWEHTWIHTWMHTWQHTWUHTWYHTWcHTfYITfcITfgITfkITfoITfsITfwITf0ITf4ITf8ITQAJTQEJTQIJTQMJTQQJTQUJTQYJTQcJTQgJTQkJTQoJTQsJTQwJTQ0JTQ4JTQ8JTRAJTWQJTWUJTWYJTWcJTWgJTWkJTWoJTWsJZUsDXXLPBwAAKE15Ak16Ak17Ak18Ak19Ak1+Ak1/Ak2AAk2gBE2hBE2iBE2jBE2kBE2lBE2mBE2nBE2RBU2SBU2TBU2UBU2VBU2WBU2CBk2DBk2EBk2FBk2GBk2HBk2IBk2JBk2KBk2LBk2TB02UB02VB02WB02XB02YB02ZB02aB03hB03iB03jB03kB03lB03mB03nB03ZCE3aCE3bCE3cCE3dCE3eCE3fCE3gCE3hCE3iCE3jCE3kCE3lCE3mCE3nCE3oCE3pCE1wCU1xCU1yCU1zCU10CU11CU12CWVLBl1y0AcAAChNVwRNWARNWQRNWgRNWwRNXARNXQRNXgRNXwRNpwVNqAVNqQVNqgVNqwVNrAVNrQVNrgVNrwVNsAVNsQVNsgVNswVNtAVNtQVNtgVNtwVNuAVNuQVNugVNuwVNvAVNvQVNPwZNQAZNQQZNQgZNQwZNRAZNRQZNRgZNRwZNgwdNhAdNhQdNhgdNhwdNiAdNiQdNigdNiwdNjAdNjQdNjgdNjwdNkAdNkQdNkgdNmwdNnAdNnQdNngdNnwdNoAdNoQdNogdNowdNpAdNpQdNpgdNpwdNqAdNqQdNqgdNqwdNrAdNrQdNrgdNrwdNsAdNsQdNsgdNswdNtAdNtQdNtgdNtwdNuAdNuQdNugdNuwdNvAdNvQdNvgdNvwdNwAdNwQdNwgdNwwdNxAdNxQdNxgdNxwdNyAdNyQdNygdNywdNzAdNzQdNzgdNzwdN0AdN0QdN0gdN0wdN1AdN1QdN1gdN1wdN2AdNyAhNyQhNyghNywhNzAhNzQhNzghNzwhN0AhNSwlNTAlNTQlNTglNTwlNUAlNUQlNUglNUwlNVAlNVQlNVglNVwlNWAlNWQlNWglNWwlNXAlNXQlNXglNXwlNYAlNYQlNYglNYwlldYdVD3N1cmZhY2VDYXRlZ29yeXLRBwAATV0dWAQAAABtYWlufXLSBwAAWAYAAABsaWdhbmROXXLTBwAATeQcS3mGctQHAABhhnOHVQZyYWRpdXNy1QcAAE1dHUc//hR64AAAAH1y1gcAAChHP/o9cKAAAABdctcHAAAoSwBLB0sOSxZLH0smSydLLks1Sz5LREtHS0hLU0taS1tLY0trS3FLeUt6S4FLgkuKS5JLmUuiS6pLq0uzS7tLvEvFS81L1UvdS+NL60vzS/lNAQFNCQFNCgFNEAFNGAFNIAFNIQFNKAFNLgFNNQFNPQFNPgFNRgFNTQFNVAFNXAFNYgFNaQFNbQFNcgFNdgFNfAFNggFNigFNkQFNlwFNngFNpgFNrQFNtQFNtgFNuwFNwQFNyAFN0AFN0QFN2QFN3wFN6gFN8wFN+gFNAgJNCQJNEQJNFwJNGgJNGwJNJwJNLQJNMgJNOQJNPgJNQgJNTQJNUgJNWgJNYgJNagJNawJNcQJNeAJNeQJNgQJNiQJNigJNkQJNnAJNowJNpAJNqAJNsAJNsQJNtQJNvAJNwgJNygJNywJN0gJN0wJN2gJN4AJN5wJN7gJN9gJN9wJN/QJNBANNCgNNDQNNDgNNEgNNGgNNIQNNIwNNJANNJQNNLANNMwNNOgNNQANNRwNNTwNNUANNWANNYANNaANNbwNNcANNdANNegNNggNNhwNNkANNmQNNogNNqQNNsANNuANNvwNNwQNNwgNNwwNNyQNN0QNN2ANN2QNN5ANN6wNN8gNN8wNN+gNN+wNNAARNCARNCQRNEARNGARNIARNJwRNLwRNMARNOARNQARNQQRNSgRNUARNVwRNYARNaARNbwRNcARNdgRNfQRNhARNhgRNhwRNiARNjwRNlgRNlwRNnwRNoARNpwRNqARNrwRNtgRNuARNuQRNugRNwgRNwwRNyQRN0QRN1wRN2gRN2wRN4wRN5wRN7gRN8gRN+QRN+wRN/ARN/QRNAgVNDQVNGQVNIAVNJwVNKwVNNAVNPAVNRAVNSAVNUAVNWAVNXwVNYQVNYgVNYwVNawVNbAVNcQVNdwVNegVNewVNgQVNiAVNiQVNkQVNlwVNngVNoAVNoQVNogVNpwVNrwVNsAVNuAVNvgVNxQVNxgVNzgVN1QVN3QVN5QVN5gVN7gVN7wVN9wVN/gVNBgZNDgZNDwZNFwZNHgZNIAZNIQZNIgZNKwZNMwZNNAZNPwZNSAZNTwZNUAZNWAZNWQZNYAZNaAZNbwZNegZNgQZNggZNiAZNiwZNjAZNkgZNmAZNnAZNoAZNqAZNrwZNuAZNwAZNxwZNzwZN1QZN2AZN2QZN3wZN6gZN8QZN8gZN+AZN/AZNAAdNCQdNFAdNHwdNKwdNMQdNOAdNOQdNPwdNRAdNTAdNTQdNVQdNYAdNZwdNaAdNbgdNdQdNfQdNgwdNigdNiwdNkgdNkwdNmgdNmwdNogdNqwdNrwdNtQdNvAdNvQdNxAdNxQdNzAdN1QdN2QdN4AdN4QdN6AdN8AdN9wdN/wdNBghNDAhNEwhNFQhNFghNFwhNHwhNJwhNKAhNMAhNMQhNOQhNQQhNSAhNSQhNUQhNWQhNXwhNZwhNaAhNcQhNeAhNfAhNhAhNhQhNighNkghNnghNowhNqghNsQhNuQhNwAhNwghNwwhNxAhNyAhN0AhN0QhN2QhN4AhN4ghN4whN5AhN6ghN8AhN9ghN/QhN/ghNBglNDQlNEQlNGQlNIQlNKQlNMAlNNwlNOQlNOglNOwlNQwlNRwlNSwlNUwlNWglNWwlNZAlNawlNbAlNcAlNdwlNgAlNiAlNkwlNmglNnAlNnQlNnglNpQlNqQlNrQlNsQlNuQlNwQlNyAlNyglNywlNzAlN1AlN2wlN3AlN5AlN6glN8QlN8wlN9AlN9QlN+wlNBApNDApNGApNIApNIQpNLQpNNQpNNgpNPQpNRApNTApNTQpNVQpNXwpNZwpNaApNcApNcQpNeApNfwpNhwpNiwpNkwpNlApNnApNnQpNoQpNqQpNsApNtwpNwApNyApNzwpN1QpN3ApN4QpN5wpN7wpN8ApN+ApN+QpNAQtNAgtNCAtNEAtNGAtNGQtNJAtNKgtNLQtNLgtNNgtNPAtNRAtNRQtNTAtNTQtNUwtNWgtNWwtNYwtNZAtNbAtNdAtNdQtNfQtNhQtNiQtNkAtNkQtNmQtNmgtNngtNpAtNrwtNtwtNvgtNxgtNxwtNywtN0gtN2AtN4AtN4QtN6QtN8AtN8QtN+QtNAAxNAgxNAwxNBAxNCQxNEQxNFwxNHgxNIAxNIQxNIgxNKQxNKwxNLAxNLQxNMwxNOwxNQwxNSQxNUQxNWQxNWgxNXgxNZQxNZgxNcQxNeAxNgAxNiAxNkAxNmAxNmQxNoAxNoQxNqQxNsQxNsgxNugxNwwxNywxN0QxN2QxN4AxN7AxN9AxN+gxNAw1NCg1NEw1NGw1NIw1NJA1NLA1NLQ1NNg1NPw1NRg1NTg1NTw1NVw1NXw1NZg1NcQ1NdQ1NfQ1NhA1NiQ1NkA1NkQ1Nlw1Nnw1Npg1NrA1Nrw1NsA1NuA1NwA1NyA1NyQ1NzQ1N1Q1N1g1N3A1N5A1N6w1N8w1N+g1NAg5NCw5NEQ5NGA5NHw5NIw5NKQ5NLw5NNg5NPA5NQw5NSw5NTA5NUg5NWQ5NWw5NXA5NXQ5NYw5Nag5NcQ5Ncw5NdA5NdQ5NeQ5NgQ5Ngg5NiQ5Nig5Nkg5Nmg5Nmw5Nnw5Now5Nqw5NrA5Nsw5Nuw5NwQ5NyA5Nzg5N1g5N1w5N3w5N6A5N8A5N+A5N+Q5NAQ9NBw9NCw9NEg9NGg9NIA9NJw9NLQ9NNA9NOw9NQw9NSw9NTA9NUw9NVA9NXA9NXQ9NZQ9NZg9Nbg9Nbw9Ndg9Nfw9Nig9Nkg9Nkw9Nmw9Now9Nqw9Nsg9Nuw9Nww9Nyg9N0g9N2Q9N4Q9N4g9N6A9N7w9N8w9N+g9NAhBNCBBNEBBNFhBNGxBNHxBNKBBNLxBNMRBNMhBNMxBNOBBNPxBNRxBNTRBNUxBNWhBNXBBNXRBNXhBNYxBNaRBNcRBNchBNeBBNfxBNhRBNixBNjxBNlRBNnRBNohBNqhBNsBBNvBBNxBBNxRBNzRBNzhBN1hBN1xBN3hBN4hBN6hBN6xBN8BBN9xBN/hBNABFNARFNAhFNChFNEhFNGhFNJhFNKhFNLxFNNRFNPBFNQxFNRRFNRhFNRxFNTBFNUxFNVxFNXxFNZhFNbhFNdRFNdxFNeBFNeRFNhBFNihFNjhFNlBFNmBFNnhFNohFNqRFNsRFNvBFNwxFNyxFN0hFN2hFN3hFN5RFN5xFN6BFN6RFN8RFN+hFNARJNChJNEhJNGhJNHxJNJhJNMhJNPhJNRBJNTBJNTRJNVRJNVhJNYhJNZhJNbRJNcxJNehJNhhJNjRJNmBJNnBJNpBJNpRJNqRJNsBJNuBJNuRJNwRJNyhJN0hJN2hJN2xJN4hJN5BJN5RJN5hJN7RJN9BJN+RJN/hJNBRNNCxNNEhNNHRNNJRNNMBNNNxNNPhNNRBNNTBNNVRNNXRNNXhNNZhNNbhNNbxNNdRNNeRNNgBNNhRNNixNNkhNNmRNNnxNNpxNNrxNNthNNtxNNvhNNvxNNyhNN1hNN3RNN5BNN5hNN5xNN6BNN8RNN9hNN/hNN/xNNBhRNDhRNDxRNFxRNHRRNJRRNJhRNLRRNNRRNPBRNPRRNQhRNShRNUhRNUxRNWRRNXRRNZBRNZRRNaxRNcxRNdBRNfRRNgxRNihRNkRRNmhRNohRNoxRNqxRNsRRNuBRNuhRNuxRNvBRNxBRNyhRN0RRN3RRN4xRN6xRN7xRN9RRN/BRNBBVNCxVNExVNGRVNIRVNIhVNJxVNLxVNOxVNRBVNTBVNTRVNUxVNVhVNVxVNXxVNYBVNZxVNcxVNeBVNfhVNhxVNjhVNlRVNmxVNnhVNnxVNpxVNqBVNrBVNtBVNuhVNwBVNxxVNzhVN1RVN3RVN3hVN5BVN7xVN9hVN9xVN/hVNABZNARZNAhZNBhZNDxZNFhZNHhZNHxZNJxZNLxZNOBZNQBZNQRZNRxZNSxZNUBZlKE1ZFk1gFk1oFk1pFk1xFk1yFk15Fk19Fk2DFk2JFk2QFk2YFk2ZFk2gFk2mFk2sFk20Fk21Fk26Fk3AFk3EFk3IFk3PFk3aFk3gFk3oFk30Fk34Fk0DF00KF00LF00TF00ZF00gF00nF00pF00qF00rF00zF000F005F01AF01EF01KF01NF01OF01SF01aF01jF01rF01xF015F019F02BF02JF02RF02YF02gF02rF02vF022F028F03DF03EF03QF03VF03dF03eF03mF03nF03yF035F037F038F039F00BGE0IGE0KGE0LGE0MGE0TGE0aGE0lGE0sGE0xGE05GE1BGE1CGE1HGE1OGE1UGE1bGE1gGE1sGE10GE19GE2FGE2MGE2TGE2UGE2cGE2jGE2lGE2mGE2nGE2tGE21GE29GE3EGE3JGE3QGE3cGE3oGE3uGE3zGE36GE38GE39GE3+GE0GGU0RGU0VGU0cGU0kGU0sGU0yGU07GU1DGU1HGU1PGU1VGU1hGU1pGU1tGU1zGU13GU1+GU2AGU2BGU2CGU2GGU2RGU2cGU2kGU2vGU23GU29GU3BGU3JGU3KGU3OGU3VGU3dGU3kGU3rGU3yGU34GU3+GU0DGk0JGk0QGk0YGk0ZGk0dGk0kGk0qGk0xGk08Gk1DGk1LGk1QGk1XGk1dGk1jGk1rGk1sGk1yGk15Gk1/Gk2DGk2HGk2OGk2TGk2YGk2gGk2kGk2qGk2yGk25Gk3BGk3CGk3KGk3WGk3hGk3oGk3xGk34Gk3/Gk0GG00NG00TG00bG00hG00oG00pG00vG00zG004G01AG01HG01NG01RG01YG01eG01hG01iG01pG010G017G02AG02HG02PG02XG02YG02eG02kG02oG02wG028G03CG03KG03QG03WG03dG03kG03rG03yG035G03/G00FHE0LHE0THE0XHE0eHE0mHE0nHE0uHE06HE1CHE1IHE1PHE1QHE1XHE1eHE1fHE1lHE1oHE1pHE1xHE1yHE15HE1/HE2GHE2HHE2OHE2WHE2XHE2eHE2mHE2uHE2vHE23HE24HE2/HE3IHE3PHE3XHE3YHE3eHE3sHE3/HE0XHU0gHWVHP/a4UeAAAABdctgHAAAoSwNLCksRSxlLHUseSyJLJUsqSzFLOEs8Sz1LQUtLS1ZLWUteS2ZLdEt9S4BLhUuIS4lLjUuVS5xLoEuhS6VLqUuuS7ZLuku/S8NLxEvIS8tLzEvQS9hL4EvmS+5L/Ev/TQABTQQBTQgBTQ0BTRMBTRsBTSQBTSsBTTEBTTgBTUEBTUkBTVABTVcBTV8BTWUBTWwBTXABTXUBTXkBTX8BTYUBTYgBTYkBTY0BTZQBTZoBTaEBTakBTbABTbQBTbkBTb4BTcQBTcsBTdQBTdwBTeIBTe0BTfEBTfIBTfYBTf0BTQUCTQwCTRQCTR4CTSoCTTACTTUCTTwCTUECTUUCTVACTVUCTV0CTWUCTW4CTXQCTXcCTXwCTX8CTYACTYQCTY0CTZQCTZ8CTaICTacCTasCTbQCTbgCTb8CTcUCTc4CTdECTdYCTd0CTeMCTeoCTfECTfUCTfoCTQADTQcDTREDTRUDTR0DTSgDTS8DTTYDTT0DTUMDTUoDTU4DTVMDTVsDTWMDTWsDTW4DTXMDTXcDTX0DTYUDTYoDTY4DTY8DTZMDTZcDTZgDTZwDTaADTaEDTaUDTawDTbMDTbsDTcYDTcwDTc8DTdADTdQDTdcDTdwDTecDTe4DTfEDTfYDTfkDTf4DTQMETQwETRMETRsETSMETSoETS4ETTMETTsETUQETUgETUkETU0ETVMETVoETV4ETV8ETWMETWsETW4ETXMETXkETYAETYsETZIETZUETZoETZ4ETaMETaYETasETbIETb0ETcYETcwETdQETd4ETeYETeoETfEETfUETQAFTQUFTRAFTRwFTSMFTSoFTS4FTTIFTTMFTTcFTT8FTUcFTUsFTU4FTU8FTVMFTVsFTWYFTWoFTW8FTXQFTX4FTYQFTYcFTYwFTZQFTZoFTaUFTaoFTbMFTcEFTcQFTckFTcwFTc0FTdEFTdgFTeAFTekFTe0FTfIFTfoFTQEGTQkGTRIGTRoGTSUGTSkGTSoGTS4GTTIGTTcGTUIGTUYGTUcGTUsGTU4GTVMGTVwGTWMGTWsGTXIGTX0GTYAGTYUGTY8GTZUGTZsGTZ8GTaMGTaYGTacGTasGTbIGTbYGTbcGTbsGTcMGTcoGTdIGTdwGTeIGTe0GTfAGTfUGTfsGTf8GTQMHTQcHTQgHTQwHTRcHTSIHTS4HTTQHTTcHTTwHTUIHTUcHTUsHTVAHTVgHTWMHTWYHTWsHTXEHTXgHTYYHTYkHTY4HTZEHTZYHTZkHTZ4HTaUHTakHTaoHTa4HTbIHTbgHTbsHTcAHTcMHTcgHTc8HTdMHTdQHTdgHTdwHTd8HTeQHTesHTfMHTfoHTQIITQkITQ8ITRoITSIITSsITS8ITTQITTwITUQITUcITUwITVQITWIITWYITWsITW8ITXAITXQITXsITX8ITYgITY0ITZUITaEITaYITa0ITbQITbwITccITcsITc8ITdQITdwITecITe0ITfMITfkITfwITQEJTQkJTRAJTRQJTRwJTSQJTSwJTTMJTT4JTUEJTUIJTUYJTUoJTU4JTVYJTVkJTV4JTWIJTWMJTWcJTWoJTW8JTXMJTXoJTX4JTX8JTYMJTYsJTZYJTaEJTagJTawJTbAJTbQJTbcJTbgJTbwJTcQJTc8JTdIJTdMJTdcJTdoJTd8JTe0JTfgJTf4JTQIKTQMKTQcKTQ8KTRsKTSQKTTAKTTkKTUAKTUcKTVAKTVgKTVwKTV0KTV4KTWIKTWsKTXQKTXsKTYIKTYoKTY4KTZcKTaAKTaQKTacKTagKTawKTbMKTboKTb4KTb8KTcMKTcsKTdIKTdgKTd8KTeQKTeoKTe4KTfMKTfwKTQULTQsLTRMLTRcLTRwLTScLTTELTT8LTUgLTUsLTVALTVYLTVkLTV4LTWILTWcLTW8LTXgLTYALTYgLTYwLTY8LTZQLTZgLTZ0LTaELTacLTbILTboLTcELTcoLTc4LTdULTdsLTeQLTewLTe8LTfQLTfcLTfgLTfwLTQcMTQwMTQ8MTRAMTRQMTRoMTSUMTTAMTTYMTT4MTUwMTU8MTVAMTVQMTVgMTV0MTWEMTWQMTWkMTXQMTXsMTYMMTYsMTZMMTZwMTZ8MTaQMTawMTbUMTb0MTcEMTcIMTcYMTckMTcoMTc4MTdQMTdcMTdgMTdwMTeMMTe8MTfcMTf0MTQENTQINTQYNTQ0NTRENTRINTRYNTRkNTRoNTR4NTSINTScNTTANTTQNTTUNTTkNTT0NTT4NTUINTUkNTU0NTVINTVoNTWINTWkNTXQNTXgNTYANTYcNTYwNTY8NTZQNTZoNTZ0NTZ4NTaINTakNTbMNTbsNTcMNTccNTcwNTdANTdQNTdkNTd8NTecNTe4NTfYNTf0NTQUOTQkOTQoOTQ4OTRQOTRsOTSIOTSYOTSwOTTIOTTkOTT8OTUYOTUoOTU8OTVUOTWAOTWYOTW0OTXgOTXwOTYUOTYgOTY0OTZUOTZkOTZ4OTaIOTaYOTa8OTbYOTb4OTcQOTcsOTdEOTdUOTdoOTeIOTeYOTecOTesOTfMOTfcOTfwOTf8OTQAPTQQPTQoPTQ4PTRUPTSMPTSoPTTAPTTcPTT4PTUYPTUoPTU8PTVIPTVcPTVsPTWAPTWkPTXIPTXkPTX0PTX4PTYIPTY0PTZYPTZ4PTaEPTaIPTaYPTa4PTbUPTbkPTboPTb4PTcYPTc0PTdUPTdwPTeAPTeUPTesPTfIPTfYPTf0PTQUQTQsQTRMQTRkQTR4QTSIQTSYQTScQTSsQTTYQTTsQTUIQTUoQTVAQTVYQTWEQTWYQTWwQTXAQTXUQTXsQTYIQTYgQTY4QTZIQTZgQTaAQTaUQTbMQTb8QTcMQTcgQTcwQTdEQTdoQTeEQTeUQTekQTe4QTfMQTfoQTQURTQ0RTRURTR0RTSkRTS0RTTIRTTgRTT8RTUoRTU8RTVYRTVoRTWIRTWkRTWwRTW0RTXERTXwRTYcRTY0RTZERTZcRTZsRTaERTaURTawRTa8RTbARTbQRTb8RTcYRTc4RTdURTd0RTeERTewRTfQRTfgRTfkRTf0RTQQSTQgSTQkSTQ0STRASTRESTRUSTR0STSISTSkSTTUSTUESTUcSTUsSTVASTVQSTVkSTWUSTWkSTXASTXYSTX0STYkSTZASTZsSTZ8STaMSTagSTawSTbMSTbwSTcQSTcgSTckSTc0STdUSTd4STekSTfASTfcSTfwSTQETTQgTTQ4TTRUTTSATTSgTTTMTTToTTUETTUcTTUoTTUsTTU8TTVMTTVQTTVgTTVwTTWETTWkTTXITTXgTTXwTTYMTTYgTTY4TTZUTTZwTTaITTaoTTbITTbUTTboTTb0TTcITTc0TTdkTTeATTesTTe8TTfATTfQTTfkTTQIUTQkUTQ0UTRIUTSAUTSkUTTAUTTMUTTQUTTgUTTsUTUAUTUUUTU0UTVEUTVYUTVwUTWAUTWMUTWgUTW4UTXIUTXcUTXsUTXwUTYAUTYYUTY0UTZQUTZgUTZkUTZ0UTaEUTaYUTakUTaoUTa4UTbQUTb8UTcIUTcMUTccUTc0UTdQUTeAUTeYUTe4UTfIUTfgUTf8UTQcVTQ4VTRYVTRwVTSUVTSoVTS0VTS4VTTIVTT4VTUIVTUMVTUcVTVAVTVoVTWMVTWoVTXYVTXsVTYEVTYUVTYYVTYoVTZEVTZgVTaIVTaYVTasVTa8VTbcVTb0VTcMVTcoVTdEVTdgVTeEVTecVTfIVTfUVTfoVTQUWTQkWTQ0WTQ4WTRIWTRUWTRkWTR0WTSIWTSoWTTIWTTYWTTcWTTsWTT8WTUQWTUoWTU4WTVMWTVcWTVgWTVwWTWMWTWwWTXUWTXwWTYAWTYYWTYwWTZMWTZcWTZwWTaMWTakWTa8WTbgWTb0WTcMWTccWTcsWZShN0hZN3RZN4xZN6xZN9xZN+xZNBhdNCRdNDhdNHBdNIxdNLhdNMhdNNxdNPBdNQxdNRxdNURdNVRdNXRdNYRdNYhdNZhdNdBdNfBdNgBdNhBdNjBdNlBdNmxdNoxdNrhdNshdNuRdNvxdNwhdNxxdN0xdN2BdN3BdN4RdN6hdN9RdNABhNBBhNDxhNFhhNHRhNKBhNLxhNNBhNNxhNOBhNPBhNQBhNRRhNShhNURhNVxhNXhhNYxhNbxhNdxhNexhNfBhNgBhNiBhNjxhNkhhNlxhNnxhNqhhNsBhNsxhNtBhNuBhNuxhNvBhNwBhNxxhNzBhN0xhN3xhN6xhN8RhN9hhNARlNBBlNBRlNCRlNFBlNGBlNHxlNIhlNIxlNJxlNNRlNORlNOhlNPhlNQRlNQhlNRhlNShlNTRlNThlNUhlNWBlNZBlNZxlNaBlNbBlNcBlNdhlNehlNhRlNiRlNlBlNnxlNohlNoxlNpxlNshlNwBlNxBlNyBlNzRlN0RlN2BlN4BlN5xlN7hlN9RlN+xlNARpNBhpNDBpNExpNHBpNIBpNJxpNLRpNNBpNPxpNRhpNThpNUxpNWhpNYBpNZhpNbxpNdRpNfBpNghpNhhpNihpNkRpNlhpNmxpNoxpNpxpNrRpNtRpNvBpNxRpNyBpNyRpNzRpN2RpN5BpN6xpN7xpN8BpN9BpN+xpNAhtNCRtNEBtNFhtNJBtNJxtNLBtNMhtNNhtNOxtNQxtNShtNUBtNVBtNWxtNZRtNbBtNdxtNfhtNgxtNihtNkhtNlhtNmxtNoRtNpxtNqxtNsxtNvxtNxRtNzRtN0xtN2RtN4BtN5xtN7htN9RtN/BtNAhxNCBxNDhxNFhxNGhxNIRxNJRxNKhxNMRxNPRxNRRxNSxxNThxNUxxNWhxNXRxNYhxNbBxNdRxNfBxNghxNhRxNihxNkRxNmhxNoRxNpBxNpRxNqRxNshxNuxxNwhxNxhxNxxxNyxxN0hxN2xxN4RxN8RxN/hxNFh1NJR1NRR1NRh1NRx1NSB1NSh1NSx1NTB1NTR1NTx1NUB1NUR1NUh1NVB1NVR1NVh1NVx1NWR1NWh1NWx1NXB1lRz/3XCkAAAAAXXLZBwAAKEszS+JNDwFNSwFNewFNjwFNlgFNqwFN3gFNJgJNjwJN3wJN5QJNAgNNPwNNRQNNeQNNyANN6QNNDgRNTwRNewRNrQRNyARNGAVNHgVNJQVNlgVN0wVNXgZNkQZNlwZN3gZNKgdNPgdNbQdNcwdNoAdNtAdNygdN5gdN9QdNnQhN7whN9QhNCwlNLglNdQlN+glNFwpNLApNrgpNzQpN2gpN5gpNBwtNUgtNowtNvAtN1wtNFgxNMgxN0AxN3gxN6wxNgg1Nlg1NpA1N2w1N6Q1N+A1NEA5NKA5NLg5NOw5NYg5NsQ5NwA5NzQ5NBg9NEA9NJQ9NMg9N1w9N5w9N+A9NBxBNFRBNPRBNTBBNaBBNdxBNhBBNihBNlBBNuxBNJRFNNBFNOhFNURFNiRFNkxFNnRFNpxFNwRFN0BFNMRJNPRJNYRJNaxJNchJNhRJNixJNrhJN6xJNChNNQxNNdBNNfhNNihNN1RNNWBRNahRNghRNjxRNsBRNyRRNzxRN3BRN4hRN9BRN+hRNCRVNGBVNOhVNchVNkxVNuRVNvxVN0xVN4xVNRhZNghZNiBZNpRZNvxZNzRZN3xZN8xZNtBdNuxdNzxdNGBhNKhhNTBhNUxhNWRhNaxhNihhNrBhNwhhN2xhN5xhNVBlNYBlNchlN0xlN6RlN9xlN/RlNCBpNDhpNKRpNXBpNYhpNcRpNdxpNfhpNjBpN1RpNBBtNEhtNLhtNRRtNTBtNZxtNnRtNoxtNuxtNwRtNzxtN1RtN6RtN/htNBBxNChxNHBxNLBxNORxNfhxNjBxN3RxN7RxN7hxN7xxN8BxN+hxN+xxN/BxN/RxNBh1NBx1NCB1NCR1NEh1NEx1NFB1NFR1NIR1NIh1NIx1NJB1NKx1NLB1NLR1NLh1NLx1NNR1NNh1NNx1NOB1NOR1NPx1NQB1NQR1NQh1NQx1lRz/5wo9gAAAAXXLaBwAAKEsCSwlLEEsYSyFLJEspSzBLN0tAS0NLSktNS1VLWEtdS2VLaEtqS2xLc0t8S39LhEuMS5RLm0ukS6hLrUu1S7lLvkvHS89L10vfS+VL7UvwS/JL9Ev7TQMBTQcBTQwBTRIBTRoBTSMBTSoBTTABTTcBTUABTUgBTU8BTVYBTV4BTWQBTWsBTW8BTXQBTXgBTX4BTYQBTYwBTZMBTZkBTaABTagBTa8BTbMBTbgBTb0BTcMBTcoBTdMBTdsBTeEBTeQBTewBTfUBTfwBTQQCTQsCTRMCTRYCTR0CTSACTSUCTSkCTS8CTTQCTTsCTUACTUQCTUcCTU8CTVQCTVwCTWQCTW0CTXMCTXYCTXsCTYMCTYwCTZMCTZYCTZ4CTaECTaYCTaoCTbMCTbcCTb4CTcQCTc0CTdACTdUCTdwCTeICTekCTfACTfQCTfkCTf8CTQYDTQkDTRADTRQDTRwDTSIDTScDTS4DTTUDTTwDTUIDTUkDTU0DTVIDTVoDTWIDTWoDTW0DTXIDTXYDTXwDTYQDTYkDTZIDTZsDTaQDTasDTbIDTboDTcADTcUDTcsDTdMDTdYDTdsDTd4DTeYDTe0DTfADTfUDTfgDTf0DTQIETQsETRIETRoETSIETSkETS0ETTIETToETUMETUwETVIETVkETWIETWoETW0ETXIETXgETX8ETYUETYoETZEETZQETZkETZ0ETaIETaUETaoETbEETbcETbwETcUETcsETdMETdYETd0ETeUETekETfAETfQETfoETf8ETQQFTQcFTQ8FTRIFTRcFTRsFTSIFTSkFTS0FTTYFTT4FTUYFTUoFTVIFTVoFTWAFTWUFTWkFTW4FTXMFTXYFTX0FTYMFTYYFTYsFTZMFTZkFTZ8FTaQFTakFTbIFTbUFTbcFTbkFTcAFTcMFTcgFTdAFTdcFTd8FTegFTewFTfEFTfkFTQAGTQgGTREGTRkGTR8GTSQGTS0GTTEGTTYGTTkGTUEGTUoGTU0GTVIGTVsGTWIGTWoGTXEGTXQGTXwGTX8GTYQGTYcGTY4GTZQGTZoGTZ4GTaIGTaoGTbEGTboGTcIGTckGTdEGTdQGTdsGTeEGTeQGTewGTe8GTfQGTfoGTf4GTQIHTQsHTQ4HTRYHTRkHTSEHTSQHTSkHTS0HTTMHTTYHTTsHTUEHTUYHTUoHTU8HTVcHTVoHTWIHTWUHTWoHTXAHTXcHTXoHTXwHTX4HTYUHTYgHTY0HTZAHTZUHTZgHTZ0HTaQHTa0HTbEHTbcHTboHTb8HTcIHTccHTc4HTdcHTdsHTd4HTeMHTeoHTfIHTfkHTQEITQgITQ4ITRQITRkITSEITSoITS4ITTMITTsITUMITUYITUsITVMITVYITVgITVoITWEITWUITWoITXMITXoITX4ITYcITYwITZQITZcITZwITaAITaUITawITbMITbsITcEITcYITcoITc4ITdMITdsITeEITeYITewITfIITfgITfsITQAJTQgJTQ8JTRMJTRsJTSMJTSsJTTIJTTgJTT0JTUUJTUkJTU0JTVUJTVgJTV0JTWYJTWkJTW4JTXIJTXkJTYIJTYoJTY0JTZUJTZsJTaAJTacJTasJTa8JTbMJTbsJTcMJTckJTc4JTdYJTdkJTd4JTeEJTeMJTeUJTewJTfIJTfcJTf0JTQYKTQ4KTREKTRYKTRoKTSMKTSYKTSsKTS8KTTgKTT8KTUYKTU8KTWEKTWoKTXMKTXoKTYEKTYkKTY0KTZYKTZ8KTaMKTasKTbIKTbkKTcIKTcoKTdEKTdcKTd4KTeMKTekKTe0KTfIKTfsKTQQLTQoLTRILTRYLTRsLTR4LTSYLTSkLTTALTTMLTTULTTcLTT4LTUcLTUoLTU8LTVULTVgLTV0LTWELTWYLTW4LTXcLTX8LTYcLTYsLTY4LTZMLTZcLTZwLTaALTaYLTakLTbELTbkLTcALTckLTc0LTdQLTdoLTeMLTesLTe4LTfMLTfsLTQEMTQYMTQsMTRMMTRkMTR8MTSQMTSoMTS8MTTUMTT0MTUAMTUIMTUQMTUsMTVMMTVcMTVwMTWAMTWMMTWgMTWsMTXMMTXoMTYIMTYoMTZIMTZsMTZ4MTaMMTasMTbQMTbwMTcUMTc0MTdMMTdsMTeIMTeUMTeoMTe4MTfYMTfwMTQUNTQwNTRUNTR0NTSENTSYNTS8NTTgNTUENTUgNTUwNTVENTVkNTWENTWgNTWsNTXMNTXcNTX8NTYYNTYsNTY4NTZMNTZkNTaENTagNTasNTbINTboNTcINTcYNTcsNTc8NTdMNTdgNTd4NTeYNTe0NTfUNTfwNTQQOTQ0OTRMOTRoOTSEOTSUOTSsOTTEOTTgOTT4OTUUOTUkOTU4OTVQOTVoOTV8OTWUOTWwOTXIOTXcOTXsOTYQOTYcOTYwOTZQOTZgOTZ0OTaEOTaUOTa4OTbUOTb0OTcMOTcoOTdAOTdQOTdkOTeEOTeoOTfIOTfYOTfsOTQMPTQkPTQ0PTRQPTRcPTRkPTRsPTSIPTSkPTS8PTTYPTT0PTUUPTUkPTU4PTVEPTVYPTVoPTV8PTWgPTXEPTXgPTYEPTYQPTYwPTZUPTZ0PTaUPTbQPTb0PTcUPTcwPTdQPTdsPTd8PTeQPTeoPTfEPTfUPTfwPTQQQTQoQTRIQTRgQTR0QTSEQTSoQTTAQTTUQTToQTUEQTUkQTU8QTVUQTVsQTWAQTWUQTWsQTW8QTXQQTXoQTYEQTYcQTY0QTZEQTZcQTZ8QTaQQTacQTakQTasQTbIQTbUQTboQTb4QTcIQTccQTcsQTdAQTdkQTeAQTeQQTegQTe0QTfIQTfkQTf8QTQQRTQwRTRQRTRwRTR8RTSQRTSgRTSwRTTERTTcRTT4RTUQRTUkRTU4RTVURTVkRTWERTWgRTXARTXYRTXsRTX4RTYYRTYwRTZARTZYRTZoRTaARTaQRTasRTbMRTbYRTb4RTcURTc0RTdQRTdwRTeARTeYRTesRTfMRTfwRTQMSTQwSTRQSTRwSTSESTSgSTSsSTTASTTQSTTcSTTwSTUASTUYSTUoSTU8STVMSTVgSTVsSTWASTWQSTWgSTW8STXUSTXwSTX8STYQSTYgSTY8STZISTZoSTZ4STaISTacSTasSTbISTbsSTcMSTcwSTdQSTd0STeMSTegSTe8STfYSTfsSTQATTQcTTQ0TTRQTTRcTTR8TTScTTSoTTTITTTkTTUATTUYTTU4TTVcTTVsTTWATTWgTTXETTXcTTXsTTYITTYcTTY0TTZQTTZsTTaETTakTTbETTbQTTbkTTbwTTcETTcQTTcwTTc8TTdQTTdgTTd8TTeUTTeoTTfMTTfgTTQEUTQgUTQwUTREUTRQUTRYUTRgUTR8UTSgUTS8UTTcUTToUTT8UTUQUTUwUTVAUTVUUTVsUTV8UTWIUTWcUTW0UTXEUTXYUTX8UTYUUTYwUTZMUTZwUTaAUTaUUTa0UTbMUTbkUTb4UTcYUTcwUTdMUTdYUTdsUTd8UTeUUTe0UTfEUTfcUTf4UTQYVTQ0VTRUVTRsVTSQVTSkVTTEVTTQVTTkVTT0VTUYVTU8VTVIVTVkVTWIVTWkVTWwVTXEVTXUVTXoVTYAVTYkVTZAVTZcVTZoVTaEVTaUVTaoVTa4VTbYVTbwVTcIVTckVTdAVTdcVTeAVTeYVTekVTfEVTfQVTfkVTf8VTQQWTQgWTRgWTRwWTSEWTSkWTTEWTToWTT4WTUMWTUkWTU0WTVIWTVsWTWIWTWsWTXQWTXsWTX8WTYUWTYsWTZIWTZYWTZsWTaIWTagWTa4WTbcWTbwWTcIWTcYWTcoWTdEWTdQWTdwWTeIWTeoWTe0WTfIWTfYWTfoWTf0WTQUXTQgXTQ0XTRAXTRIXTRQXTRsXTSIXTSgXTS0XTTEXTTYXZShNOxdNQhdNRhdNSRdNUBdNVBdNXBdNZRdNaBdNahdNbBdNcxdNexdNfxdNgxdNixdNkxdNmhdNohdNpRdNrRdNsRdNuBdNvhdNwRdNxhdNyRdNzhdN0hdN1xdN2xdN4BdN6RdN7BdN9BdN+hdN/xdNAxhNCRhNDhhNFRhNHBhNHxhNJxhNLhhNMxhNOxhNPxhNRBhNSRhNUBhNVhhNXRhNYhhNZRhNahhNbhhNdhhNfxhNhxhNjhhNlhhNnhhNpBhNqRhNrxhNtxhNvxhNxhhNyxhN0hhN1RhN2hhN3hhN4RhN5hhN6hhN8BhN9RhN+xhNABlNCBlNCxlNExlNFxlNHhlNJhlNKRlNKxlNLRlNNBlNPRlNRRlNSRlNURlNVxlNXxlNYxlNaxlNbxlNdRlNeRlNfxlNhBlNiBlNkxlNnhlNphlNqRlNsRlNtBlNthlNuBlNvxlNwxlNxxlNzBlN0BlN1xlN3xlN5hlN7RlN9BlN+hlNABpNBRpNCxpNEhpNGxpNHxpNJhpNLBpNMxpNNhpNPhpNRRpNTRpNUhpNWRpNXxpNZRpNbhpNdBpNexpNgRpNhRpNiRpNkBpNlRpNmhpNohpNphpNrBpNtBpNuxpNxBpNzBpNzxpN1BpN2BpN2xpN4xpN6hpN8xpN+hpNARtNCBtNDxtNFRtNGBtNGhtNHBtNIxtNJhtNKxtNMRtNNRtNOhtNQhtNSRtNTxtNUxtNWhtNXRtNZBtNaxtNbhtNdhtNfRtNghtNiRtNkRtNlRtNmhtNoBtNphtNqhtNshtNtRtNuhtNvhtNxBtNzBtN0htN2BtN3xtN5htN7RtN9BtN+xtNARxNBxxNDRxNFRxNGRxNIBxNJBxNKRxNMBxNMxxNOBxNPBxNRBxNShxNTRxNUhxNWRxNXBxNYRxNZBxNaxxNdBxNexxNgRxNhBxNiRxNkBxNmRxNoBxNqBxNsRxNuhxNwRxNyhxN0RxN2hxN6hxN+BxNEB1NHh1lRz/8UeuAAAAAXXLbBwAAKEthS5BLsU0tAU1hAU2BAU3AAU0sAk1wAk3BAk38Ak11BE2ABU3NBk33Bk0wB00LCE1PCE2QCE3pCE2/CU3UCk35DE1RDk0sD01SEE1DEk2eE019FU0UFk2rFk3mFk13F01yGE3tGE2pGk1HHE3jHE1EHU1JHU1OHU1THU1YHWVHP/wo9cAAAABdctwHAAAoS0VLRktOS09LUEtRS1JLaUttS25Lb0twS/FL9Uv2S/dL+E3lAU3mAU3nAU3oAU3pAU0YAk0ZAk0hAk0iAk0jAk0kAk1IAk1JAk1KAk1LAk1MAk2XAk2YAk2ZAk2aAk2bAk0LA00MA03fA03gA03hA03iA03jA03YBE3ZBE0IBU0JBU0KBU0LBU0MBU0TBU0UBU0VBU0WBU14BU15BU22BU26BU27BU28BU29BU06Bk07Bk08Bk09Bk0+Bk11Bk12Bk13Bk14Bk15Bk2JBk2KBk3WBk3XBk3lBk3mBk3nBk3oBk3pBk0PB00QB00RB00SB00TB00aB00bB00cB00dB00eB00lB00mB00nB00oB01bB01cB01dB01eB01fB017B01/B02AB02BB02CB01XCE1bCE1cCE1dCE1eCE2YCE2ZCE2aCE2bCE2OCU2PCU2QCU2RCU2SCU3iCU3mCU3nCU3oCU3pCU0SCk0TCk0UCk0VCk0nCk0oCk0pCk0qCk0fC00gC00hC00iC00jC00rC00sC000C004C005C006C007C02qC02rC02sC02tC02uC01BDE1FDE1GDE1HDE1IDE1sDE1tDE1uDE1vDE1wDE3mDE3nDE3oDE3pDE1sDU1tDU1uDU1vDU1wDU2tDU2uDU0YD00cD00dD00eD00fD02FD02GD02HD02ID02JD02tD02oEE2sEE2tEE2uEE2vEE22EE23EE24EE25EE0gEU0hEU0iEU0jEU1/EU2AEU2BEU2CEU2DEU23EU24EU25EU26EU27EU0sEk0tEk0uEk0vEk04Ek05Ek06Ek07Ek1cEk1dEk1eEk1fEk2AEk2BEk2CEk2DEk2TEk2UEk2VEk2WEk2XEk0YE00ZE00aE00bE00cE00rE00sE00tE00uE00vE03FE03GE03HE03IE03JE03QE03RE03SE03TE00VFE0ZFE0aFE0bFE0cFE3XFE3YFE3ZFE3aFE01FU02FU03FU04FU1UFU1VFU1tFU1uFU1vFU1wFU2cFU2dFU3qFU3rFU3sFU3tFU3uFU3VFk3WFk3XFk3YFk3ZFk3uFk3vFk3wFk3xFk3+Fk3/Fk0AF00BF00CF00RF00VF00WF00XF00YF01LF01MF01pF01tF01uF01vF01wF02mF02nF02oF02pF02qF03KF03LF03MF03NF03tF03uF03vF03wF03xF00gGE0hGE0iGE0jGE0kGE1mGE1nGE1oGE1pGE3WGE3XGE3YGE3ZGE3iGE3jGE3kGE3lGE0MGU0NGU0OGU0PGU0QGU0qGU0uGU0vGU0wGU0xGU1bGU1cGU1dGU1eGU2MGU2NGU2OGU2PGU2QGU2XGU2YGU2ZGU2aGU2bGU2qGU2rGU2sGU2tGU2uGU21GU25GU26GU27GU28GU03Gk04Gk05Gk06Gk07Gk3QGk3RGk3SGk3TGk3cGk3dGk3eGk3fGk3gGk0ZG00dG00eG00fG00gG01fG01gG01vG01wG01xG01yG01zG022G023G024G025G000HE01HE02HE03HE1mHE1nHE3gHGV1h1UKY29vcmRJbmRleHLdBwAAXXLeBwAASwBNXR2Gct8HAABhVQtsYWJlbE9mZnNldHLgBwAATV0dTn2HVRJtaW5pbXVtTGFiZWxSYWRpdXNy4QcAAE1dHUcAAAAAAAAAAH2HVQhkcmF3TW9kZXLiBwAATV0dSwJ9h1UIb3B0aW9uYWxy4wcAAH1y5AcAAChVDHNlcmlhbE51bWJlcnLlBwAAiIlNXR1K/////32Hh1UHYmZhY3RvcnLmBwAAiIlNXR1HAAAAAAAAAAB9h4dVCW9jY3VwYW5jeXLnBwAAiIlNXR1HAAAAAAAAAAB9h4d1VQdkaXNwbGF5cugHAABNXR2JfXLpBwAAiE5dcuoHAAAoTYIBSwiGcusHAABNtgFLBYZy7AcAAE15AksIhnLtBwAATRoDSwuGcu4HAABNaANLCIZy7wcAAE3RA0sIhnLwBwAATfsDSwWGcvEHAABNVwRLCYZy8gcAAE1oBEsIhnLzBwAATYEFSwiGcvQHAABNkQVLBoZy9QcAAE2nBUsJhnL2BwAATb4FSwiGcvcHAABNegZLEoZy+AcAAE24BksIhnL5BwAATfIGSwaGcvoHAABNgwdLH4Zy+wcAAE3hB0sHhnL8BwAATfAHSweGcv0HAABN2QhLC4Zy/gcAAE1LCUsIhnL/BwAATVsJSwmGcgAIAABN5BxLQoZyAQgAAE1YHUsFhnICCAAAZYZzh3Uu'))
	bondInfo = cPickle.loads(base64.b64decode('gAJ9cQEoVQVjb2xvcnECTWUeTn2HVQVhdG9tc3EDXXEEKF1xBShNwANNvwNlXXEGKE3AA03BA2VdcQcoTb8DTcIDZV1xCChNvwNNvgNlXXEJKE3CA03DA2VdcQooTcIDTcQDZV1xCyhNxwNNxgNlXXEMKE3HA03IA2VdcQ0oTcYDTckDZV1xDihNxgNNxQNlXXEPKE3JA03KA2VdcRAoTckDTcsDZV1xEShNwANNxQNlXXESKE3OA03NA2VdcRMoTc4DTc8DZV1xFChNzQNN0ANlXXEVKE3NA03MA2VdcRYoTdADTdEDZV1xFyhN0gNN0QNlXXEYKE3TA03RA2VdcRkoTccDTcwDZV1xGihN1gNN1QNlXXEbKE3WA03XA2VdcRwoTdUDTdgDZV1xHShN1QNN1ANlXXEeKE3YA03ZA2VdcR8oTdoDTdkDZV1xIChN2gNN2wNlXXEhKE3aA03cA2VdcSIoTc4DTdQDZV1xIyhN3wNN3gNlXXEkKE3fA03gA2VdcSUoTd4DTeEDZV1xJihN3gNN3QNlXXEnKE3hA03iA2VdcSgoTeIDTeMDZV1xKShN4gNN5ANlXXEqKE3WA03dA2VdcSsoTecDTeYDZV1xLChN5wNN6ANlXXEtKE3mA03pA2VdcS4oTeYDTeUDZV1xLyhN6QNN6gNlXXEwKE3pA03rA2VdcTEoTd8DTeUDZV1xMihN7gNN7QNlXXEzKE3uA03vA2VdcTQoTe0DTfADZV1xNShN7QNN7ANlXXE2KE3wA03yA2VdcTcoTfADTfEDZV1xOChN5wNN7ANlXXE5KE31A030A2VdcTooTfUDTfYDZV1xOyhN9ANN9wNlXXE8KE30A03zA2VdcT0oTfcDTfgDZV1xPihN+QNN+ANlXXE/KE35A036A2VdcUAoTfkDTfsDZV1xQShN7gNN8wNlXXFCKE3+A039A2VdcUMoTf4DTf8DZV1xRChN/QNNAARlXXFFKE39A038A2VdcUYoTQAETQEEZV1xRyhNAwRNAQRlXXFIKE0DBE0FBGVdcUkoTQQETQIEZV1xSihNBARNBQRlXXFLKE0BBE0CBGVdcUwoTfUDTfwDZV1xTShNCARNBwRlXXFOKE0IBE0JBGVdcU8oTQcETQoEZV1xUChNBwRNBgRlXXFRKE0KBE0LBGVdcVIoTQwETQsEZV1xUyhNDARNDgRlXXFUKE0NBE0LBGVdcVUoTQ0ETQ8EZV1xVihNDgRNEARlXXFXKE0PBE0QBGVdcVgoTf4DTQYEZV1xWShNEwRNEgRlXXFaKE0TBE0UBGVdcVsoTRIETRUEZV1xXChNEgRNEQRlXXFdKE0VBE0WBGVdcV4oTRYETRcEZV1xXyhNFgRNGARlXXFgKE0IBE0RBGVdcWEoTRsETRoEZV1xYihNGwRNHARlXXFjKE0aBE0dBGVdcWQoTRoETRkEZV1xZShNHQRNHgRlXXFmKE0gBE0fBGVdcWcoTR4ETR8EZV1xaChNEwRNGQRlXXFpKE0jBE0iBGVdcWooTSMETSQEZV1xayhNIgRNJQRlXXFsKE0iBE0hBGVdcW0oTSUETSYEZV1xbihNJwRNJgRlXXFvKE0nBE0pBGVdcXAoTSgETSYEZV1xcShNKARNKgRlXXFyKE0oBE0rBGVdcXMoTSoETSkEZV1xdChNKgRNLARlXXF1KE0rBE0tBGVdcXYoTS4ETSwEZV1xdyhNLgRNLQRlXXF4KE0bBE0hBGVdcXkoTTEETTIEZV1xeihNMQRNMARlXXF7KE0wBE0zBGVdcXwoTTAETS8EZV1xfShNMwRNNARlXXF+KE01BE00BGVdcX8oTTUETTYEZV1xgChNNgRNNwRlXXGBKE0jBE0vBGVdcYIoTToETTkEZV1xgyhNOgRNOwRlXXGEKE05BE08BGVdcYUoTTkETTgEZV1xhihNPARNPQRlXXGHKE09BE0+BGVdcYgoTT0ETT8EZV1xiShNMQRNOARlXXGKKE1CBE1BBGVdcYsoTUIETUMEZV1xjChNQQRNRARlXXGNKE1BBE1ABGVdcY4oTUQETUUEZV1xjyhNRQRNRgRlXXGQKE1FBE1HBGVdcZEoTToETUAEZV1xkihNSgRNSQRlXXGTKE1KBE1LBGVdcZQoTUkETUwEZV1xlShNSQRNSARlXXGWKE1MBE1NBGVdcZcoTU8ETU4EZV1xmChNTQRNTgRlXXGZKE1CBE1IBGVdcZooTVIETVEEZV1xmyhNUgRNUwRlXXGcKE1RBE1UBGVdcZ0oTVEETVAEZV1xnihNVARNVQRlXXGfKE1UBE1WBGVdcaAoTUoETVAEZV1xoShNWQRNWARlXXGiKE1ZBE1aBGVdcaMoTVgETVsEZV1xpChNWARNVwRlXXGlKE1bBE1cBGVdcaYoTV0ETVwEZV1xpyhNXQRNXgRlXXGoKE1dBE1fBGVdcakoTVIETVcEZV1xqihNYgRNYQRlXXGrKE1iBE1jBGVdcawoTWEETWQEZV1xrShNYQRNYARlXXGuKE1kBE1lBGVdca8oTWYETWUEZV1xsChNZgRNZwRlXXGxKE1mBE1oBGVdcbIoTVkETWAEZV1xsyhNawRNagRlXXG0KE1rBE1sBGVdcbUoTWoETW0EZV1xtihNagRNaQRlXXG3KE1tBE1uBGVdcbgoTXAETW8EZV1xuShNbgRNbwRlXXG6KE1iBE1pBGVdcbsoTXMETXIEZV1xvChNcwRNdARlXXG9KE1yBE11BGVdcb4oTXIETXEEZV1xvyhNdQRNdgRlXXHAKE13BE12BGVdccEoTXcETXgEZV1xwihNdwRNeQRlXXHDKE1rBE1xBGVdccQoTXwETXsEZV1xxShNfARNfQRlXXHGKE17BE1+BGVdcccoTXsETXoEZV1xyChNfgRNfwRlXXHJKE2ABE1/BGVdccooTYAETYEEZV1xyyhNgARNggRlXXHMKE1zBE16BGVdcc0oTYUETYQEZV1xzihNhQRNhgRlXXHPKE2EBE2HBGVdcdAoTYQETYMEZV1x0ShNhwRNiARlXXHSKE2IBE2JBGVdcdMoTYgETYoEZV1x1ChNfARNgwRlXXHVKE2NBE2MBGVdcdYoTY0ETY4EZV1x1yhNjARNjwRlXXHYKE2MBE2LBGVdcdkoTY8ETZEEZV1x2ihNjwRNkARlXXHbKE2SBE2QBGVdcdwoTYUETYsEZV1x3ShNlQRNlARlXXHeKE2VBE2WBGVdcd8oTZQETZcEZV1x4ChNlARNkwRlXXHhKE2XBE2ZBGVdceIoTZcETZgEZV1x4yhNmgRNmARlXXHkKE2NBE2TBGVdceUoTZ0ETZwEZV1x5ihNnQRNngRlXXHnKE2cBE2fBGVdcegoTZwETZsEZV1x6ShNnwRNoARlXXHqKE2VBE2bBGVdcesoTaMETaIEZV1x7ChNowRNpARlXXHtKE2iBE2lBGVdce4oTaIETaEEZV1x7yhNpQRNpgRlXXHwKE2nBE2mBGVdcfEoTagETaYEZV1x8ihNnQRNoQRlXXHzKE2rBE2qBGVdcfQoTasETawEZV1x9ShNqgRNrQRlXXH2KE2qBE2pBGVdcfcoTa0ETa4EZV1x+ChNrwRNrgRlXXH5KE2vBE2xBGVdcfooTbAETa4EZV1x+yhNsARNsgRlXXH8KE2wBE2zBGVdcf0oTbIETbEEZV1x/ihNsgRNtARlXXH/KE2zBE21BGVdcgABAAAoTbYETbQEZV1yAQEAAChNtgRNtQRlXXICAQAAKE2jBE2pBGVdcgMBAAAoTbkETbgEZV1yBAEAAChNuQRNugRlXXIFAQAAKE24BE27BGVdcgYBAAAoTbgETbcEZV1yBwEAAChNuwRNvARlXXIIAQAAKE28BE29BGVdcgkBAAAoTbwETb4EZV1yCgEAAChNqwRNtwRlXXILAQAAKE3BBE3ABGVdcgwBAAAoTcEETcIEZV1yDQEAAChNwARNwwRlXXIOAQAAKE3ABE2/BGVdcg8BAAAoTcMETcQEZV1yEAEAAChNxQRNxARlXXIRAQAAKE3FBE3GBGVdchIBAAAoTcUETccEZV1yEwEAAChNuQRNvwRlXXIUAQAAKE3KBE3JBGVdchUBAAAoTcoETcsEZV1yFgEAAChNyQRNzARlXXIXAQAAKE3JBE3IBGVdchgBAAAoTcwETc0EZV1yGQEAAChNwQRNyARlXXIaAQAAKE3QBE3PBGVdchsBAAAoTdAETdEEZV1yHAEAAChNzwRN0gRlXXIdAQAAKE3PBE3OBGVdch4BAAAoTdIETdMEZV1yHwEAAChN1ARN0wRlXXIgAQAAKE3VBE3TBGVdciEBAAAoTcoETc4EZV1yIgEAAChN2ARN2QRlXXIjAQAAKE3YBE3XBGVdciQBAAAoTdcETdoEZV1yJQEAAChN1wRN1gRlXXImAQAAKE3aBE3bBGVdcicBAAAoTdwETdsEZV1yKAEAAChN3ARN3QRlXXIpAQAAKE3dBE3eBGVdcioBAAAoTdAETdYEZV1yKwEAAChN4QRN4ARlXXIsAQAAKE3hBE3iBGVdci0BAAAoTeAETeMEZV1yLgEAAChN4ARN3wRlXXIvAQAAKE3jBE3kBGVdcjABAAAoTeUETeQEZV1yMQEAAChN5QRN3wRlXXIyAQAAKE3YBE3fBGVdcjMBAAAoTegETecEZV1yNAEAAChN6ARN6QRlXXI1AQAAKE3nBE3qBGVdcjYBAAAoTecETeYEZV1yNwEAAChN6gRN6wRlXXI4AQAAKE3hBE3mBGVdcjkBAAAoTe4ETe0EZV1yOgEAAChN7gRN7wRlXXI7AQAAKE3tBE3wBGVdcjwBAAAoTe0ETewEZV1yPQEAAChN8ARN8QRlXXI+AQAAKE3wBE3yBGVdcj8BAAAoTegETewEZV1yQAEAAChN9QRN9gRlXXJBAQAAKE31BE30BGVdckIBAAAoTfQETfcEZV1yQwEAAChN9ARN8wRlXXJEAQAAKE33BE34BGVdckUBAAAoTfkETfgEZV1yRgEAAChN+QRN+gRlXXJHAQAAKE36BE37BGVdckgBAAAoTe4ETfMEZV1ySQEAAChN/gRN/QRlXXJKAQAAKE3+BE3/BGVdcksBAAAoTf0ETQAFZV1yTAEAAChN/QRN/ARlXXJNAQAAKE0ABU0BBWVdck4BAAAoTQIFTQEFZV1yTwEAAChNAwVNAQVlXXJQAQAAKE31BE38BGVdclEBAAAoTQYFTQUFZV1yUgEAAChNBgVNBwVlXXJTAQAAKE0FBU0IBWVdclQBAAAoTQUFTQQFZV1yVQEAAChNCAVNCgVlXXJWAQAAKE0IBU0JBWVdclcBAAAoTf4ETQQFZV1yWAEAAChNDQVNDAVlXXJZAQAAKE0NBU0OBWVdcloBAAAoTQwFTQ8FZV1yWwEAAChNDAVNCwVlXXJcAQAAKE0PBU0QBWVdcl0BAAAoTREFTRAFZV1yXgEAAChNEQVNCwVlXXJfAQAAKE0GBU0LBWVdcmABAAAoTRQFTRMFZV1yYQEAAChNFAVNFQVlXXJiAQAAKE0TBU0WBWVdcmMBAAAoTRMFTRIFZV1yZAEAAChNFgVNFwVlXXJlAQAAKE0YBU0XBWVdcmYBAAAoTRkFTRcFZV1yZwEAAChNDQVNEgVlXXJoAQAAKE0cBU0bBWVdcmkBAAAoTRwFTR0FZV1yagEAAChNGwVNHgVlXXJrAQAAKE0bBU0aBWVdcmwBAAAoTR4FTR8FZV1ybQEAAChNFAVNGgVlXXJuAQAAKE0iBU0hBWVdcm8BAAAoTSIFTSMFZV1ycAEAAChNIQVNJAVlXXJxAQAAKE0hBU0gBWVdcnIBAAAoTSQFTSUFZV1ycwEAAChNJAVNJgVlXXJ0AQAAKE0cBU0gBWVdcnUBAAAoTSkFTSgFZV1ydgEAAChNKQVNKgVlXXJ3AQAAKE0oBU0nBWVdcngBAAAoTSIFTScFZV1yeQEAAChNLQVNLAVlXXJ6AQAAKE0tBU0uBWVdcnsBAAAoTSwFTS8FZV1yfAEAAChNLAVNKwVlXXJ9AQAAKE0pBU0rBWVdcn4BAAAoTTIFTTEFZV1yfwEAAChNMgVNMwVlXXKAAQAAKE0xBU0wBWVdcoEBAAAoTS0FTTAFZV1yggEAAChNNgVNNQVlXXKDAQAAKE02BU03BWVdcoQBAAAoTTUFTTgFZV1yhQEAAChNNQVNNAVlXXKGAQAAKE04BU05BWVdcocBAAAoTTIFTTQFZV1yiAEAAChNPAVNOwVlXXKJAQAAKE08BU09BWVdcooBAAAoTTsFTT4FZV1yiwEAAChNOwVNOgVlXXKMAQAAKE0+BU0/BWVdco0BAAAoTTYFTToFZV1yjgEAAChNQgVNQQVlXXKPAQAAKE1CBU1DBWVdcpABAAAoTUEFTUQFZV1ykQEAAChNQQVNQAVlXXKSAQAAKE1EBU1FBWVdcpMBAAAoTUUFTUYFZV1ylAEAAChNRQVNRwVlXXKVAQAAKE08BU1ABWVdcpYBAAAoTUoFTUkFZV1ylwEAAChNSgVNSwVlXXKYAQAAKE1JBU1MBWVdcpkBAAAoTUkFTUgFZV1ymgEAAChNTAVNTgVlXXKbAQAAKE1MBU1NBWVdcpwBAAAoTUIFTUgFZV1ynQEAAChNUQVNUAVlXXKeAQAAKE1RBU1SBWVdcp8BAAAoTVAFTVMFZV1yoAEAAChNUAVNTwVlXXKhAQAAKE1TBU1UBWVdcqIBAAAoTUoFTU8FZV1yowEAAChNVwVNVgVlXXKkAQAAKE1XBU1YBWVdcqUBAAAoTVYFTVkFZV1ypgEAAChNVgVNVQVlXXKnAQAAKE1ZBU1aBWVdcqgBAAAoTVkFTVsFZV1yqQEAAChNUQVNVQVlXXKqAQAAKE1eBU1dBWVdcqsBAAAoTV4FTV8FZV1yrAEAAChNXQVNYAVlXXKtAQAAKE1dBU1cBWVdcq4BAAAoTWAFTWIFZV1yrwEAAChNYAVNYQVlXXKwAQAAKE1jBU1hBWVdcrEBAAAoTVcFTVwFZV1ysgEAAChNZgVNZQVlXXKzAQAAKE1mBU1nBWVdcrQBAAAoTWUFTWgFZV1ytQEAAChNZQVNZAVlXXK2AQAAKE1oBU1qBWVdcrcBAAAoTWgFTWkFZV1yuAEAAChNXgVNZAVlXXK5AQAAKE1tBU1sBWVdcroBAAAoTW0FTW4FZV1yuwEAAChNbAVNbwVlXXK8AQAAKE1sBU1rBWVdcr0BAAAoTW8FTXAFZV1yvgEAAChNcQVNcAVlXXK/AQAAKE1xBU1yBWVdcsABAAAoTXEFTXMFZV1ywQEAAChNZgVNawVlXXLCAQAAKE12BU11BWVdcsMBAAAoTXYFTXcFZV1yxAEAAChNdQVNeAVlXXLFAQAAKE11BU10BWVdcsYBAAAoTW0FTXQFZV1yxwEAAChNewVNegVlXXLIAQAAKE17BU18BWVdcskBAAAoTXoFTX0FZV1yygEAAChNegVNeQVlXXLLAQAAKE19BU1+BWVdcswBAAAoTXYFTXkFZV1yzQEAAChNgQVNgAVlXXLOAQAAKE2BBU2CBWVdcs8BAAAoTYAFTYMFZV1y0AEAAChNgAVNfwVlXXLRAQAAKE2DBU2EBWVdctIBAAAoTYUFTYQFZV1y0wEAAChNhQVNfwVlXXLUAQAAKE17BU1/BWVdctUBAAAoTYgFTYkFZV1y1gEAAChNiAVNhwVlXXLXAQAAKE2HBU2KBWVdctgBAAAoTYcFTYYFZV1y2QEAAChNigVNiwVlXXLaAQAAKE2MBU2LBWVdctsBAAAoTYwFTY0FZV1y3AEAAChNjQVNjgVlXXLdAQAAKE2BBU2GBWVdct4BAAAoTZEFTZAFZV1y3wEAAChNkQVNkgVlXXLgAQAAKE2QBU2TBWVdcuEBAAAoTZAFTY8FZV1y4gEAAChNkwVNlQVlXXLjAQAAKE2TBU2UBWVdcuQBAAAoTZYFTZQFZV1y5QEAAChNiAVNjwVlXXLmAQAAKE2ZBU2YBWVdcucBAAAoTZkFTZoFZV1y6AEAAChNmAVNmwVlXXLpAQAAKE2YBU2XBWVdcuoBAAAoTZsFTZwFZV1y6wEAAChNkQVNlwVlXXLsAQAAKE2fBU2eBWVdcu0BAAAoTZ8FTaAFZV1y7gEAAChNngVNoQVlXXLvAQAAKE2eBU2dBWVdcvABAAAoTaEFTaIFZV1y8QEAAChNowVNogVlXXLyAQAAKE2jBU2lBWVdcvMBAAAoTaQFTaIFZV1y9AEAAChNpAVNpgVlXXL1AQAAKE2lBU2nBWVdcvYBAAAoTaYFTacFZV1y9wEAAChNmQVNnQVlXXL4AQAAKE2qBU2pBWVdcvkBAAAoTaoFTasFZV1y+gEAAChNqQVNrAVlXXL7AQAAKE2pBU2oBWVdcvwBAAAoTawFTa0FZV1y/QEAAChNrgVNrQVlXXL+AQAAKE2uBU2vBWVdcv8BAAAoTa4FTbAFZV1yAAIAAChNnwVNqAVlXXIBAgAAKE2zBU2yBWVdcgICAAAoTbMFTbQFZV1yAwIAAChNsgVNtQVlXXIEAgAAKE2yBU2xBWVdcgUCAAAoTbUFTbYFZV1yBgIAAChNtwVNtgVlXXIHAgAAKE23BU2xBWVdcggCAAAoTaoFTbEFZV1yCQIAAChNugVNuQVlXXIKAgAAKE26BU27BWVdcgsCAAAoTbkFTbwFZV1yDAIAAChNuQVNuAVlXXINAgAAKE28BU2+BWVdcg4CAAAoTbwFTb0FZV1yDwIAAChNvwVNvQVlXXIQAgAAKE2zBU24BWVdchECAAAoTcIFTcEFZV1yEgIAAChNwgVNwwVlXXITAgAAKE3BBU3EBWVdchQCAAAoTcEFTcAFZV1yFQIAAChNxAVNxQVlXXIWAgAAKE3GBU3FBWVdchcCAAAoTcYFTcAFZV1yGAIAAChNugVNwAVlXXIZAgAAKE3JBU3IBWVdchoCAAAoTckFTcoFZV1yGwIAAChNyAVNywVlXXIcAgAAKE3IBU3HBWVdch0CAAAoTcsFTc0FZV1yHgIAAChNywVNzAVlXXIfAgAAKE3OBU3MBWVdciACAAAoTcIFTccFZV1yIQIAAChN0QVN0AVlXXIiAgAAKE3RBU3SBWVdciMCAAAoTdAFTdMFZV1yJAIAAChN0AVNzwVlXXIlAgAAKE3TBU3UBWVdciYCAAAoTdYFTdQFZV1yJwIAAChN1gVN2AVlXXIoAgAAKE3XBU3VBWVdcikCAAAoTdcFTdgFZV1yKgIAAChN1AVN1QVlXXIrAgAAKE3JBU3PBWVdciwCAAAoTdsFTdoFZV1yLQIAAChN2wVN3AVlXXIuAgAAKE3aBU3dBWVdci8CAAAoTdoFTdkFZV1yMAIAAChN3QVN3gVlXXIxAgAAKE3fBU3eBWVdcjICAAAoTd8FTeEFZV1yMwIAAChN4AVN3gVlXXI0AgAAKE3gBU3iBWVdcjUCAAAoTeEFTeMFZV1yNgIAAChN4gVN4wVlXXI3AgAAKE3jBU3kBWVdcjgCAAAoTdEFTdkFZV1yOQIAAChN5wVN5gVlXXI6AgAAKE3nBU3oBWVdcjsCAAAoTeYFTekFZV1yPAIAAChN5gVN5QVlXXI9AgAAKE3pBU3qBWVdcj4CAAAoTdsFTeUFZV1yPwIAAChN7QVN7AVlXXJAAgAAKE3tBU3uBWVdckECAAAoTewFTe8FZV1yQgIAAChN7AVN6wVlXXJDAgAAKE3nBU3rBWVdckQCAAAoTfIFTfEFZV1yRQIAAChN8gVN8wVlXXJGAgAAKE3xBU30BWVdckcCAAAoTfEFTfAFZV1ySAIAAChN9AVN9QVlXXJJAgAAKE32BU31BWVdckoCAAAoTfYFTfAFZV1ySwIAAChN7QVN8AVlXXJMAgAAKE35BU34BWVdck0CAAAoTfkFTfoFZV1yTgIAAChN+AVN+wVlXXJPAgAAKE34BU33BWVdclACAAAoTfIFTfcFZV1yUQIAAChN/gVN/QVlXXJSAgAAKE3+BU3/BWVdclMCAAAoTf0FTfwFZV1yVAIAAChN+QVN/AVlXXJVAgAAKE0CBk0BBmVdclYCAAAoTQIGTQMGZV1yVwIAAChNAQZNBAZlXXJYAgAAKE0BBk0ABmVdclkCAAAoTQQGTQUGZV1yWgIAAChNBgZNBQZlXXJbAgAAKE0GBk0IBmVdclwCAAAoTQcGTQUGZV1yXQIAAChNBwZNCQZlXXJeAgAAKE0IBk0KBmVdcl8CAAAoTQkGTQoGZV1yYAIAAChN/gVNAAZlXXJhAgAAKE0NBk0MBmVdcmICAAAoTQ0GTQ4GZV1yYwIAAChNDAZNDwZlXXJkAgAAKE0MBk0LBmVdcmUCAAAoTQIGTQsGZV1yZgIAAChNEgZNEQZlXXJnAgAAKE0SBk0TBmVdcmgCAAAoTREGTRQGZV1yaQIAAChNEQZNEAZlXXJqAgAAKE0UBk0WBmVdcmsCAAAoTRQGTRUGZV1ybAIAAChNFwZNFQZlXXJtAgAAKE0NBk0QBmVdcm4CAAAoTRoGTRkGZV1ybwIAAChNGgZNGwZlXXJwAgAAKE0ZBk0cBmVdcnECAAAoTRkGTRgGZV1ycgIAAChNHAZNHQZlXXJzAgAAKE0eBk0dBmVdcnQCAAAoTR8GTR0GZV1ydQIAAChNEgZNGAZlXXJ2AgAAKE0iBk0jBmVdcncCAAAoTSIGTSEGZV1yeAIAAChNIQZNJAZlXXJ5AgAAKE0hBk0gBmVdcnoCAAAoTSQGTSUGZV1yewIAAChNJgZNJQZlXXJ8AgAAKE0mBk0nBmVdcn0CAAAoTScGTSgGZV1yfgIAAChNGgZNIAZlXXJ/AgAAKE0rBk0qBmVdcoACAAAoTSsGTSwGZV1ygQIAAChNKgZNLQZlXXKCAgAAKE0qBk0pBmVdcoMCAAAoTS0GTS4GZV1yhAIAAChNIgZNKQZlXXKFAgAAKE0xBk0wBmVdcoYCAAAoTTEGTTIGZV1yhwIAAChNMAZNMwZlXXKIAgAAKE0wBk0vBmVdcokCAAAoTTMGTTQGZV1yigIAAChNNAZNNQZlXXKLAgAAKE00Bk02BmVdcowCAAAoTSsGTS8GZV1yjQIAAChNOQZNOAZlXXKOAgAAKE05Bk06BmVdco8CAAAoTTgGTTsGZV1ykAIAAChNOAZNNwZlXXKRAgAAKE07Bk08BmVdcpICAAAoTTwGTT0GZV1ykwIAAChNPAZNPgZlXXKUAgAAKE0xBk03BmVdcpUCAAAoTUEGTUIGZV1ylgIAAChNQQZNQAZlXXKXAgAAKE1ABk1DBmVdcpgCAAAoTUAGTT8GZV1ymQIAAChNQwZNRAZlXXKaAgAAKE1FBk1EBmVdcpsCAAAoTUUGTUYGZV1ynAIAAChNRgZNRwZlXXKdAgAAKE05Bk0/BmVdcp4CAAAoTUoGTUkGZV1ynwIAAChNSgZNSwZlXXKgAgAAKE1JBk1MBmVdcqECAAAoTUkGTUgGZV1yogIAAChNTAZNTgZlXXKjAgAAKE1MBk1NBmVdcqQCAAAoTUEGTUgGZV1ypQIAAChNUQZNUAZlXXKmAgAAKE1RBk1SBmVdcqcCAAAoTVAGTVMGZV1yqAIAAChNUAZNTwZlXXKpAgAAKE1TBk1UBmVdcqoCAAAoTVUGTVQGZV1yqwIAAChNVQZNVwZlXXKsAgAAKE1WBk1UBmVdcq0CAAAoTVYGTVgGZV1yrgIAAChNVwZNWQZlXXKvAgAAKE1YBk1ZBmVdcrACAAAoTUoGTU8GZV1ysQIAAChNXAZNWwZlXXKyAgAAKE1cBk1dBmVdcrMCAAAoTVsGTV4GZV1ytAIAAChNWwZNWgZlXXK1AgAAKE1eBk1fBmVdcrYCAAAoTV8GTWAGZV1ytwIAAChNXwZNYQZlXXK4AgAAKE1RBk1aBmVdcrkCAAAoTWQGTWMGZV1yugIAAChNZAZNZQZlXXK7AgAAKE1jBk1iBmVdcrwCAAAoTVwGTWIGZV1yvQIAAChNaAZNaQZlXXK+AgAAKE1oBk1nBmVdcr8CAAAoTWcGTWoGZV1ywAIAAChNZwZNZgZlXXLBAgAAKE1qBk1rBmVdcsICAAAoTWwGTWsGZV1ywwIAAChNbAZNbQZlXXLEAgAAKE1tBk1uBmVdcsUCAAAoTWQGTWYGZV1yxgIAAChNcQZNcAZlXXLHAgAAKE1xBk1yBmVdcsgCAAAoTXAGTW8GZV1yyQIAAChNaAZNbwZlXXLKAgAAKE11Bk10BmVdcssCAAAoTXUGTXYGZV1yzAIAAChNdAZNdwZlXXLNAgAAKE10Bk1zBmVdcs4CAAAoTXcGTXgGZV1yzwIAAChNeQZNeAZlXXLQAgAAKE15Bk1zBmVdctECAAAoTXEGTXMGZV1y0gIAAChNfAZNewZlXXLTAgAAKE18Bk19BmVdctQCAAAoTXsGTX4GZV1y1QIAAChNewZNegZlXXLWAgAAKE1+Bk1/BmVdctcCAAAoTXUGTXoGZV1y2AIAAChNggZNgwZlXXLZAgAAKE2CBk2BBmVdctoCAAAoTYEGTYQGZV1y2wIAAChNgQZNgAZlXXLcAgAAKE2EBk2FBmVdct0CAAAoTYYGTYUGZV1y3gIAAChNhgZNhwZlXXLfAgAAKE2HBk2IBmVdcuACAAAoTXwGTYAGZV1y4QIAAChNiwZNigZlXXLiAgAAKE2LBk2MBmVdcuMCAAAoTYoGTY0GZV1y5AIAAChNigZNiQZlXXLlAgAAKE2NBk2OBmVdcuYCAAAoTY4GTY8GZV1y5wIAAChNjgZNkAZlXXLoAgAAKE2CBk2JBmVdcukCAAAoTZMGTZIGZV1y6gIAAChNkwZNlAZlXXLrAgAAKE2SBk2VBmVdcuwCAAAoTZIGTZEGZV1y7QIAAChNlQZNlgZlXXLuAgAAKE2VBk2XBmVdcu8CAAAoTYsGTZEGZV1y8AIAAChNmgZNmQZlXXLxAgAAKE2aBk2bBmVdcvICAAAoTZkGTZwGZV1y8wIAAChNmQZNmAZlXXL0AgAAKE2cBk2dBmVdcvUCAAAoTZMGTZgGZV1y9gIAAChNoAZNnwZlXXL3AgAAKE2gBk2hBmVdcvgCAAAoTZ8GTaIGZV1y+QIAAChNnwZNngZlXXL6AgAAKE2iBk2kBmVdcvsCAAAoTaIGTaMGZV1y/AIAAChNmgZNngZlXXL9AgAAKE2nBk2mBmVdcv4CAAAoTacGTagGZV1y/wIAAChNpgZNqQZlXXIAAwAAKE2mBk2lBmVdcgEDAAAoTakGTaoGZV1yAgMAAChNqQZNqwZlXXIDAwAAKE2gBk2lBmVdcgQDAAAoTa4GTa0GZV1yBQMAAChNrgZNrwZlXXIGAwAAKE2tBk2wBmVdcgcDAAAoTa0GTawGZV1yCAMAAChNsAZNsQZlXXIJAwAAKE2yBk2xBmVdcgoDAAAoTbIGTbMGZV1yCwMAAChNsgZNtAZlXXIMAwAAKE2nBk2sBmVdcg0DAAAoTbcGTbYGZV1yDgMAAChNtwZNuAZlXXIPAwAAKE22Bk25BmVdchADAAAoTbYGTbUGZV1yEQMAAChNuQZNugZlXXISAwAAKE2uBk21BmVdchMDAAAoTb0GTbwGZV1yFAMAAChNvQZNvgZlXXIVAwAAKE28Bk2/BmVdchYDAAAoTbwGTbsGZV1yFwMAAChNvwZNwQZlXXIYAwAAKE2/Bk3ABmVdchkDAAAoTbcGTbsGZV1yGgMAAChNxAZNwwZlXXIbAwAAKE3EBk3FBmVdchwDAAAoTcMGTcYGZV1yHQMAAChNwwZNwgZlXXIeAwAAKE3GBk3HBmVdch8DAAAoTckGTccGZV1yIAMAAChNyQZNywZlXXIhAwAAKE3KBk3IBmVdciIDAAAoTcoGTcsGZV1yIwMAAChNxwZNyAZlXXIkAwAAKE29Bk3CBmVdciUDAAAoTc4GTc0GZV1yJgMAAChNzgZNzwZlXXInAwAAKE3NBk3MBmVdcigDAAAoTcQGTcwGZV1yKQMAAChN0gZN0QZlXXIqAwAAKE3SBk3TBmVdcisDAAAoTdEGTdQGZV1yLAMAAChN0QZN0AZlXXItAwAAKE3UBk3WBmVdci4DAAAoTdQGTdUGZV1yLwMAAChN1wZN1QZlXXIwAwAAKE3OBk3QBmVdcjEDAAAoTdoGTdkGZV1yMgMAAChN2gZN2wZlXXIzAwAAKE3ZBk3cBmVdcjQDAAAoTdkGTdgGZV1yNQMAAChN3AZN3QZlXXI2AwAAKE3eBk3dBmVdcjcDAAAoTd4GTd8GZV1yOAMAAChN4AZN3wZlXXI5AwAAKE3gBk3hBmVdcjoDAAAoTeAGTeIGZV1yOwMAAChN0gZN2AZlXXI8AwAAKE3lBk3kBmVdcj0DAAAoTeUGTeYGZV1yPgMAAChN5AZN5wZlXXI/AwAAKE3kBk3jBmVdckADAAAoTecGTegGZV1yQQMAAChN6QZN6AZlXXJCAwAAKE3pBk3jBmVdckMDAAAoTdoGTeMGZV1yRAMAAChN7AZN6wZlXXJFAwAAKE3sBk3tBmVdckYDAAAoTesGTe4GZV1yRwMAAChN6wZN6gZlXXJIAwAAKE3uBk3vBmVdckkDAAAoTe4GTfAGZV1ySgMAAChN5QZN6gZlXXJLAwAAKE3zBk3yBmVdckwDAAAoTfMGTfQGZV1yTQMAAChN8gZN9QZlXXJOAwAAKE3yBk3xBmVdck8DAAAoTfUGTfYGZV1yUAMAAChN9QZN9wZlXXJRAwAAKE3sBk3xBmVdclIDAAAoTfoGTfkGZV1yUwMAAChN+gZN+wZlXXJUAwAAKE35Bk38BmVdclUDAAAoTfkGTfgGZV1yVgMAAChN/AZN/QZlXXJXAwAAKE3zBk34BmVdclgDAAAoTQAHTf8GZV1yWQMAAChNAAdNAQdlXXJaAwAAKE3/Bk0CB2VdclsDAAAoTf8GTf4GZV1yXAMAAChNAgdNBAdlXXJdAwAAKE0CB00DB2Vdcl4DAAAoTfoGTf4GZV1yXwMAAChNBwdNBgdlXXJgAwAAKE0HB00IB2VdcmEDAAAoTQYHTQkHZV1yYgMAAChNBgdNBQdlXXJjAwAAKE0JB00KB2VdcmQDAAAoTQsHTQoHZV1yZQMAAChNCwdNDAdlXXJmAwAAKE0LB00NB2VdcmcDAAAoTQAHTQUHZV1yaAMAAChNEAdNDwdlXXJpAwAAKE0QB00RB2VdcmoDAAAoTQ8HTRIHZV1yawMAAChNDwdNDgdlXXJsAwAAKE0SB00TB2Vdcm0DAAAoTRQHTRMHZV1ybgMAAChNFQdNEwdlXXJvAwAAKE0HB00OB2VdcnADAAAoTRgHTRcHZV1ycQMAAChNGAdNGQdlXXJyAwAAKE0XB00aB2VdcnMDAAAoTRcHTRYHZV1ydAMAAChNGgdNGwdlXXJ1AwAAKE0cB00bB2VdcnYDAAAoTR0HTRsHZV1ydwMAAChNEAdNFgdlXXJ4AwAAKE0gB00fB2VdcnkDAAAoTSAHTSEHZV1yegMAAChNHwdNIgdlXXJ7AwAAKE0fB00eB2VdcnwDAAAoTSIHTSMHZV1yfQMAAChNJAdNIwdlXXJ+AwAAKE0lB00jB2Vdcn8DAAAoTRgHTR4HZV1ygAMAAChNKAdNJwdlXXKBAwAAKE0oB00pB2VdcoIDAAAoTScHTSoHZV1ygwMAAChNJwdNJgdlXXKEAwAAKE0qB00rB2VdcoUDAAAoTSsHTSwHZV1yhgMAAChNKwdNLQdlXXKHAwAAKE0gB00mB2VdcogDAAAoTTAHTS8HZV1yiQMAAChNMAdNMQdlXXKKAwAAKE0vB00uB2VdcosDAAAoTSgHTS4HZV1yjAMAAChNNAdNMwdlXXKNAwAAKE00B001B2Vdco4DAAAoTTMHTTYHZV1yjwMAAChNMwdNMgdlXXKQAwAAKE02B003B2VdcpEDAAAoTTAHTTIHZV1ykgMAAChNOgdNOQdlXXKTAwAAKE06B007B2VdcpQDAAAoTTkHTTwHZV1ylQMAAChNOQdNOAdlXXKWAwAAKE08B009B2VdcpcDAAAoTT4HTT0HZV1ymAMAAChNPwdNPQdlXXKZAwAAKE00B004B2VdcpoDAAAoTUIHTUEHZV1ymwMAAChNQgdNQwdlXXKcAwAAKE1BB01EB2Vdcp0DAAAoTUEHTUAHZV1yngMAAChNOgdNQAdlXXKfAwAAKE1HB01GB2VdcqADAAAoTUcHTUgHZV1yoQMAAChNRgdNSQdlXXKiAwAAKE1GB01FB2VdcqMDAAAoTUkHTUoHZV1ypAMAAChNSwdNSgdlXXKlAwAAKE1LB01MB2VdcqYDAAAoTUsHTU0HZV1ypwMAAChNQgdNRQdlXXKoAwAAKE1QB01PB2VdcqkDAAAoTVAHTVEHZV1yqgMAAChNTwdNUgdlXXKrAwAAKE1PB01OB2VdcqwDAAAoTVIHTVMHZV1yrQMAAChNVAdNUwdlXXKuAwAAKE1UB01VB2Vdcq8DAAAoTVQHTVYHZV1ysAMAAChNRwdNTgdlXXKxAwAAKE1ZB01YB2VdcrIDAAAoTVkHTVoHZV1yswMAAChNWAdNWwdlXXK0AwAAKE1YB01XB2VdcrUDAAAoTVsHTVwHZV1ytgMAAChNXQdNXAdlXXK3AwAAKE1dB01eB2VdcrgDAAAoTV0HTV8HZV1yuQMAAChNUAdNVwdlXXK6AwAAKE1iB01hB2VdcrsDAAAoTWIHTWMHZV1yvAMAAChNYQdNZAdlXXK9AwAAKE1hB01gB2Vdcr4DAAAoTWQHTWUHZV1yvwMAAChNZAdNZgdlXXLAAwAAKE1ZB01gB2VdcsEDAAAoTWkHTWgHZV1ywgMAAChNaQdNagdlXXLDAwAAKE1oB01rB2VdcsQDAAAoTWgHTWcHZV1yxQMAAChNawdNbAdlXXLGAwAAKE1rB01tB2VdcscDAAAoTWIHTWcHZV1yyAMAAChNcAdNbwdlXXLJAwAAKE1wB01xB2VdcsoDAAAoTW8HTXIHZV1yywMAAChNbwdNbgdlXXLMAwAAKE1yB010B2Vdcs0DAAAoTXIHTXMHZV1yzgMAAChNdQdNcwdlXXLPAwAAKE1pB01uB2VdctADAAAoTXgHTXcHZV1y0QMAAChNeAdNeQdlXXLSAwAAKE13B016B2VdctMDAAAoTXcHTXYHZV1y1AMAAChNegdNewdlXXLVAwAAKE18B017B2VdctYDAAAoTXwHTX0HZV1y1wMAAChNfgdNfQdlXXLYAwAAKE1+B01/B2VdctkDAAAoTX4HTYAHZV1y2gMAAChNcAdNdgdlXXLbAwAAKE2DB02CB2VdctwDAAAoTYMHTYQHZV1y3QMAAChNggdNhQdlXXLeAwAAKE2CB02BB2Vdct8DAAAoTYUHTYYHZV1y4AMAAChNeAdNgQdlXXLhAwAAKE2JB02IB2VdcuIDAAAoTYkHTYoHZV1y4wMAAChNiAdNiwdlXXLkAwAAKE2IB02HB2VdcuUDAAAoTYsHTYwHZV1y5gMAAChNjAdNjQdlXXLnAwAAKE2MB02OB2VdcugDAAAoTYMHTYcHZV1y6QMAAChNkQdNkAdlXXLqAwAAKE2RB02SB2VdcusDAAAoTZAHTZMHZV1y7AMAAChNkAdNjwdlZShdcu0DAAAoTZMHTZQHZV1y7gMAAChNlAdNlQdlXXLvAwAAKE2UB02WB2VdcvADAAAoTYkHTY8HZV1y8QMAAChNmQdNmAdlXXLyAwAAKE2ZB02aB2VdcvMDAAAoTZgHTZsHZV1y9AMAAChNmAdNlwdlXXL1AwAAKE2bB02cB2VdcvYDAAAoTZ0HTZwHZV1y9wMAAChNnQdNnwdlXXL4AwAAKE2eB02cB2VdcvkDAAAoTZ4HTaAHZV1y+gMAAChNnwdNoQdlXXL7AwAAKE2gB02hB2VdcvwDAAAoTZEHTZcHZV1y/QMAAChNpAdNowdlXXL+AwAAKE2kB02lB2Vdcv8DAAAoTaMHTaYHZV1yAAQAAChNowdNogdlXXIBBAAAKE2mB02oB2VdcgIEAAAoTaYHTacHZV1yAwQAAChNmQdNogdlXXIEBAAAKE2rB02qB2VdcgUEAAAoTasHTawHZV1yBgQAAChNqgdNrQdlXXIHBAAAKE2qB02pB2VdcggEAAAoTa0HTa4HZV1yCQQAAChNrgdNrwdlXXIKBAAAKE2uB02wB2VdcgsEAAAoTaQHTakHZV1yDAQAAChNswdNsgdlXXINBAAAKE2zB020B2Vdcg4EAAAoTbIHTbUHZV1yDwQAAChNsgdNsQdlXXIQBAAAKE21B022B2VdchEEAAAoTbYHTbcHZV1yEgQAAChNtgdNuAdlXXITBAAAKE2rB02xB2VdchQEAAAoTbsHTboHZV1yFQQAAChNuwdNvAdlXXIWBAAAKE26B029B2VdchcEAAAoTboHTbkHZV1yGAQAAChNswdNuQdlXXIZBAAAKE3AB03BB2VdchoEAAAoTcAHTb8HZV1yGwQAAChNvwdNwgdlXXIcBAAAKE2/B02+B2Vdch0EAAAoTcIHTcMHZV1yHgQAAChNxAdNwwdlXXIfBAAAKE3EB03FB2VdciAEAAAoTcUHTcYHZV1yIQQAAChNuwdNvgdlXXIiBAAAKE3JB03IB2VdciMEAAAoTckHTcoHZV1yJAQAAChNyAdNywdlXXIlBAAAKE3IB03HB2VdciYEAAAoTcsHTc0HZV1yJwQAAChNywdNzAdlXXIoBAAAKE3AB03HB2VdcikEAAAoTdAHTc8HZV1yKgQAAChN0AdN0QdlXXIrBAAAKE3PB03SB2VdciwEAAAoTc8HTc4HZV1yLQQAAChN0gdN1AdlXXIuBAAAKE3SB03TB2Vdci8EAAAoTdUHTdMHZV1yMAQAAChNyQdNzgdlXXIxBAAAKE3YB03XB2VdcjIEAAAoTdgHTdkHZV1yMwQAAChN1wdN2gdlXXI0BAAAKE3XB03WB2VdcjUEAAAoTdoHTdwHZV1yNgQAAChN2gdN2wdlXXI3BAAAKE3dB03bB2VdcjgEAAAoTdAHTdYHZV1yOQQAAChN4AdN3wdlXXI6BAAAKE3gB03hB2VdcjsEAAAoTd8HTeIHZV1yPAQAAChN3wdN3gdlXXI9BAAAKE3iB03jB2Vdcj4EAAAoTeIHTeQHZV1yPwQAAChN2AdN3gdlXXJABAAAKE3nB03mB2VdckEEAAAoTecHTegHZV1yQgQAAChN5gdN6QdlXXJDBAAAKE3mB03lB2VdckQEAAAoTekHTeoHZV1yRQQAAChN6wdN6gdlXXJGBAAAKE3rB03sB2VdckcEAAAoTesHTe0HZV1ySAQAAChN4AdN5QdlXXJJBAAAKE3wB03vB2VdckoEAAAoTfAHTfEHZV1ySwQAAChN7wdN8gdlXXJMBAAAKE3vB03uB2Vdck0EAAAoTfIHTfMHZV1yTgQAAChN9AdN8wdlXXJPBAAAKE31B03zB2VdclAEAAAoTecHTe4HZV1yUQQAAChN+AdN+QdlXXJSBAAAKE34B033B2VdclMEAAAoTfcHTfoHZV1yVAQAAChN9wdN9gdlXXJVBAAAKE36B037B2VdclYEAAAoTfwHTfsHZV1yVwQAAChN/AdN/QdlXXJYBAAAKE39B03+B2VdclkEAAAoTfAHTfYHZV1yWgQAAChNAQhNAAhlXXJbBAAAKE0BCE0CCGVdclwEAAAoTQAITQMIZV1yXQQAAChNAAhN/wdlXXJeBAAAKE0DCE0ECGVdcl8EAAAoTQUITQQIZV1yYAQAAChNBQhNBghlXXJhBAAAKE0FCE0HCGVdcmIEAAAoTfgHTf8HZV1yYwQAAChNCghNCQhlXXJkBAAAKE0KCE0LCGVdcmUEAAAoTQkITQwIZV1yZgQAAChNCQhNCAhlXXJnBAAAKE0MCE0NCGVdcmgEAAAoTQEITQgIZV1yaQQAAChNEAhNDwhlXXJqBAAAKE0QCE0RCGVdcmsEAAAoTQ8ITRIIZV1ybAQAAChNDwhNDghlXXJtBAAAKE0SCE0TCGVdcm4EAAAoTRIITRQIZV1ybwQAAChNCghNDghlXXJwBAAAKE0XCE0WCGVdcnEEAAAoTRcITRgIZV1ycgQAAChNFghNGQhlXXJzBAAAKE0WCE0VCGVdcnQEAAAoTRkITRoIZV1ydQQAAChNGwhNGghlXXJ2BAAAKE0bCE0cCGVdcncEAAAoTRsITR0IZV1yeAQAAChNEAhNFQhlXXJ5BAAAKE0gCE0fCGVdcnoEAAAoTSAITSEIZV1yewQAAChNHwhNIghlXXJ8BAAAKE0fCE0eCGVdcn0EAAAoTSIITSQIZV1yfgQAAChNIghNIwhlXXJ/BAAAKE0lCE0jCGVdcoAEAAAoTRcITR4IZV1ygQQAAChNKAhNJwhlXXKCBAAAKE0oCE0pCGVdcoMEAAAoTScITSoIZV1yhAQAAChNJwhNJghlXXKFBAAAKE0qCE0rCGVdcoYEAAAoTSsITSwIZV1yhwQAAChNKwhNLQhlXXKIBAAAKE0gCE0mCGVdcokEAAAoTTAITS8IZV1yigQAAChNMAhNMQhlXXKLBAAAKE0vCE0yCGVdcowEAAAoTS8ITS4IZV1yjQQAAChNMghNMwhlXXKOBAAAKE0oCE0uCGVdco8EAAAoTTYITTUIZV1ykAQAAChNNghNNwhlXXKRBAAAKE01CE04CGVdcpIEAAAoTTUITTQIZV1ykwQAAChNOAhNOghlXXKUBAAAKE04CE05CGVdcpUEAAAoTTAITTQIZV1ylgQAAChNPQhNPAhlXXKXBAAAKE09CE0+CGVdcpgEAAAoTTwITT8IZV1ymQQAAChNPAhNOwhlXXKaBAAAKE0/CE1ACGVdcpsEAAAoTUEITUAIZV1ynAQAAChNQQhNQghlXXKdBAAAKE1DCE1CCGVdcp4EAAAoTUMITUQIZV1ynwQAAChNQwhNRQhlXXKgBAAAKE02CE07CGVdcqEEAAAoTUgITUcIZV1yogQAAChNSAhNSQhlXXKjBAAAKE1HCE1KCGVdcqQEAAAoTUcITUYIZV1ypQQAAChNSghNSwhlXXKmBAAAKE1MCE1LCGVdcqcEAAAoTUwITUYIZV1yqAQAAChNPQhNRghlXXKpBAAAKE1PCE1OCGVdcqoEAAAoTU8ITVAIZV1yqwQAAChNTghNUQhlXXKsBAAAKE1OCE1NCGVdcq0EAAAoTVEITVIIZV1yrgQAAChNUghNUwhlXXKvBAAAKE1SCE1UCGVdcrAEAAAoTUgITU0IZV1ysQQAAChNVwhNVghlXXKyBAAAKE1XCE1YCGVdcrMEAAAoTVYITVkIZV1ytAQAAChNVghNVQhlXXK1BAAAKE1ZCE1aCGVdcrYEAAAoTVsITVoIZV1ytwQAAChNWwhNXAhlXXK4BAAAKE1bCE1dCGVdcrkEAAAoTU8ITVUIZV1yugQAAChNYAhNXwhlXXK7BAAAKE1gCE1hCGVdcrwEAAAoTV8ITWIIZV1yvQQAAChNXwhNXghlXXK+BAAAKE1iCE1jCGVdcr8EAAAoTWMITWQIZV1ywAQAAChNYwhNZQhlXXLBBAAAKE1XCE1eCGVdcsIEAAAoTWgITWcIZV1ywwQAAChNaAhNaQhlXXLEBAAAKE1nCE1qCGVdcsUEAAAoTWcITWYIZV1yxgQAAChNaghNbAhlXXLHBAAAKE1qCE1rCGVdcsgEAAAoTWAITWYIZV1yyQQAAChNbwhNbghlXXLKBAAAKE1vCE1wCGVdcssEAAAoTW4ITXEIZV1yzAQAAChNbghNbQhlXXLNBAAAKE1xCE1yCGVdcs4EAAAoTXMITXIIZV1yzwQAAChNcwhNdAhlXXLQBAAAKE11CE10CGVdctEEAAAoTXUITXYIZV1y0gQAAChNdQhNdwhlXXLTBAAAKE1oCE1tCGVdctQEAAAoTXoITXsIZV1y1QQAAChNeghNeQhlXXLWBAAAKE15CE18CGVdctcEAAAoTXkITXgIZV1y2AQAAChNfAhNfQhlXXLZBAAAKE1+CE19CGVdctoEAAAoTX4ITX8IZV1y2wQAAChNfwhNgAhlXXLcBAAAKE1vCE14CGVdct0EAAAoTYMITYIIZV1y3gQAAChNgwhNhAhlXXLfBAAAKE2CCE2FCGVdcuAEAAAoTYIITYEIZV1y4QQAAChNhQhNhghlXXLiBAAAKE16CE2BCGVdcuMEAAAoTYkITYgIZV1y5AQAAChNiQhNighlXXLlBAAAKE2ICE2LCGVdcuYEAAAoTYgITYcIZV1y5wQAAChNiwhNjQhlXXLoBAAAKE2LCE2MCGVdcukEAAAoTY4ITYwIZV1y6gQAAChNgwhNhwhlXXLrBAAAKE2RCE2QCGVdcuwEAAAoTZEITZIIZV1y7QQAAChNkAhNkwhlXXLuBAAAKE2QCE2PCGVdcu8EAAAoTZMITZQIZV1y8AQAAChNlghNlAhlXXLxBAAAKE2WCE2YCGVdcvIEAAAoTZcITZUIZV1y8wQAAChNlwhNmAhlXXL0BAAAKE2UCE2VCGVdcvUEAAAoTYkITY8IZV1y9gQAAChNmwhNmghlXXL3BAAAKE2bCE2cCGVdcvgEAAAoTZoITZ0IZV1y+QQAAChNmghNmQhlXXL6BAAAKE2dCE2fCGVdcvsEAAAoTZ0ITZ4IZV1y/AQAAChNoAhNnghlXXL9BAAAKE2RCE2ZCGVdcv4EAAAoTaMITaIIZV1y/wQAAChNowhNpAhlXXIABQAAKE2iCE2hCGVdcgEFAAAoTZsITaEIZV1yAgUAAChNpwhNpghlXXIDBQAAKE2nCE2oCGVdcgQFAAAoTaYITakIZV1yBQUAAChNpghNpQhlXXIGBQAAKE2pCE2qCGVdcgcFAAAoTasITaoIZV1yCAUAAChNqwhNpQhlXXIJBQAAKE2jCE2lCGVdcgoFAAAoTa4ITa0IZV1yCwUAAChNrghNrwhlXXIMBQAAKE2tCE2sCGVdcg0FAAAoTacITawIZV1yDgUAAChNsghNsQhlXXIPBQAAKE2yCE2zCGVdchAFAAAoTbEITbQIZV1yEQUAAChNsQhNsAhlXXISBQAAKE20CE21CGVdchMFAAAoTbYITbUIZV1yFAUAAChNtghNtwhlXXIVBQAAKE24CE23CGVdchYFAAAoTbgITbkIZV1yFwUAAChNuAhNughlXXIYBQAAKE2uCE2wCGVdchkFAAAoTb0ITbwIZV1yGgUAAChNvQhNvghlXXIbBQAAKE28CE2/CGVdchwFAAAoTbwITbsIZV1yHQUAAChNsghNuwhlXXIeBQAAKE3CCE3BCGVdch8FAAAoTcIITcMIZV1yIAUAAChNwQhNxAhlXXIhBQAAKE3BCE3ACGVdciIFAAAoTcQITcUIZV1yIwUAAChNxghNxQhlXXIkBQAAKE3GCE3ICGVdciUFAAAoTccITcUIZV1yJgUAAChNxwhNyQhlXXInBQAAKE3ICE3KCGVdcigFAAAoTckITcoIZV1yKQUAAChNvQhNwAhlXXIqBQAAKE3NCE3MCGVdcisFAAAoTc0ITc4IZV1yLAUAAChNzAhNzwhlXXItBQAAKE3MCE3LCGVdci4FAAAoTc8ITdAIZV1yLwUAAChN0QhN0AhlXXIwBQAAKE3RCE3TCGVdcjEFAAAoTdIITdAIZV1yMgUAAChN0ghN1AhlXXIzBQAAKE3TCE3VCGVdcjQFAAAoTdQITdUIZV1yNQUAAChN1QhN1ghlXXI2BQAAKE3CCE3LCGVdcjcFAAAoTdkITdgIZV1yOAUAAChN2QhN2ghlXXI5BQAAKE3YCE3bCGVdcjoFAAAoTdgITdcIZV1yOwUAAChN2whN3QhlXXI8BQAAKE3bCE3cCGVdcj0FAAAoTc0ITdcIZV1yPgUAAChN4AhN3whlXXI/BQAAKE3gCE3hCGVdckAFAAAoTd8ITeIIZV1yQQUAAChN3whN3ghlXXJCBQAAKE3iCE3kCGVdckMFAAAoTeIITeMIZV1yRAUAAChN2QhN3ghlXXJFBQAAKE3nCE3mCGVdckYFAAAoTecITegIZV1yRwUAAChN5ghN5QhlXXJIBQAAKE3gCE3lCGVdckkFAAAoTesITeoIZV1ySgUAAChN6whN7AhlXXJLBQAAKE30CE3qCGVdckwFAAAoTfQITewIZV1yTQUAAChN6ghN7QhlXXJOBQAAKE3qCE3pCGVdck8FAAAoTfMITe0IZV1yUAUAAChN8whN6whlXXJRBQAAKE3zCE3pCGVdclIFAAAoTe0ITe4IZV1yUwUAAChN9ghN6ghlXXJUBQAAKE32CE3uCGVdclUFAAAoTe8ITe4IZV1yVgUAAChN7whN8AhlXXJXBQAAKE3vCE3xCGVdclgFAAAoTfIITeoIZV1yWQUAAChN9QhN6whlXXJaBQAAKE35CE33CGVdclsFAAAoTfcITfYIZV1yXAUAAChN+AhN9ghlXXJdBQAAKE3nCE3pCGVdcl4FAAAoTecITfIIZV1yXwUAAChN/AhN+whlXXJgBQAAKE38CE39CGVdcmEFAAAoTfsITf4IZV1yYgUAAChN+whN+ghlXXJjBQAAKE3+CE0ACWVdcmQFAAAoTf4ITf8IZV1yZQUAAChNAQlN/whlXXJmBQAAKE3rCE36CGVdcmcFAAAoTfQITfoIZV1yaAUAAChNBAlNAwllXXJpBQAAKE0ECU0FCWVdcmoFAAAoTQMJTQIJZV1yawUAAChN/AhNAgllXXJsBQAAKE0ICU0HCWVdcm0FAAAoTQgJTQkJZV1ybgUAAChNBwlNCgllXXJvBQAAKE0HCU0GCWVdcnAFAAAoTQoJTQsJZV1ycQUAAChNCwlNDAllXXJyBQAAKE0LCU0NCWVdcnMFAAAoTQQJTQYJZV1ydAUAAChNEAlNDwllXXJ1BQAAKE0QCU0RCWVdcnYFAAAoTQ8JTRIJZV1ydwUAAChNDwlNDgllXXJ4BQAAKE0SCU0UCWVdcnkFAAAoTRIJTRMJZV1yegUAAChNFQlNEwllXXJ7BQAAKE0ICU0OCWVdcnwFAAAoTRgJTRcJZV1yfQUAAChNGAlNGQllXXJ+BQAAKE0XCU0aCWVdcn8FAAAoTRcJTRYJZV1ygAUAAChNGglNGwllXXKBBQAAKE0cCU0bCWVdcoIFAAAoTRwJTR0JZV1ygwUAAChNHglNHQllXXKEBQAAKE0eCU0fCWVdcoUFAAAoTR4JTSAJZV1yhgUAAChNEAlNFgllXXKHBQAAKE0jCU0iCWVdcogFAAAoTSMJTSQJZV1yiQUAAChNIglNJQllXXKKBQAAKE0iCU0hCWVdcosFAAAoTSUJTSYJZV1yjAUAAChNJwlNJgllXXKNBQAAKE0nCU0oCWVdco4FAAAoTScJTSkJZV1yjwUAAChNGAlNIQllXXKQBQAAKE0sCU0rCWVdcpEFAAAoTSwJTS0JZV1ykgUAAChNKwlNLgllXXKTBQAAKE0rCU0qCWVdcpQFAAAoTSMJTSoJZV1ylQUAAChNMQlNMAllXXKWBQAAKE0xCU0yCWVdcpcFAAAoTTAJTTMJZV1ymAUAAChNMAlNLwllXXKZBQAAKE0zCU00CWVdcpoFAAAoTTYJTTQJZV1ymwUAAChNNglNOAllXXKcBQAAKE03CU01CWVdcp0FAAAoTTcJTTgJZV1yngUAAChNNAlNNQllXXKfBQAAKE0sCU0vCWVdcqAFAAAoTTsJTToJZV1yoQUAAChNOwlNPAllXXKiBQAAKE06CU09CWVdcqMFAAAoTToJTTkJZV1ypAUAAChNPQlNPgllXXKlBQAAKE0xCU05CWVdcqYFAAAoTUEJTUAJZV1ypwUAAChNQQlNQgllXXKoBQAAKE1ACU1DCWVdcqkFAAAoTUAJTT8JZV1yqgUAAChNQwlNRAllXXKrBQAAKE1ECU1FCWVdcqwFAAAoTUQJTUYJZV1yrQUAAChNOwlNPwllXXKuBQAAKE1JCU1ICWVdcq8FAAAoTUkJTUoJZV1ysAUAAChNSAlNSwllXXKxBQAAKE1ICU1HCWVdcrIFAAAoTUsJTU0JZV1yswUAAChNSwlNTAllXXK0BQAAKE1OCU1MCWVdcrUFAAAoTUEJTUcJZV1ytgUAAChNUQlNUAllXXK3BQAAKE1RCU1SCWVdcrgFAAAoTVAJTVMJZV1yuQUAAChNUAlNTwllXXK6BQAAKE1TCU1UCWVdcrsFAAAoTUkJTU8JZV1yvAUAAChNVwlNVgllXXK9BQAAKE1XCU1YCWVdcr4FAAAoTVYJTVkJZV1yvwUAAChNVglNVQllXXLABQAAKE1ZCU1aCWVdcsEFAAAoTVsJTVoJZV1ywgUAAChNWwlNXAllXXLDBQAAKE1dCU1cCWVdcsQFAAAoTV0JTV4JZV1yxQUAAChNXQlNXwllXXLGBQAAKE1RCU1VCWVdcscFAAAoTWIJTWEJZV1yyAUAAChNYglNYwllXXLJBQAAKE1hCU1kCWVdcsoFAAAoTWEJTWAJZV1yywUAAChNVwlNYAllXXLMBQAAKE1nCU1oCWVdcs0FAAAoTWcJTWYJZV1yzgUAAChNZglNaQllXXLPBQAAKE1mCU1lCWVdctAFAAAoTWkJTWoJZV1y0QUAAChNawlNagllXXLSBQAAKE1rCU1sCWVdctMFAAAoTWwJTW0JZV1y1AUAAChNYglNZQllXXLVBQAAKE1wCU1vCWVdctYFAAAoTXAJTXEJZV1y1wUAAChNbwlNcgllXXLYBQAAKE1vCU1uCWVdctkFAAAoTXIJTXMJZV1y2gUAAChNdAlNcwllXXLbBQAAKE10CU12CWVdctwFAAAoTXUJTXMJZV1y3QUAAChNdQlNdwllXXLeBQAAKE11CU14CWVdct8FAAAoTXcJTXYJZV1y4AUAAChNdwlNeQllXXLhBQAAKE14CU16CWVdcuIFAAAoTXsJTXkJZV1y4wUAAChNewlNegllXXLkBQAAKE1nCU1uCWVdcuUFAAAoTX4JTX0JZV1y5gUAAChNfglNfwllXXLnBQAAKE19CU2ACWVdcugFAAAoTX0JTXwJZV1y6QUAAChNgAlNgQllXXLqBQAAKE2BCU2CCWVdcusFAAAoTYEJTYMJZV1y7AUAAChNcAlNfAllXXLtBQAAKE2GCU2FCWVdcu4FAAAoTYYJTYcJZV1y7wUAAChNhQlNiAllXXLwBQAAKE2FCU2ECWVdcvEFAAAoTYgJTYkJZV1y8gUAAChNiQlNigllXXLzBQAAKE2JCU2LCWVdcvQFAAAoTX4JTYQJZV1y9QUAAChNjglNjQllXXL2BQAAKE2OCU2PCWVdcvcFAAAoTY0JTZAJZV1y+AUAAChNjQlNjAllXXL5BQAAKE2QCU2SCWVdcvoFAAAoTZAJTZEJZV1y+wUAAChNhglNjAllXXL8BQAAKE2VCU2UCWVdcv0FAAAoTZUJTZYJZV1y/gUAAChNlAlNlwllXXL/BQAAKE2UCU2TCWVdcgAGAAAoTZcJTZgJZV1yAQYAAChNmQlNmAllXXICBgAAKE2aCU2YCWVdcgMGAAAoTY4JTZMJZV1yBAYAAChNnQlNngllXXIFBgAAKE2dCU2cCWVdcgYGAAAoTZwJTZ8JZV1yBwYAAChNnAlNmwllXXIIBgAAKE2fCU2gCWVdcgkGAAAoTaEJTaAJZV1yCgYAAChNoQlNogllXXILBgAAKE2iCU2jCWVdcgwGAAAoTZUJTZsJZV1yDQYAAChNpglNpQllXXIOBgAAKE2mCU2nCWVdcg8GAAAoTaUJTagJZV1yEAYAAChNpQlNpAllXXIRBgAAKE2oCU2pCWVdchIGAAAoTaoJTakJZV1yEwYAAChNqglNqwllXXIUBgAAKE2qCU2sCWVdchUGAAAoTZ0JTaQJZV1yFgYAAChNrwlNrgllXXIXBgAAKE2vCU2wCWVdchgGAAAoTa4JTbEJZV1yGQYAAChNrglNrQllXXIaBgAAKE2xCU2zCWVdchsGAAAoTbEJTbIJZV1yHAYAAChNtAlNsgllXXIdBgAAKE2mCU2tCWVdch4GAAAoTbcJTbYJZV1yHwYAAChNtwlNuAllXXIgBgAAKE22CU25CWVdciEGAAAoTbYJTbUJZV1yIgYAAChNuQlNugllXXIjBgAAKE25CU27CWVdciQGAAAoTa8JTbUJZV1yJQYAAChNvglNvQllXXImBgAAKE2+CU2/CWVdcicGAAAoTb0JTcAJZV1yKAYAAChNvQlNvAllXXIpBgAAKE3ACU3CCWVdcioGAAAoTcAJTcEJZV1yKwYAAChNwwlNwQllXXIsBgAAKE23CU28CWVdci0GAAAoTcYJTccJZV1yLgYAAChNxglNxQllXXIvBgAAKE3FCU3ICWVdcjAGAAAoTcUJTcQJZV1yMQYAAChNyAlNyQllXXIyBgAAKE3KCU3JCWVdcjMGAAAoTcoJTcsJZV1yNAYAAChNywlNzAllXXI1BgAAKE2+CU3ECWVdcjYGAAAoTc8JTc4JZV1yNwYAAChNzwlN0AllXXI4BgAAKE3OCU3RCWVdcjkGAAAoTc4JTc0JZV1yOgYAAChN0QlN0gllXXI7BgAAKE3TCU3SCWVdcjwGAAAoTdQJTdIJZV1yPQYAAChNxglNzQllXXI+BgAAKE3XCU3WCWVdcj8GAAAoTdcJTdgJZV1yQAYAAChN1glN2QllXXJBBgAAKE3WCU3VCWVdckIGAAAoTdkJTdoJZV1yQwYAAChN2wlN2gllXXJEBgAAKE3bCU3cCWVdckUGAAAoTd0JTdwJZV1yRgYAAChN3QlN3gllXXJHBgAAKE3dCU3fCWVdckgGAAAoTc8JTdUJZV1ySQYAAChN4glN4QllXXJKBgAAKE3iCU3jCWVdcksGAAAoTeEJTeQJZV1yTAYAAChN4QlN4AllXXJNBgAAKE3kCU3lCWVdck4GAAAoTeYJTeUJZV1yTwYAAChN5glN5wllXXJQBgAAKE3mCU3oCWVdclEGAAAoTdcJTeAJZV1yUgYAAChN6wlN6gllXXJTBgAAKE3rCU3sCWVdclQGAAAoTeoJTe0JZV1yVQYAAChN6glN6QllXXJWBgAAKE3tCU3uCWVdclcGAAAoTe8JTe4JZV1yWAYAAChN7wlN8AllXXJZBgAAKE3vCU3xCWVdcloGAAAoTeIJTekJZV1yWwYAAChN9AlN8wllXXJcBgAAKE30CU31CWVdcl0GAAAoTfMJTfYJZV1yXgYAAChN8wlN8gllXXJfBgAAKE32CU33CWVdcmAGAAAoTfgJTfcJZV1yYQYAAChN+AlN+gllXXJiBgAAKE35CU33CWVdcmMGAAAoTfkJTfsJZV1yZAYAAChN+glN/AllXXJlBgAAKE37CU38CWVdcmYGAAAoTesJTfIJZV1yZwYAAChN/wlN/gllXXJoBgAAKE3/CU0ACmVdcmkGAAAoTf4JTQEKZV1yagYAAChN/glN/QllXXJrBgAAKE0BCk0CCmVdcmwGAAAoTQMKTQIKZV1ybQYAAChNAwpNBAplXXJuBgAAKE0DCk0FCmVdcm8GAAAoTfQJTf0JZV1ycAYAAChNCApNBwplXXJxBgAAKE0ICk0JCmVdcnIGAAAoTQcKTQoKZV1ycwYAAChNBwpNBgplXXJ0BgAAKE0KCk0LCmVdcnUGAAAoTQsKTQwKZV1ydgYAAChNCwpNDQplXXJ3BgAAKE3/CU0GCmVdcngGAAAoTRAKTREKZV1yeQYAAChNEApNDwplXXJ6BgAAKE0PCk0SCmVdcnsGAAAoTQ8KTQ4KZV1yfAYAAChNEgpNEwplXXJ9BgAAKE0UCk0TCmVdcn4GAAAoTRQKTRUKZV1yfwYAAChNFQpNFgplXXKABgAAKE0ICk0OCmVdcoEGAAAoTRkKTRgKZV1yggYAAChNGQpNGgplXXKDBgAAKE0YCk0bCmVdcoQGAAAoTRgKTRcKZV1yhQYAAChNGwpNHQplXXKGBgAAKE0bCk0cCmVdcocGAAAoTRAKTRcKZV1yiAYAAChNIApNHwplXXKJBgAAKE0gCk0hCmVdcooGAAAoTR8KTSIKZV1yiwYAAChNHwpNHgplXXKMBgAAKE0iCk0kCmVdco0GAAAoTSIKTSMKZV1yjgYAAChNJQpNIwplXXKPBgAAKE0ZCk0eCmVdcpAGAAAoTSgKTScKZV1ykQYAAChNKApNKQplXXKSBgAAKE0nCk0qCmVdcpMGAAAoTScKTSYKZV1ylAYAAChNKgpNKwplXXKVBgAAKE0qCk0sCmVdcpYGAAAoTSAKTSYKZV1ylwYAAChNLwpNLgplXXKYBgAAKE0vCk0wCmVdcpkGAAAoTS4KTTEKZV1ymgYAAChNLgpNLQplXXKbBgAAKE0xCk0yCmVdcpwGAAAoTTMKTTIKZV1ynQYAAChNMwpNNQplXXKeBgAAKE00Ck0yCmVdcp8GAAAoTTQKTTYKZV1yoAYAAChNNQpNNwplXXKhBgAAKE02Ck03CmVdcqIGAAAoTSgKTS0KZV1yowYAAChNOgpNOQplXXKkBgAAKE06Ck07CmVdcqUGAAAoTTkKTTwKZV1ypgYAAChNOQpNOAplXXKnBgAAKE08Ck09CmVdcqgGAAAoTT0KTT4KZV1yqQYAAChNPQpNPwplXXKqBgAAKE0vCk04CmVdcqsGAAAoTUIKTUEKZV1yrAYAAChNQgpNQwplXXKtBgAAKE1BCk1ECmVdcq4GAAAoTUEKTUAKZV1yrwYAAChNRApNRQplXXKwBgAAKE1HCk1FCmVdcrEGAAAoTUcKTUkKZV1ysgYAAChNSApNRgplXXKzBgAAKE1ICk1JCmVdcrQGAAAoTUUKTUYKZV1ytQYAAChNOgpNQAplXXK2BgAAKE1MCk1LCmVdcrcGAAAoTUwKTU0KZV1yuAYAAChNSwpNTgplXXK5BgAAKE1LCk1KCmVdcroGAAAoTU4KTU8KZV1yuwYAAChNQgpNSgplXXK8BgAAKE1SCk1RCmVdcr0GAAAoTVIKTVMKZV1yvgYAAChNUQpNVAplXXK/BgAAKE1RCk1QCmVdcsAGAAAoTVQKTVUKZV1ywQYAAChNTApNUAplXXLCBgAAKE1YCk1XCmVdcsMGAAAoTVgKTVkKZV1yxAYAAChNVwpNVgplXXLFBgAAKE1SCk1WCmVdcsYGAAAoTVwKTVsKZV1yxwYAAChNXApNXQplXXLIBgAAKE1bCk1aCmVdcskGAAAoTVgKTVoKZV1yygYAAChNYApNXwplXXLLBgAAKE1gCk1hCmVdcswGAAAoTV8KTWIKZV1yzQYAAChNXwpNXgplXXLOBgAAKE1iCk1jCmVdcs8GAAAoTWMKTWQKZV1y0AYAAChNYwpNZQplXXLRBgAAKE1cCk1eCmVdctIGAAAoTWgKTWcKZV1y0wYAAChNaApNaQplXXLUBgAAKE1nCk1qCmVdctUGAAAoTWcKTWYKZV1y1gYAAChNagpNawplXXLXBgAAKE1sCk1rCmVdctgGAAAoTWwKTWYKZV1y2QYAAChNYApNZgplXXLaBgAAKE1vCk1uCmVdctsGAAAoTW8KTXAKZV1y3AYAAChNbgpNcQplXXLdBgAAKE1uCk1tCmVdct4GAAAoTXEKTXIKZV1y3wYAAChNcwpNcgplXXLgBgAAKE1zCk10CmVdcuEGAAAoTXMKTXUKZV1y4gYAAChNaApNbQplXXLjBgAAKE14Ck13CmVdcuQGAAAoTXgKTXkKZV1y5QYAAChNdwpNegplXXLmBgAAKE13Ck12CmVdcucGAAAoTXoKTXwKZV1y6AYAAChNegpNewplXXLpBgAAKE19Ck17CmVdcuoGAAAoTW8KTXYKZV1y6wYAAChNgApNfwplXXLsBgAAKE2ACk2BCmVdcu0GAAAoTX8KTYIKZV1y7gYAAChNfwpNfgplXXLvBgAAKE2CCk2DCmVdcvAGAAAoTYIKTYQKZV1y8QYAAChNeApNfgplXXLyBgAAKE2HCk2GCmVdcvMGAAAoTYcKTYgKZV1y9AYAAChNhgpNiQplXXL1BgAAKE2GCk2FCmVdcvYGAAAoTYkKTYoKZV1y9wYAAChNjApNiwplXXL4BgAAKE2KCk2LCmVdcvkGAAAoTYAKTYUKZV1y+gYAAChNjwpNjgplXXL7BgAAKE2PCk2QCmVdcvwGAAAoTY4KTZEKZV1y/QYAAChNjgpNjQplXXL+BgAAKE2RCk2SCmVdcv8GAAAoTZQKTZIKZV1yAAcAAChNlApNlgplXXIBBwAAKE2VCk2TCmVdcgIHAAAoTZUKTZYKZV1yAwcAAChNkgpNkwplXXIEBwAAKE2HCk2NCmVdcgUHAAAoTZkKTZgKZV1yBgcAAChNmQpNmgplXXIHBwAAKE2YCk2bCmVdcggHAAAoTZgKTZcKZV1yCQcAAChNmwpNnAplXXIKBwAAKE2PCk2XCmVdcgsHAAAoTZ8KTZ4KZV1yDAcAAChNnwpNoAplXXINBwAAKE2eCk2hCmVdcg4HAAAoTZ4KTZ0KZV1yDwcAAChNoQpNogplXXIQBwAAKE2jCk2iCmVdchEHAAAoTaMKTaUKZV1yEgcAAChNpApNogplXXITBwAAKE2kCk2mCmVdchQHAAAoTaUKTacKZV1yFQcAAChNpgpNpwplXXIWBwAAKE2ZCk2dCmVdchcHAAAoTaoKTakKZV1yGAcAAChNqgpNqwplXXIZBwAAKE2pCk2sCmVdchoHAAAoTakKTagKZV1yGwcAAChNrApNrQplXXIcBwAAKE2tCk2uCmVdch0HAAAoTa0KTa8KZV1yHgcAAChNnwpNqAplXXIfBwAAKE2yCk2xCmVdciAHAAAoTbIKTbMKZV1yIQcAAChNsQpNtAplXXIiBwAAKE2xCk2wCmVdciMHAAAoTbQKTbUKZV1yJAcAAChNqgpNsAplXXIlBwAAKE24Ck23CmVdciYHAAAoTbgKTbkKZV1yJwcAAChNtwpNtgplXXIoBwAAKE2yCk22CmVdcikHAAAoTbwKTbsKZV1yKgcAAChNvApNvQplXXIrBwAAKE27Ck26CmVdciwHAAAoTbgKTboKZV1yLQcAAChNwApNvwplXXIuBwAAKE3ACk3BCmVdci8HAAAoTb8KTcIKZV1yMAcAAChNvwpNvgplXXIxBwAAKE3CCk3DCmVdcjIHAAAoTcQKTcMKZV1yMwcAAChNxApNxQplXXI0BwAAKE3ECk3GCmVdcjUHAAAoTbwKTb4KZV1yNgcAAChNyQpNyAplXXI3BwAAKE3JCk3KCmVdcjgHAAAoTcgKTcsKZV1yOQcAAChNyApNxwplXXI6BwAAKE3LCk3MCmVdcjsHAAAoTc0KTcwKZV1yPAcAAChNzQpNzwplXXI9BwAAKE3OCk3MCmVdcj4HAAAoTc4KTdAKZV1yPwcAAChNzwpN0QplXXJABwAAKE3QCk3RCmVdckEHAAAoTcAKTccKZV1yQgcAAChN1ApN0wplXXJDBwAAKE3UCk3VCmVdckQHAAAoTdMKTdYKZV1yRQcAAChN0wpN0gplXXJGBwAAKE3WCk3XCmVdckcHAAAoTdgKTdcKZV1ySAcAAChN2ApN2gplXXJJBwAAKE3ZCk3XCmVdckoHAAAoTdkKTdsKZV1ySwcAAChN2gpN3AplXXJMBwAAKE3bCk3cCmVdck0HAAAoTckKTdIKZV1yTgcAAChN3wpN3gplXXJPBwAAKE3fCk3gCmVdclAHAAAoTd4KTeEKZV1yUQcAAChN3gpN3QplXXJSBwAAKE3hCk3iCmVdclMHAAAoTeMKTeIKZV1yVAcAAChN4wpN5QplXXJVBwAAKE3kCk3iCmVdclYHAAAoTeQKTeYKZV1yVwcAAChN5QpN5wplXXJYBwAAKE3mCk3nCmVdclkHAAAoTecKTegKZV1yWgcAAChN1ApN3QplXXJbBwAAKE3rCk3qCmVdclwHAAAoTesKTewKZV1yXQcAAChN6gpN7QplXXJeBwAAKE3qCk3pCmVdcl8HAAAoTe0KTe4KZV1yYAcAAChN3wpN6QplXXJhBwAAKE3xCk3wCmVdcmIHAAAoTfEKTfIKZV1yYwcAAChN8ApN8wplXXJkBwAAKE3wCk3vCmVdcmUHAAAoTfMKTfQKZV1yZgcAAChN9ApN9QplXXJnBwAAKE30Ck32CmVdcmgHAAAoTesKTe8KZV1yaQcAAChN+QpN+AplXXJqBwAAKE35Ck36CmVdcmsHAAAoTfgKTfsKZV1ybAcAAChN+ApN9wplXXJtBwAAKE37Ck38CmVdcm4HAAAoTfEKTfcKZV1ybwcAAChN/wpN/gplXXJwBwAAKE3/Ck0AC2VdcnEHAAAoTf4KTQELZV1ycgcAAChN/gpN/QplXXJzBwAAKE35Ck39CmVdcnQHAAAoTQQLTQMLZV1ydQcAAChNBAtNBQtlXXJ2BwAAKE0DC00GC2VdcncHAAAoTQMLTQILZV1yeAcAAChNBgtNBwtlXXJ5BwAAKE0IC00HC2VdcnoHAAAoTQgLTQkLZV1yewcAAChNCAtNCgtlXXJ8BwAAKE3/Ck0CC2Vdcn0HAAAoTQ0LTQwLZV1yfgcAAChNDQtNDgtlXXJ/BwAAKE0MC00PC2VdcoAHAAAoTQwLTQsLZV1ygQcAAChNDwtNEAtlXXKCBwAAKE0RC00QC2VdcoMHAAAoTRILTRALZV1yhAcAAChNBAtNCwtlXXKFBwAAKE0VC00UC2VdcoYHAAAoTRULTRYLZV1yhwcAAChNFAtNFwtlXXKIBwAAKE0UC00TC2VdcokHAAAoTRcLTRgLZV1yigcAAChNGQtNGAtlXXKLBwAAKE0ZC00bC2VdcowHAAAoTRoLTRgLZV1yjQcAAChNGgtNHAtlXXKOBwAAKE0bC00dC2Vdco8HAAAoTRwLTR0LZV1ykAcAAChNDQtNEwtlXXKRBwAAKE0gC00fC2VdcpIHAAAoTSALTSELZV1ykwcAAChNHwtNIgtlXXKUBwAAKE0fC00eC2VdcpUHAAAoTSILTSMLZV1ylgcAAChNIwtNJAtlXXKXBwAAKE0jC00lC2VdcpgHAAAoTRULTR4LZV1ymQcAAChNKAtNJwtlXXKaBwAAKE0oC00pC2VdcpsHAAAoTScLTSoLZV1ynAcAAChNJwtNJgtlXXKdBwAAKE0qC00rC2Vdcp4HAAAoTSALTSYLZV1ynwcAAChNLgtNLQtlXXKgBwAAKE0uC00vC2VdcqEHAAAoTS0LTTALZV1yogcAAChNLQtNLAtlXXKjBwAAKE0wC00yC2VdcqQHAAAoTTALTTELZV1ypQcAAChNKAtNLAtlXXKmBwAAKE01C000C2VdcqcHAAAoTTULTTYLZV1yqAcAAChNNAtNNwtlXXKpBwAAKE00C00zC2VdcqoHAAAoTTcLTTgLZV1yqwcAAChNOQtNOAtlXXKsBwAAKE05C007C2Vdcq0HAAAoTToLTTgLZV1yrgcAAChNOgtNPAtlXXKvBwAAKE06C009C2VdcrAHAAAoTTwLTTsLZV1ysQcAAChNPAtNPgtlXXKyBwAAKE09C00/C2VdcrMHAAAoTUALTT4LZV1ytAcAAChNQAtNPwtlXXK1BwAAKE0uC00zC2VdcrYHAAAoTUMLTUILZV1ytwcAAChNQwtNRAtlXXK4BwAAKE1CC01FC2VdcrkHAAAoTUILTUELZV1yugcAAChNRQtNRgtlXXK7BwAAKE1GC01HC2VdcrwHAAAoTUYLTUgLZV1yvQcAAChNNQtNQQtlXXK+BwAAKE1LC01KC2Vdcr8HAAAoTUsLTUwLZV1ywAcAAChNSgtNTQtlXXLBBwAAKE1KC01JC2VdcsIHAAAoTU0LTU4LZV1ywwcAAChNTgtNTwtlXXLEBwAAKE1OC01QC2VdcsUHAAAoTUMLTUkLZV1yxgcAAChNUwtNUgtlXXLHBwAAKE1TC01UC2VdcsgHAAAoTVILTVULZV1yyQcAAChNUgtNUQtlXXLKBwAAKE1VC01WC2VdcssHAAAoTVYLTVcLZV1yzAcAAChNVgtNWAtlXXLNBwAAKE1LC01RC2Vdcs4HAAAoTVsLTVoLZV1yzwcAAChNWwtNXAtlXXLQBwAAKE1aC01dC2VdctEHAAAoTVoLTVkLZV1y0gcAAChNXQtNXwtlXXLTBwAAKE1dC01eC2VdctQHAAAoTVMLTVkLZWUoXXLVBwAAKE1iC01hC2VdctYHAAAoTWILTWMLZV1y1wcAAChNYQtNZAtlXXLYBwAAKE1hC01gC2VdctkHAAAoTWQLTWULZV1y2gcAAChNZgtNZQtlXXLbBwAAKE1mC01nC2VdctwHAAAoTWYLTWgLZV1y3QcAAChNWwtNYAtlXXLeBwAAKE1rC01qC2Vdct8HAAAoTWsLTWwLZV1y4AcAAChNagtNaQtlXXLhBwAAKE1iC01pC2VdcuIHAAAoTW8LTW4LZV1y4wcAAChNbwtNcAtlXXLkBwAAKE1uC01xC2VdcuUHAAAoTW4LTW0LZV1y5gcAAChNcQtNcgtlXXLnBwAAKE1rC01tC2VdcugHAAAoTXULTXQLZV1y6QcAAChNdQtNdgtlXXLqBwAAKE10C013C2VdcusHAAAoTXQLTXMLZV1y7AcAAChNdwtNeAtlXXLtBwAAKE14C015C2Vdcu4HAAAoTXgLTXoLZV1y7wcAAChNbwtNcwtlXXLwBwAAKE19C018C2VdcvEHAAAoTX0LTX4LZV1y8gcAAChNfAtNfwtlXXLzBwAAKE18C017C2VdcvQHAAAoTX8LTYALZV1y9QcAAChNgAtNgQtlXXL2BwAAKE2AC02CC2VdcvcHAAAoTXULTXsLZV1y+AcAAChNhQtNhAtlXXL5BwAAKE2FC02GC2VdcvoHAAAoTYQLTYcLZV1y+wcAAChNhAtNgwtlXXL8BwAAKE2HC02JC2Vdcv0HAAAoTYcLTYgLZV1y/gcAAChNfQtNgwtlXXL/BwAAKE2MC02LC2VdcgAIAAAoTYwLTY0LZV1yAQgAAChNiwtNjgtlXXICCAAAKE2LC02KC2VdcgMIAAAoTY4LTY8LZV1yBAgAAChNkAtNjwtlXXIFCAAAKE2QC02RC2VdcgYIAAAoTZALTZILZV1yBwgAAChNhQtNigtlXXIICAAAKE2VC02UC2VdcgkIAAAoTZULTZYLZV1yCggAAChNlAtNkwtlXXILCAAAKE2MC02TC2VdcgwIAAAoTZkLTZgLZV1yDQgAAChNmQtNmgtlXXIOCAAAKE2YC02bC2Vdcg8IAAAoTZgLTZcLZV1yEAgAAChNmwtNnAtlXXIRCAAAKE2cC02dC2VdchIIAAAoTZwLTZ4LZV1yEwgAAChNlQtNlwtlXXIUCAAAKE2hC02gC2VdchUIAAAoTaELTaILZV1yFggAAChNoAtNowtlXXIXCAAAKE2gC02fC2VdchgIAAAoTaMLTaULZV1yGQgAAChNowtNpAtlXXIaCAAAKE2ZC02fC2VdchsIAAAoTagLTacLZV1yHAgAAChNqAtNqQtlXXIdCAAAKE2nC02qC2Vdch4IAAAoTacLTaYLZV1yHwgAAChNqgtNrAtlXXIgCAAAKE2qC02rC2VdciEIAAAoTa0LTasLZV1yIggAAChNoQtNpgtlXXIjCAAAKE2wC02vC2VdciQIAAAoTbALTbELZV1yJQgAAChNrwtNsgtlXXImCAAAKE2vC02uC2VdcicIAAAoTbILTbQLZV1yKAgAAChNsgtNswtlXXIpCAAAKE2oC02uC2VdcioIAAAoTbcLTbYLZV1yKwgAAChNtwtNuAtlXXIsCAAAKE22C025C2Vdci0IAAAoTbYLTbULZV1yLggAAChNuQtNugtlXXIvCAAAKE27C026C2VdcjAIAAAoTbwLTboLZV1yMQgAAChNsAtNtQtlXXIyCAAAKE2/C02+C2VdcjMIAAAoTb8LTcALZV1yNAgAAChNvgtNwQtlXXI1CAAAKE2+C029C2VdcjYIAAAoTcELTcILZV1yNwgAAChNwwtNwgtlXXI4CAAAKE3DC029C2VdcjkIAAAoTbcLTb0LZV1yOggAAChNxgtNxQtlXXI7CAAAKE3GC03HC2VdcjwIAAAoTcULTcgLZV1yPQgAAChNxQtNxAtlXXI+CAAAKE3IC03JC2Vdcj8IAAAoTb8LTcQLZV1yQAgAAChNzAtNywtlXXJBCAAAKE3MC03NC2VdckIIAAAoTcsLTc4LZV1yQwgAAChNywtNygtlXXJECAAAKE3OC03PC2VdckUIAAAoTdALTc8LZV1yRggAAChN0AtN0QtlXXJHCAAAKE3SC03RC2VdckgIAAAoTdILTdMLZV1ySQgAAChN0gtN1AtlXXJKCAAAKE3GC03KC2VdcksIAAAoTdcLTdYLZV1yTAgAAChN1wtN2AtlXXJNCAAAKE3WC03ZC2Vdck4IAAAoTdYLTdULZV1yTwgAAChN2QtN2wtlXXJQCAAAKE3ZC03aC2VdclEIAAAoTdwLTdoLZV1yUggAAChNzAtN1QtlXXJTCAAAKE3fC03gC2VdclQIAAAoTd8LTd4LZV1yVQgAAChN3gtN4QtlXXJWCAAAKE3eC03dC2VdclcIAAAoTeELTeILZV1yWAgAAChN4wtN4gtlXXJZCAAAKE3jC03kC2VdcloIAAAoTeQLTeULZV1yWwgAAChN1wtN3QtlXXJcCAAAKE3oC03nC2Vdcl0IAAAoTegLTekLZV1yXggAAChN5wtN6gtlXXJfCAAAKE3nC03mC2VdcmAIAAAoTeoLTesLZV1yYQgAAChN7AtN6wtlXXJiCAAAKE3sC03tC2VdcmMIAAAoTewLTe4LZV1yZAgAAChN3wtN5gtlXXJlCAAAKE3xC03wC2VdcmYIAAAoTfELTfILZV1yZwgAAChN8AtN8wtlXXJoCAAAKE3wC03vC2VdcmkIAAAoTfMLTfULZV1yaggAAChN8wtN9AtlXXJrCAAAKE32C030C2VdcmwIAAAoTegLTe8LZV1ybQgAAChN+QtN+AtlXXJuCAAAKE35C036C2Vdcm8IAAAoTfgLTfsLZV1ycAgAAChN+AtN9wtlXXJxCAAAKE37C039C2VdcnIIAAAoTfsLTfwLZV1ycwgAAChN/gtN/AtlXXJ0CAAAKE3xC033C2VdcnUIAAAoTQEMTQAMZV1ydggAAChNAQxNAgxlXXJ3CAAAKE0ADE0DDGVdcngIAAAoTQAMTf8LZV1yeQgAAChNAwxNBAxlXXJ6CAAAKE0EDE0FDGVdcnsIAAAoTQQMTQYMZV1yfAgAAChN+QtN/wtlXXJ9CAAAKE0JDE0IDGVdcn4IAAAoTQkMTQoMZV1yfwgAAChNCAxNCwxlXXKACAAAKE0IDE0HDGVdcoEIAAAoTQsMTQwMZV1ygggAAChNDgxNDQxlXXKDCAAAKE0MDE0NDGVdcoQIAAAoTQEMTQcMZV1yhQgAAChNEQxNEAxlXXKGCAAAKE0RDE0SDGVdcocIAAAoTRAMTRMMZV1yiAgAAChNEAxNDwxlXXKJCAAAKE0TDE0UDGVdcooIAAAoTRUMTRQMZV1yiwgAAChNFQxNFwxlXXKMCAAAKE0WDE0UDGVdco0IAAAoTRYMTRgMZV1yjggAAChNFgxNGQxlXXKPCAAAKE0YDE0XDGVdcpAIAAAoTRgMTRoMZV1ykQgAAChNGQxNGwxlXXKSCAAAKE0cDE0aDGVdcpMIAAAoTRwMTRsMZV1ylAgAAChNCQxNDwxlXXKVCAAAKE0fDE0eDGVdcpYIAAAoTR8MTSAMZV1ylwgAAChNHgxNIQxlXXKYCAAAKE0eDE0dDGVdcpkIAAAoTSEMTSIMZV1ymggAAChNIwxNIgxlXXKbCAAAKE0jDE0kDGVdcpwIAAAoTSMMTSUMZV1ynQgAAChNEQxNHQxlXXKeCAAAKE0oDE0nDGVdcp8IAAAoTSgMTSkMZV1yoAgAAChNJwxNKgxlXXKhCAAAKE0nDE0mDGVdcqIIAAAoTSoMTSsMZV1yowgAAChNLAxNKwxlXXKkCAAAKE0sDE0tDGVdcqUIAAAoTSwMTS4MZV1ypggAAChNHwxNJgxlXXKnCAAAKE0xDE0wDGVdcqgIAAAoTTEMTTIMZV1yqQgAAChNMAxNMwxlXXKqCAAAKE0wDE0vDGVdcqsIAAAoTTMMTTQMZV1yrAgAAChNMwxNNQxlXXKtCAAAKE0oDE0vDGVdcq4IAAAoTTgMTTcMZV1yrwgAAChNOAxNOQxlXXKwCAAAKE03DE02DGVdcrEIAAAoTTEMTTYMZV1ysggAAChNPAxNPQxlXXKzCAAAKE08DE07DGVdcrQIAAAoTTsMTT4MZV1ytQgAAChNOwxNOgxlXXK2CAAAKE0+DE0/DGVdcrcIAAAoTUAMTT8MZV1yuAgAAChNQAxNQQxlXXK5CAAAKE1BDE1CDGVdcroIAAAoTTgMTToMZV1yuwgAAChNRQxNRAxlXXK8CAAAKE1FDE1GDGVdcr0IAAAoTUQMTUcMZV1yvggAAChNRAxNQwxlXXK/CAAAKE08DE1DDGVdcsAIAAAoTUoMTUkMZV1ywQgAAChNSgxNSwxlXXLCCAAAKE1JDE1MDGVdcsMIAAAoTUkMTUgMZV1yxAgAAChNTAxNTQxlXXLFCAAAKE1PDE1ODGVdcsYIAAAoTU0MTU4MZV1yxwgAAChNRQxNSAxlXXLICAAAKE1SDE1RDGVdcskIAAAoTVIMTVMMZV1yyggAAChNUQxNVAxlXXLLCAAAKE1RDE1QDGVdcswIAAAoTVQMTVUMZV1yzQgAAChNVgxNVQxlXXLOCAAAKE1WDE1YDGVdcs8IAAAoTVcMTVUMZV1y0AgAAChNVwxNWQxlXXLRCAAAKE1YDE1aDGVdctIIAAAoTVkMTVoMZV1y0wgAAChNWgxNWwxlXXLUCAAAKE1KDE1QDGVdctUIAAAoTV4MTV0MZV1y1ggAAChNXgxNXwxlXXLXCAAAKE1dDE1gDGVdctgIAAAoTV0MTVwMZV1y2QgAAChNUgxNXAxlXXLaCAAAKE1jDE1iDGVdctsIAAAoTWMMTWQMZV1y3AgAAChNYgxNZQxlXXLdCAAAKE1iDE1hDGVdct4IAAAoTWUMTWYMZV1y3wgAAChNZwxNZgxlXXLgCAAAKE1nDE1hDGVdcuEIAAAoTV4MTWEMZV1y4ggAAChNagxNaQxlXXLjCAAAKE1qDE1rDGVdcuQIAAAoTWkMTWwMZV1y5QgAAChNaQxNaAxlXXLmCAAAKE1sDE1tDGVdcucIAAAoTW4MTW0MZV1y6AgAAChNbgxNaAxlXXLpCAAAKE1jDE1oDGVdcuoIAAAoTXEMTXAMZV1y6wgAAChNcQxNcgxlXXLsCAAAKE1wDE1zDGVdcu0IAAAoTXAMTW8MZV1y7ggAAChNcwxNdQxlXXLvCAAAKE1zDE10DGVdcvAIAAAoTXYMTXQMZV1y8QgAAChNagxNbwxlXXLyCAAAKE15DE14DGVdcvMIAAAoTXkMTXoMZV1y9AgAAChNeAxNewxlXXL1CAAAKE14DE13DGVdcvYIAAAoTXsMTXwMZV1y9wgAAChNfQxNfAxlXXL4CAAAKE19DE1+DGVdcvkIAAAoTX8MTX4MZV1y+ggAAChNfwxNgAxlXXL7CAAAKE1/DE2BDGVdcvwIAAAoTXEMTXcMZV1y/QgAAChNhAxNgwxlXXL+CAAAKE2EDE2FDGVdcv8IAAAoTYMMTYIMZV1yAAkAAChNeQxNggxlXXIBCQAAKE2IDE2HDGVdcgIJAAAoTYgMTYkMZV1yAwkAAChNhwxNigxlXXIECQAAKE2HDE2GDGVdcgUJAAAoTYoMTYsMZV1yBgkAAChNjAxNiwxlXXIHCQAAKE2MDE2NDGVdcggJAAAoTYwMTY4MZV1yCQkAAChNhAxNhgxlXXIKCQAAKE2RDE2QDGVdcgsJAAAoTZEMTZIMZV1yDAkAAChNkAxNkwxlXXINCQAAKE2QDE2PDGVdcg4JAAAoTZMMTZUMZV1yDwkAAChNkwxNlAxlXXIQCQAAKE2WDE2UDGVdchEJAAAoTYgMTY8MZV1yEgkAAChNmQxNmAxlXXITCQAAKE2ZDE2aDGVdchQJAAAoTZgMTZsMZV1yFQkAAChNmAxNlwxlXXIWCQAAKE2bDE2cDGVdchcJAAAoTZ0MTZwMZV1yGAkAAChNnQxNngxlXXIZCQAAKE2fDE2eDGVdchoJAAAoTZ8MTaAMZV1yGwkAAChNnwxNoQxlXXIcCQAAKE2RDE2XDGVdch0JAAAoTaQMTaMMZV1yHgkAAChNpAxNpQxlXXIfCQAAKE2jDE2mDGVdciAJAAAoTaMMTaIMZV1yIQkAAChNpgxNpwxlXXIiCQAAKE2ZDE2iDGVdciMJAAAoTaoMTakMZV1yJAkAAChNqgxNqwxlXXIlCQAAKE2pDE2sDGVdciYJAAAoTakMTagMZV1yJwkAAChNrAxNrQxlXXIoCQAAKE2kDE2oDGVdcikJAAAoTbAMTa8MZV1yKgkAAChNsAxNsQxlXXIrCQAAKE2vDE2yDGVdciwJAAAoTa8MTa4MZV1yLQkAAChNsgxNswxlXXIuCQAAKE2qDE2uDGVdci8JAAAoTbYMTbUMZV1yMAkAAChNtgxNtwxlXXIxCQAAKE21DE24DGVdcjIJAAAoTbUMTbQMZV1yMwkAAChNuAxNuQxlXXI0CQAAKE25DE26DGVdcjUJAAAoTbkMTbsMZV1yNgkAAChNsAxNtAxlXXI3CQAAKE2+DE29DGVdcjgJAAAoTb4MTb8MZV1yOQkAAChNvQxNwAxlXXI6CQAAKE29DE28DGVdcjsJAAAoTcAMTcIMZV1yPAkAAChNwAxNwQxlXXI9CQAAKE3DDE3BDGVdcj4JAAAoTbYMTbwMZV1yPwkAAChNxgxNxQxlXXJACQAAKE3GDE3HDGVdckEJAAAoTcUMTcgMZV1yQgkAAChNxQxNxAxlXXJDCQAAKE3IDE3KDGVdckQJAAAoTcgMTckMZV1yRQkAAChNvgxNxAxlXXJGCQAAKE3NDE3MDGVdckcJAAAoTc0MTc4MZV1ySAkAAChNzAxNywxlXXJJCQAAKE3GDE3LDGVdckoJAAAoTdEMTdAMZV1ySwkAAChN0QxN0gxlXXJMCQAAKE3QDE3TDGVdck0JAAAoTdAMTc8MZV1yTgkAAChN0wxN1AxlXXJPCQAAKE3VDE3UDGVdclAJAAAoTdYMTdQMZV1yUQkAAChNzQxNzwxlXXJSCQAAKE3ZDE3YDGVdclMJAAAoTdkMTdoMZV1yVAkAAChN2AxN2wxlXXJVCQAAKE3YDE3XDGVdclYJAAAoTdsMTdwMZV1yVwkAAChN3QxN3AxlXXJYCQAAKE3eDE3cDGVdclkJAAAoTdEMTdcMZV1yWgkAAChN4QxN4AxlXXJbCQAAKE3hDE3iDGVdclwJAAAoTeAMTeMMZV1yXQkAAChN4AxN3wxlXXJeCQAAKE3jDE3kDGVdcl8JAAAoTeUMTeQMZV1yYAkAAChN5gxN5AxlXXJhCQAAKE3ZDE3fDGVdcmIJAAAoTekMTegMZV1yYwkAAChN6QxN6gxlXXJkCQAAKE3oDE3rDGVdcmUJAAAoTegMTecMZV1yZgkAAChN6wxN7QxlXXJnCQAAKE3rDE3sDGVdcmgJAAAoTeEMTecMZV1yaQkAAChN8AxN7wxlXXJqCQAAKE3wDE3xDGVdcmsJAAAoTe8MTfIMZV1ybAkAAChN7wxN7gxlXXJtCQAAKE3yDE3zDGVdcm4JAAAoTfQMTfMMZV1ybwkAAChN9AxN9QxlXXJwCQAAKE32DE31DGVdcnEJAAAoTfYMTfcMZV1ycgkAAChN9gxN+AxlXXJzCQAAKE3pDE3uDGVdcnQJAAAoTfsMTfoMZV1ydQkAAChN+wxN/AxlXXJ2CQAAKE36DE39DGVdcncJAAAoTfoMTfkMZV1yeAkAAChN/QxN/gxlXXJ5CQAAKE3+DE3/DGVdcnoJAAAoTf4MTQANZV1yewkAAChN8AxN+QxlXXJ8CQAAKE0DDU0CDWVdcn0JAAAoTQMNTQQNZV1yfgkAAChNAg1NAQ1lXXJ/CQAAKE37DE0BDWVdcoAJAAAoTQcNTQYNZV1ygQkAAChNBw1NCA1lXXKCCQAAKE0GDU0FDWVdcoMJAAAoTQMNTQUNZV1yhAkAAChNCw1NCg1lXXKFCQAAKE0LDU0MDWVdcoYJAAAoTQoNTQ0NZV1yhwkAAChNCg1NCQ1lXXKICQAAKE0NDU0PDWVdcokJAAAoTQ0NTQ4NZV1yigkAAChNEA1NDg1lXXKLCQAAKE0HDU0JDWVdcowJAAAoTRMNTRINZV1yjQkAAChNEw1NFA1lXXKOCQAAKE0SDU0VDWVdco8JAAAoTRINTRENZV1ykAkAAChNFQ1NFg1lXXKRCQAAKE0WDU0XDWVdcpIJAAAoTRYNTRgNZV1ykwkAAChNCw1NEQ1lXXKUCQAAKE0bDU0aDWVdcpUJAAAoTRsNTRwNZV1ylgkAAChNGg1NHQ1lXXKXCQAAKE0aDU0ZDWVdcpgJAAAoTR0NTR4NZV1ymQkAAChNHw1NHg1lXXKaCQAAKE0fDU0gDWVdcpsJAAAoTR8NTSENZV1ynAkAAChNEw1NGQ1lXXKdCQAAKE0kDU0jDWVdcp4JAAAoTSQNTSUNZV1ynwkAAChNIw1NJg1lXXKgCQAAKE0jDU0iDWVdcqEJAAAoTSYNTScNZV1yogkAAChNJw1NKA1lXXKjCQAAKE0nDU0pDWVdcqQJAAAoTRsNTSINZV1ypQkAAChNLA1NKw1lXXKmCQAAKE0sDU0tDWVdcqcJAAAoTSsNTSoNZV1yqAkAAChNJA1NKg1lXXKpCQAAKE0wDU0vDWVdcqoJAAAoTTANTTENZV1yqwkAAChNLw1NMg1lXXKsCQAAKE0vDU0uDWVdcq0JAAAoTTINTTQNZV1yrgkAAChNMg1NMw1lXXKvCQAAKE0sDU0uDWVdcrAJAAAoTTcNTTYNZV1ysQkAAChNNw1NOA1lXXKyCQAAKE02DU05DWVdcrMJAAAoTTYNTTUNZV1ytAkAAChNOQ1NOg1lXXK1CQAAKE07DU06DWVdcrYJAAAoTTsNTTwNZV1ytwkAAChNOw1NPQ1lXXK4CQAAKE0wDU01DWVdcrkJAAAoTUANTT8NZV1yugkAAChNQA1NQQ1lXXK7CQAAKE0/DU1CDWVdcrwJAAAoTT8NTT4NZV1yvQkAAChNQg1NRA1lXXK+CQAAKE1CDU1DDWVdcr8JAAAoTUUNTUMNZV1ywAkAAChNNw1NPg1lXXLBCQAAKE1IDU1HDWVdcsIJAAAoTUgNTUkNZV1ywwkAAChNRw1NSg1lXXLECQAAKE1HDU1GDWVdcsUJAAAoTUoNTUsNZV1yxgkAAChNTA1NSw1lXXLHCQAAKE1MDU1ODWVdcsgJAAAoTU0NTUsNZV1yyQkAAChNTQ1NTw1lXXLKCQAAKE1ODU1QDWVdcssJAAAoTU8NTVANZV1yzAkAAChNQA1NRg1lXXLNCQAAKE1TDU1SDWVdcs4JAAAoTVMNTVQNZV1yzwkAAChNUg1NVQ1lXXLQCQAAKE1SDU1RDWVdctEJAAAoTVUNTVYNZV1y0gkAAChNVw1NVg1lXXLTCQAAKE1XDU1YDWVdctQJAAAoTVkNTVgNZV1y1QkAAChNWQ1NWg1lXXLWCQAAKE1ZDU1bDWVdctcJAAAoTUgNTVENZV1y2AkAAChNXg1NXQ1lXXLZCQAAKE1eDU1fDWVdctoJAAAoTV0NTWANZV1y2wkAAChNXQ1NXA1lXXLcCQAAKE1gDU1hDWVdct0JAAAoTWINTWENZV1y3gkAAChNYg1NXA1lXXLfCQAAKE1TDU1cDWVdcuAJAAAoTWUNTWQNZV1y4QkAAChNZQ1NZg1lXXLiCQAAKE1kDU1jDWVdcuMJAAAoTV4NTWMNZV1y5AkAAChNaQ1NaA1lXXLlCQAAKE1pDU1qDWVdcuYJAAAoTWgNTWcNZV1y5wkAAChNZQ1NZw1lXXLoCQAAKE1tDU1sDWVdcukJAAAoTW0NTW4NZV1y6gkAAChNbA1Naw1lXXLrCQAAKE1pDU1rDWVdcuwJAAAoTXENTXANZV1y7QkAAChNcQ1Ncg1lXXLuCQAAKE1wDU1zDWVdcu8JAAAoTXANTW8NZV1y8AkAAChNcw1NdA1lXXLxCQAAKE10DU11DWVdcvIJAAAoTXQNTXYNZV1y8wkAAChNbQ1Nbw1lXXL0CQAAKE15DU14DWVdcvUJAAAoTXkNTXoNZV1y9gkAAChNeA1New1lXXL3CQAAKE14DU13DWVdcvgJAAAoTXsNTXwNZV1y+QkAAChNfg1NfQ1lXXL6CQAAKE18DU19DWVdcvsJAAAoTXENTXcNZV1y/AkAAChNgQ1NgA1lXXL9CQAAKE2BDU2CDWVdcv4JAAAoTYANTYMNZV1y/wkAAChNgA1Nfw1lXXIACgAAKE2DDU2EDWVdcgEKAAAoTYUNTYQNZV1yAgoAAChNhQ1Nhg1lXXIDCgAAKE2HDU2GDWVdcgQKAAAoTYcNTYgNZV1yBQoAAChNhw1NiQ1lXXIGCgAAKE15DU1/DWVdcgcKAAAoTYwNTYsNZV1yCAoAAChNjA1NjQ1lXXIJCgAAKE2LDU2ODWVdcgoKAAAoTYsNTYoNZV1yCwoAAChNjg1Njw1lXXIMCgAAKE2PDU2QDWVdcg0KAAAoTY8NTZENZV1yDgoAAChNgQ1Nig1lXXIPCgAAKE2UDU2TDWVdchAKAAAoTZQNTZUNZV1yEQoAAChNkw1Nlg1lXXISCgAAKE2TDU2SDWVdchMKAAAoTZYNTZcNZV1yFAoAAChNlw1NmA1lXXIVCgAAKE2XDU2ZDWVdchYKAAAoTYwNTZINZV1yFwoAAChNnA1Nmw1lXXIYCgAAKE2cDU2dDWVdchkKAAAoTZsNTZ4NZV1yGgoAAChNmw1Nmg1lXXIbCgAAKE2eDU2fDWVdchwKAAAoTaANTZ8NZV1yHQoAAChNoA1Nog1lXXIeCgAAKE2hDU2fDWVdch8KAAAoTaENTaMNZV1yIAoAAChNoQ1NpA1lXXIhCgAAKE2jDU2iDWVdciIKAAAoTaMNTaUNZV1yIwoAAChNpA1Npg1lXXIkCgAAKE2nDU2lDWVdciUKAAAoTacNTaYNZV1yJgoAAChNlA1Nmg1lXXInCgAAKE2qDU2pDWVdcigKAAAoTaoNTasNZV1yKQoAAChNqQ1NrA1lXXIqCgAAKE2pDU2oDWVdcisKAAAoTawNTa0NZV1yLAoAAChNrg1NrQ1lXXItCgAAKE2uDU2vDWVdci4KAAAoTbANTa8NZV1yLwoAAChNsA1NsQ1lXXIwCgAAKE2wDU2yDWVdcjEKAAAoTZwNTagNZV1yMgoAAChNtQ1NtA1lXXIzCgAAKE21DU22DWVdcjQKAAAoTbQNTbcNZV1yNQoAAChNtA1Nsw1lXXI2CgAAKE23DU24DWVdcjcKAAAoTaoNTbMNZV1yOAoAAChNuw1Nug1lXXI5CgAAKE27DU28DWVdcjoKAAAoTboNTb0NZV1yOwoAAChNug1NuQ1lXXI8CgAAKE29DU2+DWVdcj0KAAAoTb8NTb4NZV1yPgoAAChNvw1NwA1lXXI/CgAAKE2/DU3BDWVdckAKAAAoTbUNTbkNZV1yQQoAAChNxA1Nww1lXXJCCgAAKE3EDU3FDWVdckMKAAAoTcMNTcYNZV1yRAoAAChNww1Nwg1lXXJFCgAAKE3GDU3HDWVdckYKAAAoTcgNTccNZV1yRwoAAChNyQ1Nxw1lXXJICgAAKE27DU3CDWVdckkKAAAoTcwNTcsNZV1ySgoAAChNzA1NzQ1lXXJLCgAAKE3LDU3ODWVdckwKAAAoTcsNTcoNZV1yTQoAAChNzg1Nzw1lXXJOCgAAKE3QDU3PDWVdck8KAAAoTdANTdINZV1yUAoAAChN0Q1Nzw1lXXJRCgAAKE3RDU3TDWVdclIKAAAoTdINTdQNZV1yUwoAAChN0w1N1A1lXXJUCgAAKE3UDU3VDWVdclUKAAAoTcQNTcoNZV1yVgoAAChN2A1N2Q1lXXJXCgAAKE3YDU3XDWVdclgKAAAoTdcNTdoNZV1yWQoAAChN1w1N1g1lXXJaCgAAKE3aDU3bDWVdclsKAAAoTdwNTdsNZV1yXAoAAChN3A1N3Q1lXXJdCgAAKE3dDU3eDWVdcl4KAAAoTcwNTdYNZV1yXwoAAChN4Q1N4A1lXXJgCgAAKE3hDU3iDWVdcmEKAAAoTeANTeMNZV1yYgoAAChN4A1N3w1lXXJjCgAAKE3jDU3kDWVdcmQKAAAoTeUNTeQNZV1yZQoAAChN5Q1N5w1lXXJmCgAAKE3mDU3kDWVdcmcKAAAoTeYNTegNZV1yaAoAAChN5w1N6Q1lXXJpCgAAKE3oDU3pDWVdcmoKAAAoTekNTeoNZV1yawoAAChN2A1N3w1lXXJsCgAAKE3tDU3uDWVdcm0KAAAoTe0NTewNZV1ybgoAAChN7A1N7w1lXXJvCgAAKE3sDU3rDWVdcnAKAAAoTe8NTfANZV1ycQoAAChN8Q1N8A1lXXJyCgAAKE3xDU3yDWVdcnMKAAAoTfINTfMNZV1ydAoAAChN4Q1N6w1lXXJ1CgAAKE32DU31DWVdcnYKAAAoTfYNTfcNZV1ydwoAAChN9Q1N+A1lXXJ4CgAAKE31DU30DWVdcnkKAAAoTfgNTfkNZV1yegoAAChN+A1N+g1lXXJ7CgAAKE3tDU30DWVdcnwKAAAoTf0NTfwNZV1yfQoAAChN/Q1N/g1lXXJ+CgAAKE38DU3/DWVdcn8KAAAoTfwNTfsNZV1ygAoAAChN/w1NAA5lXXKBCgAAKE3/DU0BDmVdcoIKAAAoTfYNTfsNZV1ygwoAAChNBA5NBQ5lXXKECgAAKE0EDk0DDmVdcoUKAAAoTQMOTQYOZV1yhgoAAChNAw5NAg5lXXKHCgAAKE0GDk0HDmVdcogKAAAoTQgOTQcOZV1yiQoAAChNCA5NCQ5lXXKKCgAAKE0JDk0KDmVdcosKAAAoTf0NTQIOZV1yjAoAAChNDQ5NDA5lXXKNCgAAKE0NDk0ODmVdco4KAAAoTQwOTQ8OZV1yjwoAAChNDA5NCw5lXXKQCgAAKE0PDk0RDmVdcpEKAAAoTQ8OTRAOZV1ykgoAAChNEg5NEA5lXXKTCgAAKE0EDk0LDmVdcpQKAAAoTRUOTRQOZV1ylQoAAChNFQ5NFg5lXXKWCgAAKE0VDk0cDmVdcpcKAAAoTRQOTRcOZV1ymAoAAChNFA5NEw5lXXKZCgAAKE0XDk0YDmVdcpoKAAAoTRkOTRgOZV1ymwoAAChNGQ5NGg5lXXKcCgAAKE0ZDk0bDmVdcp0KAAAoTQ0OTRMOZV1yngoAAChNHw5NIA5lXXKfCgAAKE0fDk0eDmVdcqAKAAAoTR4OTR0OZV1yoQoAAChNHg5NIQ5lXXKiCgAAKE0hDk0iDmVdcqMKAAAoTSMOTSIOZV1ypAoAAChNIw5NJA5lXXKlCgAAKE0kDk0lDmVdcqYKAAAoTSgOTSkOZV1ypwoAAChNKA5NJw5lXXKoCgAAKE0nDk0qDmVdcqkKAAAoTScOTSYOZV1yqgoAAChNKg5NKw5lXXKrCgAAKE0sDk0rDmVdcqwKAAAoTSwOTS0OZV1yrQoAAChNLQ5NLg5lXXKuCgAAKE0fDk0mDmVdcq8KAAAoTTEOTTAOZV1ysAoAAChNMQ5NMg5lXXKxCgAAKE0wDk0zDmVdcrIKAAAoTTAOTS8OZV1yswoAAChNMw5NNA5lXXK0CgAAKE0zDk01DmVdcrUKAAAoTSgOTS8OZV1ytgoAAChNOA5NNw5lXXK3CgAAKE04Dk05DmVdcrgKAAAoTTcOTToOZV1yuQoAAChNNw5NNg5lXXK6CgAAKE06Dk07DmVdcrsKAAAoTToOTTwOZV1yvAoAAChNMQ5NNg5lXXK9CgAAKE0/Dk0+DmVdcr4KAAAoTT8OTUAOZV1yvwoAAChNPg5NQQ5lXXLACgAAKE0+Dk09DmVdcsEKAAAoTUEOTUIOZV1ywgoAAChNQw5NQg5lXXLDCgAAKE1EDk1CDmVdcsQKAAAoTTgOTT0OZV1yxQoAAChNRw5NRg5lXXLGCgAAKE1HDk1IDmVdcscKAAAoTUYOTUUOZV1yyAoAAChNPw5NRQ5lXXLJCgAAKE1LDk1MDmVdcsoKAAAoTUsOTUoOZV1yywoAAChNSg5NTQ5lXXLMCgAAKE1KDk1JDmVdcs0KAAAoTU0OTU4OZV1yzgoAAChNTw5NTg5lXXLPCgAAKE1PDk1QDmVdctAKAAAoTVAOTVEOZV1y0QoAAChNRw5NSQ5lXXLSCgAAKE1UDk1VDmVdctMKAAAoTVQOTVMOZV1y1AoAAChNUw5NVg5lXXLVCgAAKE1TDk1SDmVdctYKAAAoTVYOTVcOZV1y1woAAChNWA5NVw5lXXLYCgAAKE1YDk1ZDmVdctkKAAAoTVkOTVoOZV1y2goAAChNSw5NUg5lXXLbCgAAKE1dDk1cDmVdctwKAAAoTV0OTV4OZV1y3QoAAChNXA5NWw5lXXLeCgAAKE1UDk1bDmVdct8KAAAoTWEOTWAOZV1y4AoAAChNYQ5NYg5lXXLhCgAAKE1gDk1jDmVdcuIKAAAoTWAOTV8OZV1y4woAAChNYw5NZA5lXXLkCgAAKE1kDk1lDmVdcuUKAAAoTWQOTWYOZV1y5goAAChNXQ5NXw5lXXLnCgAAKE1pDk1oDmVdcugKAAAoTWkOTWoOZV1y6QoAAChNaA5Naw5lXXLqCgAAKE1oDk1nDmVdcusKAAAoTWsOTW0OZV1y7AoAAChNaw5NbA5lXXLtCgAAKE1hDk1nDmVdcu4KAAAoTXAOTW8OZV1y7woAAChNcA5NcQ5lXXLwCgAAKE1vDk1yDmVdcvEKAAAoTW8OTW4OZV1y8goAAChNcg5Ncw5lXXLzCgAAKE1yDk10DmVdcvQKAAAoTWkOTW4OZV1y9QoAAChNdw5Ndg5lXXL2CgAAKE13Dk14DmVdcvcKAAAoTXYOTXkOZV1y+AoAAChNdg5NdQ5lXXL5CgAAKE15Dk16DmVdcvoKAAAoTXsOTXoOZV1y+woAAChNew5NfA5lXXL8CgAAKE17Dk19DmVdcv0KAAAoTXAOTXUOZV1y/goAAChNgA5Nfw5lXXL/CgAAKE2ADk2BDmVdcgALAAAoTX8OTYIOZV1yAQsAAChNfw5Nfg5lXXICCwAAKE2CDk2DDmVdcgMLAAAoTYQOTYMOZV1yBAsAAChNhQ5Ngw5lXXIFCwAAKE13Dk1+DmVdcgYLAAAoTYgOTYcOZV1yBwsAAChNiA5NiQ5lXXIICwAAKE2HDk2KDmVdcgkLAAAoTYcOTYYOZV1yCgsAAChNig5NjA5lXXILCwAAKE2KDk2LDmVdcgwLAAAoTYAOTYYOZV1yDQsAAChNjw5Njg5lXXIOCwAAKE2PDk2QDmVdcg8LAAAoTY4OTZEOZV1yEAsAAChNjg5NjQ5lXXIRCwAAKE2RDk2SDmVdchILAAAoTYgOTY0OZV1yEwsAAChNlQ5NlA5lXXIUCwAAKE2VDk2WDmVdchULAAAoTZQOTZcOZV1yFgsAAChNlA5Nkw5lXXIXCwAAKE2XDk2ZDmVdchgLAAAoTZcOTZgOZV1yGQsAAChNjw5Nkw5lXXIaCwAAKE2cDk2bDmVdchsLAAAoTZwOTZ0OZV1yHAsAAChNmw5Nng5lXXIdCwAAKE2bDk2aDmVdch4LAAAoTZUOTZoOZV1yHwsAAChNoQ5NoA5lXXIgCwAAKE2hDk2iDmVdciELAAAoTaAOTaMOZV1yIgsAAChNoA5Nnw5lXXIjCwAAKE2jDk2kDmVdciQLAAAoTZwOTZ8OZV1yJQsAAChNpw5Npg5lXXImCwAAKE2nDk2oDmVdcicLAAAoTaYOTakOZV1yKAsAAChNpg5NpQ5lXXIpCwAAKE2pDk2qDmVdcioLAAAoTasOTaoOZV1yKwsAAChNqw5NrA5lXXIsCwAAKE2rDk2tDmVdci0LAAAoTaEOTaUOZV1yLgsAAChNsA5NsQ5lXXIvCwAAKE2wDk2vDmVdcjALAAAoTa8OTbIOZV1yMQsAAChNrw5Nrg5lXXIyCwAAKE2yDk2zDmVdcjMLAAAoTbQOTbMOZV1yNAsAAChNtA5NtQ5lXXI1CwAAKE21Dk22DmVdcjYLAAAoTacOTa4OZV1yNwsAAChNuQ5Nug5lXXI4CwAAKE25Dk24DmVdcjkLAAAoTbgOTbsOZV1yOgsAAChNuA5Ntw5lXXI7CwAAKE27Dk28DmVdcjwLAAAoTb0OTbwOZV1yPQsAAChNvQ5Nvg5lXXI+CwAAKE2+Dk2/DmVdcj8LAAAoTbAOTbcOZV1yQAsAAChNwg5NwQ5lXXJBCwAAKE3CDk3DDmVdckILAAAoTcEOTcQOZV1yQwsAAChNwQ5NwA5lXXJECwAAKE3EDk3FDmVdckULAAAoTbkOTcAOZV1yRgsAAChNyA5Nxw5lXXJHCwAAKE3IDk3JDmVdckgLAAAoTccOTcoOZV1ySQsAAChNxw5Nxg5lXXJKCwAAKE3KDk3MDmVdcksLAAAoTcoOTcsOZV1yTAsAAChNzQ5Nyw5lXXJNCwAAKE3CDk3GDmVdck4LAAAoTdAOTc8OZV1yTwsAAChN0A5N0Q5lXXJQCwAAKE3PDk3SDmVdclELAAAoTc8OTc4OZV1yUgsAAChN0g5N0w5lXXJTCwAAKE3UDk3TDmVdclQLAAAoTdQOTdUOZV1yVQsAAChN1A5N1g5lXXJWCwAAKE3IDk3ODmVdclcLAAAoTdkOTdgOZV1yWAsAAChN2Q5N2g5lXXJZCwAAKE3YDk3bDmVdcloLAAAoTdgOTdcOZV1yWwsAAChN2w5N3A5lXXJcCwAAKE3dDk3cDmVdcl0LAAAoTd0OTd8OZV1yXgsAAChN3g5N3A5lXXJfCwAAKE3eDk3gDmVdcmALAAAoTd8OTeEOZV1yYQsAAChN4A5N4Q5lXXJiCwAAKE3QDk3XDmVdcmMLAAAoTeQOTeMOZV1yZAsAAChN5A5N5Q5lXXJlCwAAKE3jDk3mDmVdcmYLAAAoTeMOTeIOZV1yZwsAAChN5g5N5w5lXXJoCwAAKE3pDk3nDmVdcmkLAAAoTekOTesOZV1yagsAAChN6g5N6A5lXXJrCwAAKE3qDk3rDmVdcmwLAAAoTecOTegOZV1ybQsAAChN2Q5N4g5lXXJuCwAAKE3uDk3tDmVdcm8LAAAoTe4OTe8OZV1ycAsAAChN7Q5N8A5lXXJxCwAAKE3tDk3sDmVdcnILAAAoTfAOTfEOZV1ycwsAAChN8g5N8Q5lXXJ0CwAAKE3yDk30DmVdcnULAAAoTfMOTfEOZV1ydgsAAChN8w5N9Q5lXXJ3CwAAKE3zDk32DmVdcngLAAAoTfUOTfQOZV1yeQsAAChN9Q5N9w5lXXJ6CwAAKE32Dk34DmVdcnsLAAAoTfkOTfcOZV1yfAsAAChN+Q5N+A5lXXJ9CwAAKE3kDk3sDmVdcn4LAAAoTfwOTf0OZV1yfwsAAChN/A5N+w5lXXKACwAAKE37Dk3+DmVdcoELAAAoTfsOTfoOZV1yggsAAChN/g5N/w5lXXKDCwAAKE0AD03/DmVdcoQLAAAoTQAPTQEPZV1yhQsAAChNAQ9NAg9lXXKGCwAAKE3uDk36DmVdcocLAAAoTQUPTQQPZV1yiAsAAChNBQ9NBg9lXXKJCwAAKE0ED00HD2VdcooLAAAoTQQPTQMPZV1yiwsAAChNBw9NCA9lXXKMCwAAKE0ID00JD2Vdco0LAAAoTQgPTQoPZV1yjgsAAChN/A5NAw9lXXKPCwAAKE0ND00MD2VdcpALAAAoTQ0PTQ4PZV1ykQsAAChNDA9NDw9lXXKSCwAAKE0MD00LD2VdcpMLAAAoTQ8PTRAPZV1ylAsAAChNBQ9NCw9lXXKVCwAAKE0TD00SD2VdcpYLAAAoTRMPTRQPZV1ylwsAAChNEg9NFQ9lXXKYCwAAKE0SD00RD2VdcpkLAAAoTRUPTRYPZV1ymgsAAChNFg9NFw9lXXKbCwAAKE0WD00YD2VdcpwLAAAoTQ0PTREPZV1ynQsAAChNGw9NGg9lXXKeCwAAKE0bD00cD2Vdcp8LAAAoTRoPTR0PZV1yoAsAAChNGg9NGQ9lXXKhCwAAKE0dD00eD2VdcqILAAAoTR8PTR4PZV1yowsAAChNHw9NIA9lXXKkCwAAKE0fD00hD2VdcqULAAAoTRMPTRkPZV1ypgsAAChNJA9NIw9lXXKnCwAAKE0kD00lD2VdcqgLAAAoTSMPTSYPZV1yqQsAAChNIw9NIg9lXXKqCwAAKE0mD00oD2VdcqsLAAAoTSYPTScPZV1yrAsAAChNKQ9NJw9lXXKtCwAAKE0bD00iD2Vdcq4LAAAoTSwPTS0PZV1yrwsAAChNLA9NKw9lXXKwCwAAKE0rD00uD2VdcrELAAAoTSsPTSoPZV1ysgsAAChNLg9NLw9lXXKzCwAAKE0wD00vD2VdcrQLAAAoTTAPTTEPZV1ytQsAAChNMQ9NMg9lXXK2CwAAKE0kD00qD2VdcrcLAAAoTTUPTTQPZV1yuAsAAChNNQ9NNg9lXXK5CwAAKE00D003D2VdcroLAAAoTTQPTTMPZV1yuwsAAChNNw9NOQ9lXXK8CwAAKE03D004D2VlKF1yvQsAAChNOg9NOA9lXXK+CwAAKE0sD00zD2Vdcr8LAAAoTT0PTTwPZV1ywAsAAChNPQ9NPg9lXXLBCwAAKE08D00/D2VdcsILAAAoTTwPTTsPZV1ywwsAAChNPw9NQA9lXXLECwAAKE1BD01AD2VdcsULAAAoTUIPTUAPZV1yxgsAAChNNQ9NOw9lXXLHCwAAKE1FD01ED2VdcsgLAAAoTUUPTUYPZV1yyQsAAChNRA9NQw9lXXLKCwAAKE09D01DD2VdcssLAAAoTUkPTUgPZV1yzAsAAChNSQ9NSg9lXXLNCwAAKE1ID01LD2Vdcs4LAAAoTUgPTUcPZV1yzwsAAChNSw9NTA9lXXLQCwAAKE1MD01ND2VdctELAAAoTUwPTU4PZV1y0gsAAChNRQ9NRw9lXXLTCwAAKE1RD01QD2VdctQLAAAoTVEPTVIPZV1y1QsAAChNUA9NUw9lXXLWCwAAKE1QD01PD2VdctcLAAAoTVMPTVQPZV1y2AsAAChNVQ9NVA9lXXLZCwAAKE1VD01WD2VdctoLAAAoTVUPTVcPZV1y2wsAAChNSQ9NTw9lXXLcCwAAKE1aD01ZD2Vdct0LAAAoTVoPTVsPZV1y3gsAAChNWQ9NWA9lXXLfCwAAKE1RD01YD2VdcuALAAAoTV4PTV0PZV1y4QsAAChNXg9NXw9lXXLiCwAAKE1dD01gD2VdcuMLAAAoTV0PTVwPZV1y5AsAAChNYA9NYQ9lXXLlCwAAKE1aD01cD2VdcuYLAAAoTWQPTWMPZV1y5wsAAChNZA9NZQ9lXXLoCwAAKE1jD01mD2VdcukLAAAoTWMPTWIPZV1y6gsAAChNZg9NZw9lXXLrCwAAKE1oD01nD2VdcuwLAAAoTWgPTWoPZV1y7QsAAChNaQ9NZw9lXXLuCwAAKE1pD01rD2Vdcu8LAAAoTWoPTWwPZV1y8AsAAChNaw9NbA9lXXLxCwAAKE1eD01iD2VdcvILAAAoTW8PTW4PZV1y8wsAAChNbw9NcA9lXXL0CwAAKE1uD01xD2VdcvULAAAoTW4PTW0PZV1y9gsAAChNcQ9Ncg9lXXL3CwAAKE1zD01yD2VdcvgLAAAoTXQPTXIPZV1y+QsAAChNZA9NbQ9lXXL6CwAAKE13D012D2VdcvsLAAAoTXcPTXgPZV1y/AsAAChNdg9NeQ9lXXL9CwAAKE12D011D2Vdcv4LAAAoTXkPTXsPZV1y/wsAAChNeQ9Neg9lXXIADAAAKE1vD011D2VdcgEMAAAoTX4PTX8PZV1yAgwAAChNfg9NfQ9lXXIDDAAAKE19D02AD2VdcgQMAAAoTX0PTXwPZV1yBQwAAChNgA9NgQ9lXXIGDAAAKE2CD02BD2VdcgcMAAAoTYIPTYMPZV1yCAwAAChNgw9NhA9lXXIJDAAAKE13D018D2VdcgoMAAAoTYcPTYYPZV1yCwwAAChNhw9NiA9lXXIMDAAAKE2GD02FD2Vdcg0MAAAoTX4PTYUPZV1yDgwAAChNiw9Nig9lXXIPDAAAKE2LD02MD2VdchAMAAAoTYoPTY0PZV1yEQwAAChNig9NiQ9lXXISDAAAKE2ND02OD2VdchMMAAAoTY8PTY4PZV1yFAwAAChNjw9NiQ9lXXIVDAAAKE2HD02JD2VdchYMAAAoTZIPTZEPZV1yFwwAAChNkg9Nkw9lXXIYDAAAKE2RD02UD2VdchkMAAAoTZEPTZAPZV1yGgwAAChNlA9NlQ9lXXIbDAAAKE2LD02QD2VdchwMAAAoTZgPTZkPZV1yHQwAAChNmA9Nlw9lXXIeDAAAKE2XD02aD2Vdch8MAAAoTZcPTZYPZV1yIAwAAChNmg9Nmw9lXXIhDAAAKE2cD02bD2VdciIMAAAoTZwPTZ0PZV1yIwwAAChNnQ9Nng9lXXIkDAAAKE2SD02WD2VdciUMAAAoTaEPTaAPZV1yJgwAAChNoQ9Nog9lXXInDAAAKE2gD02jD2VdcigMAAAoTaAPTZ8PZV1yKQwAAChNow9NpA9lXXIqDAAAKE2lD02kD2VdcisMAAAoTaYPTaQPZV1yLAwAAChNmA9Nnw9lXXItDAAAKE2pD02oD2Vdci4MAAAoTakPTaoPZV1yLwwAAChNqA9Nqw9lXXIwDAAAKE2oD02nD2VdcjEMAAAoTasPTawPZV1yMgwAAChNrA9NrQ9lXXIzDAAAKE2sD02uD2VdcjQMAAAoTaEPTacPZV1yNQwAAChNsQ9NsA9lXXI2DAAAKE2xD02yD2VdcjcMAAAoTbAPTbMPZV1yOAwAAChNsA9Nrw9lXXI5DAAAKE2zD020D2VdcjoMAAAoTbQPTbUPZV1yOwwAAChNtA9Ntg9lXXI8DAAAKE2pD02vD2Vdcj0MAAAoTbkPTbgPZV1yPgwAAChNuQ9Nug9lXXI/DAAAKE24D027D2VdckAMAAAoTbgPTbcPZV1yQQwAAChNuw9NvA9lXXJCDAAAKE29D028D2VdckMMAAAoTb0PTb4PZV1yRAwAAChNvw9Nvg9lXXJFDAAAKE2/D03AD2VdckYMAAAoTb8PTcEPZV1yRwwAAChNsQ9Ntw9lXXJIDAAAKE3ED03DD2VdckkMAAAoTcQPTcUPZV1ySgwAAChNww9Nxg9lXXJLDAAAKE3DD03CD2VdckwMAAAoTbkPTcIPZV1yTQwAAChNyQ9NyA9lXXJODAAAKE3JD03KD2Vdck8MAAAoTcgPTcsPZV1yUAwAAChNyA9Nxw9lXXJRDAAAKE3LD03MD2VdclIMAAAoTcwPTc0PZV1yUwwAAChNzA9Nzg9lXXJUDAAAKE3ED03HD2VdclUMAAAoTdEPTdAPZV1yVgwAAChN0Q9N0g9lXXJXDAAAKE3QD03TD2VdclgMAAAoTdAPTc8PZV1yWQwAAChN0w9N1A9lXXJaDAAAKE3JD03PD2VdclsMAAAoTdcPTdYPZV1yXAwAAChN1w9N2A9lXXJdDAAAKE3WD03ZD2Vdcl4MAAAoTdYPTdUPZV1yXwwAAChN2Q9N2g9lXXJgDAAAKE3bD03aD2VdcmEMAAAoTdsPTdwPZV1yYgwAAChN3Q9N3A9lXXJjDAAAKE3dD03eD2VdcmQMAAAoTd0PTd8PZV1yZQwAAChN0Q9N1Q9lXXJmDAAAKE3iD03hD2VdcmcMAAAoTeIPTeMPZV1yaAwAAChN4Q9N5A9lXXJpDAAAKE3hD03gD2VdcmoMAAAoTeQPTeUPZV1yawwAAChN5g9N5Q9lXXJsDAAAKE3mD03nD2Vdcm0MAAAoTegPTecPZV1ybgwAAChN6A9N6Q9lXXJvDAAAKE3oD03qD2VdcnAMAAAoTdcPTeAPZV1ycQwAAChN7Q9N7A9lXXJyDAAAKE3tD03uD2VdcnMMAAAoTewPTe8PZV1ydAwAAChN7A9N6w9lXXJ1DAAAKE3vD03wD2VdcnYMAAAoTeIPTesPZV1ydwwAAChN8w9N8g9lXXJ4DAAAKE3zD030D2VdcnkMAAAoTfIPTfUPZV1yegwAAChN8g9N8Q9lXXJ7DAAAKE31D032D2VdcnwMAAAoTfcPTfYPZV1yfQwAAChN+A9N9g9lXXJ+DAAAKE3tD03xD2Vdcn8MAAAoTfsPTfoPZV1ygAwAAChN+w9N/A9lXXKBDAAAKE36D039D2VdcoIMAAAoTfoPTfkPZV1ygwwAAChN/Q9N/g9lXXKEDAAAKE3/D03+D2VdcoUMAAAoTf8PTQEQZV1yhgwAAChNABBN/g9lXXKHDAAAKE0AEE0CEGVdcogMAAAoTQAQTQMQZV1yiQwAAChNAhBNARBlXXKKDAAAKE0CEE0EEGVdcosMAAAoTQMQTQUQZV1yjAwAAChNBhBNBBBlXXKNDAAAKE0GEE0FEGVdco4MAAAoTfMPTfkPZV1yjwwAAChNCRBNCBBlXXKQDAAAKE0JEE0KEGVdcpEMAAAoTQgQTQsQZV1ykgwAAChNCBBNBxBlXXKTDAAAKE0LEE0MEGVdcpQMAAAoTQwQTQ0QZV1ylQwAAChNDBBNDhBlXXKWDAAAKE37D00HEGVdcpcMAAAoTREQTRAQZV1ymAwAAChNERBNEhBlXXKZDAAAKE0QEE0TEGVdcpoMAAAoTRAQTQ8QZV1ymwwAAChNExBNFBBlXXKcDAAAKE0VEE0UEGVdcp0MAAAoTRUQTRYQZV1yngwAAChNFRBNFxBlXXKfDAAAKE0JEE0PEGVdcqAMAAAoTRoQTRkQZV1yoQwAAChNGhBNGxBlXXKiDAAAKE0ZEE0YEGVdcqMMAAAoTREQTRgQZV1ypAwAAChNHhBNHRBlXXKlDAAAKE0eEE0fEGVdcqYMAAAoTR0QTSAQZV1ypwwAAChNHRBNHBBlXXKoDAAAKE0gEE0hEGVdcqkMAAAoTSEQTSIQZV1yqgwAAChNIRBNIxBlXXKrDAAAKE0aEE0cEGVdcqwMAAAoTSYQTSUQZV1yrQwAAChNJhBNJxBlXXKuDAAAKE0lEE0oEGVdcq8MAAAoTSUQTSQQZV1ysAwAAChNKBBNKRBlXXKxDAAAKE0qEE0pEGVdcrIMAAAoTSoQTSwQZV1yswwAAChNKxBNKRBlXXK0DAAAKE0rEE0tEGVdcrUMAAAoTSwQTS4QZV1ytgwAAChNLRBNLhBlXXK3DAAAKE0eEE0kEGVdcrgMAAAoTTEQTTAQZV1yuQwAAChNMRBNMhBlXXK6DAAAKE0wEE0zEGVdcrsMAAAoTTAQTS8QZV1yvAwAAChNMxBNNBBlXXK9DAAAKE01EE00EGVdcr4MAAAoTTUQTS8QZV1yvwwAAChNJhBNLxBlXXLADAAAKE04EE03EGVdcsEMAAAoTTgQTTkQZV1ywgwAAChNNxBNOhBlXXLDDAAAKE03EE02EGVdcsQMAAAoTToQTTsQZV1yxQwAAChNPBBNOxBlXXLGDAAAKE09EE07EGVdcscMAAAoTTEQTTYQZV1yyAwAAChNQBBNPxBlXXLJDAAAKE1AEE1BEGVdcsoMAAAoTT8QTUIQZV1yywwAAChNPxBNPhBlXXLMDAAAKE1CEE1EEGVdcs0MAAAoTUIQTUMQZV1yzgwAAChNRRBNQxBlXXLPDAAAKE04EE0+EGVdctAMAAAoTUgQTUcQZV1y0QwAAChNSBBNSRBlXXLSDAAAKE1HEE1KEGVdctMMAAAoTUcQTUYQZV1y1AwAAChNShBNTBBlXXLVDAAAKE1KEE1LEGVdctYMAAAoTU0QTUsQZV1y1wwAAChNQBBNRhBlXXLYDAAAKE1QEE1REGVdctkMAAAoTVAQTU8QZV1y2gwAAChNTxBNUhBlXXLbDAAAKE1PEE1OEGVdctwMAAAoTVIQTVMQZV1y3QwAAChNVBBNUxBlXXLeDAAAKE1UEE1VEGVdct8MAAAoTVUQTVYQZV1y4AwAAChNSBBNThBlXXLhDAAAKE1ZEE1YEGVdcuIMAAAoTVkQTVoQZV1y4wwAAChNWBBNWxBlXXLkDAAAKE1YEE1XEGVdcuUMAAAoTVsQTVwQZV1y5gwAAChNXBBNXRBlXXLnDAAAKE1cEE1eEGVdcugMAAAoTVAQTVcQZV1y6QwAAChNYRBNYBBlXXLqDAAAKE1hEE1iEGVdcusMAAAoTWAQTWMQZV1y7AwAAChNYBBNXxBlXXLtDAAAKE1jEE1kEGVdcu4MAAAoTWUQTWQQZV1y7wwAAChNZhBNZBBlXXLwDAAAKE1ZEE1fEGVdcvEMAAAoTWkQTWoQZV1y8gwAAChNaRBNaBBlXXLzDAAAKE1oEE1rEGVdcvQMAAAoTWgQTWcQZV1y9QwAAChNaxBNbBBlXXL2DAAAKE1tEE1sEGVdcvcMAAAoTW0QTW4QZV1y+AwAAChNbhBNbxBlXXL5DAAAKE1hEE1nEGVdcvoMAAAoTXIQTXEQZV1y+wwAAChNchBNcxBlXXL8DAAAKE1xEE10EGVdcv0MAAAoTXEQTXAQZV1y/gwAAChNdBBNdhBlXXL/DAAAKE10EE11EGVdcgANAAAoTXcQTXUQZV1yAQ0AAChNaRBNcBBlXXICDQAAKE16EE15EGVdcgMNAAAoTXoQTXsQZV1yBA0AAChNeRBNfBBlXXIFDQAAKE15EE14EGVdcgYNAAAoTXwQTX0QZV1yBw0AAChNfhBNfRBlXXIIDQAAKE1+EE1/EGVdcgkNAAAoTX4QTYAQZV1yCg0AAChNchBNeBBlXXILDQAAKE2DEE2CEGVdcgwNAAAoTYMQTYQQZV1yDQ0AAChNghBNhRBlXXIODQAAKE2CEE2BEGVdcg8NAAAoTYUQTYYQZV1yEA0AAChNhhBNhxBlXXIRDQAAKE2GEE2IEGVdchINAAAoTXoQTYEQZV1yEw0AAChNixBNihBlXXIUDQAAKE2LEE2MEGVdchUNAAAoTYoQTY0QZV1yFg0AAChNihBNiRBlXXIXDQAAKE2NEE2OEGVdchgNAAAoTYMQTYkQZV1yGQ0AAChNkRBNkBBlXXIaDQAAKE2REE2SEGVdchsNAAAoTZAQTZMQZV1yHA0AAChNkBBNjxBlXXIdDQAAKE2TEE2UEGVdch4NAAAoTZQQTZUQZV1yHw0AAChNlBBNlhBlXXIgDQAAKE2LEE2PEGVdciENAAAoTZkQTZgQZV1yIg0AAChNmRBNmhBlXXIjDQAAKE2YEE2bEGVdciQNAAAoTZgQTZcQZV1yJQ0AAChNmxBNnRBlXXImDQAAKE2bEE2cEGVdcicNAAAoTZEQTZcQZV1yKA0AAChNoBBNnxBlXXIpDQAAKE2gEE2hEGVdcioNAAAoTZ8QTaIQZV1yKw0AAChNnxBNnhBlXXIsDQAAKE2iEE2jEGVdci0NAAAoTaQQTaMQZV1yLg0AAChNpBBNphBlXXIvDQAAKE2lEE2jEGVdcjANAAAoTaUQTacQZV1yMQ0AAChNphBNqBBlXXIyDQAAKE2nEE2oEGVdcjMNAAAoTagQTakQZV1yNA0AAChNmRBNnhBlXXI1DQAAKE2sEE2rEGVdcjYNAAAoTawQTa0QZV1yNw0AAChNqxBNrhBlXXI4DQAAKE2rEE2qEGVdcjkNAAAoTa4QTbAQZV1yOg0AAChNrhBNrxBlXXI7DQAAKE2xEE2vEGVdcjwNAAAoTaAQTaoQZV1yPQ0AAChNtBBNsxBlXXI+DQAAKE20EE21EGVdcj8NAAAoTbMQTbYQZV1yQA0AAChNsxBNshBlXXJBDQAAKE22EE23EGVdckINAAAoTawQTbIQZV1yQw0AAChNuhBNuRBlXXJEDQAAKE26EE27EGVdckUNAAAoTbkQTbwQZV1yRg0AAChNuRBNuBBlXXJHDQAAKE28EE29EGVdckgNAAAoTb4QTb0QZV1ySQ0AAChNvhBNvxBlXXJKDQAAKE2+EE3AEGVdcksNAAAoTbQQTbgQZV1yTA0AAChNwxBNwhBlXXJNDQAAKE3DEE3EEGVdck4NAAAoTcIQTcUQZV1yTw0AAChNwhBNwRBlXXJQDQAAKE3FEE3GEGVdclENAAAoTcUQTccQZV1yUg0AAChNuhBNwRBlXXJTDQAAKE3KEE3JEGVdclQNAAAoTcoQTcsQZV1yVQ0AAChNyRBNzBBlXXJWDQAAKE3JEE3IEGVdclcNAAAoTcwQTc0QZV1yWA0AAChNzhBNzRBlXXJZDQAAKE3OEE3PEGVdcloNAAAoTc4QTdAQZV1yWw0AAChNwxBNyBBlXXJcDQAAKE3TEE3SEGVdcl0NAAAoTdMQTdQQZV1yXg0AAChN0hBN1RBlXXJfDQAAKE3SEE3REGVdcmANAAAoTdUQTdYQZV1yYQ0AAChN1hBN1xBlXXJiDQAAKE3WEE3YEGVdcmMNAAAoTcoQTdEQZV1yZA0AAChN2xBN2hBlXXJlDQAAKE3bEE3cEGVdcmYNAAAoTdoQTd0QZV1yZw0AAChN2hBN2RBlXXJoDQAAKE3dEE3eEGVdcmkNAAAoTd8QTd4QZV1yag0AAChN3xBN4BBlXXJrDQAAKE3fEE3hEGVdcmwNAAAoTdMQTdkQZV1ybQ0AAChN5BBN5RBlXXJuDQAAKE3kEE3jEGVdcm8NAAAoTeMQTeYQZV1ycA0AAChN4xBN4hBlXXJxDQAAKE3mEE3nEGVdcnINAAAoTegQTecQZV1ycw0AAChN6BBN6RBlXXJ0DQAAKE3pEE3qEGVdcnUNAAAoTdsQTeIQZV1ydg0AAChN7RBN7BBlXXJ3DQAAKE3tEE3uEGVdcngNAAAoTewQTe8QZV1yeQ0AAChN7BBN6xBlXXJ6DQAAKE3vEE3wEGVdcnsNAAAoTfEQTfAQZV1yfA0AAChN8RBN8hBlXXJ9DQAAKE3xEE3zEGVdcn4NAAAoTeQQTesQZV1yfw0AAChN9hBN9RBlXXKADQAAKE32EE33EGVdcoENAAAoTfUQTfgQZV1ygg0AAChN9RBN9BBlXXKDDQAAKE34EE35EGVdcoQNAAAoTfoQTfkQZV1yhQ0AAChN+hBN+xBlXXKGDQAAKE36EE38EGVdcocNAAAoTe0QTfQQZV1yiA0AAChN/xBN/hBlXXKJDQAAKE3/EE0AEWVdcooNAAAoTf4QTQERZV1yiw0AAChN/hBN/RBlXXKMDQAAKE0BEU0CEWVdco0NAAAoTQERTQMRZV1yjg0AAChN9hBN/RBlXXKPDQAAKE0GEU0FEWVdcpANAAAoTQYRTQcRZV1ykQ0AAChNBRFNCBFlXXKSDQAAKE0FEU0EEWVdcpMNAAAoTQgRTQkRZV1ylA0AAChNChFNCRFlXXKVDQAAKE0KEU0LEWVdcpYNAAAoTQoRTQwRZV1ylw0AAChN/xBNBBFlXXKYDQAAKE0PEU0OEWVdcpkNAAAoTQ8RTRARZV1ymg0AAChNDhFNERFlXXKbDQAAKE0OEU0NEWVdcpwNAAAoTRERTRIRZV1ynQ0AAChNExFNEhFlXXKeDQAAKE0UEU0SEWVdcp8NAAAoTQYRTQ0RZV1yoA0AAChNFxFNFhFlXXKhDQAAKE0XEU0YEWVdcqINAAAoTRYRTRkRZV1yow0AAChNFhFNFRFlXXKkDQAAKE0ZEU0aEWVdcqUNAAAoTRsRTRoRZV1ypg0AAChNHBFNGhFlXXKnDQAAKE0PEU0VEWVdcqgNAAAoTR8RTR4RZV1yqQ0AAChNHxFNIBFlXXKqDQAAKE0eEU0hEWVdcqsNAAAoTR4RTR0RZV1yrA0AAChNIRFNIhFlXXKtDQAAKE0hEU0jEWVdcq4NAAAoTRcRTR0RZV1yrw0AAChNJhFNJRFlXXKwDQAAKE0mEU0nEWVdcrENAAAoTSURTSgRZV1ysg0AAChNJRFNJBFlXXKzDQAAKE0oEU0pEWVdcrQNAAAoTSoRTSkRZV1ytQ0AAChNKhFNLBFlXXK2DQAAKE0rEU0pEWVdcrcNAAAoTSsRTS0RZV1yuA0AAChNLBFNLhFlXXK5DQAAKE0tEU0uEWVdcroNAAAoTR8RTSQRZV1yuw0AAChNMRFNMBFlXXK8DQAAKE0xEU0yEWVdcr0NAAAoTTARTS8RZV1yvg0AAChNJhFNLxFlXXK/DQAAKE01EU00EWVdcsANAAAoTTURTTYRZV1ywQ0AAChNNBFNNxFlXXLCDQAAKE00EU0zEWVdcsMNAAAoTTcRTTgRZV1yxA0AAChNORFNOBFlXXLFDQAAKE06EU04EWVdcsYNAAAoTTERTTMRZV1yxw0AAChNPRFNPBFlXXLIDQAAKE09EU0+EWVdcskNAAAoTTwRTT8RZV1yyg0AAChNPBFNOxFlXXLLDQAAKE0/EU1BEWVdcswNAAAoTT8RTUARZV1yzQ0AAChNNRFNOxFlXXLODQAAKE1EEU1DEWVdcs8NAAAoTUQRTUURZV1y0A0AAChNQxFNRhFlXXLRDQAAKE1DEU1CEWVdctINAAAoTT0RTUIRZV1y0w0AAChNSRFNSBFlXXLUDQAAKE1JEU1KEWVdctUNAAAoTUgRTUsRZV1y1g0AAChNSBFNRxFlXXLXDQAAKE1LEU1MEWVdctgNAAAoTUwRTU0RZV1y2Q0AAChNTBFNThFlXXLaDQAAKE1EEU1HEWVdctsNAAAoTVERTVARZV1y3A0AAChNURFNUhFlXXLdDQAAKE1QEU1TEWVdct4NAAAoTVARTU8RZV1y3w0AAChNUxFNVBFlXXLgDQAAKE1JEU1PEWVdcuENAAAoTVcRTVYRZV1y4g0AAChNVxFNWBFlXXLjDQAAKE1WEU1ZEWVdcuQNAAAoTVYRTVURZV1y5Q0AAChNWRFNWhFlXXLmDQAAKE1aEU1bEWVdcucNAAAoTVoRTVwRZV1y6A0AAChNURFNVRFlXXLpDQAAKE1fEU1eEWVdcuoNAAAoTV8RTWARZV1y6w0AAChNXhFNYRFlXXLsDQAAKE1eEU1dEWVdcu0NAAAoTWERTWMRZV1y7g0AAChNYRFNYhFlXXLvDQAAKE1XEU1dEWVdcvANAAAoTWYRTWURZV1y8Q0AAChNZhFNZxFlXXLyDQAAKE1lEU1oEWVdcvMNAAAoTWURTWQRZV1y9A0AAChNaBFNaRFlXXL1DQAAKE1rEU1pEWVdcvYNAAAoTWsRTW0RZV1y9w0AAChNbBFNahFlXXL4DQAAKE1sEU1tEWVdcvkNAAAoTWkRTWoRZV1y+g0AAChNXxFNZBFlXXL7DQAAKE1wEU1vEWVdcvwNAAAoTXARTXERZV1y/Q0AAChNbxFNchFlXXL+DQAAKE1vEU1uEWVdcv8NAAAoTXIRTXMRZV1yAA4AAChNdBFNcxFlXXIBDgAAKE11EU1zEWVdcgIOAAAoTWYRTW4RZV1yAw4AAChNeBFNdxFlXXIEDgAAKE14EU15EWVdcgUOAAAoTXcRTXoRZV1yBg4AAChNdxFNdhFlXXIHDgAAKE16EU17EWVdcggOAAAoTXwRTXsRZV1yCQ4AAChNfRFNexFlXXIKDgAAKE1wEU12EWVdcgsOAAAoTYARTX8RZV1yDA4AAChNgBFNgRFlXXINDgAAKE1/EU2CEWVdcg4OAAAoTX8RTX4RZV1yDw4AAChNghFNgxFlXXIQDgAAKE2EEU2DEWVdchEOAAAoTYQRTYURZV1yEg4AAChNhBFNhhFlXXITDgAAKE14EU1+EWVdchQOAAAoTYkRTYgRZV1yFQ4AAChNiRFNihFlXXIWDgAAKE2IEU2HEWVdchcOAAAoTYARTYcRZV1yGA4AAChNjRFNjBFlXXIZDgAAKE2NEU2OEWVdchoOAAAoTYwRTY8RZV1yGw4AAChNjBFNixFlXXIcDgAAKE2PEU2QEWVdch0OAAAoTZERTZARZV1yHg4AAChNkRFNkhFlXXIfDgAAKE2REU2TEWVdciAOAAAoTYkRTYsRZV1yIQ4AAChNlhFNlRFlXXIiDgAAKE2WEU2XEWVdciMOAAAoTZURTZgRZV1yJA4AAChNlRFNlBFlXXIlDgAAKE2YEU2ZEWVdciYOAAAoTY0RTZQRZV1yJw4AAChNnBFNmxFlXXIoDgAAKE2cEU2dEWVdcikOAAAoTZsRTZ4RZV1yKg4AAChNmxFNmhFlXXIrDgAAKE2eEU2fEWVdciwOAAAoTaARTZ8RZV1yLQ4AAChNoRFNnxFlXXIuDgAAKE2WEU2aEWVdci8OAAAoTaQRTaMRZV1yMA4AAChNpBFNpRFlXXIxDgAAKE2jEU2mEWVdcjIOAAAoTaMRTaIRZV1yMw4AAChNphFNqBFlXXI0DgAAKE2mEU2nEWVdcjUOAAAoTZwRTaIRZV1yNg4AAChNqxFNqhFlXXI3DgAAKE2rEU2sEWVdcjgOAAAoTaoRTa0RZV1yOQ4AAChNqhFNqRFlXXI6DgAAKE2tEU2uEWVdcjsOAAAoTa8RTa4RZV1yPA4AAChNsBFNrhFlXXI9DgAAKE2kEU2pEWVdcj4OAAAoTbMRTbIRZV1yPw4AAChNsxFNtBFlXXJADgAAKE2yEU21EWVdckEOAAAoTbIRTbERZV1yQg4AAChNtRFNtxFlXXJDDgAAKE21EU22EWVdckQOAAAoTasRTbERZV1yRQ4AAChNuhFNuRFlXXJGDgAAKE26EU27EWVdckcOAAAoTbkRTbwRZV1ySA4AAChNuRFNuBFlXXJJDgAAKE28EU29EWVdckoOAAAoTb4RTb0RZV1ySw4AAChNvxFNvRFlXXJMDgAAKE2zEU24EWVdck0OAAAoTcIRTcERZV1yTg4AAChNwhFNwxFlXXJPDgAAKE3BEU3EEWVdclAOAAAoTcERTcARZV1yUQ4AAChNxBFNxRFlXXJSDgAAKE3GEU3FEWVdclMOAAAoTcYRTccRZV1yVA4AAChNxhFNyBFlXXJVDgAAKE26EU3AEWVdclYOAAAoTcsRTcoRZV1yVw4AAChNyxFNzBFlXXJYDgAAKE3KEU3NEWVdclkOAAAoTcoRTckRZV1yWg4AAChNzRFNzhFlXXJbDgAAKE3CEU3JEWVdclwOAAAoTdERTdARZV1yXQ4AAChN0RFN0hFlXXJeDgAAKE3QEU3TEWVdcl8OAAAoTdARTc8RZV1yYA4AAChN0xFN1BFlXXJhDgAAKE3VEU3UEWVdcmIOAAAoTdURTc8RZV1yYw4AAChNyxFNzxFlXXJkDgAAKE3YEU3XEWVdcmUOAAAoTdgRTdkRZV1yZg4AAChN1xFN2hFlXXJnDgAAKE3XEU3WEWVdcmgOAAAoTdoRTdsRZV1yaQ4AAChN3BFN2xFlXXJqDgAAKE3cEU3WEWVdcmsOAAAoTdERTdYRZV1ybA4AAChN3xFN3hFlXXJtDgAAKE3fEU3gEWVdcm4OAAAoTd4RTd0RZV1ybw4AAChN2BFN3RFlXXJwDgAAKE3jEU3iEWVdcnEOAAAoTeMRTeQRZV1ycg4AAChN4hFN5RFlXXJzDgAAKE3iEU3hEWVdcnQOAAAoTeURTeYRZV1ydQ4AAChN3xFN4RFlXXJ2DgAAKE3pEU3oEWVdcncOAAAoTekRTeoRZV1yeA4AAChN6BFN6xFlXXJ5DgAAKE3oEU3nEWVdcnoOAAAoTesRTewRZV1yew4AAChN4xFN5xFlXXJ8DgAAKE3vEU3uEWVdcn0OAAAoTe8RTfARZV1yfg4AAChN7hFN8RFlXXJ/DgAAKE3uEU3tEWVdcoAOAAAoTfERTfIRZV1ygQ4AAChN8xFN8hFlXXKCDgAAKE3zEU3tEWVdcoMOAAAoTekRTe0RZV1yhA4AAChN9hFN9RFlXXKFDgAAKE32EU33EWVdcoYOAAAoTfURTfgRZV1yhw4AAChN9RFN9BFlXXKIDgAAKE34EU35EWVdcokOAAAoTe8RTfQRZV1yig4AAChN/BFN+xFlXXKLDgAAKE38EU39EWVdcowOAAAoTfsRTf4RZV1yjQ4AAChN+xFN+hFlXXKODgAAKE3+EU3/EWVdco8OAAAoTf4RTQASZV1ykA4AAChN9hFN+hFlXXKRDgAAKE0DEk0CEmVdcpIOAAAoTQMSTQQSZV1ykw4AAChNAhJNBRJlXXKUDgAAKE0CEk0BEmVdcpUOAAAoTQUSTQYSZV1ylg4AAChNBxJNBhJlXXKXDgAAKE0HEk0IEmVdcpgOAAAoTQcSTQkSZV1ymQ4AAChN/BFNARJlXXKaDgAAKE0MEk0LEmVdcpsOAAAoTQwSTQ0SZV1ynA4AAChNCxJNDhJlXXKdDgAAKE0LEk0KEmVdcp4OAAAoTQ4STQ8SZV1ynw4AAChNAxJNChJlXXKgDgAAKE0SEk0REmVdcqEOAAAoTRISTRMSZV1yog4AAChNERJNFBJlXXKjDgAAKE0REk0QEmVdcqQOAAAoTRQSTRUSZV1ypQ4AAChNFhJNFRJlXXKmDgAAKE0WEk0XEmVdcqcOAAAoTRgSTRcSZV1yqA4AAChNGBJNGRJlXXKpDgAAKE0YEk0aEmVdcqoOAAAoTQwSTRASZV1yqw4AAChNHRJNHBJlXXKsDgAAKE0dEk0eEmVdcq0OAAAoTRwSTR8SZV1yrg4AAChNHBJNGxJlXXKvDgAAKE0fEk0gEmVdcrAOAAAoTRISTRsSZV1ysQ4AAChNIxJNIhJlXXKyDgAAKE0jEk0kEmVdcrMOAAAoTSISTSUSZV1ytA4AAChNIhJNIRJlXXK1DgAAKE0lEk0mEmVdcrYOAAAoTScSTSYSZV1ytw4AAChNJxJNIRJlXXK4DgAAKE0dEk0hEmVdcrkOAAAoTSoSTSkSZV1yug4AAChNKhJNKxJlXXK7DgAAKE0pEk0sEmVdcrwOAAAoTSkSTSgSZV1yvQ4AAChNLBJNLRJlXXK+DgAAKE0uEk0tEmVdcr8OAAAoTS4STS8SZV1ywA4AAChNMBJNLxJlXXLBDgAAKE0wEk0xEmVdcsIOAAAoTTASTTISZV1yww4AAChNIxJNKBJlXXLEDgAAKE01Ek00EmVdcsUOAAAoTTUSTTYSZV1yxg4AAChNNBJNMxJlXXLHDgAAKE0qEk0zEmVdcsgOAAAoTTkSTToSZV1yyQ4AAChNORJNOBJlXXLKDgAAKE04Ek07EmVdcssOAAAoTTgSTTcSZV1yzA4AAChNOxJNPBJlXXLNDgAAKE09Ek08EmVdcs4OAAAoTT0STT4SZV1yzw4AAChNPhJNPxJlXXLQDgAAKE01Ek03EmVdctEOAAAoTUISTUESZV1y0g4AAChNQhJNQxJlXXLTDgAAKE1BEk1EEmVdctQOAAAoTUESTUASZV1y1Q4AAChNRBJNRRJlXXLWDgAAKE1FEk1GEmVdctcOAAAoTUUSTUcSZV1y2A4AAChNORJNQBJlXXLZDgAAKE1KEk1JEmVdctoOAAAoTUoSTUsSZV1y2w4AAChNSRJNTBJlXXLcDgAAKE1JEk1IEmVdct0OAAAoTUwSTU4SZV1y3g4AAChNTBJNTRJlXXLfDgAAKE1PEk1NEmVdcuAOAAAoTUISTUgSZV1y4Q4AAChNUhJNURJlXXLiDgAAKE1SEk1TEmVdcuMOAAAoTVESTVQSZV1y5A4AAChNURJNUBJlXXLlDgAAKE1UEk1VEmVdcuYOAAAoTVYSTVUSZV1y5w4AAChNVhJNVxJlXXLoDgAAKE1WEk1YEmVdcukOAAAoTUoSTVASZV1y6g4AAChNWxJNWhJlXXLrDgAAKE1bEk1cEmVdcuwOAAAoTVoSTVkSZV1y7Q4AAChNUhJNWRJlXXLuDgAAKE1fEk1eEmVdcu8OAAAoTV8STWASZV1y8A4AAChNXhJNXRJlXXLxDgAAKE1bEk1dEmVdcvIOAAAoTWMSTWQSZV1y8w4AAChNYxJNYhJlXXL0DgAAKE1iEk1lEmVdcvUOAAAoTWISTWESZV1y9g4AAChNZRJNZhJlXXL3DgAAKE1nEk1mEmVdcvgOAAAoTWcSTWgSZV1y+Q4AAChNaBJNaRJlXXL6DgAAKE1fEk1hEmVdcvsOAAAoTWwSTWsSZV1y/A4AAChNbBJNbRJlXXL9DgAAKE1rEk1uEmVdcv4OAAAoTWsSTWoSZV1y/w4AAChNbhJNcBJlXXIADwAAKE1uEk1vEmVdcgEPAAAoTWMSTWoSZV1yAg8AAChNcxJNchJlXXIDDwAAKE1zEk10EmVdcgQPAAAoTXISTXUSZV1yBQ8AAChNchJNcRJlXXIGDwAAKE11Ek12EmVdcgcPAAAoTXcSTXYSZV1yCA8AAChNeBJNdhJlXXIJDwAAKE1sEk1xEmVdcgoPAAAoTXsSTXoSZV1yCw8AAChNexJNfBJlXXIMDwAAKE16Ek19EmVdcg0PAAAoTXoSTXkSZV1yDg8AAChNfRJNfhJlXXIPDwAAKE1zEk15EmVdchAPAAAoTYESTYASZV1yEQ8AAChNgRJNghJlXXISDwAAKE2AEk2DEmVdchMPAAAoTYASTX8SZV1yFA8AAChNgxJNhBJlXXIVDwAAKE2DEk2FEmVdchYPAAAoTXsSTX8SZV1yFw8AAChNiBJNhxJlXXIYDwAAKE2IEk2JEmVdchkPAAAoTYcSTYoSZV1yGg8AAChNhxJNhhJlXXIbDwAAKE2KEk2LEmVdchwPAAAoTYESTYYSZV1yHQ8AAChNjhJNjRJlXXIeDwAAKE2OEk2PEmVdch8PAAAoTY0STZASZV1yIA8AAChNjRJNjBJlXXIhDwAAKE2QEk2REmVdciIPAAAoTZISTZESZV1yIw8AAChNkhJNkxJlXXIkDwAAKE2SEk2UEmVdciUPAAAoTYgSTYwSZV1yJg8AAChNlxJNlhJlXXInDwAAKE2XEk2YEmVdcigPAAAoTZYSTZkSZV1yKQ8AAChNlhJNlRJlXXIqDwAAKE2ZEk2aEmVdcisPAAAoTZsSTZoSZV1yLA8AAChNnBJNmhJlXXItDwAAKE2OEk2VEmVdci4PAAAoTZ8STZ4SZV1yLw8AAChNnxJNoBJlXXIwDwAAKE2eEk2hEmVdcjEPAAAoTZ4STZ0SZV1yMg8AAChNoRJNohJlXXIzDwAAKE2jEk2iEmVdcjQPAAAoTaMSTaQSZV1yNQ8AAChNoxJNpRJlXXI2DwAAKE2XEk2dEmVdcjcPAAAoTagSTacSZV1yOA8AAChNqBJNqRJlXXI5DwAAKE2nEk2qEmVdcjoPAAAoTacSTaYSZV1yOw8AAChNqhJNqxJlXXI8DwAAKE2sEk2rEmVdcj0PAAAoTa0STasSZV1yPg8AAChNnxJNphJlXXI/DwAAKE2wEk2vEmVdckAPAAAoTbASTbESZV1yQQ8AAChNrxJNshJlXXJCDwAAKE2vEk2uEmVdckMPAAAoTbISTbMSZV1yRA8AAChNtBJNsxJlXXJFDwAAKE20Ek21EmVdckYPAAAoTbQSTbYSZV1yRw8AAChNqBJNrhJlXXJIDwAAKE25Ek24EmVdckkPAAAoTbkSTboSZV1ySg8AAChNuBJNuxJlXXJLDwAAKE24Ek23EmVdckwPAAAoTbsSTbwSZV1yTQ8AAChNvBJNvRJlXXJODwAAKE28Ek2+EmVdck8PAAAoTbASTbcSZV1yUA8AAChNwRJNwBJlXXJRDwAAKE3BEk3CEmVdclIPAAAoTcASTcMSZV1yUw8AAChNwBJNvxJlXXJUDwAAKE3DEk3EEmVdclUPAAAoTbkSTb8SZV1yVg8AAChNxxJNxhJlXXJXDwAAKE3HEk3IEmVdclgPAAAoTcYSTcUSZV1yWQ8AAChNwRJNxRJlXXJaDwAAKE3LEk3KEmVdclsPAAAoTcsSTcwSZV1yXA8AAChNyhJNzRJlXXJdDwAAKE3KEk3JEmVdcl4PAAAoTc0STc8SZV1yXw8AAChNzRJNzhJlXXJgDwAAKE3HEk3JEmVdcmEPAAAoTdISTdESZV1yYg8AAChN0hJN0xJlXXJjDwAAKE3REk3UEmVdcmQPAAAoTdESTdASZV1yZQ8AAChN1BJN1RJlXXJmDwAAKE3WEk3VEmVdcmcPAAAoTdYSTdgSZV1yaA8AAChN1xJN1RJlXXJpDwAAKE3XEk3ZEmVdcmoPAAAoTdcSTdoSZV1yaw8AAChN2RJN2BJlXXJsDwAAKE3ZEk3bEmVdcm0PAAAoTdoSTdwSZV1ybg8AAChN3RJN2xJlXXJvDwAAKE3dEk3cEmVdcnAPAAAoTcsSTdASZV1ycQ8AAChN4BJN3xJlXXJyDwAAKE3gEk3hEmVdcnMPAAAoTd8STeISZV1ydA8AAChN3xJN3hJlXXJ1DwAAKE3iEk3kEmVdcnYPAAAoTeISTeMSZV1ydw8AAChN0hJN3hJlXXJ4DwAAKE3nEk3mEmVdcnkPAAAoTecSTegSZV1yeg8AAChN5hJN6RJlXXJ7DwAAKE3mEk3lEmVdcnwPAAAoTekSTeoSZV1yfQ8AAChN4BJN5RJlXXJ+DwAAKE3tEk3sEmVdcn8PAAAoTe0STe4SZV1ygA8AAChN7BJN7xJlXXKBDwAAKE3sEk3rEmVdcoIPAAAoTe8STfESZV1ygw8AAChN7xJN8BJlXXKEDwAAKE3nEk3rEmVdcoUPAAAoTfQSTfMSZV1yhg8AAChN9BJN9RJlXXKHDwAAKE3zEk32EmVdcogPAAAoTfMSTfISZV1yiQ8AAChN9hJN9xJlXXKKDwAAKE32Ek34EmVdcosPAAAoTe0STfISZV1yjA8AAChN+xJN+hJlXXKNDwAAKE37Ek38EmVdco4PAAAoTfoSTf0SZV1yjw8AAChN+hJN+RJlXXKQDwAAKE39Ek3+EmVdcpEPAAAoTf8STf4SZV1ykg8AAChNABNN/hJlXXKTDwAAKE30Ek35EmVdcpQPAAAoTQMTTQITZV1ylQ8AAChNAxNNBBNlXXKWDwAAKE0CE00FE2VdcpcPAAAoTQITTQETZV1ymA8AAChNBRNNBhNlXXKZDwAAKE0HE00GE2VdcpoPAAAoTQcTTQgTZV1ymw8AAChNBxNNCRNlXXKcDwAAKE37Ek0BE2Vdcp0PAAAoTQwTTQsTZV1yng8AAChNDBNNDRNlXXKfDwAAKE0LE00OE2VdcqAPAAAoTQsTTQoTZV1yoQ8AAChNDhNNDxNlXXKiDwAAKE0PE00QE2VdcqMPAAAoTQ8TTRETZV1ypA8AAChNAxNNChNlZShdcqUPAAAoTRQTTRMTZV1ypg8AAChNFBNNFRNlXXKnDwAAKE0TE00WE2VdcqgPAAAoTRMTTRITZV1yqQ8AAChNFhNNFxNlXXKqDwAAKE0YE00XE2VdcqsPAAAoTRgTTRkTZV1yrA8AAChNGBNNGhNlXXKtDwAAKE0ME00SE2Vdcq4PAAAoTR0TTR4TZV1yrw8AAChNHRNNHBNlXXKwDwAAKE0cE00fE2VdcrEPAAAoTRwTTRsTZV1ysg8AAChNHxNNIBNlXXKzDwAAKE0hE00gE2VdcrQPAAAoTSETTSITZV1ytQ8AAChNIhNNIxNlXXK2DwAAKE0UE00bE2VdcrcPAAAoTSYTTScTZV1yuA8AAChNJhNNJRNlXXK5DwAAKE0lE00oE2VdcroPAAAoTSUTTSQTZV1yuw8AAChNKBNNKRNlXXK8DwAAKE0qE00pE2Vdcr0PAAAoTSoTTSsTZV1yvg8AAChNKxNNLBNlXXK/DwAAKE0dE00kE2VdcsAPAAAoTS8TTS4TZV1ywQ8AAChNLxNNMBNlXXLCDwAAKE0uE00xE2VdcsMPAAAoTS4TTS0TZV1yxA8AAChNMRNNMhNlXXLFDwAAKE0xE00zE2VdcsYPAAAoTSYTTS0TZV1yxw8AAChNNhNNNRNlXXLIDwAAKE02E003E2VdcskPAAAoTTUTTTgTZV1yyg8AAChNNRNNNBNlXXLLDwAAKE04E005E2VdcswPAAAoTToTTTkTZV1yzQ8AAChNOhNNOxNlXXLODwAAKE06E008E2Vdcs8PAAAoTS8TTTQTZV1y0A8AAChNPxNNPhNlXXLRDwAAKE0/E01AE2VdctIPAAAoTT4TTUETZV1y0w8AAChNPhNNPRNlXXLUDwAAKE1BE01CE2VdctUPAAAoTUMTTUITZV1y1g8AAChNQxNNRRNlXXLXDwAAKE1EE01CE2VdctgPAAAoTUQTTUYTZV1y2Q8AAChNRRNNRxNlXXLaDwAAKE1GE01HE2VdctsPAAAoTTYTTT0TZV1y3A8AAChNShNNSxNlXXLdDwAAKE1KE01JE2Vdct4PAAAoTUkTTUwTZV1y3w8AAChNSRNNSBNlXXLgDwAAKE1ME01NE2VdcuEPAAAoTU4TTU0TZV1y4g8AAChNThNNTxNlXXLjDwAAKE1PE01QE2VdcuQPAAAoTT8TTUgTZV1y5Q8AAChNUxNNUhNlXXLmDwAAKE1TE01UE2VdcucPAAAoTVITTVUTZV1y6A8AAChNUhNNURNlXXLpDwAAKE1VE01XE2VdcuoPAAAoTVUTTVYTZV1y6w8AAChNWBNNVhNlXXLsDwAAKE1KE01RE2Vdcu0PAAAoTVsTTVoTZV1y7g8AAChNWxNNXBNlXXLvDwAAKE1aE01dE2VdcvAPAAAoTVoTTVkTZV1y8Q8AAChNXRNNXhNlXXLyDwAAKE1eE01fE2VdcvMPAAAoTV4TTWATZV1y9A8AAChNUxNNWRNlXXL1DwAAKE1jE01iE2VdcvYPAAAoTWMTTWQTZV1y9w8AAChNYhNNZRNlXXL4DwAAKE1iE01hE2VdcvkPAAAoTWUTTWcTZV1y+g8AAChNZRNNZhNlXXL7DwAAKE1oE01mE2VdcvwPAAAoTVsTTWETZV1y/Q8AAChNaxNNahNlXXL+DwAAKE1rE01sE2Vdcv8PAAAoTWoTTW0TZV1yABAAAChNahNNaRNlXXIBEAAAKE1tE01vE2VdcgIQAAAoTW0TTW4TZV1yAxAAAChNYxNNaRNlXXIEEAAAKE1yE01xE2VdcgUQAAAoTXITTXMTZV1yBhAAAChNcRNNdBNlXXIHEAAAKE1xE01wE2VdcggQAAAoTXQTTXUTZV1yCRAAAChNdhNNdRNlXXIKEAAAKE12E013E2VdcgsQAAAoTXYTTXgTZV1yDBAAAChNexNNehNlXXINEAAAKE17E018E2Vdcg4QAAAoTXoTTX0TZV1yDxAAAChNehNNeRNlXXIQEAAAKE19E01+E2VdchEQAAAoTX8TTX4TZV1yEhAAAChNgBNNfhNlXXITEAAAKE1yE015E2VdchQQAAAoTYMTTYITZV1yFRAAAChNgxNNhBNlXXIWEAAAKE2CE02FE2VdchcQAAAoTYITTYETZV1yGBAAAChNhRNNhhNlXXIZEAAAKE2FE02HE2VdchoQAAAoTXsTTYETZV1yGxAAAChNihNNiRNlXXIcEAAAKE2KE02LE2Vdch0QAAAoTYkTTYwTZV1yHhAAAChNiRNNiBNlXXIfEAAAKE2ME02NE2VdciAQAAAoTY4TTY0TZV1yIRAAAChNjxNNjRNlXXIiEAAAKE2DE02IE2VdciMQAAAoTZITTZETZV1yJBAAAChNkhNNkxNlXXIlEAAAKE2RE02UE2VdciYQAAAoTZETTZATZV1yJxAAAChNlBNNlhNlXXIoEAAAKE2UE02VE2VdcikQAAAoTYoTTZATZV1yKhAAAChNmRNNmBNlXXIrEAAAKE2ZE02aE2VdciwQAAAoTZgTTZsTZV1yLRAAAChNmBNNlxNlXXIuEAAAKE2bE02cE2Vdci8QAAAoTZ0TTZwTZV1yMBAAAChNnRNNnhNlXXIxEAAAKE2dE02fE2VdcjIQAAAoTZITTZcTZV1yMxAAAChNohNNoRNlXXI0EAAAKE2iE02jE2VdcjUQAAAoTaETTaQTZV1yNhAAAChNoRNNoBNlXXI3EAAAKE2kE02lE2VdcjgQAAAoTZkTTaATZV1yORAAAChNqBNNpxNlXXI6EAAAKE2oE02pE2VdcjsQAAAoTacTTaoTZV1yPBAAAChNpxNNphNlXXI9EAAAKE2qE02rE2Vdcj4QAAAoTawTTasTZV1yPxAAAChNrBNNphNlXXJAEAAAKE2iE02mE2VdckEQAAAoTa8TTa4TZV1yQhAAAChNrxNNsBNlXXJDEAAAKE2uE02tE2VdckQQAAAoTagTTa0TZV1yRRAAAChNsxNNshNlXXJGEAAAKE2zE020E2VdckcQAAAoTbITTbUTZV1ySBAAAChNshNNsRNlXXJJEAAAKE21E023E2VdckoQAAAoTbUTTbYTZV1ySxAAAChNrxNNsRNlXXJMEAAAKE26E025E2Vdck0QAAAoTboTTbsTZV1yThAAAChNuRNNvBNlXXJPEAAAKE25E024E2VdclAQAAAoTbwTTb0TZV1yURAAAChNvhNNvRNlXXJSEAAAKE2/E029E2VdclMQAAAoTbMTTbgTZV1yVBAAAChNwhNNwRNlXXJVEAAAKE3CE03DE2VdclYQAAAoTcETTcQTZV1yVxAAAChNwRNNwBNlXXJYEAAAKE3EE03FE2VdclkQAAAoTboTTcATZV1yWhAAAChNyBNNxxNlXXJbEAAAKE3IE03JE2VdclwQAAAoTccTTcoTZV1yXRAAAChNxxNNxhNlXXJeEAAAKE3KE03LE2Vdcl8QAAAoTcwTTcsTZV1yYBAAAChNzRNNyxNlXXJhEAAAKE3CE03GE2VdcmIQAAAoTdATTc8TZV1yYxAAAChN0BNN0RNlXXJkEAAAKE3PE03SE2VdcmUQAAAoTc8TTc4TZV1yZhAAAChN0hNN0xNlXXJnEAAAKE3IE03OE2VdcmgQAAAoTdYTTdUTZV1yaRAAAChN1hNN1xNlXXJqEAAAKE3VE03YE2VdcmsQAAAoTdUTTdQTZV1ybBAAAChN0BNN1BNlXXJtEAAAKE3bE03aE2Vdcm4QAAAoTdsTTdwTZV1ybxAAAChN2hNN2RNlXXJwEAAAKE3WE03ZE2VdcnEQAAAoTd8TTd4TZV1ychAAAChN3xNN4BNlXXJzEAAAKE3eE03hE2VdcnQQAAAoTd4TTd0TZV1ydRAAAChN4RNN4hNlXXJ2EAAAKE3jE03iE2VdcncQAAAoTeMTTeQTZV1yeBAAAChN4xNN5RNlXXJ5EAAAKE3bE03dE2VdcnoQAAAoTegTTecTZV1yexAAAChN6BNN6RNlXXJ8EAAAKE3nE03qE2Vdcn0QAAAoTecTTeYTZV1yfhAAAChN6hNN6xNlXXJ/EAAAKE3sE03rE2VdcoAQAAAoTewTTe0TZV1ygRAAAChN7hNN7RNlXXKCEAAAKE3uE03vE2VdcoMQAAAoTe4TTfATZV1yhBAAAChN3xNN5hNlXXKFEAAAKE3zE03yE2VdcoYQAAAoTfMTTfQTZV1yhxAAAChN8hNN9RNlXXKIEAAAKE3yE03xE2VdcokQAAAoTegTTfETZV1yihAAAChN+BNN9xNlXXKLEAAAKE34E035E2VdcowQAAAoTfcTTfoTZV1yjRAAAChN9xNN9hNlXXKOEAAAKE36E038E2Vdco8QAAAoTfoTTfsTZV1ykBAAAChN8xNN9hNlXXKREAAAKE3/E03+E2VdcpIQAAAoTf8TTQAUZV1ykxAAAChN/hNNARRlXXKUEAAAKE3+E039E2VdcpUQAAAoTQEUTQIUZV1ylhAAAChNAxRNAhRlXXKXEAAAKE0EFE0CFGVdcpgQAAAoTfgTTf0TZV1ymRAAAChNBxRNBhRlXXKaEAAAKE0HFE0IFGVdcpsQAAAoTQYUTQkUZV1ynBAAAChNBhRNBRRlXXKdEAAAKE0JFE0KFGVdcp4QAAAoTf8TTQUUZV1ynxAAAChNDRRNDBRlXXKgEAAAKE0NFE0OFGVdcqEQAAAoTQwUTQ8UZV1yohAAAChNDBRNCxRlXXKjEAAAKE0PFE0QFGVdcqQQAAAoTQcUTQsUZV1ypRAAAChNExRNEhRlXXKmEAAAKE0TFE0UFGVdcqcQAAAoTRIUTRUUZV1yqBAAAChNEhRNERRlXXKpEAAAKE0VFE0WFGVdcqoQAAAoTRcUTRYUZV1yqxAAAChNFxRNGBRlXXKsEAAAKE0ZFE0YFGVdcq0QAAAoTRkUTRoUZV1yrhAAAChNGRRNGxRlXXKvEAAAKE0NFE0RFGVdcrAQAAAoTR4UTR0UZV1ysRAAAChNHhRNHxRlXXKyEAAAKE0dFE0gFGVdcrMQAAAoTR0UTRwUZV1ytBAAAChNExRNHBRlXXK1EAAAKE0jFE0iFGVdcrYQAAAoTSMUTSQUZV1ytxAAAChNIhRNJRRlXXK4EAAAKE0iFE0hFGVdcrkQAAAoTSUUTSYUZV1yuhAAAChNHhRNIRRlXXK7EAAAKE0pFE0oFGVdcrwQAAAoTSkUTSoUZV1yvRAAAChNMhRNKBRlXXK+EAAAKE0yFE0qFGVdcr8QAAAoTSgUTSsUZV1ywBAAAChNKBRNJxRlXXLBEAAAKE0xFE0rFGVdcsIQAAAoTTEUTSkUZV1ywxAAAChNMRRNJxRlXXLEEAAAKE0rFE0sFGVdcsUQAAAoTTQUTSgUZV1yxhAAAChNNBRNLBRlXXLHEAAAKE0tFE0sFGVdcsgQAAAoTS0UTS4UZV1yyRAAAChNLRRNLxRlXXLKEAAAKE0wFE0oFGVdcssQAAAoTTMUTSkUZV1yzBAAAChNNRRNNBRlXXLNEAAAKE0jFE0nFGVdcs4QAAAoTSMUTTAUZV1yzxAAAChNOBRNNxRlXXLQEAAAKE04FE05FGVdctEQAAAoTTcUTToUZV1y0hAAAChNNxRNNhRlXXLTEAAAKE06FE07FGVdctQQAAAoTToUTTwUZV1y1RAAAChNKRRNNhRlXXLWEAAAKE0yFE02FGVdctcQAAAoTT8UTT4UZV1y2BAAAChNPxRNQBRlXXLZEAAAKE0+FE1BFGVdctoQAAAoTT4UTT0UZV1y2xAAAChNQRRNQhRlXXLcEAAAKE04FE09FGVdct0QAAAoTUUUTUQUZV1y3hAAAChNRRRNRhRlXXLfEAAAKE1EFE1HFGVdcuAQAAAoTUQUTUMUZV1y4RAAAChNRxRNSBRlXXLiEAAAKE0/FE1DFGVdcuMQAAAoTUsUTUoUZV1y5BAAAChNSxRNTBRlXXLlEAAAKE1KFE1JFGVdcuYQAAAoTUUUTUkUZV1y5xAAAChNTxRNThRlXXLoEAAAKE1PFE1QFGVdcukQAAAoTU4UTVEUZV1y6hAAAChNThRNTRRlXXLrEAAAKE1RFE1SFGVdcuwQAAAoTUsUTU0UZV1y7RAAAChNVRRNVBRlXXLuEAAAKE1VFE1WFGVdcu8QAAAoTVQUTVcUZV1y8BAAAChNVBRNUxRlXXLxEAAAKE1XFE1YFGVdcvIQAAAoTVkUTVgUZV1y8xAAAChNWhRNWBRlXXL0EAAAKE1PFE1TFGVdcvUQAAAoTV0UTVwUZV1y9hAAAChNXRRNXhRlXXL3EAAAKE1cFE1fFGVdcvgQAAAoTVwUTVsUZV1y+RAAAChNVRRNWxRlXXL6EAAAKE1iFE1hFGVdcvsQAAAoTWIUTWMUZV1y/BAAAChNYRRNZBRlXXL9EAAAKE1hFE1gFGVdcv4QAAAoTWQUTWUUZV1y/xAAAChNZhRNZRRlXXIAEQAAKE1mFE1oFGVdcgERAAAoTWcUTWUUZV1yAhEAAChNZxRNaRRlXXIDEQAAKE1nFE1qFGVdcgQRAAAoTWkUTWgUZV1yBREAAChNaRRNaxRlXXIGEQAAKE1qFE1sFGVdcgcRAAAoTW0UTWsUZV1yCBEAAChNbRRNbBRlXXIJEQAAKE1dFE1gFGVdcgoRAAAoTXAUTW8UZV1yCxEAAChNcBRNcRRlXXIMEQAAKE1vFE1yFGVdcg0RAAAoTW8UTW4UZV1yDhEAAChNchRNcxRlXXIPEQAAKE10FE1zFGVdchARAAAoTXQUTXYUZV1yEREAAChNdRRNcxRlXXISEQAAKE11FE13FGVdchMRAAAoTXYUTXgUZV1yFBEAAChNdxRNeBRlXXIVEQAAKE14FE15FGVdchYRAAAoTWIUTW4UZV1yFxEAAChNfBRNexRlXXIYEQAAKE18FE19FGVdchkRAAAoTXsUTX4UZV1yGhEAAChNexRNehRlXXIbEQAAKE1+FE1/FGVdchwRAAAoTYAUTX8UZV1yHREAAChNgBRNgRRlXXIeEQAAKE2AFE2CFGVdch8RAAAoTXAUTXoUZV1yIBEAAChNhRRNhBRlXXIhEQAAKE2FFE2GFGVdciIRAAAoTYQUTYcUZV1yIxEAAChNhBRNgxRlXXIkEQAAKE2HFE2IFGVdciURAAAoTYkUTYgUZV1yJhEAAChNiRRNihRlXXInEQAAKE2JFE2LFGVdcigRAAAoTXwUTYMUZV1yKREAAChNjhRNjxRlXXIqEQAAKE2OFE2NFGVdcisRAAAoTY0UTZAUZV1yLBEAAChNjRRNjBRlXXItEQAAKE2QFE2RFGVdci4RAAAoTZIUTZEUZV1yLxEAAChNkhRNkxRlXXIwEQAAKE2TFE2UFGVdcjERAAAoTYUUTYwUZV1yMhEAAChNlxRNlhRlXXIzEQAAKE2XFE2YFGVdcjQRAAAoTZYUTZkUZV1yNREAAChNlhRNlRRlXXI2EQAAKE2ZFE2aFGVdcjcRAAAoTZsUTZoUZV1yOBEAAChNmxRNlRRlXXI5EQAAKE2OFE2VFGVdcjoRAAAoTZ4UTZ0UZV1yOxEAAChNnhRNnxRlXXI8EQAAKE2dFE2cFGVdcj0RAAAoTZcUTZwUZV1yPhEAAChNohRNoRRlXXI/EQAAKE2iFE2jFGVdckARAAAoTaEUTaQUZV1yQREAAChNoRRNoBRlXXJCEQAAKE2kFE2lFGVdckMRAAAoTaYUTaUUZV1yRBEAAChNphRNpxRlXXJFEQAAKE2mFE2oFGVdckYRAAAoTZ4UTaAUZV1yRxEAAChNqxRNqhRlXXJIEQAAKE2rFE2sFGVdckkRAAAoTaoUTa0UZV1yShEAAChNqhRNqRRlXXJLEQAAKE2iFE2pFGVdckwRAAAoTbAUTa8UZV1yTREAAChNsBRNsRRlXXJOEQAAKE2vFE2yFGVdck8RAAAoTa8UTa4UZV1yUBEAAChNshRNsxRlXXJREQAAKE20FE2zFGVdclIRAAAoTbQUTa4UZV1yUxEAAChNqxRNrhRlXXJUEQAAKE23FE22FGVdclURAAAoTbcUTbgUZV1yVhEAAChNthRNuRRlXXJXEQAAKE22FE21FGVdclgRAAAoTbkUTboUZV1yWREAAChNuxRNuhRlXXJaEQAAKE27FE28FGVdclsRAAAoTb0UTbwUZV1yXBEAAChNvRRNvhRlXXJdEQAAKE29FE2/FGVdcl4RAAAoTbAUTbUUZV1yXxEAAChNwhRNwRRlXXJgEQAAKE3CFE3DFGVdcmERAAAoTcEUTcQUZV1yYhEAAChNwRRNwBRlXXJjEQAAKE3EFE3FFGVdcmQRAAAoTcYUTcUUZV1yZREAAChNxxRNxRRlXXJmEQAAKE23FE3AFGVdcmcRAAAoTcoUTckUZV1yaBEAAChNyhRNyxRlXXJpEQAAKE3JFE3MFGVdcmoRAAAoTckUTcgUZV1yaxEAAChNzBRNzRRlXXJsEQAAKE3OFE3NFGVdcm0RAAAoTc8UTc0UZV1ybhEAAChNwhRNyBRlXXJvEQAAKE3SFE3RFGVdcnARAAAoTdIUTdMUZV1ycREAAChN0RRN1BRlXXJyEQAAKE3RFE3QFGVdcnMRAAAoTdQUTdYUZV1ydBEAAChN1BRN1RRlXXJ1EQAAKE3XFE3VFGVdcnYRAAAoTcoUTdAUZV1ydxEAAChN2hRN2RRlXXJ4EQAAKE3aFE3bFGVdcnkRAAAoTdkUTdwUZV1yehEAAChN2RRN2BRlXXJ7EQAAKE3cFE3dFGVdcnwRAAAoTd4UTd0UZV1yfREAAChN3hRN4BRlXXJ+EQAAKE3fFE3dFGVdcn8RAAAoTd8UTeEUZV1ygBEAAChN4BRN4hRlXXKBEQAAKE3hFE3iFGVdcoIRAAAoTeIUTeMUZV1ygxEAAChN0hRN2BRlXXKEEQAAKE3mFE3lFGVdcoURAAAoTeYUTecUZV1yhhEAAChN5RRN5BRlXXKHEQAAKE3aFE3kFGVdcogRAAAoTeoUTekUZV1yiREAAChN6hRN6xRlXXKKEQAAKE3pFE3sFGVdcosRAAAoTekUTegUZV1yjBEAAChN5hRN6BRlXXKNEQAAKE3vFE3uFGVdco4RAAAoTe8UTfAUZV1yjxEAAChN7hRN8RRlXXKQEQAAKE3uFE3tFGVdcpERAAAoTfEUTfIUZV1ykhEAAChN6hRN7RRlXXKTEQAAKE31FE30FGVdcpQRAAAoTfUUTfYUZV1ylREAAChN9BRN9xRlXXKWEQAAKE30FE3zFGVdcpcRAAAoTfcUTfkUZV1ymBEAAChN9xRN+BRlXXKZEQAAKE3vFE3zFGVdcpoRAAAoTfwUTfsUZV1ymxEAAChN/BRN/RRlXXKcEQAAKE37FE3+FGVdcp0RAAAoTfsUTfoUZV1ynhEAAChN/hRN/xRlXXKfEQAAKE0AFU3/FGVdcqARAAAoTQAVTQEVZV1yoREAAChNAhVNARVlXXKiEQAAKE0CFU0DFWVdcqMRAAAoTQIVTQQVZV1ypBEAAChN9RRN+hRlXXKlEQAAKE0HFU0GFWVdcqYRAAAoTQcVTQgVZV1ypxEAAChNBhVNCRVlXXKoEQAAKE0GFU0FFWVdcqkRAAAoTfwUTQUVZV1yqhEAAChNDBVNCxVlXXKrEQAAKE0MFU0NFWVdcqwRAAAoTQsVTQ4VZV1yrREAAChNCxVNChVlXXKuEQAAKE0OFU0QFWVdcq8RAAAoTQ4VTQ8VZV1ysBEAAChNBxVNChVlXXKxEQAAKE0TFU0SFWVdcrIRAAAoTRMVTRQVZV1ysxEAAChNEhVNERVlXXK0EQAAKE0MFU0RFWVdcrURAAAoTRcVTRYVZV1ythEAAChNFxVNGBVlXXK3EQAAKE0WFU0ZFWVdcrgRAAAoTRYVTRUVZV1yuREAAChNGRVNGxVlXXK6EQAAKE0ZFU0aFWVdcrsRAAAoTRwVTRoVZV1yvBEAAChNExVNFRVlXXK9EQAAKE0fFU0eFWVdcr4RAAAoTR8VTSAVZV1yvxEAAChNHhVNIRVlXXLAEQAAKE0eFU0dFWVdcsERAAAoTSEVTSIVZV1ywhEAAChNIxVNIhVlXXLDEQAAKE0jFU0dFWVdcsQRAAAoTRcVTR0VZV1yxREAAChNJhVNJRVlXXLGEQAAKE0mFU0nFWVdcscRAAAoTSUVTSgVZV1yyBEAAChNJRVNJBVlXXLJEQAAKE0oFU0pFWVdcsoRAAAoTSkVTSoVZV1yyxEAAChNKRVNKxVlXXLMEQAAKE0fFU0kFWVdcs0RAAAoTS4VTS0VZV1yzhEAAChNLhVNLxVlXXLPEQAAKE0tFU0wFWVdctARAAAoTS0VTSwVZV1y0REAAChNMBVNMRVlXXLSEQAAKE0yFU0xFWVdctMRAAAoTTIVTTMVZV1y1BEAAChNNBVNMxVlXXLVEQAAKE00FU01FWVdctYRAAAoTTQVTTYVZV1y1xEAAChNJhVNLBVlXXLYEQAAKE05FU04FWVdctkRAAAoTTkVTToVZV1y2hEAAChNOBVNOxVlXXLbEQAAKE04FU03FWVdctwRAAAoTTsVTTwVZV1y3REAAChNPRVNPBVlXXLeEQAAKE09FU0/FWVdct8RAAAoTT4VTTwVZV1y4BEAAChNPhVNQBVlXXLhEQAAKE0/FU1BFWVdcuIRAAAoTUAVTUEVZV1y4xEAAChNLhVNNxVlXXLkEQAAKE1EFU1DFWVdcuURAAAoTUQVTUUVZV1y5hEAAChNQxVNRhVlXXLnEQAAKE1DFU1CFWVdcugRAAAoTUYVTUcVZV1y6REAAChNORVNQhVlXXLqEQAAKE1KFU1JFWVdcusRAAAoTUoVTUsVZV1y7BEAAChNSRVNSBVlXXLtEQAAKE1EFU1IFWVdcu4RAAAoTU4VTU0VZV1y7xEAAChNThVNTxVlXXLwEQAAKE1NFU1QFWVdcvERAAAoTU0VTUwVZV1y8hEAAChNUBVNURVlXXLzEQAAKE1KFU1MFWVdcvQRAAAoTVQVTVMVZV1y9REAAChNVBVNVRVlXXL2EQAAKE1TFU1SFWVdcvcRAAAoTU4VTVIVZV1y+BEAAChNWBVNVxVlXXL5EQAAKE1YFU1ZFWVdcvoRAAAoTVcVTVoVZV1y+xEAAChNVxVNVhVlXXL8EQAAKE1aFU1bFWVdcv0RAAAoTVQVTVYVZV1y/hEAAChNXhVNXRVlXXL/EQAAKE1eFU1fFWVdcgASAAAoTV0VTVwVZV1yARIAAChNWBVNXBVlXXICEgAAKE1iFU1hFWVdcgMSAAAoTWIVTWMVZV1yBBIAAChNYRVNZBVlXXIFEgAAKE1hFU1gFWVdcgYSAAAoTWQVTWYVZV1yBxIAAChNZBVNZRVlXXIIEgAAKE1eFU1gFWVdcgkSAAAoTWkVTWgVZV1yChIAAChNaRVNahVlXXILEgAAKE1oFU1rFWVdcgwSAAAoTWgVTWcVZV1yDRIAAChNaxVNbBVlXXIOEgAAKE1sFU1tFWVdcg8SAAAoTWwVTW4VZV1yEBIAAChNYhVNZxVlXXIREgAAKE1xFU1wFWVdchISAAAoTXEVTXIVZV1yExIAAChNcBVNcxVlXXIUEgAAKE1wFU1vFWVdchUSAAAoTXMVTXQVZV1yFhIAAChNdRVNdBVlXXIXEgAAKE11FU13FWVdchgSAAAoTXYVTXQVZV1yGRIAAChNdhVNeBVlXXIaEgAAKE13FU15FWVdchsSAAAoTXgVTXkVZV1yHBIAAChNaRVNbxVlXXIdEgAAKE18FU17FWVdch4SAAAoTXwVTX0VZV1yHxIAAChNexVNfhVlXXIgEgAAKE17FU16FWVdciESAAAoTX4VTYAVZV1yIhIAAChNfhVNfxVlXXIjEgAAKE1xFU16FWVdciQSAAAoTYMVTYIVZV1yJRIAAChNgxVNhBVlXXImEgAAKE2CFU2FFWVdcicSAAAoTYIVTYEVZV1yKBIAAChNhRVNhhVlXXIpEgAAKE2HFU2GFWVdcioSAAAoTYgVTYYVZV1yKxIAAChNfBVNgRVlXXIsEgAAKE2LFU2KFWVdci0SAAAoTYsVTYwVZV1yLhIAAChNihVNjRVlXXIvEgAAKE2KFU2JFWVdcjASAAAoTY0VTY8VZV1yMRIAAChNjRVNjhVlXXIyEgAAKE2DFU2JFWVdcjMSAAAoTZIVTZEVZV1yNBIAAChNkhVNkxVlXXI1EgAAKE2RFU2UFWVdcjYSAAAoTZEVTZAVZV1yNxIAAChNlBVNlhVlXXI4EgAAKE2UFU2VFWVdcjkSAAAoTZcVTZUVZV1yOhIAAChNixVNkBVlXXI7EgAAKE2aFU2ZFWVdcjwSAAAoTZoVTZsVZV1yPRIAAChNmRVNmBVlXXI+EgAAKE2SFU2YFWVdcj8SAAAoTZ4VTZ0VZV1yQBIAAChNnhVNnxVlXXJBEgAAKE2dFU2gFWVdckISAAAoTZ0VTZwVZV1yQxIAAChNoBVNoRVlXXJEEgAAKE2iFU2hFWVdckUSAAAoTaIVTaMVZV1yRhIAAChNpBVNoxVlXXJHEgAAKE2kFU2lFWVdckgSAAAoTaQVTaYVZV1ySRIAAChNmhVNnBVlXXJKEgAAKE2pFU2oFWVdcksSAAAoTakVTaoVZV1yTBIAAChNqBVNqxVlXXJNEgAAKE2oFU2nFWVdck4SAAAoTasVTawVZV1yTxIAAChNrRVNrBVlXXJQEgAAKE2uFU2sFWVdclESAAAoTZ4VTacVZV1yUhIAAChNsRVNsBVlXXJTEgAAKE2xFU2yFWVdclQSAAAoTbAVTbMVZV1yVRIAAChNsBVNrxVlXXJWEgAAKE2zFU20FWVdclcSAAAoTbUVTbQVZV1yWBIAAChNtRVNthVlXXJZEgAAKE21FU23FWVdcloSAAAoTakVTa8VZV1yWxIAAChNuhVNuRVlXXJcEgAAKE26FU27FWVdcl0SAAAoTbkVTbwVZV1yXhIAAChNuRVNuBVlXXJfEgAAKE28FU29FWVdcmASAAAoTb4VTb0VZV1yYRIAAChNvhVNuBVlXXJiEgAAKE2xFU24FWVdcmMSAAAoTcEVTcAVZV1yZBIAAChNwRVNwhVlXXJlEgAAKE3AFU3DFWVdcmYSAAAoTcAVTb8VZV1yZxIAAChNwxVNxBVlXXJoEgAAKE3FFU3EFWVdcmkSAAAoTcUVTcYVZV1yahIAAChNxRVNxxVlXXJrEgAAKE26FU2/FWVdcmwSAAAoTcoVTckVZV1ybRIAAChNyhVNyxVlXXJuEgAAKE3JFU3MFWVdcm8SAAAoTckVTcgVZV1ycBIAAChNzBVNzRVlXXJxEgAAKE3NFU3OFWVdcnISAAAoTc0VTc8VZV1ycxIAAChNwRVNyBVlXXJ0EgAAKE3SFU3RFWVdcnUSAAAoTdIVTdMVZV1ydhIAAChN0RVN1BVlXXJ3EgAAKE3RFU3QFWVdcngSAAAoTdQVTdUVZV1yeRIAAChN1hVN1RVlXXJ6EgAAKE3XFU3VFWVdcnsSAAAoTcoVTdAVZV1yfBIAAChN2hVN2RVlXXJ9EgAAKE3aFU3bFWVdcn4SAAAoTdkVTdwVZV1yfxIAAChN2RVN2BVlXXKAEgAAKE3SFU3YFWVdcoESAAAoTd8VTd4VZV1yghIAAChN3xVN4BVlXXKDEgAAKE3eFU3hFWVdcoQSAAAoTd4VTd0VZV1yhRIAAChN4RVN4hVlXXKGEgAAKE3hFU3jFWVdcocSAAAoTdoVTd0VZV1yiBIAAChN5hVN5RVlXXKJEgAAKE3mFU3nFWVdcooSAAAoTeUVTegVZV1yixIAAChN5RVN5BVlXXKMEgAAKE3oFU3pFWVdco0SAAAoTeoVTekVZV1yjhIAAChN6hVN7BVlXXKPEgAAKE3rFU3pFWVdcpASAAAoTesVTe0VZV1ykRIAAChN7BVN7hVlXXKSEgAAKE3tFU3uFWVdcpMSAAAoTe4VTe8VZV1ylBIAAChN3xVN5BVlXXKVEgAAKE3yFU3xFWVdcpYSAAAoTfIVTfMVZV1ylxIAAChN8RVN9BVlXXKYEgAAKE3xFU3wFWVdcpkSAAAoTfQVTfUVZV1ymhIAAChN9hVN9RVlXXKbEgAAKE32FU34FWVdcpwSAAAoTfcVTfUVZV1ynRIAAChN9xVN+RVlXXKeEgAAKE34FU36FWVdcp8SAAAoTfkVTfoVZV1yoBIAAChN+hVN+xVlXXKhEgAAKE3mFU3wFWVdcqISAAAoTf4VTf0VZV1yoxIAAChN/hVN/xVlXXKkEgAAKE39FU0AFmVdcqUSAAAoTf0VTfwVZV1yphIAAChNABZNARZlXXKnEgAAKE3yFU38FWVdcqgSAAAoTQQWTQMWZV1yqRIAAChNBBZNBRZlXXKqEgAAKE0DFk0GFmVdcqsSAAAoTQMWTQIWZV1yrBIAAChNBhZNBxZlXXKtEgAAKE0IFk0HFmVdcq4SAAAoTQgWTQkWZV1yrxIAAChNCBZNChZlXXKwEgAAKE3+FU0CFmVdcrESAAAoTQ0WTQwWZV1yshIAAChNDRZNDhZlXXKzEgAAKE0MFk0PFmVdcrQSAAAoTQwWTQsWZV1ytRIAAChNDxZNEBZlXXK2EgAAKE0RFk0QFmVdcrcSAAAoTREWTRIWZV1yuBIAAChNERZNExZlXXK5EgAAKE0EFk0LFmVdcroSAAAoTRYWTRUWZV1yuxIAAChNFhZNFxZlXXK8EgAAKE0VFk0YFmVdcr0SAAAoTRUWTRQWZV1yvhIAAChNGBZNGRZlXXK/EgAAKE0aFk0ZFmVdcsASAAAoTRoWTRwWZV1ywRIAAChNGxZNGRZlXXLCEgAAKE0bFk0dFmVdcsMSAAAoTRwWTR4WZV1yxBIAAChNHRZNHhZlXXLFEgAAKE0eFk0fFmVdcsYSAAAoTQ0WTRQWZV1yxxIAAChNIhZNIRZlXXLIEgAAKE0iFk0jFmVdcskSAAAoTSEWTSAWZV1yyhIAAChNFhZNIBZlXXLLEgAAKE0mFk0lFmVdcswSAAAoTSYWTScWZV1yzRIAAChNJRZNKBZlXXLOEgAAKE0lFk0kFmVdcs8SAAAoTSgWTSoWZV1y0BIAAChNKBZNKRZlXXLREgAAKE0iFk0kFmVdctISAAAoTS0WTSwWZV1y0xIAAChNLRZNLhZlXXLUEgAAKE0sFk0vFmVdctUSAAAoTSwWTSsWZV1y1hIAAChNLxZNMBZlXXLXEgAAKE0mFk0rFmVdctgSAAAoTTMWTTIWZV1y2RIAAChNMxZNNBZlXXLaEgAAKE0yFk01FmVdctsSAAAoTTIWTTEWZV1y3BIAAChNNRZNNhZlXXLdEgAAKE03Fk02FmVdct4SAAAoTTcWTTEWZV1y3xIAAChNLRZNMRZlXXLgEgAAKE06Fk05FmVdcuESAAAoTToWTTsWZV1y4hIAAChNORZNPBZlXXLjEgAAKE05Fk04FmVdcuQSAAAoTTwWTT0WZV1y5RIAAChNPhZNPRZlXXLmEgAAKE0+Fk1AFmVdcucSAAAoTT8WTT0WZV1y6BIAAChNPxZNQRZlXXLpEgAAKE1AFk1CFmVdcuoSAAAoTUEWTUIWZV1y6xIAAChNQhZNQxZlXXLsEgAAKE0zFk04FmVdcu0SAAAoTUYWTUUWZV1y7hIAAChNRhZNRxZlXXLvEgAAKE1FFk1IFmVdcvASAAAoTUUWTUQWZV1y8RIAAChNSBZNShZlXXLyEgAAKE1IFk1JFmVdcvMSAAAoTToWTUQWZV1y9BIAAChNTRZNTBZlXXL1EgAAKE1NFk1OFmVdcvYSAAAoTUwWTU8WZV1y9xIAAChNTBZNSxZlXXL4EgAAKE1PFk1QFmVdcvkSAAAoTVEWTVAWZV1y+hIAAChNURZNUxZlXXL7EgAAKE1SFk1QFmVdcvwSAAAoTVIWTVQWZV1y/RIAAChNUxZNVRZlXXL+EgAAKE1UFk1VFmVdcv8SAAAoTUYWTUsWZV1yABMAAChNWBZNVxZlXXIBEwAAKE1YFk1ZFmVdcgITAAAoTVcWTVYWZV1yAxMAAChNTRZNVhZlXXIEEwAAKE1cFk1bFmVdcgUTAAAoTVwWTV0WZV1yBhMAAChNWxZNXhZlXXIHEwAAKE1bFk1aFmVdcggTAAAoTV4WTV8WZV1yCRMAAChNYBZNXxZlXXIKEwAAKE1gFk1hFmVdcgsTAAAoTWAWTWIWZV1yDBMAAChNWBZNWhZlXXINEwAAKE1lFk1kFmVdcg4TAAAoTWUWTWYWZV1yDxMAAChNZBZNYxZlXXIQEwAAKE1cFk1jFmVdchETAAAoTWkWTWgWZV1yEhMAAChNaRZNahZlXXITEwAAKE1oFk1rFmVdchQTAAAoTWgWTWcWZV1yFRMAAChNaxZNbRZlXXIWEwAAKE1rFk1sFmVdchcTAAAoTWUWTWcWZV1yGBMAAChNcBZNcRZlXXIZEwAAKE1wFk1vFmVdchoTAAAoTW8WTXIWZV1yGxMAAChNbxZNbhZlXXIcEwAAKE1yFk1zFmVdch0TAAAoTXQWTXMWZV1yHhMAAChNdBZNdRZlXXIfEwAAKE11Fk12FmVdciATAAAoTWkWTW4WZV1yIRMAAChNeRZNeBZlXXIiEwAAKE15Fk16FmVdciMTAAAoTXgWTXsWZV1yJBMAAChNeBZNdxZlXXIlEwAAKE17Fk18FmVdciYTAAAoTX0WTXwWZV1yJxMAAChNfhZNfBZlXXIoEwAAKE1wFk13FmVdcikTAAAoTYEWTYAWZV1yKhMAAChNgRZNghZlXXIrEwAAKE2AFk2DFmVdciwTAAAoTYAWTX8WZV1yLRMAAChNgxZNhBZlXXIuEwAAKE2FFk2EFmVdci8TAAAoTYUWTYYWZV1yMBMAAChNhRZNhxZlXXIxEwAAKE15Fk1/FmVdcjITAAAoTYoWTYkWZV1yMxMAAChNihZNixZlXXI0EwAAKE2JFk2MFmVdcjUTAAAoTYkWTYgWZV1yNhMAAChNjBZNjhZlXXI3EwAAKE2MFk2NFmVdcjgTAAAoTY8WTY0WZV1yORMAAChNgRZNiBZlXXI6EwAAKE2SFk2TFmVdcjsTAAAoTZIWTZEWZV1yPBMAAChNkRZNlBZlXXI9EwAAKE2RFk2QFmVdcj4TAAAoTZQWTZUWZV1yPxMAAChNlhZNlRZlXXJAEwAAKE2WFk2XFmVdckETAAAoTZcWTZgWZV1yQhMAAChNihZNkBZlXXJDEwAAKE2bFk2aFmVdckQTAAAoTZsWTZwWZV1yRRMAAChNmhZNnRZlXXJGEwAAKE2aFk2ZFmVdckcTAAAoTZ0WTZ4WZV1ySBMAAChNnxZNnhZlXXJJEwAAKE2fFk2gFmVdckoTAAAoTaEWTaAWZV1ySxMAAChNoRZNohZlXXJMEwAAKE2hFk2jFmVdck0TAAAoTZIWTZkWZV1yThMAAChNphZNpRZlXXJPEwAAKE2mFk2nFmVdclATAAAoTaUWTagWZV1yURMAAChNpRZNpBZlXXJSEwAAKE2oFk2qFmVdclMTAAAoTagWTakWZV1yVBMAAChNmxZNpBZlXXJVEwAAKE2tFk2sFmVdclYTAAAoTa0WTa4WZV1yVxMAAChNrBZNrxZlXXJYEwAAKE2sFk2rFmVdclkTAAAoTa8WTbAWZV1yWhMAAChNrxZNsRZlXXJbEwAAKE2mFk2rFmVdclwTAAAoTbQWTbMWZV1yXRMAAChNtBZNtRZlXXJeEwAAKE2zFk22FmVdcl8TAAAoTbMWTbIWZV1yYBMAAChNrRZNshZlXXJhEwAAKE25Fk24FmVdcmITAAAoTbkWTboWZV1yYxMAAChNuBZNuxZlXXJkEwAAKE24Fk23FmVdcmUTAAAoTbQWTbcWZV1yZhMAAChNvhZNvRZlXXJnEwAAKE2+Fk2/FmVdcmgTAAAoTb0WTcAWZV1yaRMAAChNvRZNvBZlXXJqEwAAKE3AFk3BFmVdcmsTAAAoTcIWTcEWZV1ybBMAAChNwhZNvBZlXXJtEwAAKE25Fk28FmVdcm4TAAAoTcUWTcQWZV1ybxMAAChNxRZNxhZlXXJwEwAAKE3EFk3HFmVdcnETAAAoTcQWTcMWZV1ychMAAChNxxZNyBZlXXJzEwAAKE2+Fk3DFmVdcnQTAAAoTcsWTcoWZV1ydRMAAChNyxZNzBZlXXJ2EwAAKE3KFk3NFmVdcncTAAAoTcoWTckWZV1yeBMAAChNzRZNzhZlXXJ5EwAAKE3NFk3PFmVdcnoTAAAoTcUWTckWZV1yexMAAChN0hZN0RZlXXJ8EwAAKE3SFk3TFmVdcn0TAAAoTdEWTdQWZV1yfhMAAChN0RZN0BZlXXJ/EwAAKE3UFk3VFmVdcoATAAAoTdYWTdUWZV1ygRMAAChN1hZN2BZlXXKCEwAAKE3XFk3VFmVdcoMTAAAoTdcWTdkWZV1yhBMAAChN2BZN2hZlXXKFEwAAKE3ZFk3aFmVdcoYTAAAoTcsWTdAWZV1yhxMAAChN3RZN3BZlXXKIEwAAKE3dFk3eFmVdcokTAAAoTdwWTd8WZV1yihMAAChN3BZN2xZlXXKLEwAAKE3fFk3hFmVdcowTAAAoTd8WTeAWZWUoXXKNEwAAKE3iFk3gFmVdco4TAAAoTdIWTdsWZV1yjxMAAChN5RZN5BZlXXKQEwAAKE3lFk3mFmVdcpETAAAoTeQWTecWZV1ykhMAAChN5BZN4xZlXXKTEwAAKE3nFk3oFmVdcpQTAAAoTekWTegWZV1ylRMAAChN6RZN6xZlXXKWEwAAKE3qFk3oFmVdcpcTAAAoTeoWTewWZV1ymBMAAChN6xZN7RZlXXKZEwAAKE3sFk3tFmVdcpoTAAAoTd0WTeMWZV1ymxMAAChN8BZN7xZlXXKcEwAAKE3wFk3xFmVdcp0TAAAoTe8WTfIWZV1ynhMAAChN7xZN7hZlXXKfEwAAKE3yFk3zFmVdcqATAAAoTfQWTfMWZV1yoRMAAChN9BZN7hZlXXKiEwAAKE3lFk3uFmVdcqMTAAAoTfcWTfYWZV1ypBMAAChN9xZN+BZlXXKlEwAAKE32Fk35FmVdcqYTAAAoTfYWTfUWZV1ypxMAAChN+RZN+hZlXXKoEwAAKE37Fk36FmVdcqkTAAAoTfsWTfUWZV1yqhMAAChN8BZN9RZlXXKrEwAAKE3+Fk39FmVdcqwTAAAoTf4WTf8WZV1yrRMAAChN/RZNABdlXXKuEwAAKE39Fk38FmVdcq8TAAAoTQAXTQEXZV1ysBMAAChN9xZN/BZlXXKxEwAAKE0EF00DF2VdcrITAAAoTQQXTQUXZV1ysxMAAChNAxdNBhdlXXK0EwAAKE0DF00CF2VdcrUTAAAoTQYXTQcXZV1ythMAAChNBxdNCBdlXXK3EwAAKE0HF00JF2VdcrgTAAAoTf4WTQIXZV1yuRMAAChNDBdNCxdlXXK6EwAAKE0MF00NF2VdcrsTAAAoTQsXTQ4XZV1yvBMAAChNCxdNChdlXXK9EwAAKE0OF00PF2Vdcr4TAAAoTRAXTQ8XZV1yvxMAAChNEBdNERdlXXLAEwAAKE0QF00SF2VdcsETAAAoTQQXTQoXZV1ywhMAAChNFRdNFBdlXXLDEwAAKE0VF00WF2VdcsQTAAAoTRQXTRcXZV1yxRMAAChNFBdNExdlXXLGEwAAKE0XF00YF2VdcscTAAAoTRkXTRgXZV1yyBMAAChNGRdNGhdlXXLJEwAAKE0ZF00bF2VdcsoTAAAoTQwXTRMXZV1yyxMAAChNHhdNHRdlXXLMEwAAKE0eF00fF2Vdcs0TAAAoTR0XTSAXZV1yzhMAAChNHRdNHBdlXXLPEwAAKE0gF00hF2VdctATAAAoTSIXTSEXZV1y0RMAAChNIxdNIRdlXXLSEwAAKE0VF00cF2VdctMTAAAoTSYXTScXZV1y1BMAAChNJhdNJRdlXXLVEwAAKE0lF00oF2VdctYTAAAoTSUXTSQXZV1y1xMAAChNKBdNKRdlXXLYEwAAKE0qF00pF2VdctkTAAAoTSoXTSsXZV1y2hMAAChNKxdNLBdlXXLbEwAAKE0eF00kF2VdctwTAAAoTS8XTS4XZV1y3RMAAChNLxdNMBdlXXLeEwAAKE0uF00xF2Vdct8TAAAoTS4XTS0XZV1y4BMAAChNMRdNMhdlXXLhEwAAKE0mF00tF2VdcuITAAAoTTUXTTQXZV1y4xMAAChNNRdNNhdlXXLkEwAAKE00F00zF2VdcuUTAAAoTS8XTTMXZV1y5hMAAChNORdNOBdlXXLnEwAAKE05F006F2VdcugTAAAoTTgXTTsXZV1y6RMAAChNOBdNNxdlXXLqEwAAKE07F009F2VdcusTAAAoTTsXTTwXZV1y7BMAAChNNRdNNxdlXXLtEwAAKE1AF00/F2Vdcu4TAAAoTUAXTUEXZV1y7xMAAChNPxdNQhdlXXLwEwAAKE0/F00+F2VdcvETAAAoTTkXTT4XZV1y8hMAAChNRRdNRBdlXXLzEwAAKE1FF01GF2VdcvQTAAAoTUQXTUcXZV1y9RMAAChNRBdNQxdlXXL2EwAAKE1HF01IF2VdcvcTAAAoTUAXTUMXZV1y+BMAAChNSxdNShdlXXL5EwAAKE1LF01MF2VdcvoTAAAoTUoXTU0XZV1y+xMAAChNShdNSRdlXXL8EwAAKE1NF01OF2Vdcv0TAAAoTU0XTU8XZV1y/hMAAChNRRdNSRdlXXL/EwAAKE1SF01RF2VdcgAUAAAoTVIXTVMXZV1yARQAAChNURdNVBdlXXICFAAAKE1RF01QF2VdcgMUAAAoTVQXTVUXZV1yBBQAAChNVBdNVhdlXXIFFAAAKE1LF01QF2VdcgYUAAAoTVkXTVgXZV1yBxQAAChNWRdNWhdlXXIIFAAAKE1YF01bF2VdcgkUAAAoTVgXTVcXZV1yChQAAChNWxdNXBdlXXILFAAAKE1SF01XF2VdcgwUAAAoTV8XTV4XZV1yDRQAAChNXxdNYBdlXXIOFAAAKE1eF01hF2Vdcg8UAAAoTV4XTV0XZV1yEBQAAChNYRdNYhdlXXIRFAAAKE1jF01iF2VdchIUAAAoTWQXTWIXZV1yExQAAChNWRdNXRdlXXIUFAAAKE1nF01mF2VdchUUAAAoTWcXTWgXZV1yFhQAAChNZhdNaRdlXXIXFAAAKE1mF01lF2VdchgUAAAoTWkXTWoXZV1yGRQAAChNaxdNahdlXXIaFAAAKE1sF01qF2VdchsUAAAoTV8XTWUXZV1yHBQAAChNbxdNbhdlXXIdFAAAKE1vF01wF2Vdch4UAAAoTW4XTXEXZV1yHxQAAChNbhdNbRdlXXIgFAAAKE1xF01yF2VdciEUAAAoTXIXTXMXZV1yIhQAAChNchdNdBdlXXIjFAAAKE1nF01tF2VdciQUAAAoTXcXTXYXZV1yJRQAAChNdxdNeBdlXXImFAAAKE12F015F2VdcicUAAAoTXYXTXUXZV1yKBQAAChNeRdNehdlXXIpFAAAKE16F017F2VdcioUAAAoTXoXTXwXZV1yKxQAAChNbxdNdRdlXXIsFAAAKE1/F01+F2Vdci0UAAAoTX8XTYAXZV1yLhQAAChNfhdNgRdlXXIvFAAAKE1+F019F2VdcjAUAAAoTYEXTYIXZV1yMRQAAChNgxdNghdlXXIyFAAAKE2DF02FF2VdcjMUAAAoTYQXTYIXZV1yNBQAAChNhBdNhhdlXXI1FAAAKE2FF02HF2VdcjYUAAAoTYYXTYcXZV1yNxQAAChNdxdNfRdlXXI4FAAAKE2KF02JF2VdcjkUAAAoTYoXTYsXZV1yOhQAAChNiRdNjBdlXXI7FAAAKE2JF02IF2VdcjwUAAAoTYwXTY0XZV1yPRQAAChNjhdNjRdlXXI+FAAAKE2OF02QF2Vdcj8UAAAoTY8XTY0XZV1yQBQAAChNjxdNkRdlXXJBFAAAKE2QF02SF2VdckIUAAAoTZEXTZIXZV1yQxQAAChNkhdNkxdlXXJEFAAAKE1/F02IF2VdckUUAAAoTZYXTZUXZV1yRhQAAChNlhdNlxdlXXJHFAAAKE2VF02YF2VdckgUAAAoTZUXTZQXZV1ySRQAAChNmBdNmRdlXXJKFAAAKE2aF02ZF2VdcksUAAAoTZoXTZQXZV1yTBQAAChNihdNlBdlXXJNFAAAKE2dF02cF2Vdck4UAAAoTZ0XTZ4XZV1yTxQAAChNnBdNnxdlXXJQFAAAKE2cF02bF2VdclEUAAAoTZ8XTaAXZV1yUhQAAChNoRdNoBdlXXJTFAAAKE2hF02iF2VdclQUAAAoTaMXTaIXZV1yVRQAAChNoxdNpBdlXXJWFAAAKE2jF02lF2VdclcUAAAoTZYXTZsXZV1yWBQAAChNqBdNpxdlXXJZFAAAKE2oF02pF2VdcloUAAAoTacXTaoXZV1yWxQAAChNpxdNphdlXXJcFAAAKE2qF02rF2Vdcl0UAAAoTawXTasXZV1yXhQAAChNrBdNrRdlXXJfFAAAKE2sF02uF2VdcmAUAAAoTZ0XTaYXZV1yYRQAAChNsRdNsBdlXXJiFAAAKE2xF02yF2VdcmMUAAAoTbAXTbMXZV1yZBQAAChNsBdNrxdlXXJlFAAAKE2oF02vF2VdcmYUAAAoTbYXTbcXZV1yZxQAAChNthdNtRdlXXJoFAAAKE21F024F2VdcmkUAAAoTbUXTbQXZV1yahQAAChNuBdNuRdlXXJrFAAAKE26F025F2VdcmwUAAAoTboXTbsXZV1ybRQAAChNuxdNvBdlXXJuFAAAKE2xF020F2Vdcm8UAAAoTb8XTb4XZV1ycBQAAChNvxdNwBdlXXJxFAAAKE2+F03BF2VdcnIUAAAoTb4XTb0XZV1ycxQAAChNwRdNwhdlXXJ0FAAAKE3BF03DF2VdcnUUAAAoTbYXTb0XZV1ydhQAAChNxhdNxRdlXXJ3FAAAKE3GF03HF2VdcngUAAAoTcUXTcgXZV1yeRQAAChNxRdNxBdlXXJ6FAAAKE3IF03JF2VdcnsUAAAoTcoXTckXZV1yfBQAAChNyhdNyxdlXXJ9FAAAKE3KF03MF2Vdcn4UAAAoTb8XTcQXZV1yfxQAAChNzxdNzhdlXXKAFAAAKE3PF03QF2VdcoEUAAAoTc4XTdEXZV1yghQAAChNzhdNzRdlXXKDFAAAKE3RF03SF2VdcoQUAAAoTdMXTdIXZV1yhRQAAChN0xdN1RdlXXKGFAAAKE3UF03SF2VdcocUAAAoTdQXTdYXZV1yiBQAAChN1BdN1xdlXXKJFAAAKE3WF03VF2VdcooUAAAoTdYXTdgXZV1yixQAAChN1xdN2RdlXXKMFAAAKE3aF03YF2Vdco0UAAAoTdoXTdkXZV1yjhQAAChNxhdNzRdlXXKPFAAAKE3dF03eF2VdcpAUAAAoTd0XTdwXZV1ykRQAAChN3BdN3xdlXXKSFAAAKE3cF03bF2VdcpMUAAAoTd8XTeAXZV1ylBQAAChN4RdN4BdlXXKVFAAAKE3hF03iF2VdcpYUAAAoTeIXTeMXZV1ylxQAAChNzxdN2xdlXXKYFAAAKE3mF03lF2VdcpkUAAAoTeYXTecXZV1ymhQAAChN5RdN6BdlXXKbFAAAKE3lF03kF2VdcpwUAAAoTegXTekXZV1ynRQAAChN6BdN6hdlXXKeFAAAKE3dF03kF2Vdcp8UAAAoTe0XTewXZV1yoBQAAChN7RdN7hdlXXKhFAAAKE3sF03vF2VdcqIUAAAoTewXTesXZV1yoxQAAChN7xdN8BdlXXKkFAAAKE3wF03xF2VdcqUUAAAoTfAXTfIXZV1yphQAAChN5hdN6xdlXXKnFAAAKE31F030F2VdcqgUAAAoTfUXTfYXZV1yqRQAAChN9BdN9xdlXXKqFAAAKE30F03zF2VdcqsUAAAoTfcXTfgXZV1yrBQAAChN+BdN+RdlXXKtFAAAKE34F036F2Vdcq4UAAAoTe0XTfMXZV1yrxQAAChN/RdN/BdlXXKwFAAAKE39F03+F2VdcrEUAAAoTfwXTf8XZV1yshQAAChN/BdN+xdlXXKzFAAAKE31F037F2VdcrQUAAAoTQIYTQEYZV1ytRQAAChNAhhNAxhlXXK2FAAAKE0BGE0EGGVdcrcUAAAoTQEYTQAYZV1yuBQAAChNBBhNBRhlXXK5FAAAKE0GGE0FGGVdcroUAAAoTQcYTQUYZV1yuxQAAChN/RdNABhlXXK8FAAAKE0KGE0JGGVdcr0UAAAoTQoYTQsYZV1yvhQAAChNCRhNDBhlXXK/FAAAKE0JGE0IGGVdcsAUAAAoTQwYTQ0YZV1ywRQAAChNDhhNDRhlXXLCFAAAKE0OGE0PGGVdcsMUAAAoTQ4YTRAYZV1yxBQAAChNAhhNCBhlXXLFFAAAKE0TGE0SGGVdcsYUAAAoTRMYTRQYZV1yxxQAAChNEhhNFRhlXXLIFAAAKE0SGE0RGGVdcskUAAAoTRUYTRYYZV1yyhQAAChNChhNERhlXXLLFAAAKE0ZGE0YGGVdcswUAAAoTRkYTRoYZV1yzRQAAChNGBhNFxhlXXLOFAAAKE0TGE0XGGVdcs8UAAAoTR0YTRwYZV1y0BQAAChNHRhNHhhlXXLRFAAAKE0cGE0fGGVdctIUAAAoTRwYTRsYZV1y0xQAAChNHxhNIBhlXXLUFAAAKE0gGE0hGGVdctUUAAAoTSAYTSIYZV1y1hQAAChNGRhNGxhlXXLXFAAAKE0lGE0kGGVdctgUAAAoTSUYTSYYZV1y2RQAAChNJBhNJxhlXXLaFAAAKE0kGE0jGGVdctsUAAAoTScYTSgYZV1y3BQAAChNHRhNIxhlXXLdFAAAKE0rGE0qGGVdct4UAAAoTSsYTSwYZV1y3xQAAChNKhhNLRhlXXLgFAAAKE0qGE0pGGVdcuEUAAAoTS0YTS4YZV1y4hQAAChNLxhNLhhlXXLjFAAAKE0vGE0wGGVdcuQUAAAoTS8YTTEYZV1y5RQAAChNJRhNKRhlXXLmFAAAKE00GE0zGGVdcucUAAAoTTQYTTUYZV1y6BQAAChNMxhNNhhlXXLpFAAAKE0zGE0yGGVdcuoUAAAoTTYYTTcYZV1y6xQAAChNOBhNNxhlXXLsFAAAKE04GE05GGVdcu0UAAAoTTgYTToYZV1y7hQAAChNKxhNMhhlXXLvFAAAKE09GE08GGVdcvAUAAAoTT0YTT4YZV1y8RQAAChNPBhNPxhlXXLyFAAAKE08GE07GGVdcvMUAAAoTT8YTUAYZV1y9BQAAChNNBhNOxhlXXL1FAAAKE1DGE1CGGVdcvYUAAAoTUMYTUQYZV1y9xQAAChNQhhNRRhlXXL4FAAAKE1CGE1BGGVdcvkUAAAoTUUYTUYYZV1y+hQAAChNRRhNRxhlXXL7FAAAKE09GE1BGGVdcvwUAAAoTUoYTUkYZV1y/RQAAChNShhNSxhlXXL+FAAAKE1JGE1MGGVdcv8UAAAoTUkYTUgYZV1yABUAAChNTBhNThhlXXIBFQAAKE1MGE1NGGVdcgIVAAAoTUMYTUgYZV1yAxUAAChNURhNUBhlXXIEFQAAKE1RGE1SGGVdcgUVAAAoTVAYTVMYZV1yBhUAAChNUBhNTxhlXXIHFQAAKE1TGE1UGGVdcggVAAAoTVUYTVQYZV1yCRUAAChNVRhNVhhlXXIKFQAAKE1VGE1XGGVdcgsVAAAoTUoYTU8YZV1yDBUAAChNWhhNWRhlXXINFQAAKE1aGE1bGGVdcg4VAAAoTVkYTVwYZV1yDxUAAChNWRhNWBhlXXIQFQAAKE1cGE1dGGVdchEVAAAoTV4YTV0YZV1yEhUAAChNXhhNXxhlXXITFQAAKE1eGE1gGGVdchQVAAAoTVEYTVgYZV1yFRUAAChNYxhNYhhlXXIWFQAAKE1jGE1kGGVdchcVAAAoTWIYTWUYZV1yGBUAAChNYhhNYRhlXXIZFQAAKE1lGE1mGGVdchoVAAAoTWYYTWcYZV1yGxUAAChNZhhNaBhlXXIcFQAAKE1aGE1hGGVdch0VAAAoTWsYTWoYZV1yHhUAAChNaxhNbBhlXXIfFQAAKE1qGE1tGGVdciAVAAAoTWoYTWkYZV1yIRUAAChNbRhNbhhlXXIiFQAAKE1jGE1pGGVdciMVAAAoTXEYTXAYZV1yJBUAAChNcRhNchhlXXIlFQAAKE1wGE1zGGVdciYVAAAoTXAYTW8YZV1yJxUAAChNcxhNdBhlXXIoFQAAKE11GE10GGVdcikVAAAoTXUYTXYYZV1yKhUAAChNdxhNdhhlXXIrFQAAKE13GE14GGVdciwVAAAoTXcYTXkYZV1yLRUAAChNaxhNbxhlXXIuFQAAKE18GE17GGVdci8VAAAoTXwYTX0YZV1yMBUAAChNexhNfhhlXXIxFQAAKE17GE16GGVdcjIVAAAoTX4YTX8YZV1yMxUAAChNfxhNgBhlXXI0FQAAKE1/GE2BGGVdcjUVAAAoTXEYTXoYZV1yNhUAAChNhBhNgxhlXXI3FQAAKE2EGE2FGGVdcjgVAAAoTYMYTYYYZV1yORUAAChNgxhNghhlXXI6FQAAKE2GGE2HGGVdcjsVAAAoTXwYTYIYZV1yPBUAAChNihhNiRhlXXI9FQAAKE2KGE2LGGVdcj4VAAAoTYkYTYwYZV1yPxUAAChNiRhNiBhlXXJAFQAAKE2MGE2OGGVdckEVAAAoTYwYTY0YZV1yQhUAAChNhBhNiBhlXXJDFQAAKE2RGE2QGGVdckQVAAAoTZEYTZIYZV1yRRUAAChNkBhNkxhlXXJGFQAAKE2QGE2PGGVdckcVAAAoTZMYTZQYZV1ySBUAAChNlRhNlBhlXXJJFQAAKE2VGE2XGGVdckoVAAAoTZYYTZQYZV1ySxUAAChNlhhNmBhlXXJMFQAAKE2XGE2ZGGVdck0VAAAoTZgYTZkYZV1yThUAAChNmRhNmhhlXXJPFQAAKE2KGE2PGGVdclAVAAAoTZ0YTZwYZV1yURUAAChNnRhNnhhlXXJSFQAAKE2cGE2fGGVdclMVAAAoTZwYTZsYZV1yVBUAAChNnxhNoBhlXXJVFQAAKE2RGE2bGGVdclYVAAAoTaMYTaIYZV1yVxUAAChNoxhNpBhlXXJYFQAAKE2iGE2lGGVdclkVAAAoTaIYTaEYZV1yWhUAAChNpRhNphhlXXJbFQAAKE2nGE2mGGVdclwVAAAoTagYTaYYZV1yXRUAAChNnRhNoRhlXXJeFQAAKE2rGE2qGGVdcl8VAAAoTasYTawYZV1yYBUAAChNqhhNqRhlXXJhFQAAKE2jGE2pGGVdcmIVAAAoTa8YTa4YZV1yYxUAAChNrxhNsBhlXXJkFQAAKE2uGE2xGGVdcmUVAAAoTa4YTa0YZV1yZhUAAChNsRhNshhlXXJnFQAAKE2rGE2tGGVdcmgVAAAoTbUYTbQYZV1yaRUAAChNtRhNthhlXXJqFQAAKE20GE23GGVdcmsVAAAoTbQYTbMYZV1ybBUAAChNtxhNuRhlXXJtFQAAKE23GE24GGVdcm4VAAAoTa8YTbMYZV1ybxUAAChNvBhNuxhlXXJwFQAAKE28GE29GGVdcnEVAAAoTbsYTb4YZV1ychUAAChNuxhNuhhlXXJzFQAAKE2+GE2/GGVdcnQVAAAoTcAYTb8YZV1ydRUAAChNwRhNvxhlXXJ2FQAAKE21GE26GGVdcncVAAAoTcQYTcMYZV1yeBUAAChNxBhNxRhlXXJ5FQAAKE3DGE3GGGVdcnoVAAAoTcMYTcIYZV1yexUAAChNxhhNyBhlXXJ8FQAAKE3GGE3HGGVdcn0VAAAoTbwYTcIYZV1yfhUAAChNyxhNyhhlXXJ/FQAAKE3LGE3MGGVdcoAVAAAoTcoYTc0YZV1ygRUAAChNyhhNyRhlXXKCFQAAKE3NGE3OGGVdcoMVAAAoTc8YTc4YZV1yhBUAAChN0BhNzhhlXXKFFQAAKE3EGE3JGGVdcoYVAAAoTdMYTdIYZV1yhxUAAChN0xhN1BhlXXKIFQAAKE3SGE3VGGVdcokVAAAoTdIYTdEYZV1yihUAAChN1RhN1hhlXXKLFQAAKE3LGE3RGGVdcowVAAAoTdkYTdoYZV1yjRUAAChN2RhN2BhlXXKOFQAAKE3YGE3bGGVdco8VAAAoTdgYTdcYZV1ykBUAAChN2xhN3BhlXXKRFQAAKE3dGE3cGGVdcpIVAAAoTd0YTd4YZV1ykxUAAChN3hhN3xhlXXKUFQAAKE3TGE3XGGVdcpUVAAAoTeIYTeEYZV1ylhUAAChN4hhN4xhlXXKXFQAAKE3hGE3kGGVdcpgVAAAoTeEYTeAYZV1ymRUAAChN2RhN4BhlXXKaFQAAKE3nGE3mGGVdcpsVAAAoTecYTegYZV1ynBUAAChN5hhN6RhlXXKdFQAAKE3mGE3lGGVdcp4VAAAoTekYTeoYZV1ynxUAAChN6hhN6xhlXXKgFQAAKE3qGE3sGGVdcqEVAAAoTeIYTeUYZV1yohUAAChN7xhN7hhlXXKjFQAAKE3vGE3wGGVdcqQVAAAoTe4YTfEYZV1ypRUAAChN7hhN7RhlXXKmFQAAKE3xGE3yGGVdcqcVAAAoTfMYTfIYZV1yqBUAAChN8xhN9RhlXXKpFQAAKE30GE3yGGVdcqoVAAAoTfQYTfYYZV1yqxUAAChN9RhN9xhlXXKsFQAAKE32GE33GGVdcq0VAAAoTfcYTfgYZV1yrhUAAChN5xhN7RhlXXKvFQAAKE37GE36GGVdcrAVAAAoTfsYTfwYZV1ysRUAAChN+hhN/RhlXXKyFQAAKE36GE35GGVdcrMVAAAoTf0YTf4YZV1ytBUAAChN/xhN/hhlXXK1FQAAKE3/GE0AGWVdcrYVAAAoTf8YTQEZZV1ytxUAAChN7xhN+RhlXXK4FQAAKE0EGU0FGWVdcrkVAAAoTQQZTQMZZV1yuhUAAChNAxlNBhllXXK7FQAAKE0DGU0CGWVdcrwVAAAoTQYZTQcZZV1yvRUAAChNCBlNBxllXXK+FQAAKE0IGU0JGWVdcr8VAAAoTQkZTQoZZV1ywBUAAChN+xhNAhllXXLBFQAAKE0NGU0MGWVdcsIVAAAoTQ0ZTQ4ZZV1ywxUAAChNDBlNDxllXXLEFQAAKE0MGU0LGWVdcsUVAAAoTQ8ZTRAZZV1yxhUAAChNEhlNEBllXXLHFQAAKE0SGU0UGWVdcsgVAAAoTRMZTREZZV1yyRUAAChNExlNFBllXXLKFQAAKE0QGU0RGWVdcssVAAAoTQQZTQsZZV1yzBUAAChNFxlNGBllXXLNFQAAKE0XGU0WGWVdcs4VAAAoTRYZTRkZZV1yzxUAAChNFhlNFRllXXLQFQAAKE0ZGU0aGWVdctEVAAAoTRsZTRoZZV1y0hUAAChNGxlNHBllXXLTFQAAKE0cGU0dGWVdctQVAAAoTQ0ZTRUZZV1y1RUAAChNIBlNHxllXXLWFQAAKE0gGU0hGWVdctcVAAAoTR8ZTSIZZV1y2BUAAChNHxlNHhllXXLZFQAAKE0iGU0jGWVdctoVAAAoTSIZTSQZZV1y2xUAAChNFxlNHhllXXLcFQAAKE0nGU0mGWVdct0VAAAoTScZTSgZZV1y3hUAAChNJhlNKRllXXLfFQAAKE0mGU0lGWVdcuAVAAAoTSkZTSoZZV1y4RUAAChNKxlNKhllXXLiFQAAKE0rGU0tGWVdcuMVAAAoTSwZTSoZZV1y5BUAAChNLBlNLhllXXLlFQAAKE0tGU0vGWVdcuYVAAAoTS4ZTS8ZZV1y5xUAAChNLxlNMBllXXLoFQAAKE0gGU0lGWVdcukVAAAoTTMZTTIZZV1y6hUAAChNMxlNNBllXXLrFQAAKE0yGU01GWVdcuwVAAAoTTIZTTEZZV1y7RUAAChNJxlNMRllXXLuFQAAKE04GU03GWVdcu8VAAAoTTgZTTkZZV1y8BUAAChNNxlNOhllXXLxFQAAKE03GU02GWVdcvIVAAAoTToZTTsZZV1y8xUAAChNMxlNNhllXXL0FQAAKE0+GU09GWVdcvUVAAAoTT4ZTT8ZZV1y9hUAAChNPRlNQBllXXL3FQAAKE09GU08GWVdcvgVAAAoTUAZTUEZZV1y+RUAAChNQhlNQRllXXL6FQAAKE1CGU1DGWVdcvsVAAAoTUIZTUQZZV1y/BUAAChNOBlNPBllXXL9FQAAKE1HGU1GGWVdcv4VAAAoTUcZTUgZZV1y/xUAAChNRhlNSRllXXIAFgAAKE1GGU1FGWVdcgEWAAAoTUkZTUoZZV1yAhYAAChNSRlNSxllXXIDFgAAKE0+GU1FGWVdcgQWAAAoTU4ZTU0ZZV1yBRYAAChNThlNTxllXXIGFgAAKE1NGU1QGWVdcgcWAAAoTU0ZTUwZZV1yCBYAAChNUBlNUhllXXIJFgAAKE1QGU1RGWVdcgoWAAAoTUcZTUwZZV1yCxYAAChNVRlNVBllXXIMFgAAKE1VGU1WGWVdcg0WAAAoTVQZTVcZZV1yDhYAAChNVBlNUxllXXIPFgAAKE1XGU1YGWVdchAWAAAoTVoZTVgZZV1yERYAAChNWhlNXBllXXISFgAAKE1bGU1ZGWVdchMWAAAoTVsZTVwZZV1yFBYAAChNWBlNWRllXXIVFgAAKE1OGU1TGWVdchYWAAAoTV8ZTV4ZZV1yFxYAAChNXxlNYBllXXIYFgAAKE1eGU1hGWVdchkWAAAoTV4ZTV0ZZV1yGhYAAChNYRlNYhllXXIbFgAAKE1jGU1iGWVdchwWAAAoTWMZTWQZZV1yHRYAAChNYxlNZRllXXIeFgAAKE1VGU1dGWVdch8WAAAoTWgZTWcZZV1yIBYAAChNaBlNaRllXXIhFgAAKE1nGU1mGWVdciIWAAAoTV8ZTWYZZV1yIxYAAChNbBlNaxllXXIkFgAAKE1sGU1tGWVdciUWAAAoTWsZTW4ZZV1yJhYAAChNaxlNahllXXInFgAAKE1uGU1vGWVdcigWAAAoTXAZTW8ZZV1yKRYAAChNcRlNbxllXXIqFgAAKE1oGU1qGWVdcisWAAAoTXQZTXMZZV1yLBYAAChNdBlNdRllXXItFgAAKE1zGU12GWVdci4WAAAoTXMZTXIZZV1yLxYAAChNdhlNdxllXXIwFgAAKE1sGU1yGWVdcjEWAAAoTXoZTXkZZV1yMhYAAChNehlNexllXXIzFgAAKE15GU18GWVdcjQWAAAoTXkZTXgZZV1yNRYAAChNfBlNfRllXXI2FgAAKE10GU14GWVdcjcWAAAoTYAZTX8ZZV1yOBYAAChNgBlNgRllXXI5FgAAKE1/GU2CGWVdcjoWAAAoTX8ZTX4ZZV1yOxYAAChNghlNgxllXXI8FgAAKE2EGU2DGWVdcj0WAAAoTYQZTX4ZZV1yPhYAAChNehlNfhllXXI/FgAAKE2HGU2GGWVdckAWAAAoTYcZTYgZZV1yQRYAAChNhhlNiRllXXJCFgAAKE2GGU2FGWVdckMWAAAoTYkZTYoZZV1yRBYAAChNiRlNixllXXJFFgAAKE2AGU2FGWVdckYWAAAoTY4ZTY0ZZV1yRxYAAChNjhlNjxllXXJIFgAAKE2NGU2QGWVdckkWAAAoTY0ZTYwZZV1yShYAAChNkBlNkhllXXJLFgAAKE2QGU2RGWVdckwWAAAoTYcZTYwZZV1yTRYAAChNlRlNlhllXXJOFgAAKE2VGU2UGWVdck8WAAAoTZQZTZcZZV1yUBYAAChNlBlNkxllXXJRFgAAKE2XGU2YGWVdclIWAAAoTZkZTZgZZV1yUxYAAChNmRlNmhllXXJUFgAAKE2aGU2bGWVdclUWAAAoTY4ZTZMZZV1yVhYAAChNnhlNnRllXXJXFgAAKE2eGU2fGWVdclgWAAAoTZ0ZTaAZZV1yWRYAAChNnRlNnBllXXJaFgAAKE2gGU2hGWVdclsWAAAoTZUZTZwZZV1yXBYAAChNpBlNoxllXXJdFgAAKE2kGU2lGWVdcl4WAAAoTaMZTaYZZV1yXxYAAChNoxlNohllXXJgFgAAKE2mGU2nGWVdcmEWAAAoTagZTacZZV1yYhYAAChNqBlNqhllXXJjFgAAKE2pGU2nGWVdcmQWAAAoTakZTasZZV1yZRYAAChNqhlNrBllXXJmFgAAKE2rGU2sGWVdcmcWAAAoTZ4ZTaIZZV1yaBYAAChNrxlNrhllXXJpFgAAKE2vGU2wGWVdcmoWAAAoTa4ZTbEZZV1yaxYAAChNrhlNrRllXXJsFgAAKE2xGU2yGWVdcm0WAAAoTbIZTbMZZV1ybhYAAChNshlNtBllXXJvFgAAKE2kGU2tGWVdcnAWAAAoTbcZTbYZZV1ycRYAAChNtxlNuBllXXJyFgAAKE22GU25GWVdcnMWAAAoTbYZTbUZZV1ydBYAAChNuRlNuhllXXJ1FgAAKE27GU26GWVdcnYWAAAoTbsZTbwZZV1ydxYAAChNvRlNvBllXXJ4FgAAKE29GU2+GWVdcnkWAAAoTb0ZTb8ZZV1yehYAAChNrxlNtRllXXJ7FgAAKE3CGU3BGWVdcnwWAAAoTcIZTcMZZV1yfRYAAChNwRlNwBllXXJ+FgAAKE23GU3AGWVdcn8WAAAoTcYZTcUZZV1ygBYAAChNxhlNxxllXXKBFgAAKE3FGU3IGWVdcoIWAAAoTcUZTcQZZV1ygxYAAChNyBlNyRllXXKEFgAAKE3KGU3JGWVdcoUWAAAoTcoZTcsZZV1yhhYAAChNyhlNzBllXXKHFgAAKE3CGU3EGWVdcogWAAAoTc8ZTc4ZZV1yiRYAAChNzxlN0BllXXKKFgAAKE3PGU3TGWVdcosWAAAoTc4ZTdEZZV1yjBYAAChNzhlNzRllXXKNFgAAKE3RGU3SGWVdco4WAAAoTcYZTc0ZZV1yjxYAAChN1hlN1RllXXKQFgAAKE3WGU3XGWVdcpEWAAAoTdUZTdgZZV1ykhYAAChN1RlN1BllXXKTFgAAKE3YGU3ZGWVdcpQWAAAoTdoZTdkZZV1ylRYAAChN2hlN2xllXXKWFgAAKE3aGU3cGWVdcpcWAAAoTd8ZTd4ZZV1ymBYAAChN3xlN4BllXXKZFgAAKE3eGU3hGWVdcpoWAAAoTd4ZTd0ZZV1ymxYAAChN4RlN4hllXXKcFgAAKE3jGU3iGWVdcp0WAAAoTeQZTeIZZV1ynhYAAChN1hlN3RllXXKfFgAAKE3nGU3mGWVdcqAWAAAoTecZTegZZV1yoRYAAChN5hlN6RllXXKiFgAAKE3mGU3lGWVdcqMWAAAoTekZTeoZZV1ypBYAAChN6xlN6hllXXKlFgAAKE3sGU3qGWVdcqYWAAAoTd8ZTeUZZV1ypxYAAChN7xlN7hllXXKoFgAAKE3vGU3wGWVdcqkWAAAoTe4ZTfEZZV1yqhYAAChN7hlN7RllXXKrFgAAKE3xGU3yGWVdcqwWAAAoTfMZTfIZZV1yrRYAAChN8xlN9BllXXKuFgAAKE3zGU31GWVdcq8WAAAoTecZTe0ZZV1ysBYAAChN+BlN9xllXXKxFgAAKE34GU35GWVdcrIWAAAoTfcZTfoZZV1ysxYAAChN9xlN9hllXXK0FgAAKE36GU37GWVdcrUWAAAoTfwZTfsZZV1ythYAAChN/BlN/RllXXK3FgAAKE38GU3+GWVdcrgWAAAoTe8ZTfYZZV1yuRYAAChNARpNABplXXK6FgAAKE0BGk0CGmVdcrsWAAAoTQAaTQMaZV1yvBYAAChNABpN/xllXXK9FgAAKE0DGk0EGmVdcr4WAAAoTfgZTf8ZZV1yvxYAAChNBxpNBhplXXLAFgAAKE0HGk0IGmVdcsEWAAAoTQYaTQUaZV1ywhYAAChNARpNBRplXXLDFgAAKE0LGk0KGmVdcsQWAAAoTQsaTQwaZV1yxRYAAChNChpNDRplXXLGFgAAKE0KGk0JGmVdcscWAAAoTQcaTQkaZV1yyBYAAChNEBpNDxplXXLJFgAAKE0QGk0RGmVdcsoWAAAoTQ8aTRIaZV1yyxYAAChNDxpNDhplXXLMFgAAKE0SGk0TGmVdcs0WAAAoTRQaTRMaZV1yzhYAAChNFBpNFRplXXLPFgAAKE0UGk0WGmVdctAWAAAoTQsaTQ4aZV1y0RYAAChNGRpNGBplXXLSFgAAKE0ZGk0aGmVdctMWAAAoTRgaTRsaZV1y1BYAAChNGBpNFxplXXLVFgAAKE0bGk0cGmVdctYWAAAoTRsaTR0aZV1y1xYAAChNEBpNFxplXXLYFgAAKE0gGk0hGmVdctkWAAAoTSAaTR8aZV1y2hYAAChNHxpNIhplXXLbFgAAKE0fGk0eGmVdctwWAAAoTSIaTSMaZV1y3RYAAChNJBpNIxplXXLeFgAAKE0kGk0lGmVdct8WAAAoTSUaTSYaZV1y4BYAAChNGRpNHhplXXLhFgAAKE0pGk0qGmVdcuIWAAAoTSkaTSgaZV1y4xYAAChNKBpNKxplXXLkFgAAKE0oGk0nGmVdcuUWAAAoTSsaTSwaZV1y5hYAAChNLRpNLBplXXLnFgAAKE0tGk0uGmVdcugWAAAoTS4aTS8aZV1y6RYAAChNIBpNJxplXXLqFgAAKE0yGk0xGmVdcusWAAAoTTIaTTMaZV1y7BYAAChNMRpNNBplXXLtFgAAKE0xGk0wGmVdcu4WAAAoTTQaTTUaZV1y7xYAAChNNhpNNRplXXLwFgAAKE02Gk0wGmVdcvEWAAAoTSkaTTAaZV1y8hYAAChNORpNOBplXXLzFgAAKE05Gk06GmVdcvQWAAAoTTgaTTcaZV1y9RYAAChNMhpNNxplXXL2FgAAKE09Gk08GmVdcvcWAAAoTT0aTT4aZV1y+BYAAChNPBpNPxplXXL5FgAAKE08Gk07GmVdcvoWAAAoTT8aTUAaZV1y+xYAAChNORpNOxplXXL8FgAAKE1DGk1CGmVdcv0WAAAoTUMaTUQaZV1y/hYAAChNQhpNRRplXXL/FgAAKE1CGk1BGmVdcgAXAAAoTUUaTUYaZV1yARcAAChNPRpNQRplXXICFwAAKE1JGk1IGmVdcgMXAAAoTUkaTUoaZV1yBBcAAChNSBpNSxplXXIFFwAAKE1IGk1HGmVdcgYXAAAoTUsaTUwaZV1yBxcAAChNSxpNTRplXXIIFwAAKE1DGk1HGmVdcgkXAAAoTVAaTU8aZV1yChcAAChNUBpNURplXXILFwAAKE1PGk1SGmVdcgwXAAAoTU8aTU4aZV1yDRcAAChNUhpNUxplXXIOFwAAKE1UGk1TGmVdcg8XAAAoTVQaTVUaZV1yEBcAAChNVBpNVhplXXIRFwAAKE1JGk1OGmVdchIXAAAoTVkaTVgaZV1yExcAAChNWRpNWhplXXIUFwAAKE1YGk1bGmVdchUXAAAoTVgaTVcaZV1yFhcAAChNWxpNXBplXXIXFwAAKE1bGk1dGmVdchgXAAAoTVAaTVcaZV1yGRcAAChNYBpNXxplXXIaFwAAKE1gGk1hGmVdchsXAAAoTV8aTWIaZV1yHBcAAChNXxpNXhplXXIdFwAAKE1iGk1jGmVdch4XAAAoTVkaTV4aZV1yHxcAAChNZhpNZRplXXIgFwAAKE1mGk1nGmVdciEXAAAoTWUaTWgaZV1yIhcAAChNZRpNZBplXXIjFwAAKE1oGk1pGmVdciQXAAAoTWAaTWQaZV1yJRcAAChNbBpNbRplXXImFwAAKE1sGk1rGmVdcicXAAAoTWsaTW4aZV1yKBcAAChNaxpNahplXXIpFwAAKE1uGk1vGmVdcioXAAAoTXAaTW8aZV1yKxcAAChNcBpNcRplXXIsFwAAKE1xGk1yGmVdci0XAAAoTWYaTWoaZV1yLhcAAChNdRpNdBplXXIvFwAAKE11Gk12GmVdcjAXAAAoTXQaTXcaZV1yMRcAAChNdBpNcxplXXIyFwAAKE1sGk1zGmVdcjMXAAAoTXoaTXkaZV1yNBcAAChNehpNexplXXI1FwAAKE15Gk18GmVdcjYXAAAoTXkaTXgaZV1yNxcAAChNfBpNfRplXXI4FwAAKE11Gk14GmVdcjkXAAAoTYAaTX8aZV1yOhcAAChNgBpNgRplXXI7FwAAKE1/Gk1+GmVdcjwXAAAoTXoaTX4aZV1yPRcAAChNhBpNgxplXXI+FwAAKE2EGk2FGmVdcj8XAAAoTYMaTYIaZV1yQBcAAChNgBpNghplXXJBFwAAKE2IGk2HGmVdckIXAAAoTYgaTYkaZV1yQxcAAChNhxpNihplXXJEFwAAKE2HGk2GGmVdckUXAAAoTYoaTYwaZV1yRhcAAChNihpNixplXXJHFwAAKE2EGk2GGmVdckgXAAAoTY8aTY4aZV1ySRcAAChNjxpNkBplXXJKFwAAKE2OGk2RGmVdcksXAAAoTY4aTY0aZV1yTBcAAChNkRpNkhplXXJNFwAAKE2TGk2SGmVdck4XAAAoTZMaTZUaZV1yTxcAAChNlBpNkhplXXJQFwAAKE2UGk2WGmVdclEXAAAoTZUaTZcaZV1yUhcAAChNlhpNlxplXXJTFwAAKE2IGk2NGmVdclQXAAAoTZoaTZkaZV1yVRcAAChNmhpNmxplXXJWFwAAKE2ZGk2cGmVdclcXAAAoTZkaTZgaZV1yWBcAAChNnBpNnRplXXJZFwAAKE2PGk2YGmVdcloXAAAoTaAaTZ8aZV1yWxcAAChNoBpNoRplXXJcFwAAKE2fGk2iGmVdcl0XAAAoTZ8aTZ4aZV1yXhcAAChNohpNoxplXXJfFwAAKE2lGk2kGmVdcmAXAAAoTaMaTaQaZV1yYRcAAChNmhpNnhplXXJiFwAAKE2oGk2nGmVdcmMXAAAoTagaTakaZV1yZBcAAChNpxpNqhplXXJlFwAAKE2nGk2mGmVdcmYXAAAoTaoaTasaZV1yZxcAAChNrBpNqxplXXJoFwAAKE2sGk2uGmVdcmkXAAAoTa0aTasaZV1yahcAAChNrRpNrxplXXJrFwAAKE2uGk2wGmVdcmwXAAAoTa8aTbAaZV1ybRcAAChNsBpNsRplXXJuFwAAKE2gGk2mGmVdcm8XAAAoTbQaTbMaZV1ycBcAAChNtBpNtRplXXJxFwAAKE2zGk2yGmVdcnIXAAAoTagaTbIaZV1ycxcAAChNuBpNtxplXXJ0FwAAKE24Gk25GmVlKF1ydRcAAChNtxpNuhplXXJ2FwAAKE23Gk22GmVdcncXAAAoTboaTbsaZV1yeBcAAChNvBpNuxplXXJ5FwAAKE28Gk2+GmVdcnoXAAAoTb0aTbsaZV1yexcAAChNvRpNvxplXXJ8FwAAKE2+Gk3AGmVdcn0XAAAoTb8aTcAaZV1yfhcAAChNtBpNthplXXJ/FwAAKE3DGk3CGmVdcoAXAAAoTcMaTcQaZV1ygRcAAChNwhpNxRplXXKCFwAAKE3CGk3BGmVdcoMXAAAoTcUaTcYaZV1yhBcAAChNxhpNxxplXXKFFwAAKE3GGk3IGmVdcoYXAAAoTbgaTcEaZV1yhxcAAChNyxpNyhplXXKIFwAAKE3LGk3MGmVdcokXAAAoTcoaTc0aZV1yihcAAChNyhpNyRplXXKLFwAAKE3NGk3OGmVdcowXAAAoTc8aTc4aZV1yjRcAAChNzxpN0RplXXKOFwAAKE3QGk3OGmVdco8XAAAoTdAaTdIaZV1ykBcAAChN0BpN0xplXXKRFwAAKE3SGk3RGmVdcpIXAAAoTdIaTdQaZV1ykxcAAChN0xpN1RplXXKUFwAAKE3WGk3UGmVdcpUXAAAoTdYaTdUaZV1ylhcAAChNwxpNyRplXXKXFwAAKE3ZGk3YGmVdcpgXAAAoTdkaTdoaZV1ymRcAAChN2BpN2xplXXKaFwAAKE3YGk3XGmVdcpsXAAAoTdsaTdwaZV1ynBcAAChN2xpN3RplXXKdFwAAKE3LGk3XGmVdcp4XAAAoTeAaTd8aZV1ynxcAAChN4BpN4RplXXKgFwAAKE3fGk3iGmVdcqEXAAAoTd8aTd4aZV1yohcAAChN4hpN4xplXXKjFwAAKE3kGk3jGmVdcqQXAAAoTeQaTeUaZV1ypRcAAChN5hpN5RplXXKmFwAAKE3mGk3nGmVdcqcXAAAoTeYaTegaZV1yqBcAAChN2RpN3hplXXKpFwAAKE3rGk3qGmVdcqoXAAAoTesaTewaZV1yqxcAAChN6hpN7RplXXKsFwAAKE3qGk3pGmVdcq0XAAAoTe0aTe4aZV1yrhcAAChN7xpN7hplXXKvFwAAKE3vGk3wGmVdcrAXAAAoTe8aTfEaZV1ysRcAAChN4BpN6RplXXKyFwAAKE30Gk3zGmVdcrMXAAAoTfQaTfUaZV1ytBcAAChN8xpN9hplXXK1FwAAKE3zGk3yGmVdcrYXAAAoTesaTfIaZV1ytxcAAChN+RpN+BplXXK4FwAAKE35Gk36GmVdcrkXAAAoTfgaTfsaZV1yuhcAAChN+BpN9xplXXK7FwAAKE37Gk38GmVdcrwXAAAoTf0aTfwaZV1yvRcAAChN/RpN9xplXXK+FwAAKE30Gk33GmVdcr8XAAAoTQAbTf8aZV1ywBcAAChNABtNARtlXXLBFwAAKE3/Gk3+GmVdcsIXAAAoTfkaTf4aZV1ywxcAAChNBBtNAxtlXXLEFwAAKE0EG00FG2VdcsUXAAAoTQMbTQYbZV1yxhcAAChNAxtNAhtlXXLHFwAAKE0GG00HG2VdcsgXAAAoTQkbTQcbZV1yyRcAAChNCRtNCxtlXXLKFwAAKE0KG00IG2VdcssXAAAoTQobTQsbZV1yzBcAAChNBxtNCBtlXXLNFwAAKE0AG00CG2Vdcs4XAAAoTQ4bTQ0bZV1yzxcAAChNDhtNDxtlXXLQFwAAKE0NG00MG2VdctEXAAAoTQQbTQwbZV1y0hcAAChNEhtNERtlXXLTFwAAKE0SG00TG2VdctQXAAAoTREbTRQbZV1y1RcAAChNERtNEBtlXXLWFwAAKE0UG00VG2VdctcXAAAoTRYbTRUbZV1y2BcAAChNFxtNFRtlXXLZFwAAKE0OG00QG2VdctoXAAAoTRobTRkbZV1y2xcAAChNGhtNGxtlXXLcFwAAKE0ZG00cG2Vdct0XAAAoTRkbTRgbZV1y3hcAAChNHBtNHRtlXXLfFwAAKE0eG00dG2VdcuAXAAAoTR4bTR8bZV1y4RcAAChNHhtNIBtlXXLiFwAAKE0SG00YG2VdcuMXAAAoTSMbTSIbZV1y5BcAAChNIxtNJBtlXXLlFwAAKE0iG00lG2VdcuYXAAAoTSIbTSEbZV1y5xcAAChNJRtNJhtlXXLoFwAAKE0nG00mG2VdcukXAAAoTScbTSkbZV1y6hcAAChNKBtNJhtlXXLrFwAAKE0oG00qG2VdcuwXAAAoTSgbTSsbZV1y7RcAAChNKhtNKRtlXXLuFwAAKE0qG00sG2Vdcu8XAAAoTSsbTS0bZV1y8BcAAChNLhtNLBtlXXLxFwAAKE0uG00tG2VdcvIXAAAoTRobTSEbZV1y8xcAAChNMRtNMBtlXXL0FwAAKE0xG00yG2VdcvUXAAAoTTAbTTMbZV1y9hcAAChNMBtNLxtlXXL3FwAAKE0zG000G2VdcvgXAAAoTTYbTTUbZV1y+RcAAChNNBtNNRtlXXL6FwAAKE0jG00vG2VdcvsXAAAoTTkbTTgbZV1y/BcAAChNORtNOhtlXXL9FwAAKE04G003G2Vdcv4XAAAoTTEbTTcbZV1y/xcAAChNPRtNPBtlXXIAGAAAKE09G00+G2VdcgEYAAAoTTwbTTsbZV1yAhgAAChNORtNOxtlXXIDGAAAKE1BG01AG2VdcgQYAAAoTUEbTUIbZV1yBRgAAChNQBtNQxtlXXIGGAAAKE1AG00/G2VdcgcYAAAoTUMbTUUbZV1yCBgAAChNQxtNRBtlXXIJGAAAKE1GG01EG2VdcgoYAAAoTT0bTT8bZV1yCxgAAChNSRtNSBtlXXIMGAAAKE1JG01KG2Vdcg0YAAAoTVEbTUgbZV1yDhgAAChNURtNShtlXXIPGAAAKE1IG01LG2VdchAYAAAoTUgbTUcbZV1yERgAAChNUBtNSxtlXXISGAAAKE1QG01JG2VdchMYAAAoTVAbTUcbZV1yFBgAAChNSxtNTRtlXXIVGAAAKE1LG01MG2VdchYYAAAoTVMbTUgbZV1yFxgAAChNUxtNTRtlXXIYGAAAKE1TG01MG2VdchkYAAAoTU4bTUwbZV1yGhgAAChNTxtNSBtlXXIbGAAAKE1SG01JG2VdchwYAAAoTVUbTVQbZV1yHRgAAChNVRtNTxtlXXIeGAAAKE1UG01TG2Vdch8YAAAoTUEbTUcbZV1yIBgAAChNQRtNTxtlXXIhGAAAKE1YG01XG2VdciIYAAAoTVgbTVkbZV1yIxgAAChNVxtNWhtlXXIkGAAAKE1XG01WG2VdciUYAAAoTVobTVwbZV1yJhgAAChNWhtNWxtlXXInGAAAKE1dG01bG2VdcigYAAAoTUkbTVYbZV1yKRgAAChNURtNVhtlXXIqGAAAKE1gG01fG2VdcisYAAAoTWAbTWEbZV1yLBgAAChNXxtNYhtlXXItGAAAKE1fG01eG2Vdci4YAAAoTWIbTWMbZV1yLxgAAChNZBtNYxtlXXIwGAAAKE1kG01mG2VdcjEYAAAoTWUbTWMbZV1yMhgAAChNZRtNZxtlXXIzGAAAKE1mG01oG2VdcjQYAAAoTWcbTWgbZV1yNRgAAChNWBtNXhtlXXI2GAAAKE1rG01qG2VdcjcYAAAoTWsbTWwbZV1yOBgAAChNahtNaRtlXXI5GAAAKE1gG01pG2VdcjoYAAAoTW8bTW4bZV1yOxgAAChNbxtNcBtlXXI8GAAAKE1uG01xG2Vdcj0YAAAoTW4bTW0bZV1yPhgAAChNcRtNcxtlXXI/GAAAKE1xG01yG2VdckAYAAAoTWsbTW0bZV1yQRgAAChNdhtNdRtlXXJCGAAAKE12G013G2VdckMYAAAoTXUbTXgbZV1yRBgAAChNdRtNdBtlXXJFGAAAKE14G015G2VdckYYAAAoTW8bTXQbZV1yRxgAAChNfBtNextlXXJIGAAAKE18G019G2VdckkYAAAoTXsbTX4bZV1yShgAAChNextNehtlXXJLGAAAKE1+G01/G2VdckwYAAAoTX8bTYAbZV1yTRgAAChNfxtNgRtlXXJOGAAAKE12G016G2Vdck8YAAAoTYQbTYMbZV1yUBgAAChNhBtNhRtlXXJRGAAAKE2DG02GG2VdclIYAAAoTYMbTYIbZV1yUxgAAChNhhtNhxtlXXJUGAAAKE2IG02HG2VdclUYAAAoTYgbTYobZV1yVhgAAChNiRtNhxtlXXJXGAAAKE2JG02LG2VdclgYAAAoTYobTYwbZV1yWRgAAChNixtNjBtlXXJaGAAAKE2MG02NG2VdclsYAAAoTXwbTYIbZV1yXBgAAChNkBtNjxtlXXJdGAAAKE2QG02RG2Vdcl4YAAAoTY8bTZIbZV1yXxgAAChNjxtNjhtlXXJgGAAAKE2EG02OG2VdcmEYAAAoTZUbTZQbZV1yYhgAAChNlRtNlhtlXXJjGAAAKE2UG02XG2VdcmQYAAAoTZQbTZMbZV1yZRgAAChNlxtNmBtlXXJmGAAAKE2ZG02YG2VdcmcYAAAoTZkbTZobZV1yaBgAAChNmRtNmxtlXXJpGAAAKE2QG02TG2VdcmoYAAAoTZ4bTZ8bZV1yaxgAAChNnhtNnRtlXXJsGAAAKE2dG02gG2Vdcm0YAAAoTZ0bTZwbZV1ybhgAAChNoBtNoRtlXXJvGAAAKE2iG02hG2VdcnAYAAAoTaIbTaMbZV1ycRgAAChNoxtNpBtlXXJyGAAAKE2VG02cG2VdcnMYAAAoTacbTaYbZV1ydBgAAChNpxtNqBtlXXJ1GAAAKE2mG02pG2VdcnYYAAAoTaYbTaUbZV1ydxgAAChNqRtNqhtlXXJ4GAAAKE2rG02qG2VdcnkYAAAoTasbTa0bZV1yehgAAChNrBtNqhtlXXJ7GAAAKE2sG02uG2VdcnwYAAAoTa0bTa8bZV1yfRgAAChNrhtNrxtlXXJ+GAAAKE2eG02lG2Vdcn8YAAAoTbIbTbEbZV1ygBgAAChNshtNsxtlXXKBGAAAKE2xG020G2VdcoIYAAAoTbEbTbAbZV1ygxgAAChNtBtNtRtlXXKEGAAAKE22G021G2VdcoUYAAAoTbYbTbcbZV1yhhgAAChNuBtNtxtlXXKHGAAAKE24G025G2VdcogYAAAoTbgbTbobZV1yiRgAAChNpxtNsBtlXXKKGAAAKE29G028G2VdcosYAAAoTb0bTb4bZV1yjBgAAChNvBtNuxtlXXKNGAAAKE2yG027G2Vdco4YAAAoTcEbTcAbZV1yjxgAAChNwRtNwhtlXXKQGAAAKE3AG03DG2VdcpEYAAAoTcAbTb8bZV1ykhgAAChNwxtNxBtlXXKTGAAAKE3FG03EG2VdcpQYAAAoTcUbTcYbZV1ylRgAAChNxxtNxhtlXXKWGAAAKE3HG03IG2VdcpcYAAAoTccbTckbZV1ymBgAAChNvRtNvxtlXXKZGAAAKE3MG03LG2VdcpoYAAAoTcwbTc0bZV1ymxgAAChNyxtNzhtlXXKcGAAAKE3LG03KG2Vdcp0YAAAoTc4bTc8bZV1ynhgAAChNzhtN0BtlXXKfGAAAKE3BG03KG2VdcqAYAAAoTdMbTdIbZV1yoRgAAChN0xtN1BtlXXKiGAAAKE3SG03VG2VdcqMYAAAoTdIbTdEbZV1ypBgAAChN1RtN1xtlXXKlGAAAKE3VG03WG2VdcqYYAAAoTcwbTdEbZV1ypxgAAChN2htN2RtlXXKoGAAAKE3aG03bG2VdcqkYAAAoTdkbTdwbZV1yqhgAAChN2RtN2BtlXXKrGAAAKE3cG03dG2VdcqwYAAAoTd4bTd0bZV1yrRgAAChN3htN4BtlXXKuGAAAKE3fG03dG2Vdcq8YAAAoTd8bTeEbZV1ysBgAAChN4BtN4htlXXKxGAAAKE3hG03iG2VdcrIYAAAoTdMbTdgbZV1ysxgAAChN5RtN5BtlXXK0GAAAKE3lG03mG2VdcrUYAAAoTeQbTecbZV1ythgAAChN5BtN4xtlXXK3GAAAKE3nG03pG2VdcrgYAAAoTecbTegbZV1yuRgAAChN2htN4xtlXXK6GAAAKE3sG03rG2VdcrsYAAAoTewbTe0bZV1yvBgAAChN6xtN7htlXXK9GAAAKE3rG03qG2Vdcr4YAAAoTeUbTeobZV1yvxgAAChN8RtN8BtlXXLAGAAAKE3xG03yG2VdcsEYAAAoTfAbTfMbZV1ywhgAAChN8BtN7xtlXXLDGAAAKE3zG030G2VdcsQYAAAoTfQbTfUbZV1yxRgAAChN9BtN9htlXXLGGAAAKE3sG03vG2VdcscYAAAoTfkbTfgbZV1yyBgAAChN+RtN+htlXXLJGAAAKE34G037G2VdcsoYAAAoTfgbTfcbZV1yyxgAAChN+xtN/BtlXXLMGAAAKE39G038G2Vdcs0YAAAoTf0bTf4bZV1yzhgAAChN/RtN/xtlXXLPGAAAKE3xG033G2VdctAYAAAoTQIcTQEcZV1y0RgAAChNAhxNAxxlXXLSGAAAKE0BHE0EHGVdctMYAAAoTQEcTQAcZV1y1BgAAChN+RtNABxlXXLVGAAAKE0HHE0GHGVdctYYAAAoTQccTQgcZV1y1xgAAChNBhxNCRxlXXLYGAAAKE0GHE0FHGVdctkYAAAoTQkcTQscZV1y2hgAAChNCRxNChxlXXLbGAAAKE0CHE0FHGVdctwYAAAoTQ4cTQ0cZV1y3RgAAChNDhxNDxxlXXLeGAAAKE0NHE0QHGVdct8YAAAoTQ0cTQwcZV1y4BgAAChNEBxNERxlXXLhGAAAKE0HHE0MHGVdcuIYAAAoTRQcTRMcZV1y4xgAAChNFBxNFRxlXXLkGAAAKE0THE0WHGVdcuUYAAAoTRMcTRIcZV1y5hgAAChNFhxNGBxlXXLnGAAAKE0WHE0XHGVdcugYAAAoTQ4cTRIcZV1y6RgAAChNGxxNGhxlXXLqGAAAKE0bHE0cHGVdcusYAAAoTRocTR0cZV1y7BgAAChNGhxNGRxlXXLtGAAAKE0UHE0ZHGVdcu4YAAAoTSAcTR8cZV1y7xgAAChNIBxNIRxlXXLwGAAAKE0fHE0iHGVdcvEYAAAoTR8cTR4cZV1y8hgAAChNIhxNIxxlXXLzGAAAKE0kHE0jHGVdcvQYAAAoTSQcTSYcZV1y9RgAAChNJRxNIxxlXXL2GAAAKE0lHE0nHGVdcvcYAAAoTSYcTSgcZV1y+BgAAChNJxxNKBxlXXL5GAAAKE0oHE0pHGVdcvoYAAAoTRscTR4cZV1y+xgAAChNLBxNKxxlXXL8GAAAKE0sHE0tHGVdcv0YAAAoTSscTS4cZV1y/hgAAChNKxxNKhxlXXL/GAAAKE0uHE0vHGVdcgAZAAAoTTEcTTAcZV1yARkAAChNLxxNMBxlXXICGQAAKE0gHE0qHGVdcgMZAAAoTTQcTTMcZV1yBBkAAChNNBxNNRxlXXIFGQAAKE0zHE02HGVdcgYZAAAoTTMcTTIcZV1yBxkAAChNNhxNNxxlXXIIGQAAKE04HE03HGVdcgkZAAAoTTgcTTkcZV1yChkAAChNOBxNOhxlXXILGQAAKE0sHE0yHGVdcgwZAAAoTT0cTTwcZV1yDRkAAChNPRxNPhxlXXIOGQAAKE1FHE08HGVdcg8ZAAAoTUUcTT4cZV1yEBkAAChNTBxNPBxlXXIRGQAAKE1MHE0+HGVdchIZAAAoTVQcTTwcZV1yExkAAChNVBxNPhxlXXIUGQAAKE08HE0/HGVdchUZAAAoTTwcTTscZV1yFhkAAChNRBxNPxxlXXIXGQAAKE1EHE09HGVdchgZAAAoTUQcTTscZV1yGRkAAChNSxxNPxxlXXIaGQAAKE1LHE09HGVdchsZAAAoTUscTTscZV1yHBkAAChNUxxNPxxlXXIdGQAAKE1THE09HGVdch4ZAAAoTVMcTTscZV1yHxkAAChNPxxNQBxlXXIgGQAAKE1HHE08HGVdciEZAAAoTUccTUAcZV1yIhkAAChNThxNPBxlXXIjGQAAKE1OHE1AHGVdciQZAAAoTVYcTTwcZV1yJRkAAChNVhxNQBxlXXImGQAAKE1BHE1AHGVdcicZAAAoTVgcTUAcZV1yKBkAAChNQhxNQBxlXXIpGQAAKE1ZHE1AHGVdcioZAAAoTU8cTT8cZV1yKxkAAChNTxxNQRxlXXIsGQAAKE1PHE1CHGVdci0ZAAAoTVccTT8cZV1yLhkAAChNVxxNQRxlXXIvGQAAKE1XHE1CHGVdcjAZAAAoTUMcTTwcZV1yMRkAAChNShxNPBxlXXIyGQAAKE1SHE08HGVdcjMZAAAoTUYcTT0cZV1yNBkAAChNTRxNPRxlXXI1GQAAKE1VHE09HGVdcjYZAAAoTUkcTUccZV1yNxkAAChNURxNTxxlXXI4GQAAKE1QHE1PHGVdcjkZAAAoTUgcTUccZV1yOhkAAChNNBxNOxxlXXI7GQAAKE00HE1DHGVdcjwZAAAoTTQcTUocZV1yPRkAAChNNBxNUhxlXXI+GQAAKE1cHE1bHGVdcj8ZAAAoTVwcTV0cZV1yQBkAAChNWxxNXhxlXXJBGQAAKE1bHE1aHGVdckIZAAAoTV4cTV8cZV1yQxkAAChNYBxNXxxlXXJEGQAAKE1gHE1hHGVdckUZAAAoTWIcTWEcZV1yRhkAAChNYhxNYxxlXXJHGQAAKE1iHE1kHGVdckgZAAAoTT0cTVocZV1ySRkAAChNRRxNWhxlXXJKGQAAKE1MHE1aHGVdcksZAAAoTVQcTVocZV1yTBkAAChNZxxNZhxlXXJNGQAAKE1nHE1oHGVdck4ZAAAoTWYcTWkcZV1yTxkAAChNZhxNZRxlXXJQGQAAKE1pHE1qHGVdclEZAAAoTVwcTWUcZV1yUhkAAChNbRxNbBxlXXJTGQAAKE1tHE1uHGVdclQZAAAoTWwcTW8cZV1yVRkAAChNbBxNaxxlXXJWGQAAKE1vHE1wHGVdclcZAAAoTXAcTXEcZV1yWBkAAChNcBxNchxlXXJZGQAAKE1nHE1rHGVdcloZAAAoTXUcTXQcZV1yWxkAAChNdRxNdhxlXXJcGQAAKE10HE13HGVdcl0ZAAAoTXQcTXMcZV1yXhkAAChNdxxNeBxlXXJfGQAAKE14HE15HGVdcmAZAAAoTXgcTXocZV1yYRkAAChNbRxNcxxlXXJiGQAAKE19HE18HGVdcmMZAAAoTX0cTX4cZV1yZBkAAChNfBxNfxxlXXJlGQAAKE18HE17HGVdcmYZAAAoTX8cTYEcZV1yZxkAAChNfxxNgBxlXXJoGQAAKE11HE17HGVdcmkZAAAoTYQcTYMcZV1yahkAAChNhBxNhRxlXXJrGQAAKE2DHE2GHGVdcmwZAAAoTYMcTYIcZV1ybRkAAChNfRxNghxlXXJuGQAAKE2JHE2IHGVdcm8ZAAAoTYkcTYocZV1ycBkAAChNiBxNixxlXXJxGQAAKE2IHE2HHGVdcnIZAAAoTYscTYwcZV1ycxkAAChNixxNjRxlXXJ0GQAAKE2EHE2HHGVdcnUZAAAoTZAcTY8cZV1ydhkAAChNkBxNkRxlXXJ3GQAAKE2PHE2SHGVdcngZAAAoTY8cTY4cZV1yeRkAAChNkhxNkxxlXXJ6GQAAKE2UHE2THGVdcnsZAAAoTZQcTZYcZV1yfBkAAChNlRxNkxxlXXJ9GQAAKE2VHE2XHGVdcn4ZAAAoTZYcTZgcZV1yfxkAAChNlxxNmBxlXXKAGQAAKE2YHE2ZHGVdcoEZAAAoTYkcTY4cZV1yghkAAChNnBxNmxxlXXKDGQAAKE2cHE2dHGVdcoQZAAAoTZscTZ4cZV1yhRkAAChNmxxNmhxlXXKGGQAAKE2eHE2fHGVdcocZAAAoTaAcTZ8cZV1yiBkAAChNoBxNohxlXXKJGQAAKE2hHE2fHGVdcooZAAAoTaEcTaMcZV1yixkAAChNohxNpBxlXXKMGQAAKE2jHE2kHGVdco0ZAAAoTaQcTaUcZV1yjhkAAChNkBxNmhxlXXKPGQAAKE2oHE2nHGVdcpAZAAAoTagcTakcZV1ykRkAAChNpxxNqhxlXXKSGQAAKE2nHE2mHGVdcpMZAAAoTaocTascZV1ylBkAAChNnBxNphxlXXKVGQAAKE2uHE2tHGVdcpYZAAAoTa4cTa8cZV1ylxkAAChNrRxNsBxlXXKYGQAAKE2tHE2sHGVdcpkZAAAoTagcTawcZV1ymhkAAChNsxxNshxlXXKbGQAAKE2zHE20HGVdcpwZAAAoTbIcTbUcZV1ynRkAAChNshxNsRxlXXKeGQAAKE21HE22HGVdcp8ZAAAoTbccTbYcZV1yoBkAAChNtxxNuBxlXXKhGQAAKE25HE24HGVdcqIZAAAoTbkcTbocZV1yoxkAAChNuRxNuxxlXXKkGQAAKE2uHE2xHGVdcqUZAAAoTb4cTb0cZV1yphkAAChNvhxNvxxlXXKnGQAAKE29HE3AHGVdcqgZAAAoTb0cTbwcZV1yqRkAAChNwBxNwRxlXXKqGQAAKE3BHE3CHGVdcqsZAAAoTcEcTcMcZV1yrBkAAChNsxxNvBxlXXKtGQAAKE3GHE3FHGVdcq4ZAAAoTcYcTcccZV1yrxkAAChNxRxNyBxlXXKwGQAAKE3FHE3EHGVdcrEZAAAoTcgcTckcZV1yshkAAChNyhxNyRxlXXKzGQAAKE3KHE3MHGVdcrQZAAAoTcscTckcZV1ytRkAAChNyxxNzRxlXXK2GQAAKE3MHE3OHGVdcrcZAAAoTc0cTc4cZV1yuBkAAChNvhxNxBxlXXK5GQAAKE3RHE3QHGVdcroZAAAoTdEcTdIcZV1yuxkAAChN0BxNzxxlXXK8GQAAKE3GHE3PHGVdcr0ZAAAoTdUcTdQcZV1yvhkAAChN1RxN1hxlXXK/GQAAKE3UHE3XHGVdcsAZAAAoTdQcTdMcZV1ywRkAAChN1xxN2BxlXXLCGQAAKE3ZHE3YHGVdcsMZAAAoTdkcTdMcZV1yxBkAAChN0RxN0xxlXXLFGQAAKE3cHE3bHGVdcsYZAAAoTdwcTd0cZV1yxxkAAChN2xxN3hxlXXLIGQAAKE3bHE3aHGVdcskZAAAoTd4cTd8cZV1yyhkAAChN3xxN4BxlXXLLGQAAKE3fHE3hHGVdcswZAAAoTdUcTdocZV1yzRkAAChN5BxN4xxlXXLOGQAAKE3kHE3lHGVdcs8ZAAAoTeMcTeYcZV1y0BkAAChN4xxN4hxlXXLRGQAAKE3mHE3nHGVdctIZAAAoTegcTeccZV1y0xkAAChN6BxN6hxlXXLUGQAAKE3pHE3nHGVdctUZAAAoTekcTescZV1y1hkAAChN6RxN7BxlXXLXGQAAKE3rHE3qHGVdctgZAAAoTescTe0cZV1y2RkAAChN7BxN7hxlXXLaGQAAKE3vHE3tHGVdctsZAAAoTe8cTe4cZV1y3BkAAChN3BxN4hxlXXLdGQAAKE3yHE3xHGVdct4ZAAAoTfIcTfMcZV1y3xkAAChN8RxN9BxlXXLgGQAAKE3xHE3wHGVdcuEZAAAoTfQcTfUcZV1y4hkAAChN9hxN9RxlXXLjGQAAKE32HE33HGVdcuQZAAAoTfYcTfgcZV1y5RkAAChN5BxN8BxlXXLmGQAAKE37HE36HGVdcucZAAAoTfscTfwcZV1y6BkAAChNAx1N+hxlXXLpGQAAKE0DHU38HGVdcuoZAAAoTQcdTfocZV1y6xkAAChNBx1N/BxlXXLsGQAAKE0PHU36HGVdcu0ZAAAoTQ8dTfwcZV1y7hkAAChNFR1N+hxlXXLvGQAAKE0VHU38HGVdcvAZAAAoTSEdTfocZV1y8RkAAChNIR1N/BxlXXLyGQAAKE0pHU36HGVdcvMZAAAoTSkdTfwcZV1y9BkAAChNLR1N+hxlXXL1GQAAKE0tHU38HGVdcvYZAAAoTTMdTfocZV1y9xkAAChNMx1N/BxlXXL4GQAAKE03HU36HGVdcvkZAAAoTTcdTfwcZV1y+hkAAChNQh1N+hxlXXL7GQAAKE1CHU38HGVdcvwZAAAoTUYdTfocZV1y/RkAAChNRh1N/BxlXXL+GQAAKE1RHU36HGVdcv8ZAAAoTVEdTfwcZV1yABoAAChN+hxN/RxlXXIBGgAAKE36HE35HGVdcgIaAAAoTQIdTf0cZV1yAxoAAChNAh1N+xxlXXIEGgAAKE0CHU35HGVdcgUaAAAoTQYdTf0cZV1yBhoAAChNBh1N+xxlXXIHGgAAKE0GHU35HGVdcggaAAAoTQ4dTf0cZV1yCRoAAChNDh1N+xxlXXIKGgAAKE0OHU35HGVdcgsaAAAoTRQdTf0cZV1yDBoAAChNFB1N+xxlXXINGgAAKE0UHU35HGVdcg4aAAAoTSAdTf0cZV1yDxoAAChNIB1N+xxlXXIQGgAAKE0gHU35HGVdchEaAAAoTSgdTf0cZV1yEhoAAChNKB1N+xxlXXITGgAAKE0oHU35HGVdchQaAAAoTSwdTf0cZV1yFRoAAChNLB1N+xxlXXIWGgAAKE0sHU35HGVdchcaAAAoTTIdTf0cZV1yGBoAAChNMh1N+xxlXXIZGgAAKE0yHU35HGVdchoaAAAoTTYdTf0cZV1yGxoAAChNNh1N+xxlXXIcGgAAKE02HU35HGVdch0aAAAoTUEdTf0cZV1yHhoAAChNQR1N+xxlXXIfGgAAKE1BHU35HGVdciAaAAAoTUUdTf0cZV1yIRoAAChNRR1N+xxlXXIiGgAAKE1FHU35HGVdciMaAAAoTVAdTf0cZV1yJBoAAChNUB1N+xxlXXIlGgAAKE1QHU35HGVdciYaAAAoTf0cTf4cZV1yJxoAAChNCR1N+hxlXXIoGgAAKE0JHU3+HGVdcikaAAAoTREdTfocZV1yKhoAAChNER1N/hxlXXIrGgAAKE0XHU36HGVdciwaAAAoTRcdTf4cZV1yLRoAAChNIx1N+hxlXXIuGgAAKE0jHU3+HGVdci8aAAAoTS8dTfocZV1yMBoAAChNLx1N/hxlXXIxGgAAKE05HU36HGVdcjIaAAAoTTkdTf4cZV1yMxoAAChNSB1N+hxlXXI0GgAAKE1IHU3+HGVdcjUaAAAoTVMdTfocZV1yNhoAAChNUx1N/hxlXXI3GgAAKE3+HE3/HGVdcjgaAAAoTf4cTQAdZV1yORoAAChNCh1N/RxlXXI6GgAAKE0KHU3/HGVdcjsaAAAoTQodTQAdZV1yPBoAAChNGB1N/RxlXXI9GgAAKE0YHU3/HGVdcj4aAAAoTRgdTQAdZV1yPxoAAChNJB1N/RxlXXJAGgAAKE0kHU3/HGVdckEaAAAoTSQdTQAdZV1yQhoAAChNOh1N/RxlXXJDGgAAKE06HU3/HGVdckQaAAAoTTodTQAdZV1yRRoAAChNSR1N/RxlXXJGGgAAKE1JHU3/HGVdckcaAAAoTUkdTQAdZV1ySBoAAChNVB1N/RxlXXJJGgAAKE1UHU3/HGVdckoaAAAoTVQdTQAdZV1ySxoAAChNAR1N+hxlXXJMGgAAKE0FHU36HGVdck0aAAAoTQ0dTfocZV1yThoAAChNEx1N+hxlXXJPGgAAKE0fHU36HGVdclAaAAAoTScdTfocZV1yURoAAChNKx1N+hxlXXJSGgAAKE0xHU36HGVdclMaAAAoTTUdTfocZV1yVBoAAChNQB1N+hxlXXJVGgAAKE1EHU36HGVdclYaAAAoTU8dTfocZV1yVxoAAChNBB1N+xxlXXJYGgAAKE0IHU37HGVdclkaAAAoTRAdTfscZV1yWhoAAChNFh1N+xxlXXJbGgAAKE0iHU37HGVdclwaAAAoTSodTfscZV1yXRoAAChNLh1N+xxlXXJeGgAAKE00HU37HGVdcl8aAAAoTTgdTfscZV1yYBoAAChNQx1N+xxlXXJhGgAAKE1HHU37HGVdcmIaAAAoTVIdTfscZV1yYxoAAChNCx1N/hxlXXJkGgAAKE0lHU3+HGVdcmUaAAAoTQwdTf4cZV1yZhoAAChNJh1N/hxlXXJnGgAAKE07HU06HWVdcmgaAAAoTTsdTTwdZV1yaRoAAChNGR1NGx1lXXJqGgAAKE0ZHU0YHWVdcmsaAAAoTUodTUwdZV1ybBoAAChNSh1NSR1lXXJtGgAAKE1VHU1XHWVdcm4aAAAoTVUdTVQdZV1ybxoAAChNGh1NHB1lXXJwGgAAKE0aHU0YHWVdcnEaAAAoTUsdTU0dZV1ychoAAChNSx1NSR1lXXJzGgAAKE1WHU1YHWVdcnQaAAAoTVYdTVQdZV1ydRoAAChNGx1NHR1lXXJ2GgAAKE1MHU1OHWVdcncaAAAoTVcdTVkdZV1yeBoAAChNHB1NHR1lXXJ5GgAAKE1NHU1OHWVdcnoaAAAoTVgdTVkdZV1yexoAAChNHR1NHh1lXXJ8GgAAKE09HU08HWVdcn0aAAAoTT0dTT4dZV1yfhoAAChNPR1NPx1lXXJ/GgAAKE0SHU0RHWVdcoAaAAAoTTAdTS8dZV1ygRoAAChN8hxN+RxlXXKCGgAAKE3yHE0BHWVdcoMaAAAoTfIcTQUdZV1yhBoAAChN8hxNDR1lXXKFGgAAKE3yHE0THWVdcoYaAAAoTfIcTR8dZV1yhxoAAChN8hxNJx1lXXKIGgAAKE3yHE0rHWVdcokaAAAoTfIcTTEdZV1yihoAAChN8hxNNR1lXXKLGgAAKE3yHE1AHWVdcowaAAAoTfIcTUQdZV1yjRoAAChN8hxNTx1lXXKOGgAAKE1cHU1bHWVdco8aAAAoTVwdTV0dZV1ykBoAAChNWx1NXh1lXXKRGgAAKE1bHU1aHWVdcpIaAAAoTV4dTV8dZV1ykxoAAChNXx1NYB1lXXKUGgAAKE1fHU1hHWVdcpUaAAAoTfscTVodZV1ylhoAAChNAx1NWh1lXXKXGgAAKE0HHU1aHWVdcpgaAAAoTQ8dTVodZV1ymRoAAChNFR1NWh1lXXKaGgAAKE0hHU1aHWVdcpsaAAAoTSkdTVodZV1ynBoAAChNLR1NWh1lXXKdGgAAKE0zHU1aHWVdcp4aAAAoTTcdTVodZV1ynxoAAChNQh1NWh1lXXKgGgAAKE1GHU1aHWVdcqEaAAAoTVEdTVodZV1yohoAAChNZB1NYx1lXXKjGgAAKE1kHU1lHWVdcqQaAAAoTWMdTWYdZV1ypRoAAChNYx1NYh1lXXKmGgAAKE1mHU1nHWVdcqcaAAAoTWgdTWcdZV1yqBoAAChNaB1Nah1lXXKpGgAAKE1pHU1nHWVdcqoaAAAoTWkdTWsdZV1yqxoAAChNah1NbB1lXXKsGgAAKE1rHU1sHWVdcq0aAAAoTVwdTWIdZV1yrhoAAChNbx1Nbh1lXXKvGgAAKE1vHU1wHWVdcrAaAAAoTW4dTXEdZV1ysRoAAChNbh1NbR1lXXKyGgAAKE1xHU1yHWVdcrMaAAAoTXMdTXIdZV1ytBoAAChNcx1NdR1lXXK1GgAAKE10HU1yHWVdcrYaAAAoTXQdTXYdZV1ytxoAAChNdB1Ndx1lXXK4GgAAKE12HU11HWVdcrkaAAAoTXYdTXgdZV1yuhoAAChNdx1NeR1lXXK7GgAAKE16HU14HWVdcrwaAAAoTXodTXkdZV1yvRoAAChNZB1NbR1lXXK+GgAAKE19HU18HWVdcr8aAAAoTX0dTX4dZV1ywBoAAChNfB1Nex1lXXLBGgAAKE1vHU17HWVdcsIaAAAoTYEdTYAdZV1ywxoAAChNgR1Ngh1lXXLEGgAAKE2AHU2DHWVdcsUaAAAoTYAdTX8dZV1yxhoAAChNgx1NhB1lXXLHGgAAKE2FHU2EHWVdcsgaAAAoTYUdTYYdZV1yyRoAAChNhR1Nhx1lXXLKGgAAKE19HU1/HWVdcssaAAAoTYodTYkdZV1yzBoAAChNih1Nix1lXXLNGgAAKE2JHU2IHWVdcs4aAAAoTYEdTYgdZV1yzxoAAChNjh1NjR1lXXLQGgAAKE2OHU2PHWVdctEaAAAoTY0dTZAdZV1y0hoAAChNjR1NjB1lXXLTGgAAKE2QHU2SHWVdctQaAAAoTZAdTZEdZV1y1RoAAChNih1NjB1lXXLWGgAAKE2VHU2UHWVdctcaAAAoTZUdTZYdZV1y2BoAAChNlB1Nlx1lXXLZGgAAKE2UHU2THWVdctoaAAAoTZcdTZgdZV1y2xoAAChNmR1NmB1lXXLcGgAAKE2aHU2YHWVdct0aAAAoTY4dTZMdZV1y3hoAAChNnR1NnB1lXXLfGgAAKE2dHU2eHWVdcuAaAAAoTZwdTZ8dZV1y4RoAAChNnB1Nmx1lXXLiGgAAKE2fHU2gHWVdcuMaAAAoTZ8dTaEdZV1y5BoAAChNlR1Nmx1lXXLlGgAAKE2kHU2jHWVdcuYaAAAoTaQdTaUdZV1y5xoAAChNox1Nph1lXXLoGgAAKE2jHU2iHWVdcukaAAAoTaYdTagdZV1y6hoAAChNph1Npx1lXXLrGgAAKE2dHU2iHWVdcuwaAAAoTasdTaodZV1y7RoAAChNqx1NrB1lXXLuGgAAKE2qHU2tHWVdcu8aAAAoTaodTakdZV1y8BoAAChNrR1Nrh1lXXLxGgAAKE2tHU2vHWVdcvIaAAAoTaQdTakdZV1y8xoAAChNsh1NsR1lXXL0GgAAKE2yHU2zHWVdcvUaAAAoTbEdTbQdZV1y9hoAAChNsR1NsB1lXXL3GgAAKE20HU21HWVdcvgaAAAoTasdTbAdZV1y+RoAAChNuB1Ntx1lXXL6GgAAKE24HU25HWVdcvsaAAAoTbcdTbodZV1y/BoAAChNtx1Nth1lXXL9GgAAKE26HU27HWVdcv4aAAAoTbIdTbYdZV1y/xoAAChNvh1NvR1lXXIAGwAAKE2+HU2/HWVdcgEbAAAoTb0dTcAdZV1yAhsAAChNvR1NvB1lXXIDGwAAKE24HU28HWVdcgQbAAAoTcMdTcIdZV1yBRsAAChNwx1NxB1lXXIGGwAAKE3CHU3FHWVdcgcbAAAoTcIdTcEdZV1yCBsAAChNxR1Nxh1lXXIJGwAAKE2+HU3BHWVdcgobAAAoTckdTcgdZV1yCxsAAChNyR1Nyh1lXXIMGwAAKE3IHU3LHWVdcg0bAAAoTcgdTccdZV1yDhsAAChNyx1NzR1lXXIPGwAAKE3LHU3MHWVdchAbAAAoTcMdTccdZV1yERsAAChN0B1N0R1lXXISGwAAKE3QHU3PHWVdchMbAAAoTc8dTdIdZV1yFBsAAChNzx1Nzh1lXXIVGwAAKE3SHU3THWVdchYbAAAoTdQdTdMdZV1yFxsAAChN1B1N1R1lXXIYGwAAKE3VHU3WHWVdchkbAAAoTckdTc4dZV1yGhsAAChN2R1N2B1lXXIbGwAAKE3ZHU3aHWVdchwbAAAoTdgdTdcdZV1yHRsAAChN0B1N1x1lXXIeGwAAKE3dHU3cHWVdch8bAAAoTd0dTd4dZV1yIBsAAChN3B1N3x1lXXIhGwAAKE3cHU3bHWVdciIbAAAoTd8dTeAdZV1yIxsAAChN4R1N4B1lXXIkGwAAKE3hHU3bHWVdciUbAAAoTdkdTdsdZV1yJhsAAChN5B1N4x1lXXInGwAAKE3kHU3lHWVdcigbAAAoTeMdTeYdZV1yKRsAAChN4x1N4h1lXXIqGwAAKE3mHU3nHWVdcisbAAAoTd0dTeIdZV1yLBsAAChN6h1N6R1lXXItGwAAKE3qHU3rHWVdci4bAAAoTekdTewdZV1yLxsAAChN6R1N6B1lXXIwGwAAKE3sHU3tHWVdcjEbAAAoTewdTe4dZV1yMhsAAChN5B1N6B1lXXIzGwAAKE3xHU3wHWVdcjQbAAAoTfEdTfIdZV1yNRsAAChN8B1N8x1lXXI2GwAAKE3wHU3vHWVdcjcbAAAoTfMdTfQdZV1yOBsAAChN9R1N9B1lXXI5GwAAKE31HU33HWVdcjobAAAoTfYdTfQdZV1yOxsAAChN9h1N+B1lXXI8GwAAKE33HU35HWVdcj0bAAAoTfgdTfkdZV1yPhsAAChN6h1N7x1lXXI/GwAAKE38HU37HWVdckAbAAAoTfwdTf0dZV1yQRsAAChN+x1N/h1lXXJCGwAAKE37HU36HWVdckMbAAAoTf4dTf8dZV1yRBsAAChNAB5N/x1lXXJFGwAAKE0AHk36HWVdckYbAAAoTfEdTfodZV1yRxsAAChNAx5NAh5lXXJIGwAAKE0DHk0EHmVdckkbAAAoTQIeTQUeZV1yShsAAChNAh5NAR5lXXJLGwAAKE0FHk0GHmVdckwbAAAoTQceTQYeZV1yTRsAAChNCB5NBh5lXXJOGwAAKE38HU0BHmVdck8bAAAoTQseTQoeZV1yUBsAAChNCx5NDB5lXXJRGwAAKE0KHk0NHmVdclIbAAAoTQoeTQkeZV1yUxsAAChNAx5NCR5lXXJUGwAAKE0QHk0PHmVdclUbAAAoTRAeTREeZV1yVhsAAChNDx5NEh5lXXJXGwAAKE0PHk0OHmVdclgbAAAoTRIeTRMeZV1yWRsAAChNFB5NEx5lXXJaGwAAKE0UHk0OHmVdclsbAAAoTQseTQ4eZV1yXBsAAChNFx5NFh5lZShdcl0bAAAoTRceTRgeZV1yXhsAAChNFh5NGR5lXXJfGwAAKE0WHk0VHmVdcmAbAAAoTRkeTRoeZV1yYRsAAChNEB5NFR5lXXJiGwAAKE0dHk0cHmVdcmMbAAAoTR0eTR4eZV1yZBsAAChNHB5NHx5lXXJlGwAAKE0cHk0bHmVdcmYbAAAoTR8eTSAeZV1yZxsAAChNFx5NGx5lXXJoGwAAKE0jHk0kHmVdcmkbAAAoTSMeTSIeZV1yahsAAChNIh5NJR5lXXJrGwAAKE0iHk0hHmVdcmwbAAAoTSUeTSYeZV1ybRsAAChNJx5NJh5lXXJuGwAAKE0nHk0oHmVdcm8bAAAoTSgeTSkeZV1ycBsAAChNHR5NIR5lXXJxGwAAKE0sHk0rHmVdcnIbAAAoTSweTS0eZV1ycxsAAChNKx5NLh5lXXJ0GwAAKE0rHk0qHmVdcnUbAAAoTS4eTS8eZV1ydhsAAChNIx5NKh5lXXJ3GwAAKE0yHk0xHmVdcngbAAAoTTIeTTMeZV1yeRsAAChNMR5NNB5lXXJ6GwAAKE0xHk0wHmVdcnsbAAAoTTQeTTYeZV1yfBsAAChNNB5NNR5lXXJ9GwAAKE0sHk0wHmVdcn4bAAAoTTkeTTgeZV1yfxsAAChNOR5NOh5lXXKAGwAAKE04Hk07HmVdcoEbAAAoTTgeTTceZV1yghsAAChNOx5NPB5lXXKDGwAAKE0yHk03HmVdcoQbAAAoTT8eTT4eZV1yhRsAAChNPx5NQB5lXXKGGwAAKE0+Hk09HmVdcocbAAAoTTkeTT0eZV1yiBsAAChNQx5NQh5lXXKJGwAAKE1DHk1EHmVdcoobAAAoTUIeTUEeZV1yixsAAChNPx5NQR5lXXKMGwAAKE1HHk1GHmVdco0bAAAoTUceTUgeZV1yjhsAAChNRh5NSR5lXXKPGwAAKE1GHk1FHmVdcpAbAAAoTUkeTUseZV1ykRsAAChNSR5NSh5lXXKSGwAAKE1DHk1FHmVdcpMbAAAoTU4eTU0eZV1ylBsAAChNTh5NTx5lXXKVGwAAKE1NHk1QHmVdcpYbAAAoTU0eTUweZV1ylxsAAChNRx5NTB5lXXKYGwAAKE1THk1SHmVdcpkbAAAoTVMeTVQeZV1ymhsAAChNUh5NVR5lXXKbGwAAKE1SHk1RHmVdcpwbAAAoTU4eTVEeZV1ynRsAAChNWB5NVx5lXXKeGwAAKE1YHk1ZHmVdcp8bAAAoTVceTVoeZV1yoBsAAChNVx5NVh5lXXKhGwAAKE1aHk1bHmVdcqIbAAAoTVweTVseZV1yoxsAAChNXR5NWx5lXXKkGwAAKE1THk1WHmVdcqUbAAAoTWAeTV8eZV1yphsAAChNYB5NYR5lXXKnGwAAKE1fHk1eHmVdcqgbAAAoTVgeTV4eZV1yqRsAAChNZB5NYx5lXXKqGwAAKE1kHk1lHmVdcqsbAAAoTWMeTWYeZV1yrBsAAChNYx5NYh5lXXKtGwAAKE1mHk1nHmVdcq4bAAAoTWAeTWIeZV1yrxsAAChNah5NaR5lXXKwGwAAKE1qHk1rHmVdcrEbAAAoTWkeTWweZV1yshsAAChNaR5NaB5lXXKzGwAAKE1sHk1tHmVdcrQbAAAoTW4eTW0eZV1ytRsAAChNbx5NbR5lXXK2GwAAKE1kHk1oHmVdcrcbAAAoTXIeTXEeZV1yuBsAAChNch5Ncx5lXXK5GwAAKE1xHk10HmVdcrobAAAoTXEeTXAeZV1yuxsAAChNdB5NdR5lXXK8GwAAKE10Hk12HmVdcr0bAAAoTWoeTXAeZV1yvhsAAChNeR5Neh5lXXK/GwAAKE15Hk14HmVdcsAbAAAoTXgeTXseZV1ywRsAAChNeB5Ndx5lXXLCGwAAKE17Hk18HmVdcsMbAAAoTX0eTXweZV1yxBsAAChNfR5Nfh5lXXLFGwAAKE1+Hk1/HmVdcsYbAAAoTXIeTXceZV1yxxsAAChNgh5NgR5lXXLIGwAAKE2CHk2DHmVdcskbAAAoTYEeTYQeZV1yyhsAAChNgR5NgB5lXXLLGwAAKE2EHk2FHmVdcswbAAAoTYUeTYYeZV1yzRsAAChNhR5Nhx5lXXLOGwAAKE15Hk2AHmVdcs8bAAAoTYoeTYkeZV1y0BsAAChNih5Nix5lXXLRGwAAKE2JHk2MHmVdctIbAAAoTYkeTYgeZV1y0xsAAChNjB5NjR5lXXLUGwAAKE2OHk2NHmVdctUbAAAoTY4eTZAeZV1y1hsAAChNjx5NjR5lXXLXGwAAKE2PHk2RHmVdctgbAAAoTZAeTZIeZV1y2RsAAChNkR5Nkh5lXXLaGwAAKE2SHk2THmVdctsbAAAoTYIeTYgeZV1y3BsAAChNlh5NlR5lXXLdGwAAKE2WHk2XHmVdct4bAAAoTZUeTZgeZV1y3xsAAChNlR5NlB5lXXLgGwAAKE2YHk2ZHmVdcuEbAAAoTZoeTZkeZV1y4hsAAChNmh5NnB5lXXLjGwAAKE2bHk2ZHmVdcuQbAAAoTZseTZ0eZV1y5RsAAChNnB5Nnh5lXXLmGwAAKE2dHk2eHmVdcucbAAAoTYoeTZQeZV1y6BsAAChNoR5NoB5lXXLpGwAAKE2hHk2iHmVdcuobAAAoTaAeTaMeZV1y6xsAAChNoB5Nnx5lXXLsGwAAKE2jHk2kHmVdcu0bAAAoTaUeTaQeZV1y7hsAAChNpR5Nnx5lXXLvGwAAKE2WHk2fHmVdcvAbAAAoTageTaceZV1y8RsAAChNqB5NqR5lXXLyGwAAKE2nHk2qHmVdcvMbAAAoTaceTaYeZV1y9BsAAChNqh5Nqx5lXXL1GwAAKE2sHk2rHmVdcvYbAAAoTaweTa0eZV1y9xsAAChNrB5Nrh5lXXL4GwAAKE2hHk2mHmVdcvkbAAAoTbEeTbAeZV1y+hsAAChNsR5Nsh5lXXL7GwAAKE2wHk2zHmVdcvwbAAAoTbAeTa8eZV1y/RsAAChNsx5NtB5lXXL+GwAAKE21Hk20HmVdcv8bAAAoTbUeTa8eZV1yABwAAChNqB5Nrx5lXXIBHAAAKE24Hk23HmVdcgIcAAAoTbgeTbkeZV1yAxwAAChNtx5Nuh5lXXIEHAAAKE23Hk22HmVdcgUcAAAoTboeTbseZV1yBhwAAChNuh5NvB5lXXIHHAAAKE2xHk22HmVdcggcAAAoTb8eTb4eZV1yCRwAAChNvx5NwB5lXXIKHAAAKE2+Hk3BHmVdcgscAAAoTb4eTb0eZV1yDBwAAChNwR5Nwx5lXXINHAAAKE3BHk3CHmVdcg4cAAAoTbgeTb0eZV1yDxwAAChNxh5NxR5lXXIQHAAAKE3GHk3HHmVdchEcAAAoTcUeTcgeZV1yEhwAAChNxR5NxB5lXXITHAAAKE3IHk3JHmVdchQcAAAoTcgeTcoeZV1yFRwAAChNvx5NxB5lXXIWHAAAKE3NHk3MHmVdchccAAAoTc0eTc4eZV1yGBwAAChNzB5Nzx5lXXIZHAAAKE3MHk3LHmVdchocAAAoTc8eTdAeZV1yGxwAAChNxh5Nyx5lXXIcHAAAKE3THk3SHmVdch0cAAAoTdMeTdQeZV1yHhwAAChN0h5N1R5lXXIfHAAAKE3SHk3RHmVdciAcAAAoTdUeTdYeZV1yIRwAAChN1x5N1h5lXXIiHAAAKE3XHk3ZHmVdciMcAAAoTdgeTdYeZV1yJBwAAChN2B5N2h5lXXIlHAAAKE3YHk3bHmVdciYcAAAoTdoeTdkeZV1yJxwAAChN2h5N3B5lXXIoHAAAKE3bHk3dHmVdcikcAAAoTd4eTdweZV1yKhwAAChN3h5N3R5lXXIrHAAAKE3NHk3RHmVdciwcAAAoTeEeTeAeZV1yLRwAAChN4R5N4h5lXXIuHAAAKE3gHk3jHmVdci8cAAAoTeAeTd8eZV1yMBwAAChN4x5N5B5lXXIxHAAAKE3kHk3lHmVdcjIcAAAoTeQeTeYeZV1yMxwAAChN0x5N3x5lXXI0HAAAKE3pHk3oHmVdcjUcAAAoTekeTeoeZV1yNhwAAChN6B5N6x5lXXI3HAAAKE3oHk3nHmVdcjgcAAAoTeseTeweZV1yORwAAChN4R5N5x5lXXI6HAAAKE3vHk3uHmVdcjscAAAoTe8eTfAeZV1yPBwAAChN7h5N7R5lXXI9HAAAKE3pHk3tHmVdcj4cAAAoTfMeTfIeZV1yPxwAAChN8x5N9B5lXXJAHAAAKE3yHk31HmVdckEcAAAoTfIeTfEeZV1yQhwAAChN7x5N8R5lXXJDHAAAKE34Hk33HmVdckQcAAAoTfgeTfkeZV1yRRwAAChN9x5N+h5lXXJGHAAAKE33Hk32HmVdckccAAAoTfoeTfseZV1ySBwAAChN/B5N+x5lXXJJHAAAKE39Hk37HmVdckocAAAoTfMeTfYeZV1ySxwAAChNAB9N/x5lXXJMHAAAKE0AH00BH2Vdck0cAAAoTf8eTQIfZV1yThwAAChN/x5N/h5lXXJPHAAAKE0CH00EH2VdclAcAAAoTQIfTQMfZV1yURwAAChN+B5N/h5lXXJSHAAAKE0HH00GH2VdclMcAAAoTQcfTQgfZV1yVBwAAChNBh9NCR9lXXJVHAAAKE0GH00FH2VdclYcAAAoTQkfTQofZV1yVxwAAChNAB9NBR9lXXJYHAAAKE0NH00MH2VdclkcAAAoTQ0fTQ4fZV1yWhwAAChNDB9NCx9lXXJbHAAAKE0HH00LH2VdclwcAAAoTREfTRAfZV1yXRwAAChNER9NEh9lXXJeHAAAKE0QH00TH2Vdcl8cAAAoTRAfTQ8fZV1yYBwAAChNEx9NFB9lXXJhHAAAKE0TH00VH2VdcmIcAAAoTQ0fTQ8fZV1yYxwAAChNGB9NFx9lXXJkHAAAKE0YH00ZH2VdcmUcAAAoTRcfTRofZV1yZhwAAChNFx9NFh9lXXJnHAAAKE0aH00bH2VdcmgcAAAoTR0fTRsfZV1yaRwAAChNHR9NHx9lXXJqHAAAKE0eH00cH2VdcmscAAAoTR4fTR8fZV1ybBwAAChNGx9NHB9lXXJtHAAAKE0RH00WH2Vdcm4cAAAoTSIfTSEfZV1ybxwAAChNIh9NIx9lXXJwHAAAKE0hH00kH2VdcnEcAAAoTSEfTSAfZV1ychwAAChNJB9NJh9lXXJzHAAAKE0kH00lH2VdcnQcAAAoTRgfTSAfZV1ydRwAAChNKR9NKB9lXXJ2HAAAKE0pH00qH2VdcnccAAAoTSgfTSsfZV1yeBwAAChNKB9NJx9lXXJ5HAAAKE0rH00sH2VdcnocAAAoTS0fTSwfZV1yexwAAChNLR9NLx9lXXJ8HAAAKE0uH00sH2Vdcn0cAAAoTS4fTTAfZV1yfhwAAChNLx9NMR9lXXJ/HAAAKE0wH00xH2VdcoAcAAAoTSIfTScfZV1ygRwAAChNNB9NMx9lXXKCHAAAKE00H001H2VdcoMcAAAoTTMfTTYfZV1yhBwAAChNMx9NMh9lXXKFHAAAKE02H003H2VdcoYcAAAoTTgfTTcfZV1yhxwAAChNOB9NMh9lXXKIHAAAKE0pH00yH2VdcokcAAAoTTsfTTofZV1yihwAAChNOx9NPB9lXXKLHAAAKE06H009H2VdcowcAAAoTTofTTkfZV1yjRwAAChNNB9NOR9lXXKOHAAAKE1AH00/H2Vdco8cAAAoTUAfTUEfZV1ykBwAAChNPx9NQh9lXXKRHAAAKE0/H00+H2VdcpIcAAAoTUIfTUMfZV1ykxwAAChNQh9NRB9lXXKUHAAAKE07H00+H2VdcpUcAAAoTUcfTUYfZV1ylhwAAChNRx9NSB9lXXKXHAAAKE1GH01JH2VdcpgcAAAoTUYfTUUfZV1ymRwAAChNSR9NSh9lXXKaHAAAKE1LH01KH2VdcpscAAAoTUwfTUofZV1ynBwAAChNQB9NRR9lXXKdHAAAKE1PH01OH2Vdcp4cAAAoTU8fTVAfZV1ynxwAAChNTh9NUR9lXXKgHAAAKE1OH01NH2VdcqEcAAAoTVEfTVIfZV1yohwAAChNUx9NUh9lXXKjHAAAKE1TH01UH2VdcqQcAAAoTVMfTVUfZV1ypRwAAChNRx9NTR9lXXKmHAAAKE1YH01XH2VdcqccAAAoTVgfTVkfZV1yqBwAAChNVx9NWh9lXXKpHAAAKE1XH01WH2VdcqocAAAoTVofTVsfZV1yqxwAAChNTx9NVh9lXXKsHAAAKE1eH01dH2Vdcq0cAAAoTV4fTV8fZV1yrhwAAChNXR9NYB9lXXKvHAAAKE1dH01cH2VdcrAcAAAoTWAfTWEfZV1ysRwAAChNWB9NXB9lXXKyHAAAKE1kH01jH2VdcrMcAAAoTWQfTWUfZV1ytBwAAChNYx9NYh9lXXK1HAAAKE1eH01iH2VdcrYcAAAoTWgfTWcfZV1ytxwAAChNaB9NaR9lXXK4HAAAKE1nH01qH2VdcrkcAAAoTWcfTWYfZV1yuhwAAChNah9Nax9lXXK7HAAAKE1sH01rH2VdcrwcAAAoTW0fTWsfZV1yvRwAAChNZB9NZh9lXXK+HAAAKE1wH01vH2Vdcr8cAAAoTXAfTXEfZV1ywBwAAChNbx9Nch9lXXLBHAAAKE1vH01uH2VdcsIcAAAoTXIfTXMfZV1ywxwAAChNdB9Ncx9lXXLEHAAAKE10H012H2VdcsUcAAAoTXUfTXMfZV1yxhwAAChNdR9Ndx9lXXLHHAAAKE12H014H2VdcsgcAAAoTXcfTXgfZV1yyRwAAChNeB9NeR9lXXLKHAAAKE1oH01uH2VdcsscAAAoTXwfTXsfZV1yzBwAAChNfB9NfR9lXXLNHAAAKE17H01+H2Vdcs4cAAAoTXsfTXofZV1yzxwAAChNfh9Nfx9lXXLQHAAAKE1wH016H2VdctEcAAAoTYIfTYEfZV1y0hwAAChNgh9Ngx9lXXLTHAAAKE2BH02EH2VdctQcAAAoTYEfTYAfZV1y1RwAAChNhB9NhR9lXXLWHAAAKE2GH02FH2VdctccAAAoTYcfTYUfZV1y2BwAAChNfB9NgB9lXXLZHAAAKE2KH02JH2VdctocAAAoTYofTYsfZV1y2xwAAChNiR9NjB9lXXLcHAAAKE2JH02IH2Vdct0cAAAoTYwfTY0fZV1y3hwAAChNgh9NiB9lXXLfHAAAKE2QH02PH2VdcuAcAAAoTZAfTZEfZV1y4RwAAChNjx9Nkh9lXXLiHAAAKE2PH02OH2VdcuMcAAAoTZIfTZMfZV1y5BwAAChNih9Njh9lXXLlHAAAKE2WH02VH2VdcuYcAAAoTZYfTZcfZV1y5xwAAChNlR9NmB9lXXLoHAAAKE2VH02UH2VdcukcAAAoTZgfTZkfZV1y6hwAAChNmB9Nmh9lXXLrHAAAKE2QH02UH2VdcuwcAAAoTZ0fTZwfZV1y7RwAAChNnR9Nnh9lXXLuHAAAKE2cH02fH2Vdcu8cAAAoTZwfTZsfZV1y8BwAAChNnx9NoB9lXXLxHAAAKE2fH02hH2VdcvIcAAAoTZYfTZsfZV1y8xwAAChNpB9Nox9lXXL0HAAAKE2kH02lH2VdcvUcAAAoTaMfTaYfZV1y9hwAAChNox9Noh9lXXL3HAAAKE2mH02oH2VdcvgcAAAoTaYfTacfZV1y+RwAAChNnR9Noh9lXXL6HAAAKE2rH02qH2VdcvscAAAoTasfTawfZV1y/BwAAChNqh9NrR9lXXL9HAAAKE2qH02pH2Vdcv4cAAAoTa0fTa4fZV1y/xwAAChNrR9Nrx9lXXIAHQAAKE2kH02pH2VdcgEdAAAoTbIfTbEfZV1yAh0AAChNsh9Nsx9lXXIDHQAAKE2xH020H2VdcgQdAAAoTbEfTbAfZV1yBR0AAChNtB9NtR9lXXIGHQAAKE22H021H2VdcgcdAAAoTbYfTbAfZV1yCB0AAChNqx9NsB9lXXIJHQAAKE25H024H2VdcgodAAAoTbkfTbofZV1yCx0AAChNuB9Nux9lXXIMHQAAKE24H023H2Vdcg0dAAAoTbsfTbwfZV1yDh0AAChNsh9Ntx9lXXIPHQAAKE2/H02+H2VdchAdAAAoTb8fTcAfZV1yER0AAChNvh9NwR9lXXISHQAAKE2+H029H2VdchMdAAAoTcEfTcIfZV1yFB0AAChNuR9NvR9lXXIVHQAAKE3FH03EH2VdchYdAAAoTcUfTcYfZV1yFx0AAChNxB9Nxx9lXXIYHQAAKE3EH03DH2VdchkdAAAoTccfTcgfZV1yGh0AAChNvx9Nwx9lXXIbHQAAKE3LH03KH2VdchwdAAAoTcsfTcwfZV1yHR0AAChNyh9NzR9lXXIeHQAAKE3KH03JH2Vdch8dAAAoTc0fTc4fZV1yIB0AAChNzx9Nzh9lXXIhHQAAKE3QH03OH2VdciIdAAAoTcUfTckfZV1yIx0AAChN0x9N0h9lXXIkHQAAKE3TH03UH2VdciUdAAAoTdIfTdEfZV1yJh0AAChNyx9N0R9lXXInHQAAKE3XH03WH2VdcigdAAAoTdcfTdgfZV1yKR0AAChN1h9N2R9lXXIqHQAAKE3WH03VH2VdcisdAAAoTdkfTdsfZV1yLB0AAChN2R9N2h9lXXItHQAAKE3TH03VH2Vdci4dAAAoTd4fTd0fZV1yLx0AAChN3h9N3x9lXXIwHQAAKE3dH03gH2VdcjEdAAAoTd0fTdwfZV1yMh0AAChN4B9N4R9lXXIzHQAAKE3iH03hH2VdcjQdAAAoTeIfTeMfZV1yNR0AAChN4h9N5B9lXXI2HQAAKE3XH03cH2VdcjcdAAAoTecfTeYfZV1yOB0AAChN5x9N6B9lXXI5HQAAKE3mH03pH2VdcjodAAAoTeYfTeUfZV1yOx0AAChN6R9N6x9lXXI8HQAAKE3pH03qH2Vdcj0dAAAoTd4fTeUfZV1yPh0AAChN7h9N7R9lXXI/HQAAKE3uH03vH2VdckAdAAAoTe0fTfAfZV1yQR0AAChN7R9N7B9lXXJCHQAAKE3wH03xH2VdckMdAAAoTfIfTfEfZV1yRB0AAChN8h9N9B9lXXJFHQAAKE3zH03xH2VdckYdAAAoTfMfTfUfZV1yRx0AAChN9B9N9h9lXXJIHQAAKE31H032H2VdckkdAAAoTfYfTfcfZV1ySh0AAChN5x9N7B9lXXJLHQAAKE36H035H2VdckwdAAAoTfofTfsfZV1yTR0AAChN+R9N/B9lXXJOHQAAKE35H034H2Vdck8dAAAoTfwfTf4fZV1yUB0AAChN/B9N/R9lXXJRHQAAKE3/H039H2VdclIdAAAoTe4fTfgfZV1yUx0AAChNAiBNASBlXXJUHQAAKE0CIE0DIGVdclUdAAAoTQEgTQQgZV1yVh0AAChNASBNACBlXXJXHQAAKE0EIE0FIGVdclgdAAAoTfofTQAgZV1yWR0AAChNCCBNByBlXXJaHQAAKE0IIE0JIGVdclsdAAAoTQcgTQogZV1yXB0AAChNByBNBiBlXXJdHQAAKE0KIE0LIGVdcl4dAAAoTQsgTQwgZV1yXx0AAChNCyBNDSBlXXJgHQAAKE0CIE0GIGVdcmEdAAAoTRAgTQ8gZV1yYh0AAChNECBNESBlXXJjHQAAKE0PIE0SIGVdcmQdAAAoTQ8gTQ4gZV1yZR0AAChNEiBNEyBlXXJmHQAAKE0SIE0UIGVdcmcdAAAoTQggTQ4gZV1yaB0AAChNFyBNFiBlXXJpHQAAKE0XIE0YIGVdcmodAAAoTRYgTRkgZV1yax0AAChNFiBNFSBlXXJsHQAAKE0ZIE0aIGVdcm0dAAAoTRogTRsgZV1ybh0AAChNGiBNHCBlXXJvHQAAKE0QIE0VIGVdcnAdAAAoTR8gTR4gZV1ycR0AAChNHyBNICBlXXJyHQAAKE0eIE0hIGVdcnMdAAAoTR4gTR0gZV1ydB0AAChNISBNIiBlXXJ1HQAAKE0kIE0iIGVdcnYdAAAoTSQgTSYgZV1ydx0AAChNJSBNIyBlXXJ4HQAAKE0lIE0mIGVdcnkdAAAoTSIgTSMgZV1yeh0AAChNFyBNHSBlXXJ7HQAAKE0pIE0qIGVdcnwdAAAoTSkgTSggZV1yfR0AAChNKCBNKyBlXXJ+HQAAKE0oIE0nIGVdcn8dAAAoTSsgTSwgZV1ygB0AAChNLSBNLCBlXXKBHQAAKE0tIE0uIGVdcoIdAAAoTS4gTS8gZV1ygx0AAChNHyBNJyBlXXKEHQAAKE0yIE0xIGVdcoUdAAAoTTIgTTMgZV1yhh0AAChNMSBNNCBlXXKHHQAAKE0xIE0wIGVdcogdAAAoTTQgTTUgZV1yiR0AAChNNiBNNSBlXXKKHQAAKE02IE0wIGVdcosdAAAoTSkgTTAgZV1yjB0AAChNOSBNOCBlXXKNHQAAKE05IE06IGVdco4dAAAoTTggTTsgZV1yjx0AAChNOCBNNyBlXXKQHQAAKE07IE08IGVdcpEdAAAoTTIgTTcgZV1ykh0AAChNPyBNPiBlXXKTHQAAKE0/IE1AIGVdcpQdAAAoTT4gTUEgZV1ylR0AAChNPiBNPSBlXXKWHQAAKE1BIE1CIGVdcpcdAAAoTUIgTUMgZV1ymB0AAChNQiBNRCBlXXKZHQAAKE05IE09IGVdcpodAAAoTUcgTUYgZV1ymx0AAChNRyBNSCBlXXKcHQAAKE1GIE1JIGVdcp0dAAAoTUYgTUUgZV1ynh0AAChNSSBNSyBlXXKfHQAAKE1JIE1KIGVdcqAdAAAoTT8gTUUgZV1yoR0AAChNTiBNTyBlXXKiHQAAKE1OIE1NIGVdcqMdAAAoTU0gTVAgZV1ypB0AAChNTSBNTCBlXXKlHQAAKE1QIE1RIGVdcqYdAAAoTVIgTVEgZV1ypx0AAChNUiBNUyBlXXKoHQAAKE1TIE1UIGVdcqkdAAAoTUcgTUwgZV1yqh0AAChNVyBNViBlXXKrHQAAKE1XIE1YIGVdcqwdAAAoTVYgTVkgZV1yrR0AAChNViBNVSBlXXKuHQAAKE1ZIE1aIGVdcq8dAAAoTVkgTVsgZV1ysB0AAChNTiBNVSBlXXKxHQAAKE1eIE1dIGVdcrIdAAAoTV4gTV8gZV1ysx0AAChNXSBNYCBlXXK0HQAAKE1dIE1cIGVdcrUdAAAoTWAgTWEgZV1yth0AAChNYSBNYiBlXXK3HQAAKE1hIE1jIGVdcrgdAAAoTVcgTVwgZV1yuR0AAChNZiBNZyBlXXK6HQAAKE1mIE1lIGVdcrsdAAAoTWUgTWggZV1yvB0AAChNZSBNZCBlXXK9HQAAKE1oIE1pIGVdcr4dAAAoTWogTWkgZV1yvx0AAChNaiBNayBlXXLAHQAAKE1rIE1sIGVdcsEdAAAoTV4gTWQgZV1ywh0AAChNbyBNcCBlXXLDHQAAKE1vIE1uIGVdcsQdAAAoTW4gTXEgZV1yxR0AAChNbiBNbSBlXXLGHQAAKE1xIE1yIGVdcscdAAAoTXMgTXIgZV1yyB0AAChNcyBNdCBlXXLJHQAAKE10IE11IGVdcsodAAAoTWYgTW0gZV1yyx0AAChNeCBNdyBlXXLMHQAAKE14IE15IGVdcs0dAAAoTXcgTXogZV1yzh0AAChNdyBNdiBlXXLPHQAAKE16IE17IGVdctAdAAAoTXogTXwgZV1y0R0AAChNbyBNdiBlXXLSHQAAKE1/IE1+IGVdctMdAAAoTX8gTYAgZV1y1B0AAChNfiBNgSBlXXLVHQAAKE1+IE19IGVdctYdAAAoTYEgTYIgZV1y1x0AAChNgyBNgiBlXXLYHQAAKE2DIE2EIGVdctkdAAAoTYMgTYUgZV1y2h0AAChNeCBNfSBlXXLbHQAAKE2IIE2HIGVdctwdAAAoTYggTYkgZV1y3R0AAChNhyBNiiBlXXLeHQAAKE2HIE2GIGVdct8dAAAoTYogTYsgZV1y4B0AAChNjCBNiyBlXXLhHQAAKE2MIE2GIGVdcuIdAAAoTX8gTYYgZV1y4x0AAChNjyBNkCBlXXLkHQAAKE2PIE2OIGVdcuUdAAAoTY4gTZEgZV1y5h0AAChNjiBNjSBlXXLnHQAAKE2RIE2SIGVdcugdAAAoTZMgTZIgZV1y6R0AAChNkyBNlCBlXXLqHQAAKE2UIE2VIGVdcusdAAAoTYggTY0gZV1y7B0AAChNmCBNlyBlXXLtHQAAKE2YIE2ZIGVdcu4dAAAoTZcgTZogZV1y7x0AAChNlyBNliBlXXLwHQAAKE2aIE2bIGVdcvEdAAAoTY8gTZYgZV1y8h0AAChNniBNnSBlXXLzHQAAKE2eIE2fIGVdcvQdAAAoTZ0gTaAgZV1y9R0AAChNnSBNnCBlXXL2HQAAKE2gIE2hIGVdcvcdAAAoTZggTZwgZV1y+B0AAChNoiBNoyBlXXL5HQAAKE2iIE2tIGVdcvodAAAoTaMgTaQgZV1y+x0AAChNoyBNqiBlXXL8HQAAKE2kIE2lIGVdcv0dAAAoTaQgTasgZV1y/h0AAChNpSBNpiBlXXL/HQAAKE2lIE2sIGVdcgAeAAAoTaYgTacgZV1yAR4AAChNpiBNrSBlXXICHgAAKE2nIE2uIGVdcgMeAAAoTaggTakgZV1yBB4AAChNqCBNqiBlXXIFHgAAKE2oIE2vIGVdcgYeAAAoTbAgTbEgZV1yBx4AAChNsCBNuCBlXXIIHgAAKE2xIE2yIGVdcgkeAAAoTbEgTb0gZV1yCh4AAChNsiBNsyBlXXILHgAAKE2yIE25IGVdcgweAAAoTbMgTbQgZV1yDR4AAChNsyBNuiBlXXIOHgAAKE20IE21IGVdcg8eAAAoTbQgTbggZV1yEB4AAChNtSBNuyBlXXIRHgAAKE22IE23IGVdchIeAAAoTbYgTb0gZV1yEx4AAChNtiBNvCBlXXIUHgAAKE2+IE2/IGVdchUeAAAoTb4gTccgZV1yFh4AAChNvyBNwCBlXXIXHgAAKE2/IE3EIGVdchgeAAAoTcAgTcEgZV1yGR4AAChNwCBNxSBlXXIaHgAAKE3BIE3CIGVdchseAAAoTcEgTcYgZV1yHB4AAChNwiBNwyBlXXIdHgAAKE3CIE3HIGVdch4eAAAoTbsgTb4gZV1yHx4AAChNyCBNySBlXXIgHgAAKE3IIE3QIGVdciEeAAAoTckgTcogZV1yIh4AAChNySBN1SBlXXIjHgAAKE3KIE3LIGVdciQeAAAoTcogTdEgZV1yJR4AAChNyyBNzCBlXXImHgAAKE3LIE3SIGVdciceAAAoTcwgTc0gZV1yKB4AAChNzCBN0CBlXXIpHgAAKE3NIE3TIGVdcioeAAAoTc4gTc8gZV1yKx4AAChNziBN1SBlXXIsHgAAKE3OIE3UIGVdci0eAAAoTdYgTdcgZV1yLh4AAChN1iBN4SBlXXIvHgAAKE3XIE3YIGVdcjAeAAAoTdcgTd4gZV1yMR4AAChN2CBN2SBlXXIyHgAAKE3YIE3fIGVdcjMeAAAoTdkgTdogZV1yNB4AAChN2SBN4CBlXXI1HgAAKE3aIE3bIGVdcjYeAAAoTdogTeEgZV1yNx4AAChN2yBN4iBlXXI4HgAAKE3cIE3dIGVdcjkeAAAoTdwgTd4gZV1yOh4AAChN3CBN4yBlXXI7HgAAKE3kIE3lIGVdcjweAAAoTeQgTekgZV1yPR4AAChN5SBN5iBlXXI+HgAAKE3lIE3qIGVdcj8eAAAoTeYgTecgZV1yQB4AAChN5iBN6yBlXXJBHgAAKE3nIE3oIGVdckIeAAAoTecgTewgZV1yQx4AAChN6CBN7SBlXXJEHgAAKE3uIE3vIGVdckUeAAAoTe4gTfMgZV1yRh4AAChN7yBN8CBlXXJHHgAAKE3vIE30IGVdckgeAAAoTfAgTfEgZV1ySR4AAChN8CBN9SBlXXJKHgAAKE3xIE3yIGVdckseAAAoTfEgTfYgZV1yTB4AAChN8iBN9yBlXXJNHgAAKE34IE35IGVdck4eAAAoTfggTf0gZV1yTx4AAChN+SBN+iBlXXJQHgAAKE35IE3+IGVdclEeAAAoTfogTfsgZV1yUh4AAChN+iBN/yBlXXJTHgAAKE37IE38IGVdclQeAAAoTfsgTQAhZV1yVR4AAChN/CBNASFlXXJWHgAAKE0DIU0CIWVdclceAAAoTQQhTQIhZV1yWB4AAChNBSFNAiFlXXJZHgAAKE0GIU0CIWVdcloeAAAoTQghTQchZV1yWx4AAChNCSFNByFlXXJcHgAAKE0KIU0HIWVdcl0eAAAoTQshTQchZV1yXh4AAChNDSFNDCFlXXJfHgAAKE0OIU0MIWVdcmAeAAAoTQ8hTQwhZV1yYR4AAChNECFNDCFlXXJiHgAAKE0SIU0RIWVdcmMeAAAoTRMhTREhZV1yZB4AAChNFCFNESFlXXJlHgAAKE0VIU0RIWVdcmYeAAAoTRchTRYhZV1yZx4AAChNGCFNFiFlXXJoHgAAKE0ZIU0WIWVdcmkeAAAoTRohTRYhZWVVBWxhYmVscmoeAABNZR5YAAAAAH2HVQhoYWxmYm9uZHJrHgAATWUeiH2HVQZyYWRpdXNybB4AAE1lHkc/yZmZoAAAAH2HVQtsYWJlbE9mZnNldHJtHgAATWUeTn2HVQhkcmF3TW9kZXJuHgAATWUeSwF9h1UIb3B0aW9uYWxybx4AAH1VB2Rpc3BsYXlycB4AAE1lHksCfYd1Lg=='))
[truncated: 519,811 more chars]
