# Supplementary material for: The Patterns of Coevolution in Clade B HIV Envelope's N-Glycosylation Sites
Source: PLoS One. 2015 Jun 25;10(6):e0128664. doi: 10.1371/journal.pone.0128664 (PMC4482261; doi:10.1371/journal.pone.0128664)
Supplement: S4 File — (ZIP) [file pone.0128664.s008.zip]

Archive with 1 entries (1 files):
- S4 File.py
