# Supplementary material for: The Patterns of Coevolution in Clade B HIV Envelope's N-Glycosylation Sites
Source: PLoS One. 2015 Jun 25;10(6):e0128664. doi: 10.1371/journal.pone.0128664 (PMC4482261; doi:10.1371/journal.pone.0128664)
Supplement: S4 File — (ZIP) [file pone.0128664.s008.zip › S4 File.py]

import cPickle, base64
try:
	from SimpleSession.versions.v62 import beginRestore,\
	    registerAfterModelsCB, reportRestoreError, checkVersion
except ImportError:
	from chimera import UserError
	raise UserError('Cannot open session that was saved in a'
	    ' newer version of Chimera; update your version')
checkVersion([1, 9, 39644])
import chimera
from chimera import replyobj
replyobj.status('Restoring session...', \
    blankAfter=0)
replyobj.status('Beginning session restore...', \
    blankAfter=0, secondary=True)
beginRestore()

def restoreCoreModels():
	from SimpleSession.versions.v62 import init, restoreViewer, \
	     restoreMolecules, restoreColors, restoreSurfaces, \
	     restoreVRML, restorePseudoBondGroups, restoreModelAssociations
	molInfo = cPickle.loads(base64.b64decode('gAJ9cQEoVRFyaWJib25JbnNpZGVDb2xvcnECSwFOfYdVCWJhbGxTY2FsZXEDSwFHP9AAAAAAAAB9h1UJcG9pbnRTaXplcQRLAUc/8AAAAAAAAH2HVQVjb2xvcnEFSwFLAH2HVQpyaWJib25UeXBlcQZLAUsAfYdVCnN0aWNrU2NhbGVxB0sBRz/wAAAAAAAAfYdVDGFyb21hdGljTW9kZXEISwFLAX2HVQp2ZHdEZW5zaXR5cQlLAUdAFAAAAAAAAH2HVQZoaWRkZW5xCksBiX2HVQ1hcm9tYXRpY0NvbG9ycQtLAU59h1UPcmliYm9uU21vb3RoaW5ncQxLAUsAfYdVCWF1dG9jaGFpbnENSwGIfYdVCG9wdGlvbmFscQ59cQ9VCG9wZW5lZEFzcRCIiUsBKFg2AAAAQzpcVXNlcnNcQW5hc3Rhc1xEb2N1bWVudHNcc3dldGhhXG1vc3QgcmVjZW50XDJCNEMucGRiVQNQREJOiXRxEX2Hh3NVD2xvd2VyQ2FzZUNoYWluc3ESSwGJfYdVCWxpbmVXaWR0aHETSwFHP/AAAAAAAAB9h1UPcmVzaWR1ZUxhYmVsUG9zcRRLAUsAfYdVBG5hbWVxFUsBWAgAAAAyQjRDLnBkYn2HVQ9hcm9tYXRpY0Rpc3BsYXlxFksBiX2HVQ9yaWJib25TdGlmZm5lc3NxF0sBRz/pmZmZmZmafYdVCnBkYkhlYWRlcnNxGF1xGX1xGihYBgAAAFJFTUFSS11xGyhYCgAAAFJFTUFSSyAgIDRxHFg4AAAAUkVNQVJLICAgNCAgICAgIENPTVBMSUVTIFdJVEggRk9STUFUIFYuIDIuMiwgMTYtREVDLTE5OTZxHVgtAAAAUkVNQVJLICAgNiAgY3JlYXRlZCBieSBBcmd1c0xhYiB2ZXJzaW9uIDQuMC4xcR5YIwAAAFJFTUFSSyAgIDYgIGh0dHA6Ly93d3cuYXJndXNsYWIuY29tcR9YCgAAAFJFTUFSSyAgIDZxIGVYBQAAAFRJVExFXXEhWCwAAABUSVRMRSAgICAgICAyQjRDICAgICAgICAgICAgICAgICAgICAgICAgICAgIHEiYXVhVQNpZHNxI0sBSwBLAIZ9h1UOc3VyZmFjZU9wYWNpdHlxJEsBR7/wAAAAAAAAfYdVEGFyb21hdGljTGluZVR5cGVxJUsBSwJ9h1UUcmliYm9uSGlkZXNNYWluY2hhaW5xJksBiH2HVQdkaXNwbGF5cSdLAYh9h3Uu'))
	resInfo = cPickle.loads(base64.b64decode('gAJ9cQEoVQZpbnNlcnRxAk29A1UBIH2HVQtmaWxsRGlzcGxheXEDTb0DiX2HVQRuYW1lcQRNvQNYAwAAAFNFUn1xBShYAwAAAElMRV1xBihLGEsZSzVLPEtBS0NLTUtnS3xLiEuJS5JLn0uhS61LsEu3S8NLxUvQS9xNAwFNCQFNDAFNDQFNHAFNIAFNJgFNMQFNOAFNUAFNaQFNcwFNdQFNlwFNmAFNnQFNpAFN2wFN/QFN/wFNMAJNOgJNSwJNagJNdQJNCANNCQNNCgNNmgNlWAMAAABOQUddcQcoTbADTbQDZVgDAAAAR0xOXXEIKEsTSxVLHks3S2JLbkuLS5lLskvCS8pL7k0LAU0RAU0fAU1lAU1qAU1yAU15AU2RAU2qAU2vAU2/AU3BAU3SAU3cAU3lAU3pAU30AU32AU0GAk0bAk0lAk0mAk0qAk1ZAk1aAk1kAk18Ak2TAk2bAk2gAk2mAk3HAk3XAk3bAk3oAk38Ak0SA00eA01AA02CA02XA2VYAwAAAEdMWV1xCShLLEsuS0pLV0tZS2ZLc0uiS6RLq0uuS9dL2EvkS+VL+k0AAU0UAU0eAU0oAU0vAU0wAU01AU08AU09AU0+AU1XAU1aAU13AU16AU2AAU2SAU20AU3AAU3MAU3YAU3dAU3eAU3sAU0JAk0QAk0fAk0pAk0yAk05Ak1AAk1CAk1EAk1MAk1cAk1jAk1lAk2AAk2dAk2wAk3IAk3UAk3dAk3kAk3vAk3wAk32Ak3/Ak0BA00GA00HA00MA00WA002A00/A01BA01NA01cA01dA01iA010A015A02FA02VA2VYAwAAAEZVQ11xCk2yA2FYAwAAAEdMVV1xCyhLA0sHSxJLFks/S3dLeEt5S45LkUusS8lLzEvbS+ZL+Uv/TRIBTTMBTTcBTUcBTVEBTV4BTZ4BTaYBTagBTawBTa0BTcgBTecBTfoBTQECTRECTU8CTVECTWkCTXsCTY8CTaECTaUCTbsCTcMCTdUCTdoCTd8CTQMDTSYDTToDTWsDTasDZVgDAAAAQ1lTXXEMKEsjSypLMEs5S0ZLUEtbS2NLlEu1S+NL6k0HAU0iAU1hAU2lAU3TAU3wAU0XAk1YAk2GAk3CAk3WAk3rAk0xA01jA02bA02vA2VYAwAAAEhJU11xDShLCEtES2VLoEu0S9RL301sAU28AU29Ak3GAk0AA017A02fA2VYAwAAAExZU11xDihLDUshSyVLO0tPS1NLWEtcS4ZLjUudS7tLwUvGS85NCgFNFQFNSgFNTAFNTwFNUgFNUwFNWAFNWQFNZgFNZwFNbgFNdAFNfwFNgwFNmQFNnAFNqwFN2QFN3wFN9wFN+AFN/AFNJwJNZwJNawJNfgJNkQJNlQJNtwJNvAJNvgJNzwJN4QJN4gJN7AJNEwNNTANNWANNZgNNoANNpQNNqANNqQNNrQNlWAMAAABQUk9dcQ8oSyJLKEs6S0BLQktIS1pLaUuXS6NL2k0GAU0aAU0bAU07AU2BAU2VAU3KAU3LAU3PAU3WAU0IAk0oAk0sAk07Ak1QAk1fAk1xAk13Ak14Ak2NAk3MAk3jAk3+Ak03A01OA01SA01VA01qA01sA01+A02QA02hA02sA2VYAwAAAEFTTl1xEChLBEsKSw5LUUtWS11LckuAS4NLhEuTS5hLmku2S71LzUvTS+JL60vxS/VL9kv3S/xL/U0BAU0OAU0lAU0yAU00AU1DAU1vAU1xAU14AU2FAU2TAU2aAU24AU3aAU31AU2JAk2KAk2YAk2eAk3SAk34Ak0PA01yA02cA02eA02jA2VYAwAAAFZBTF1xEShLAEsBSwVLEUskSytLNEteS2FLaktrS3pLe0uKS5BLxEvRS91NEwFNTQFNTgFNVAFNVQFNXQFNpwFNrgFNsgFN0QFN4wFN8gFN+QFNAAJNAwJNHAJNVQJNbgJNcwJNhAJNhQJNkgJNlgJNowJNvwJNxAJNzQJN4AJN5wJN6QJN+gJNGANNLgNNRANNRgNNUANNZQNNbQNNbwNNegNNgANNjANNjQNNjwNNnQNNpgNNqgNlWAMAAABUSFJdcRIoSwZLJ0sySzZLVEtgS2RLbUuCS4dLlUubS6lLqku/S89L80v4S/5NAgFNBAFNJwFNLAFNNgFNXAFNYAFNYgFNfgFNogFNtgFNuwFNxAFNxgFN4AFN7QFN7wFN8QFNBQJNCgJNFAJNNQJNOAJNRQJNSAJNSgJNXQJNYQJNZgJNbQJNgQJNpAJNrAJNsgJNtAJNxQJNzgJN8QJNDQNNGQNNGwNNIANNIgNNLANNQgNNRQNNSwNNWgNNXgNNbgNNdwNNfANNjgNNlgNNmANNpANlWAMAAABOREddcRMoTbEDTbMDZVgDAAAAQVNQXXEUKEsPSxdLHUsxS1JLf0uvS75L2U0uAU0/AU1CAU1bAU2GAU2JAU2QAU2fAU2hAU2pAU26AU3qAU3+AU08Ak1GAk1SAk16Ak2XAk2nAk2qAk25Ak0dA00qA00rA000A004A007A008A01nA02nA2VYAwAAAFNPNF1xFShNuANNuQNNugNNuwNNvANlWAMAAABUUlBdcRYoSwxLHEu8S/RNEAFNRAFNbQFNjwFN7gFNIwJNlAJN+QJNBANNOQNNPgNNcQNlWAMAAABQSEVdcRcoSwlLPktLS1VLgUunS8tL0kvhS+dL6EvwTTkBTWsBTXwBTZQBTbMBTfsBTT4CTUcCTWICTXQCTXYCTYsCTdECTfICTfcCTQsDTRQDTRoDTTUDTT0DTVEDTWkDTX0DZVgDAAAAQUxBXXEYKEstSzhLR0tJS0xLdkuFS6ZLs0u6S+1NFgFNGQFNYwFNiAFNtwFNDwJNEwJNGQJNIgJNKwJNMwJNNwJNVAJNbwJNcAJNggJNkAJNmQJNuAJNwQJN3gJN7QJN/QJNEQNNHANNHwNNIwNNLQNNMgNNSQNNVANNXwNNYANNdQNNfwNlWAMAAABNRVRdcRkoSwtLEEsUS95NDwFNFwFNQAFN9AJNBQNNJQNlWAMAAABMRVVdcRooSwJLG0sgSyZLKUtOS29LcEtxS3VLjEvAS8dL700FAU0pAU0qAU0rAU1IAU1WAU1fAU12AU19AU2EAU2OAU2WAU2bAU2wAU2xAU21AU29AU2+AU3DAU3FAU3HAU3hAU3mAU3oAU3zAU0CAk0EAk0LAk0NAk0VAk0hAk0uAk0vAk1JAk1OAk1TAk1oAk19Ak2HAk2IAk2aAk2vAk2zAk21Ak3JAk3YAk3ZAk0CA00nA01DA01TA01hA01kA012A02BA02GA02JA02UA2VYAwAAAEFSR11xGyhLaEt9S5ZLnEulS7FLuUvITQgBTR0BTSEBTS0BTToBTUEBTUUBTYcBTYsBTYwBTdQBTdcBTRICTRgCTS0CTTYCTT0CTU0CTWwCTY4CTakCTdMCTfsCTRUDTRcDTSgDTTMDZVgDAAAAWFlMXXEcKE21A022A023A2VYAwAAAFRZUl1xHShLRUuoS+lNGAFNSQFNSwFNowFNJAJNMQJNVgJNVwJNWwJNYAJNjAJNrQJNugJNwAJN9QJNEANNJANNLwNNMANNaANNhwNNmQNldYdVBWNoYWlucR5NvQNYAQAAAEd9cR8oWAEAAABITl1xIChN1wJL2YZxIU21A0sEhnEiTboDSwKGcSNlhlgBAAAAQ05dcSRNUgFLr4ZxJWGGWAEAAABMTl1xJihNAQJL1oZxJ025A0sBhnEoZYZ1h1UOcmliYm9uRHJhd01vZGVxKU29A0sCfYdVAnNzcSpNvQOJiYZ9cSsoiYiGTl1xLChLB0sDhnEtSyRLBoZxLksxSwaGcS9LS0sGhnEwS1lLA4ZxMUteSwSGcTJLb0sDhnEzS3tLA4ZxNEuISwSGcTVLkEsHhnE2S7JLB4ZxN0vPSwWGcThL3ksGhnE5S+ZLBoZxOkvySwOGcTtNAgFLB4ZxPE0MAUsDhnE9TRQBSwSGcT5NIAFLDoZxP002AUsGhnFATUsBSwWGcUFNVAFLBYZxQk1dAUsDhnFDTWwBSwOGcURNdAFLBYZxRU19AUsDhnFGTZYBSwOGcUdNrwFLCYZxSE3DAUsGhnFJTdABSwWGcUpN2gFLA4ZxS03gAUsEhnFMTewBSwmGcU1N9wFLCYZxTk0EAksEhnFPTQoCSwSGcVBNEwJLB4ZxUU0hAksGhnFSTS0CSwWGcVNNPwJLBYZxVE1GAksGhnFVTVQCSweGcVZNZgJLBYZxV01zAksEhnFYTYECSwiGcVlNkAJLBoZxWk2ZAksDhnFbTZ8CSwWGcVxNrwJLCIZxXU2/AksIhnFeTc0CSwaGcV9N2QJLA4ZxYE3fAksDhnFhTecCSweGcWJN9wJLBoZxY00CA0sFhnFkTRkDSwWGcWVNIgNLBoZxZk0tA0sHhnFnTUIDSwWGcWhNTwNLBYZxaU1eA0sJhnFqTW4DSwSGcWtNegNLA4ZxbE2JA0sIhnFtTZkDSweGcW5NpANLB4Zxb2WGiImGTl1xcChLD0sPhnFxS7lLD4ZxckvaSwSGcXNNQQFLBYZxdE2MAUsGhnF1TZ0BSwOGcXZN6AFLA4Zxd00dAksDhnF4TVACSwOGcXlNegJLBoZxek2XAksChnF7TbcCSwOGcXxNEgNLA4ZxfU0pA0sDhnF+TVcDSwOGcX9NcgNLA4ZxgE2SA0sDhnGBTaADSwOGcYJlhoiIhk5dcYNNlgJLAYZxhGGGdYdVCG1vbGVjdWxlcYVNvQNLAH2HVQtyaWJib25Db2xvcnGGTb0DSwV9cYcoSwFOXXGIKEsASw+GcYlLEUsFhnGKSxhLF4Zxi0sxSxaGcYxLS0sHhnGNS1NLAYZxjktWSwKGcY9LWksChnGQS11LG4ZxkUt5SwGGcZJLe0sEhnGTS4BLAYZxlEuCSyWGcZVLqEschnGWS8VLDoZxl0vUSwaGcZhL3EsChnGZS99LBYZxmkvpSx+GcZtNCQFLBoZxnE0QAUsChnGdTRMBSwyGcZ5NIAFLAYZxn00jAUsZhnGgTUABSxKGcaFlhksCTl1xoihLD0sChnGjSxZLAoZxpEtHSwSGcaVLVEsChnGmS1hLAoZxp0tcSwGGcahLeEsBhnGpS4FLAYZxqkunSwGGcatL00sBhnGsS9pLAoZxrUveSwGGca5L5EsFhnGvTQgBSwGGcbBNHwFLAYZxsU0hAUsChnGyTTwBSwOGcbNlhksDTl1xtChLL0sChnG1S1JLAYZxtkt6SwGGcbdLf0sBhnG4TRIBSwGGcblNPwFLAYZxumWGSwROXXG7KEvESwGGcbxNDwFLAYZxvWWGdYdVBWxhYmVscb5NvQNYAAAAAH2HVQpsYWJlbENvbG9ycb9NvQNLBX1xwEsGTl1xwShLL0sBhnHCS1JLAYZxw0t6SwGGccRLf0sBhnHFS6dLAYZxxkvESwGGccdNDwFLAYZxyE0SAUsBhnHJTT8BSwGGccplhnOHVQhmaWxsTW9kZXHLTb0DSwF9h1UFaXNIZXRxzE29A4l9h1ULbGFiZWxPZmZzZXRxzU29A059h1UIcG9zaXRpb25xzl1xzyhLVEsvhnHQS8NLc4Zx0U04AUsshnHSTWUBSymGcdNNkQFLCoZx1E2cAUtRhnHVSwFLU4Zx1k3tAUsvhnHXS4NLLYZx2E0cAkuvhnHZS7BLE4Zx2k3LAkvthnHbTfoCSwGGcdxNCANLAoZx3U1AA0sBhnHeTV4DSwGGcd9NuANLCIZx4GVVDXJpYmJvbkRpc3BsYXlx4U29A4l9ceKITl1x4yhLAE1SAYZx5E2wA0sFhnHlTbwDSwGGceZlhnOHVQhvcHRpb25hbHHnfXHoKFUMZVZDZW50cmFsaXR5cemIiU29A059ceooSwBdcesoS11LxkvHS8lNBAFlSwFdcexLiGFLAl1x7ShLN0s4SzlLOks7S0VLRk1OAWVLA11x7ihNOgFNOwFlSwRdce8oSwJLYEtqS2tLbEttTSkBZUsFXXHwKEsrTTcBTUABZUsGXXHxKEszS3xL62VLB11x8ihLTkteS19LYUuES5dNMQFlSwhdcfNLymFLCV1x9ChLAEseSx9LIEtuS29LcEtxS3JLc0t0S3VLpEviS+NL7U1KAU1LAU1MAWVLCl1x9ShLLkvQS9xL4UvpS+pNGQFNGgFNGwFNHAFlSwtdcfYoSwNLBEtiS2NLZEtlS2ZLZ0uKTSABZUsMXXH3KEsMSyFLIksjSyRL0U0CAU1NAWVLDV1x+ChLBUsGSwdLfkuFTSoBTU8BZUsOXXH5KEsBSxZLF0sYS3dLsUvSS+BNOAFNOQFlSw9dcfooSwtLGUtES7BLtEu1S91L800VAU0WAU1RAWVLEF1x+yhLEksTSxRLHUssSy1LgEuoTTABTVABZUsRXXH8KEs/S0BLQUtCS0NLok0MAWVLEl1x/ShLGksbSxxLMktLS0xLTUt2S9VNAQFNMgFNNQFlSxNdcf4oSwpLe0t9S59LuEvFS8xNAwFlSxRdcf8oSyZLJ0soS4lLtku6S8tNQgFNQwFNRAFNRQFNRgFNRwFNSAFNSQFlSxVdcgABAAAoSxFLT0tQS/xNCQFNJQFNJgFNJwFNKAFNLAFNLQFNLgFNLwFlSxZdcgEBAAAoS4NLwUvDS/FNMwFlSxddcgIBAAAoSzVL7kvvS/BlSxhdcgMBAAAoSw1LDkuGS79LwEv9TQYBTQcBTQ0BTSsBZUsZXXIEAQAAKEspSypLNEuOS69NIwFNJAFlSxpdcgUBAAAoSyVLgkvWS9dL2EvZTRMBTRQBZUsbXXIGAQAAKEs9Sz5Lmku5S71Lz2VLHF1yBwEAAChLNkvUTRcBZUsdXXIIAQAAKEtoS2lLmUubS5xLskuzS/JNBQFlSx5dcgkBAAAoSzxLUUu+S/dNNgFlSx9dcgoBAAAoS5VLlkvTZUsgXXILAQAAKEsISwlLj0uQS6pL7E00AWVLIV1yDAEAAChLU0t5S8JL3kvfZUsiXXINAQAAKEtaS1tLkkv2TRABTREBTRgBTUEBZUsjXXIOAQAAKEv1S/tL/kv/TQABZUskXXIPAQAAKEsxS4dLjUvNS+RL5UvmS+dL6E0IAWVLJV1yEAEAAChNIQFNIgFlSyZdchEBAAAoS0dLSEtJS0pL2kvbTQsBZUsnXXISAQAAKEsVS3hLkUuTS5RLo0usS61Lrkv0ZUsoXXITAQAAKEurS85lSytdchQBAAAoSw9LEEudS7tLvEv4S/lL+mVLLF1yFQEAAChLyE0KAWVLLV1yFgEAAEuBYUsuXXIXAQAAKEugTTwBTT0BTT4BZUsvXXIYAQAATQ4BYUswXXIZAQAAKEuLS4xLt00dAU0eAWVLMV1yGgEAAChLXEupTR8BZUs0XXIbAQAAS5hhSzVdchwBAAAoS1ZLV2VLNl1yHQEAAEulYUs3XXIeAQAAS6ZhSzpdch8BAAAoS1RLVWVLO11yIAEAAEuhYUs8XXIhAQAAKEueTT8BZUs9XXIiAQAAS3phS0FdciMBAABLf2FLQ11yJAEAAE0SAWFLRF1yJQEAAEtSYUtGXXImAQAAKEtYS1llS0pdcicBAABLp2FLS11yKAEAAChLL0swZUtVXXIpAQAAS8RhS1xdcioBAABNDwFhdYeHVQJmMXIrAQAAiIlNvQNOfXIsAQAAKEc/oXPDAYMeE11yLQEAAEuvYUc/4FmOghb5n11yLgEAAE0BAWFHP1v+SYK8GLFdci8BAABL7WFHPvZbSRdvNCBdcjABAABNPwFhRz+CJ9lrdEreXXIxAQAATQYBYUc/Xh38hA5b0l1yMgEAAE0lAWFHPuO92xYIeXpdcjMBAABLYmFHPKyYVQaNdppdcjQBAABNRgFhRz50mLqHSezwXXI1AQAASwZhRz9hznqIF6JEXXI2AQAAS1hhRz+Z6/aIsux8XXI3AQAAS81hRz9InEoJSbvyXXI4AQAAS1NhRz9Py54J0fcUXXI5AQAAKE1KAU1LAWVHPoZ7mYrKWLJdcjoBAABNQgFhRz7glR0L6yH4XXI7AQAAS35hRz8qMnUMCmkpXXI8AQAAS+RhRz9JHOuM8Cy9XXI9AQAAS4FhRz9NvS6N9rz6XXI+AQAATSMBYUc/RbL8jn3UDl1yPwEAAEsuYUc/FRVfDo2fVl1yQAEAAEu/YUc8nNKyl9iJvF1yQQEAAE1MAWFHP1Wr+UKhkDNdckIBAABLjWFHP1a0eZEy5SddckMBAABLyGFHPoMgz/4/RlNdckQBAABNLAFhRz7wUxVt/srHXXJFAQAAS5hhRz8xLCaTVnhMXXJGAQAATU4BYUc/hm1VbfCeY11yRwEAAEvBYUc/fGPclboIcV1ySAEAAEvzYUc/VvmrFgeYFF1ySQEAAEs0YUc/GGESFxhwRV1ySgEAAEu0YUc/cRWDl0Ykn11ySwEAAE0qAWFHPtdXAhf5xiZdckwBAABLRWFHPz+zwphJFSVdck0BAABLuWFHPqyhe2EOW2pdck4BAABNCgFhRzyshUIZQU7aXXJPAQAATUQBYUc+/wzwBF2oal1yUAEAAEuDYUc/AW27mkpujl1yUQEAAEu+YUc/dHx6G3Fs911yUgEAAEt7YUc/TMUjnE2PO11yUwEAAEufYUc/ISaqHwkV5F1yVAEAAEsxYUc/YWwynPoQFl1yVQEAAE1NAWFHPkZABR3p2jJdclYBAABNEgFhRz8hjgMeqZ+HXXJXAQAAS8phRz6TekSfD+WMXXJYAQAAS6lhRz+jLBUgkmCEXXJZAQAATTYBYUc/XO48IgkDI11yWgEAAEsSYUc++nxwIoO2z11yWwEAAEuoYUc/WWH5osxQ2l1yXAEAAEu4YUc+qrR4o23ucV1yXQEAAEuxYUc/mwg/etBm8V1yXgEAAE00AWFHPKyD5KS+lMxdcl8BAABNQwFhRz8fM+amK5IZXXJgAQAAKEsCSyxlRz7WfNWm2KHjXXJhAQAAS6phRz8SdegoYbfFXXJiAQAATTABYUc+eWn5qI/AH11yYwEAAEuaYUc+eWZAKXYzZl1yZAEAAEvxYUc/QxRo3HwxGF1yZQEAAEvRYUc/4pC1K73AYl1yZgEAAEv/YUc/QRr6rS/Oel1yZwEAAEtcYUc/iQnJrV2bvV1yaAEAAChLaEtpZUc/dL2JL2CNK11yaQEAAEsBYUc/VOWxMHVO811yagEAAE0hAWFHPrEeU7G8qM5dcmsBAABLMmFHPiN1pTHqSCJdcmwBAABLL2FHP4RNX3Mb8Dpdcm0BAABLgGFHPvVajcizliNdcm4BAABLJGFHPyMNxjOi5xhdcm8BAABLhmFHPtCV8LPZ/ChdcnABAABLl2FHPrJsbrQs3qtdcnEBAABNHAFhRz9V3f60jKBIXXJyAQAASxZhRzyshYQ2N3IOXXJzAQAAS31hRz+dWjc2q5ZPXXJ0AQAAS8RhRz8meCK3oSe/XXJ1AQAAS8VhRzyuLsA0NdjgXXJ2AQAATUkBYUc/QSZUOM2NIl1ydwEAAEuPYUc/Y7r4OQw7Il1yeAEAAEu9YUc/FzuXFhfVm11yeQEAAE04AWFHPzfmzTpBKqldcnoBAABLf2FHPoAGWLr0g9NdcnsBAABLoGFHP1/DS7wNhERdcnwBAABNUQFhRz+mT008lirHXXJ9AQAAS/hhRz+cxeg9UdZIXXJ+AQAASyVhRz9fZEC+rnNoXXJ/AQAATQMBYUc+1YXEPs+Zv11ygAEAAEunYUc+5zSjQHl8Sl1ygQEAAE0vAWFHPvtzxkK8X49dcoIBAABLDWFHPKvlePXOPExdcoMBAAAoTUcBTUgBZUc/dGATQ7I6Al1yhAEAAEutYUc/4snlxDbzf11yhQEAAE0AAWFHPwFAUERpexRdcoYBAABLq2FHPwLYJcSrWEJdcocBAABLd2FHP1s8sM8vFohdcogBAABNPAFhRz9NePDGave0XXKJAQAASwNhRz90YRJHMvgDXXKKAQAASzZhRz99KUTH2yB4XXKLAQAAS/RhRz7Zb/9IoFnfXXKMAQAAS6xhRz7NXLrJnaDuXXKNAQAATTcBYUc/Qr3sTgs/k11yjgEAAChL9Uv2S/dlRz8279dPF/xcXXKPAQAATQwBYUc/Vcrk4o+kGl1ykAEAAEudYUc/AYtXXGlUsV1ykQEAAEvWYUc/S+NCUYCdl11ykgEAAEuyYUc/egbKUibG8l1ykwEAAEvPYUc/n1x+Uo243V1ylAEAAE01AWFHP9dPbNLvry5dcpUBAABNAgFhRz9ZNqxTSWz1XXKWAQAAS5FhRz81D3nOKs5oXXKXAQAATR8BYUc+KIpjuNBclF1ymAEAAE1QAWFHPzQbA9Y9J8NdcpkBAABLAGFHPzC+7lakFWJdcpoBAABLi2FHP8pqivrntKddcpsBAABL+mFHPzsI0dgb18RdcpwBAABLhWFHP0P1KmQBsjJdcp0BAABLumFHPwHnyllI/0pdcp4BAABL4GFHP1q59Vmz0H1dcp8BAABNCAFhRz7jNE3aD2rWXXKgAQAATTEBYUc/2l+bWn2+tl1yoQEAAEv7YUc/L8MLT2Dds11yogEAAEtPYUc/gqLsXDzKaV1yowEAAEuVYUc/ZXnXXHLHnl1ypAEAAEuTYUc/cGiXXO0vs11ypQEAAEvyYUc8rIO+3VaAr11ypgEAAE1FAWFHP0lytd2lla9dcqcBAABLUmFHP52Qd7p/SuxdcqgBAABL62FHP41tBd80etNdcqkBAABLemFHPxnk01/WLNxdcqoBAABNQQFhRz9Gl8Tgzb5CXXKrAQAAS8lhRz/NGwzhOew1XXKsAQAAS9NhRz8xN3ViLMXcXXKtAQAAS7ZhRz9D2S5inIruXXKuAQAAKEtDS1plRz9E0Ahi8l/8XXKvAQAASyFhRz80dNtjAXDdXXKwAQAAS3lhRz9k2KZjm0m3XXKxAQAATQQBYUc/W0sV5CkbE11ysgEAAEuHYUc/D+yVpisznF1yswEAAE0FAWFHPtTqkWSHCkBdcrQBAABNLgFhRz8y4mwBlxUWXXK1AQAAS7thRz+zrbJ7+dy3XXK2AQAATTIBYUc/wSE35qnLSV1ytwEAAEv+YUc/KJ04aC7xDV1yuAEAAEvVYUc/cclPacqe9V1yuQEAAEsdYUc/w715ahufD11yugEAAEv5YUc/SBIC6nOvWF1yuwEAAEuCYUc8rIO1a3x7qF1yvAEAAChLBEsFSwdLCUsKSwtLDEsOSxBLEUsTSxRLFUsXSxlLHksfSyBLIksjSyZLJ0soSylLKksrSy1LMEszSzdLOUs6SztLPUs+Sz9LQEtBS0JLREtGS0dLSEtJS0pLS0tMS01LTktQS1VLWUtbS11LXktfS2BLYUtjS2RLZUtmS2dLaktrS2xLbUtuS29LcEtxS3JLc0t0S3VLdkt8S4hLiUuKS5BLkkuUS5ZLmUucS55LoUuiS6NLpEulS65LsEuzS7VLvEvAS8tL0EvSS9dL2EvZS9pL20veS99L4UviS+NL5UvmS+dL6EvpS+pL7EvuS+9NBwFNCQFNCwFNDQFNDgFNDwFNEAFNEQFNEwFNFAFNFgFNGAFNGQFNGgFNGwFNHQFNHgFNIAFNIgFNJAFNJgFNJwFNKAFNKQFNKwFNOQFNOwFNPQFNPgFNQAFlRz8z7bds2AlbXXK9AQAAS7dhRz/AMsBtVCeGXXK+AQAAKEv8S/1lRz9fjHntzx1WXXK/AQAASzhhRz6q3P1uXBXRXXLAAQAATToBYUc/EZfnbrfkSl1ywQEAAE0tAWFHP2AYrm8LHQxdcsIBAABL3GFHP2EA7r1idphdcsMBAABLwmFHP0Sy23A54AddcsQBAABNFQFhRz6TfoLwVs5fXXLFAQAAS6ZhRz7KQ+Dw6jolXXLGAQAAKEs8S8NlRz7K4itxLn62XXLHAQAASxphRz95zQXxdWd6XXLIAQAASzVhRz8BcCzzLwp6XXLJAQAAS45hRz8DTl3TZz0dXXLKAQAAS91hRz9k4ln0NJIlXXLLAQAAS1FhRz8SHlD+E06OXXLMAQAAS4RhRz+Y6v11nUw9XXLNAQAAS9RhRz9T1BF+cWPfXXLOAQAASw9hRz+wewJ3IBRqXXLPAQAATTMBYUc+PUr8+Ap7A11y0AEAAEsYYUc/ErzM+LdOcF1y0QEAAE1PAWFHP3fCDegxPXZdctIBAABL8GFHPwVajcizliNdctMBAABLx2FHPxIFr/sBfuBdctQBAABLeGFHPxnah/uAdzBdctUBAABLzGFHPzkUo/vzKwVdctYBAABNFwFhRz9VxLp8CbMqXXLXAQAASwhhRz8STwD80bifXXLYAQAAS85hRz9RJYT9XezOXXLZAQAAKEsbSxxlRz9BS5l94lBkXXLaAQAAS5thRz7K5h7+KQKGXXLbAQAAS4xhRz8pyEp+dcknXXLcAQAAKEtWS1dlRz9z+1B/BKkYXXLdAQAAS8ZhRz8BPkX/zFARXXLeAQAAS1RhdYeHVQJmMnLfAQAAiIlNvQNOfXLgAQAAKEc/sfm6AEFuX11y4QEAAEuFYUc/mogSqvTYJl1y4gEAAE0IAWFHP7sD/4LGXTZdcuMBAABLA2FHP6IrpAPm+4hdcuQBAABLMWFHP5o31YRWZmldcuUBAABLrGFHP3wla0DjFohdcuYBAABL+2FHP7MxAAW84PpdcucBAABL7WFHP5k09AYqRCpdcugBAABNQgFhRz+ZRVEGx4kwXXLpAQAATTcBYUc/mUHxiWcT2F1y6gEAAE0KAWFHP5mSlwq32LldcusBAABLRWFHP5HcSzxg0MhdcuwBAABL/mFHP5nAD4tJhexdcu0BAABNLwFhRz/KPbAMqzy4XXLuAQAAS1FhRz+RfFONm7R8XXLvAQAAKEv8S/1lRz/TNbUO/C10XXLwAQAAS/BhRz+5pX4Pi59sXXLxAQAAS1NhRz/WYCuSB7KEXXLyAQAAS8RhRz+gn1YTf1shXXLzAQAAS9VhRz+h3jITvTr4XXL0AQAATTQBYUc/mZ5elCPSsl1y9QEAAE1RAWFHP6I7khYxXoxdcvYBAABLeGFHP5wm6tkE8gtdcvcBAABNPwFhRzyc0rKX2Im8XXL4AQAAS/9hRz+ZMPGYEOEBXXL5AQAAKEsCSyxlRz+i0CMYiOLoXXL6AQAATQMBYUc/mTN5mOH9el1y+wEAAChLBEsFSwdLCUsKSwtLDEsOSxBLEUsTSxRLFUsXSxlLHksfSyBLIksjSyZLJ0soSylLKksrSy1LMEszSzdLOUs6SztLPUs+Sz9LQEtBS0JLREtGS0dLSEtJS0pLS0tMS01LTktQS1VLWUtbS11LXktfS2BLYUtjS2RLZUtmS2dLaktrS2xLbUtuS29LcEtxS3JLc0t0S3VLdkt8S31LiEuJS4pLkEuSS5RLlkuZS5xLnkuhS6JLo0ukS6VLrkuwS7NLtUu8S8BLy0vQS9JL10vYS9lL2kvbS95L30vhS+JL40vlS+ZL50voS+lL6kvsS+5L700HAU0JAU0LAU0NAU0OAU0PAU0QAU0RAU0TAU0UAU0WAU0YAU0ZAU0aAU0bAU0dAU0eAU0gAU0iAU0kAU0mAU0nAU0oAU0pAU0rAU05AU07AU09AU0+AU1AAU1DAU1EAU1FAU1GAU1HAU1IAU1JAU1MAWVHP5lcnpoSGA5dcvwBAABNOAFhRz+ZfqEawk4ZXXL9AQAAS6phRz+Zc41aNO6OXXL+AQAAS4xhRz+1bvQcpYW/XXL/AQAAS59hRz+fFXgdhDCNXXIAAgAAS1RhRz+Zx1EeEPNUXXIBAgAASw1hRz+xcTOe6OPaXXICAgAAS8JhRz+jDcSf6M9IXXIDAgAAS5FhRz+Z6bmgJ9vFXXIEAgAAS3phRz+ZXigg0tXIXXIFAgAAS+BhRz+ZmFYioWqeXXIGAgAAS6dhRz+d2Q2i1dhkXXIHAgAAS39hRz+ZR7GjA1hYXXIIAgAATRwBYUc/nwFOo2rteV1yCQIAAEuDYUc/mTYhJDz2K11yCgIAAEsGYUc/m+nqJTN8al1yCwIAAEvkYUc/ml5JpisRQF1yDAIAAChNSgFNSwFlRz+djSkmco4bXXINAgAATQwBYUc/pKgOJolWq11yDgIAAEu0YUc/tgbRpw1bxF1yDwIAAEuNYUc/nAr6p0f6Yl1yEAIAAEu+YUc/mbxaJ62H0l1yEQIAAEvdYUc/qKMtqEALxV1yEgIAAEuLYUc/nCNZKRmyYV1yEwIAAEvMYUc/nRE/qZ9cYl1yFAIAAEuCYUc/nZWWKc2D111yFQIAAChLVktXZUc/mXNxKqllrl1yFgIAAEsaYUc/n144Ks/zhF1yFwIAAEuGYUc/nM6RLkxU011yGAIAAEudYUc/grJ4LzMVzl1yGQIAAE0CAWFHP5leTy+B55BdchoCAABNTwFhRz+a59Mv37kFXXIbAgAAKEsbSxxlRz+iNGGxddlLXXIcAgAAS5VhRz+ZozMxluIVXXIdAgAATRUBYUc/qXa9srm3WF1yHgIAAE1NAWFHP4qhkDMTfbZdch8CAABL+WFHP6N01DTCdtVdciACAABNNgFhRz+Y7dg1NcHZXXIhAgAAS4BhRz+s4wQ1iJHOXXIiAgAATSMBYUc/mr2wtlHyTF1yIwIAAEskYUc/nCbwN2iql11yJAIAAEubYUc/pHqCOGUycF1yJQIAAE0fAWFHP5mjsTliOyJdciYCAABNBQFhRz+jOx65/2qvXXInAgAAS79hRz/GQIe6SRGXXXIoAgAAS9RhRz/hG146/F3oXXIpAgAAS/RhRz+ZeAG7uUuIXXIqAgAAS6thRz+lE128BA3oXXIrAgAAS9NhRz+ZN0+8RK4fXXIsAgAAS/FhRz+u9VC+TUb0XXItAgAAS49hRz+ZUak//8pQXXIuAgAAS7FhRz+Z5JpAVPwoXXIvAgAASyFhRz+gz3XA7r+IXXIwAgAAS1hhRz/bcUrBq2y8XXIxAgAAS8FhRz+bvxTCHbYNXXIyAgAATTABYUc/ozW5wqZPrV1yMwIAAEvJYUc/piLVwuqgyF1yNAIAAE0yAWFHP5qzn0MVmDFdcjUCAABLhGFHP5wMIkSa3AZdcjYCAABLjmFHP8kmpiDVUW9dcjcCAABNBgFhRz+ZM6RHR5I7XXI4AgAATVABYUc/ry+wx7OIWF1yOQIAAEuyYUc/uZofR+ZACF1yOgIAAEvcYUc/nzuRyOIo911yOwIAAEvKYUc/xQF5STl8RV1yPAIAAEu4YUc/nc+jSXlOU11yPQIAAEt7YUc/mZBySu2GeF1yPgIAAEtiYUc/wZTzTGhjbF1yPwIAAEuTYUc/m7TFTK5iBl1yQAIAAEtPYUc/rv+0zfTiYl1yQQIAAEuBYUc/molXz2wwzV1yQgIAAEuYYUc/lyKCT7/KoF1yQwIAAEslYUc/mitmz9yQfl1yRAIAAEu7YUc/oERcUGLu411yRQIAAEsAYUc/m7juUTSDnl1yRgIAAEvOYUc/hVdQUYS1j11yRwIAAEv6YUc/oT/C0mbZbV1ySAIAAEsPYUc/tehA03w1011ySQIAAEtSYUc/rc5MU8CcaF1ySgIAAEu2YUc/pD/xVA0U3l1ySwIAAEvNYUc/mlHJ1NNfFl1yTAIAAEsWYUc/mTOiVRA47l1yTQIAAEsvYUc/mTiO1ovXKF1yTgIAAE0sAWFHP5WRmfludAVdck8CAABL+GFHP6XkjqQ28EZdclACAABNMwFhRz+Z1bhYzHTjXXJRAgAAKEtDS1plRz+ZR11ZGO1ZXXJSAgAATToBYUc/mfVR2cULa11yUwIAAEs1YUc/mpc4WihZVF1yVAIAAEt+YUc/n5zaWpjBnF1yVQIAAEt3YUc/ndkBWutVcF1yVgIAAEu5YUc/t+l02xWyO11yVwIAAEvPYUc/oL24XNM/rl1yWAIAAEsdYUc/rD6AXSFdDF1yWQIAAEt5YUc/ncWB/8n6NV1yWgIAAEs2YUc/ohIpXoRV911yWwIAAE01AWFHP8g31N77M89dclwCAABL8mFHP57bkF8ITi1dcl0CAABNAQFhRz+ZM+VfwK/eXXJeAgAASxhhRz+ZNJS6wDhyXXJfAgAATRIBYUc/4ONf5Yedh11yYAIAAEvzYUc/mmbD4fUwol1yYQIAAE0xAWFHP5mQFeI/er9dcmICAABLl2FHP5mpneJtYcddcmMCAAAoSzxLw2VHP7ZB/mNY/AFdcmQCAABLEmFHP6R3oGRS1KhdcmUCAABNJQFhRz+lLGXki1pnXXJmAgAATU4BYUc/qpHj5Q6vaF1yZwIAAEs0YUc/qsx7ZZ5hzV1yaAIAAEvIYUc/wUb66GBzgF1yaQIAAEvrYUc/tBxIaK0bNF1yagIAAE08AWFHP57O/+kVEx5dcmsCAABLOGFHP5mSfmm0xuldcmwCAABNLQFhRz+ZN1Fpw9fKXXJtAgAAS5phRz+z25Tq9/TdXXJuAgAAS1xhRz+gh938wlVHXXJvAgAATUEBYUc/mPZf7ic6gl1ycAIAAEutYUc/tqKmbtBTe11ycQIAAChL9Uv2S/dlRz+bVj1wxjMiXXJyAgAAS8VhRz+d4GhxPsLFXXJzAgAAS71hRz+aaEqoVgYtXXJ0AgAAS9ZhRz/UQojyaKPqXXJ1AgAAS8ZhRz+ZchFy96HrXXJ2AgAAS6hhRz+rFo5zBhguXXJ3AgAATRcBYUc/mTeAdNpyfV1yeAIAAEugYUc/mgt59X41ql1yeQIAAEsuYUc/nEfn08HnHl1yegIAAEvHYUc/tef0eRbK0F1yewIAAEu6YUc/mUkXqZ17WV1yfAIAAEumYUc/mknj+boVu11yfQIAAEsIYUc/0gYYemylEV1yfgIAAE0qAWFHP5lyEPq1TpJdcn8CAABLMmFHP6u3xf9+JPRdcoACAABLAWFHP5lJC/xRY49dcoECAABLqWFHP5mUg3yZJSJdcoICAABNLgFhRz+fiCFUwgHLXXKDAgAAS9FhRz+Zb3b9r7sRXXKEAgAAKEtoS2llRz8wyhZ935ibXXKFAgAATQABYUc/oP67fr4Ydl1yhgIAAE0hAWFHP58JsT/kraVdcocCAABLt2FHP6DinaqxgCZdcogCAABLh2FHP6HkIv+0VbNdcokCAABNBAFhRz+koSX/7uMiXXKKAgAAS69hdYeHVQJmM3KLAgAAiIlNvQNOfXKMAgAAKEc/vCC+gEenzl1yjQIAAEuRYUc/uRWkgf/07V1yjgIAAEsxYUc/uL6hAyL9ul1yjwIAAEuMYUc/uPgEA9bgXV1ykAIAAEt/YUc/vPKDhHMwk11ykQIAAEvGYUc/uIZJhbACvV1ykgIAAEu/YUc/uNkGhcTqRF1ykwIAAEskYUc/uIHQBjSZ3V1ylAIAAEuDYUc/uyYpK+q25V1ylQIAAE04AWFHP7i7a4hbphBdcpYCAABLfmFHP7amdwjcLc9dcpcCAABLwmFHP7jHcwp9djxdcpgCAABLRWFHP7wQTwszmGZdcpkCAABNIQFhRz+4HTuLV52yXXKaAgAAS4FhRz+n36ZuPkwWXXKbAgAATQEBYUc/uLvhDpqZ7F1ynAIAAEvNYUc/us+A1+fvI11ynQIAAEufYUc/ucdskKH5Ol1yngIAAEt5YUc/y5cDEVdrTF1ynwIAAE0yAWFHP7jtjQMqpDtdcqACAABLrGFHP7htT5L/D4RdcqECAABNPwFhRz+5h1kUBzfHXXKiAgAASwNhRz+70rnuGkbLXXKjAgAAS/BhRz+47ZUD3bAfXXKkAgAAS6phRz+6CYUXihLxXXKlAgAAS1NhRzyc0rKX2Im8XXKmAgAAS/phRz/BZOeYIZbLXXKnAgAATQYBYUc/uKIyGYKy+F1yqAIAAEsyYUc/uKdDxFiSnF1yqQIAAE0xAWFHP4mQaUzTSvRdcqoCAABL+WFHP7mifBqcfT5dcqsCAABLqGFHP7gQdRx7eo9dcqwCAABLgGFHP7iwE24b52ddcq0CAABNHAFhRz+43rOdLoInXXKuAgAATS8BYUc/t3WgHcrJxl1yrwIAAEs0YUc/uKjgnua1gV1ysAIAAChLBEsFSwdLCUsKSwtLDEsOSxBLEUsTSxRLFUsXSxlLHksfSyBLIksjSyZLJ0soSylLKksrSy1LMEszSzdLOUs6SztLPUs+Sz9LQEtBS0JLREtGS0dLSEtJS0pLS0tMS01LTktQS1VLWUtbS11LXktfS2BLYUtjS2RLZUtmS2dLaktrS2xLbUtuS29LcEtxS3JLc0t0S3VLdkt8S31LiEuJS4pLkEuSS5RLlkuZS5xLnkuhS6JLo0ukS6VLrkuwS7NLtUu8S8BLy0vQS9JL10vYS9lL2kvbS95L30vhS+JL40vlS+ZL50voS+lL6kvsS+5L700HAU0JAU0LAU0NAU0OAU0PAU0QAU0RAU0TAU0UAU0WAU0YAU0ZAU0aAU0bAU0dAU0eAU0gAU0iAU0kAU0mAU0nAU0oAU0pAU0rAU05AU07AU09AU0+AU1AAU1DAU1EAU1FAU1GAU1HAU1IAU1JAU1MAWVHP7jTTqBl1WFdcrECAABLh2FHP7mN7KNoCr1dcrICAABLhGFHP7Ux8KQopPZdcrMCAABL3GFHP7jwcaR/cx9dcrQCAABLlWFHP7iwm6Tyz1FdcrUCAABLpmFHP7jQbyWfGFZdcrYCAABLd2FHP7iwlKXydgddcrcCAABLqWFHP7n8pCahkJpdcrgCAABLUmFHP8CtC6bSPE1dcrkCAABLm2FHP7jarKdw+0hdcroCAABL3WFHP70L5Cii0D5dcrsCAABLFmFHP7muHCn5mwNdcrwCAABLD2FHP7iqNSolusddcr0CAABL8WFHP7iu+kcMC7Bdcr4CAAAoSzxLw2VHP7kbLCtXG8Zdcr8CAABLT2FHP7Dhhav78dNdcsACAABL+GFHP7ds7KwqA85dcsECAABLNmFHP77PGLlWxaxdcsICAABNJQFhRz/Fr9cu4aYJXXLDAgAAS9RhRz+4NFsvA1ZUXXLEAgAATUEBYUc/uwsI8pfiil1yxQIAAE0qAWFHP7gQ4K/QCTpdcsYCAABLNWFHP7fyM7D+3WNdcscCAAAoS2hLaWVHP7itm4h19JNdcsgCAABLsWFHP7mXFrJ0BgxdcskCAABNLQFhRz+4j+iz5qp3XXLKAgAAS4JhRz+4ua80cbLcXXLLAgAAS5hhRz+3bNO1QLZ2XXLMAgAAS8hhRz+4BBY13ZizXXLNAgAAKEv1S/ZL92VHP73bpjcUcdtdcs4CAABLjWFHP9FiALhZGcRdcs8CAABNMwFhRz+9SNc0Wc7TXXLQAgAAS3phRz+5Ni25dq6zXXLRAgAAS8VhRz+4sZg5rl2yXXLSAgAAS6dhRz+49GI0dPQVXXLTAgAASwBhRz+4/Pm7QmDOXXLUAgAAS75hRz+3wLS7iQKeXXLVAgAAS4VhRz+4qjY9BnlJXXLWAgAAS5phRz+5tZM9Z50mXXLXAgAAS9FhRz/nnRS+KBlPXXLYAgAATTYBYUc/ug5cvmC9Hl1y2QIAAE0FAWFHP7tqyz7G/vFdctoCAABNAwFhRz+6K3s/IbogXXLbAgAAS8phRz+5XGxA37LyXXLcAgAAS4ZhRz+4qCymyXpUXXLdAgAATTABYUc/uKldQjaXfV1y3gIAAE0SAWFHP7Xm48JlSGJdct8CAABL7WFHP69fwcK+vSZdcuACAAAoS/xL/WVHP7kZ9MRzyQxdcuECAABLeGFHP7iQUES78bNdcuICAABNCAFhRz+7QJHE0scnXXLjAgAAS89hRz+481NFB60vXXLkAgAAS7dhRz+srFtF1H4lXXLlAgAAS/thRz+4mHbzlikRXXLmAgAAS9VhRz+4xk7h7fnMXXLnAgAATU0BYUc/vlHfxqSUn11y6AIAAEu5YUc/v/paxu1cMV1y6QIAAEudYUc/vS9QRwymTl1y6gIAAEsSYUc/t1rEx5qzy11y6wIAAEu4YUc/uKjzx8D86F1y7AIAAEsvYUc/u2NySNBcAV1y7QIAAE08AWFHP8H150kLHPtdcu4CAAAoSxtLHGVHP7km/coJksBdcu8CAABNHwFhRz/XlL/K27DrXXLwAgAAS9NhRz+5NLfLO4XGXXLxAgAAKEtWS1dlRz+4xYPLWbi3XXLyAgAAS8lhRz+4uJBMNVohXXLzAgAAS2JhRz+4/TbM8LQIXXL0AgAAS45hRz+5n4/Oet3+XXL1AgAAS+BhRz+4KehO5vZ3XXL2AgAATU4BYUc/uI/uz0Tl/V1y9wIAAEvOYUc/uciSO72BkV1y+AIAAEu7YUc/5BMi0SoYcV1y+QIAAE00AWFHP7jhyVFK0+xdcvoCAABLVGFHP7pvZzhqzPVdcvsCAABNTwFhRz+40vpSL+doXXL8AgAASzhhRz+9WtVScSrUXXL9AgAATSMBYUc/5E48VIBGHV1y/gIAAE01AWFHP7iwZ1U9je9dcv8CAABNOgFhRz+5VhnW2oaOXXIAAwAAS1hhRz+v6zdXQGnkXXIBAwAAS/NhRz+4xY1GAcqOXXICAwAATTcBYUc/uKkjV/xz4l1yAwMAAEugYUc/qRG9ZBt/211yBAMAAEv0YUc/uYXD267fSF1yBQMAAEu6YUc/vKPNXAs7FF1yBgMAAEsBYUc/uKjkXK3NUF1yBwMAAE1QAWFHP6plzt5BYMBdcggDAABNAgFhRz+x8w9fTB5vXXIJAwAAS/JhRz+4wJhlVd70XXIKAwAAS5dhRz+3zeTg++oCXXILAwAAS69hRz+5pqPhTsKOXXIMAwAAS6thRz+43Fxh1bL6XXINAwAAS7ZhRz+xRoJjeqxMXXIOAwAAS/9hRz+4qdPj7U/PXXIPAwAATSwBYUc/vKrG5Du6fF1yEAMAAEu9YUc/uLhBZPoqqV1yEQMAAEvkYUc/xJ2GZVa+Sl1yEgMAAEsdYUc/r6IT5pHE5F1yEwMAAEvBYUc/t3XBZwHbkV1yFAMAAEutYUc/uJ9G6NjYL11yFQMAAEvWYUc/uUdc6W2f9F1yFgMAAEvMYUc/wDnm6eIPB11yFwMAAEsuYUc/qIQb6ieMyF1yGAMAAEvEYUc/uRPcZwTYEl1yGQMAAEuLYUc/uKj76tAgnV1yGgMAAEsYYUc/yMddbGy6vl1yGwMAAE0EAWFHP7kJLGyjHwddchwDAABLx2FHP75RJnAjoOZdch0DAABLj2FHP7iqGO23qPldch4DAABLBmFHP7fcFpJ50ONdch8DAABLe2FHP7iMD+40pntdciADAABLtGFHP7i2MW6mwI1dciEDAABLDWFHP7ew4O8p1SJdciIDAABLJWFHP7uv33ABXpRdciMDAABLk2FHP7wDV/CkOdNdciQDAABLsmFHP8ApYPD1ZOBdciUDAABLIWFHP8FtuPGJ1r9dciYDAAAoTUoBTUsBZUc/uJem8pT/zl1yJwMAAChLAkssZUc/uK2Cc3wSZF1yKAMAAE0uAWFHP7ip8XOozMZdcikDAAAoS0NLWmVHP7kADfVprKBdcioDAABNDAFhRz+wBgD+iz5rXXIrAwAATQABYUc/wCRX+RBMqV1yLAMAAE0VAWFHP7n+6HmMxQZdci0DAABLXGFHP7mVK/8/7zddci4DAABL62FHP8ScWfuniU9dci8DAABLCGFHP8C3vmoq43tdcjADAABNUQFhRz+4qSV9vfDnXXIxAwAATQoBYUc/uIwfanXh/F1yMgMAAE0XAWFHP7isGAvlZnddcjMDAABNQgFhRz+vfZN+onJbXXI0AwAAS/5hRz+4vo9/MNoKXXI1AwAASxphRz+7QiN/0LR9XXI2AwAAS1FhdYeHVQJmNHI3AwAAiIlNvQNOfXI4AwAAKEc/1bc76+lyoF1yOQMAAE1CAWFHP9W3xYHdbeJdcjoDAABNLAFhRz/UrYyCUUruXXI7AwAAS8VhRz/S/orhAEazXXI8AwAATSEBYUc/1eM2g/4veV1yPQMAAEuDYUc/y+DRhKAV6F1yPgMAAEsSYUc/1Lm7hPM7xF1yPwMAAEuOYUc/1blyBtiMSV1yQAMAAE0KAWFHP9XNQwdvPa5dckEDAABLMmFHP9G6OQeZuIpdckIDAABLumFHP9WfIohIwe5dckMDAABLq2FHP9S53gjFh5pdckQDAABL3WFHP9UeOIlNNQFdckUDAABL0WFHP8q8HgrPXkRdckYDAABLz2FHP8LZbUIAXiddckcDAABNBgFhRz/VtC+XnUAXXXJIAwAAS/FhRz/J7fOOAbXjXXJJAwAAS/BhRz/fJkyPE52FXXJKAwAAS8FhRz/VtCyPTIYNXXJLAwAAS5phRz/VgKiPiVMDXXJMAwAAKEs8S8NlRz/VteoP3EmgXXJNAwAATRIBYUc/0+1QEJ/Gll1yTgMAAEtUYUc/1ZGxkTquBF1yTwMAAEuXYUc/0vCXkUV7+l1yUAMAAEu2YUc/1UDrEdxLcF1yUQMAAEtPYUc/0lg7lMVjO11yUgMAAEsBYUc/y8fllmEZul1yUwMAAEv5YUc/0qKTl5DEo11yVAMAAEt6YUc8nNKyl9iJvF1yVQMAAE0jAWFHP9nNicQXJDxdclYDAABNNAFhRz/VO7oYnblCXXJXAwAAS5hhRz/TZZOZNazGXXJYAwAASzhhRz/Uy7OZ7UjmXXJZAwAAS4ZhRz/Spx4aJPflXXJaAwAAKEtWS1dlRz/T5gYbb2mSXXJbAwAASzZhRz/Sf+kbhGJHXXJcAwAAS1hhRz/WKY0E6VFwXXJdAwAAS9VhRz/VwaKd4GFlXXJeAwAATS0BYUc/1XJDnxEnxl1yXwMAAEskYUc/0x6bn2DhdV1yYAMAAEuVYUc/1bbEvYm40V1yYQMAAE1QAWFHP9Vf3XBeC/pdcmIDAAAoS0NLWmVHP9UhpKJYp1hdcmMDAABNCAFhRz/jv55F0MSpXXJkAwAAS8RhRz/UuDmjoOqtXXJlAwAAS7RhRz/VoBIbV+ydXXJmAwAATTIBYUc/0Qt9pD0DDV1yZwMAAEudYUc/0TO0JT6xdF1yaAMAAEt5YUc/0SKnG6+rS11yaQMAAEsPYUc/yMtfRlj3NF1yagMAAEv6YUc/2KeaJg8Q811yawMAAEv/YUc/qfeWG4Iz711ybAMAAE0lAWFHP9Oc7SlBSoFdcm0DAABNTQFhRz/VtVmqJpXSXXJuAwAASwZhRz/UgaJx2mLiXXJvAwAATQwBYUc/1aVwK0/+tV1ycAMAAEuxYUc/09eYK8oiEV1ycQMAAEt/YUc/1c2YrT4Zyl1ycgMAAChLaEtpZUc/3FQWLdADHl1ycwMAAEvcYUc/1FY7LxnixF1ydAMAAEuHYUc/zZpVyBnF4F1ydQMAAEv4YUc/1UuxMZldvV1ydgMAAEtiYUc/1aoAMdykj11ydwMAAEupYUc/1beDMgG4b11yeAMAAEugYUc/1bceMk24o11yeQMAAE0cAWFHP9WthrMvZD5dcnoDAAAoSxtLHGVHP9XCWjOOXg1dcnsDAABNLgFhRz/TYQ80JXaHXXJ8AwAAS3thRz/SmJI0wsy7XXJ9AwAAS7hhRz/NGwW1ILOqXXJ+AwAAS+thRz/Yi83JTA7MXXJ/AwAATQABYUc/1anyNxSUN11ygAMAAEumYUc/1QySN9kS311ygQMAAEvkYUc/1Lc5uDKL7l1yggMAAEvJYUc/1cWrtAEBkF1ygwMAAEvOYUc/1dmzuN00V11yhAMAAE0vAWFHP+LRxjloXxhdcoUDAABL9GFHP9W6hZ8zLfddcoYDAABNNwFhRz/TGQg6yDklXXKHAwAASxZhRz/Cjpi7CJBZXXKIAwAAS41hRz/VWaE7z2QBXXKJAwAAS6xhRz/PO6E8jF6EXXKKAwAASwNhRz/VuxM9BNRhXXKLAwAATTEBYUc/1SIzPZF9Y11yjAMAAEt+YUc/zH/WvqzoRV1yjQMAAEtTYUc/1lvOPt8wSV1yjgMAAE0/AWFHP9FzPb+pIs9dco8DAABLr2FHP9YZvsDOGYddcpADAABLJWFHP82xo0GfQuJdcpEDAABLn2FHP9W228I7rN1dcpIDAABLGGFHP9Ur68JBlLFdcpMDAABNMwFhRz/Ps0rDe0f9XXKUAwAAS71hRz/Y2ONLaV/rXXKVAwAAS8JhRz/SVz5EIjKfXXKWAwAATR8BYUc/1ZTlRL3KJV1ylwMAAEuAYUc/2a1Sc5VOBV1ymAMAAE02AWFHP9Wi1kXpu5JdcpkDAABLGmFHP9UZNkZR4rtdcpoDAABLv2FHP9W2tsggDDFdcpsDAAAoSwRLBUsHSwlLCksLSwxLDksQSxFLE0sUSxVLF0sZSx5LH0sgSyJLI0smSydLKEspSypLK0stSzBLM0s3SzlLOks7Sz1LPks/S0BLQUtCS0RLRktHS0hLSUtKS0tLTEtNS05LUEtVS1lLW0tdS15LX0tgS2FLY0tkS2VLZktnS2pLa0tsS21LbktvS3BLcUtyS3NLdEt1S3ZLfEt9S4hLiUuKS5BLkkuUS5ZLmUucS55LoUuiS6NLpEulS65LsEuzS7VLvEvAS8tL0EvSS9dL2EvZS9pL20veS99L4UviS+NL5UvmS+dL6EvpS+pL7EvuS+9NBwFNCQFNCwFNDQFNDgFNDwFNEAFNEQFNEwFNFAFNFgFNGAFNGQFNGgFNGwFNHQFNHgFNIAFNIgFNJAFNJgFNJwFNKAFNKQFNKwFNOQFNOwFNPQFNPgFNQAFNQwFNRAFNRQFNRgFNRwFNSAFNSQFNTAFlRz/U4lJJZ8HKXXKcAwAAS61hRz/WGp7KuX/HXXKdAwAATTABYUc/yHfsSsFvTF1yngMAAEuPYUc/07Yuy0SMd11ynwMAAEu7YUc/1bv1d25/F11yoAMAAE06AWFHP9H5jsy2/VhdcqEDAABLm2FHP9f08kzbck5dcqIDAABLNGFHP9STpE7Lt3BdcqMDAABLymFHP9NnEc8B0rVdcqQDAABLeGFHP9XBd099/cNdcqUDAABLp2FHP9HMW1CRRZZdcqYDAABLsmFHP9X2k9Fp0LpdcqcDAABNFwFhRz/VYizRq2oNXXKoAwAATQUBYUc/1VJm0eiM6V1yqQMAAEsAYUc/r7SMUvjlHV1yqgMAAEuTYUc/zyFLeL4bnl1yqwMAAE08AWFHP9WaL1UcAABdcqwDAABLRWFHP9XuJtWTADRdcq0DAABLIWFHP+CgENaJW4Bdcq4DAABL8mFHP8opr1dXOwtdcq8DAABLUmFHP8n7Ttf2w+RdcrADAABL1GFHP9XERT27kSpdcrEDAABNOAFhRz/WitVafsBpXXKyAwAAS4FhRz/VePranpP3XXKzAwAASzVhRz/YfgxblDaUXXK0AwAAS/5hRz/V/jNPa1XCXXK1AwAATRUBYUc/1c+P3Pm4Cl1ytgMAAChNSgFNSwFlRz/XBcvddMvrXXK3AwAATQEBYUc/1TP83cfYAl1yuAMAAEuoYUc/0M3EX3wioV1yuQMAAEu5YUc/0p8kX6gooF1yugMAAEsxYUc/1baKYGullV1yuwMAAEsvYUc/1r5R4NmFU11yvAMAAE1BAWFHP9W1J2EPW+Bdcr0DAABL4GFHP9gYNBCgLapdcr4DAABLyGFHP9ilYeVeekVdcr8DAAAoS/VL9kv3ZUc/037M5bKIDl1ywAMAAEv7YUc/1o/sZd4aFl1ywQMAAEuFYUc/1aNYZsDLr11ywgMAAEuqYUc/xgZh6GwpY11ywwMAAEtRYUc/1TgD6hHOgV1yxAMAAEvMYUc/2cP2J0HA811yxQMAAE01AWFHP9Zbq+xxRq5dcsYDAABNTgFhRz/bJcvuotfTXXLHAwAAS+1hRz/Vor5uw7WqXXLIAwAAS4xhRz/QvuzwAtzUXXLJAwAAS81hRz/T8J3wSQZiXXLKAwAAS4thRz/f2mJwp0vOXXLLAwAAS/NhRz+9AHBw3u3qXXLMAwAAS5FhRz/UusU9t0WnXXLNAwAAS75hRz/VuXrxnvpoXXLOAwAATU8BYUc/1LG98ddiFl1yzwMAAEt3YUc/1VSO8g+WOl1y0AMAAEsNYUc/0ODA8kV5qV1y0QMAAE0EAWFHP9Xd53O5gpBdctIDAABL1mFHP8ca//P0NqddctMDAABNKgFhRz/VLdB072KbXXLUAwAAS8dhRz/HSdT1uy2TXXLVAwAASx1hRz/TL6B1xZjAXXLWAwAATQMBYUc/1yW/9i1L8V1y1wMAAEvTYUc/sfM2dpI2LF1y2AMAAEvGYUc/1h6Q9wAegF1y2QMAAEsIYUc/1ag1vqjHtV1y2gMAAChLAkssZUc/2Dct+KWHfV1y2wMAAChL/Ev9ZUc/1JLk+Ndbi11y3AMAAEu3YUc/1arw+iilkV1y3QMAAEsuYUc/1fw9eoFH4V1y3gMAAEuEYUc/ycIuet8Qv11y3wMAAEtcYUc/1YMo/BoOwV1y4AMAAE1RAWFHP9XO8Xx78+RdcuEDAABLgmFHP9SDAH0f3bhdcuIDAABNAgFhdYeHVQJmNnLjAwAAiIlNvQNOfXLkAwAAKEc/2/yIAL/ubV1y5QMAAE0KAWFHP+SZpBX0XgtdcuYDAABLxmFHP9b20oO0xLJdcucDAABLk2FHP9ttkwTDzeRdcugDAABLJWFHP9qb1wUjxRtdcukDAABLuGFHP9u7koXcq/FdcuoDAABLv2FHP9tMlAahc5xdcusDAABLtmFHP9Yte2vksyZdcuwDAAAoS/xL/WVHP9v84YfE2uZdcu0DAABLGmFHP9iQ84gieNFdcu4DAABLf2FHP9wC4givYj9dcu8DAABLfmFHP9vX1QjbcNRdcvADAABL4GFHP9cQBwpGkRpdcvEDAABNTQFhRz/ed4YLE9G7XXLyAwAAS1xhRz/b/CQLVacvXXLzAwAATRwBYUc/3KdEDElkeF1y9AMAAEvRYUc/1phsjLTzgV1y9QMAAEvcYUc/24mhjfOM711y9gMAAE0FAWFHP92gTo4cUbRdcvcDAABL62FHP9V3rg6TDTBdcvgDAABLemFHP9+ZnQ9v34xdcvkDAABNPAFhRz/cOY4PvHpeXXL6AwAATRcBYUc/3ACNj9w8vl1y+wMAAChLBEsFSwdLCUsKSwtLDEsOSxBLEUsTSxRLFUsXSxlLHksfSyBLIksjSyZLJ0soSylLKksrSy1LMEszSzdLOUs6SztLPUs+Sz9LQEtBS0JLREtGS0dLSEtJS0pLS0tMS01LTktQS1VLWUtbS11LXktfS2BLYUtjS2RLZUtmS2dLaktrS2xLbUtuS29LcEtxS3JLc0t0S3VLdkt8S31LiEuJS4pLkEuSS5RLlkuZS5xLnkuhS6JLo0ukS6VLrkuwS7NLtUu8S8BLy0vQS9JL10vYS9lL2kvbS95L30vhS+JL40vlS+ZL50voS+lL6kvsS+5L700HAU0JAU0LAU0NAU0OAU0PAU0QAU0RAU0TAU0UAU0WAU0YAU0ZAU0aAU0bAU0dAU0eAU0gAU0iAU0kAU0mAU0nAU0oAU0pAU0rAU05AU07AU09AU0+AU1AAU1DAU1EAU1FAU1GAU1HAU1IAU1JAU1MAWVHP9W3kBA/I5NdcvwDAABLm2FHP97brRgENk5dcv0DAABLz2FHP9s4JZCzQQtdcv4DAABL1WFHP9plQsL7xj1dcv8DAABNQQFhRz/Z90ERZKO7XXIABAAAKEv1S/ZL92VHP9vluhGR1l9dcgEEAABLl2FHP9o67pSD7ERdcgIEAABLzGFHP90UYm5wXEVdcgMEAABLAWFHP9U3bZYWvm9dcgQEAABL9GFHP91QxZZd4RhdcgUEAABL02FHP9wE9EPnvvRdcgYEAABNMQFhRz/icWLut64tXXIHBAAAS1FhRzyc0rKX2Im8XXIIBAAATSMBYUc/3ExvmBvzr11yCQQAAEuAYUc/17+fGETWhV1yCgQAAEu7YUc/3RK8GToniF1yCwQAAEu+YUc/2xTlmqQFrl1yDAQAAEvOYUc/27UiHHC1MF1yDQQAAEuEYUc/295Nne2RPV1yDgQAAEuGYUc/4h4Xngn0U11yDwQAAEuPYUc/3k3zH2lJPF1yEAQAAE0zAWFHP9gJDh/tHxddchEEAABLOGFHP9wQEiAs3/ddchIEAAAoSwJLLGVHP9tnbSCDnPJdchMEAABLgWFHP9v+eCFgCDpdchQEAABLmmFHP9D75iHU3mFdchUEAABLvWFHP+LTxKMyn49dchYEAABNBgFhRz/XDRz0AZoJXXIXBAAAS8FhRz/YXwMleWFAXXIYBAAAS69hRz/bgACmbhNZXXIZBAAASy5hRz/dH+Gal87yXXIaBAAATTQBYUc/3MmIKHHS8F1yGwQAAEutYUc/3HKnKRukmV1yHAQAAE02AWFHP9twQylKfCVdch0EAABLYmFHP9R8FynfmdBdch4EAABLD2FHP9wuDqqsgEBdch8EAABLrGFHP9rbw3H8lAddciAEAABNPwFhRz/YWiorVUvqXXIhBAAAKEtWS1dlRz/cZFGtYI+nXXIiBAAAS1RhRz/cLTCu40amXXIjBAAASyRhRz/btsEvAUHBXXIkBAAAKEtDS1plRz/b/esvWtjhXXIlBAAATSwBYUc/3kKrsDZX8F1yJgQAAEuyYUc/3AebMFjJgV1yJwQAAEumYUc/2/ZPMNmAfl1yKAQAAE06AWFHP97aH7EgSPZdcikEAABLe2FHP+DmCTG1jUldcioEAABLU2FHP9wV1TH+s1ddcisEAABLsWFHP9v59jKZJs9dciwEAABNNwFhRz/b6Say+sc6XXItBAAAS6dhRz/Z/SWzS3oFXXIuBAAASzRhRz/feq4zpu3iXXIvBAAAS7phRz/b+skzVAQoXXIwBAAATU8BYUc/1CzqLUmpBV1yMQQAAEvyYUc/29aotKXKvF1yMgQAAChLG0scZUc/2kF2NRkaC11yMwQAAEs1YUc/22ywtfN1C11yNAQAAEuYYUc/2zTOtihn9V1yNQQAAEsNYUc/3YyqNrmUUF1yNgQAAEuLYUc/2pjG3qnMoF1yNwQAAEvFYUc/20tbOAoHll1yOAQAAEuFYUc/29nbOEp0Ql1yOQQAAEtFYUc/2/2iSbjTEl1yOgQAAEuqYUc/2/TVOa3Lq11yOwQAAEuCYUc/25/Huq4AHV1yPAQAAEu0YUc/2arzOsIVMF1yPQQAAE0BAWFHP9uesTtL23Zdcj4EAABNTgFhRz/V/Fa7gSiSXXI/BAAATQQBYUc/2+oopQctaF1yQAQAAE0uAWFHP9vwJ3U56NpdckEEAAAoTUoBTUsBZUc/30nUPzHvEF1yQgQAAEt5YUc/2/KpQOe38V1yQwQAAEurYUc/284VQYWxWl1yRAQAAEuHYUc/3ABEixbBWl1yRQQAAEsGYUc/2/7QQtac411yRgQAAEugYUc/23ECy3ss4V1yRwQAAE0IAWFHP92eNEQ7f25dckgEAABLNmFHP9oWp8ulST9dckkEAABNDAFhRz/fupbFuvDoXXJKBAAAS1JhRz/b+Ad2dIQUXXJLBAAATS0BYUc/2pXyxxiUB11yTAQAAEvkYUc/3Cslx36eBF1yTQQAAEtPYUc/3OWkSaDd3F1yTgQAAEt3YUc/29JpSlejO11yTwQAAChLaEtpZUc/2JMrSzJYbV1yUAQAAE0hAWFHP9enNqn5/cxdclEEAABL/2FHP9yCH8uzg2FdclIEAABLlWFHP9nTmsyfgGNdclMEAABLwmFHP9vQ/s1HaGxdclQEAABLymFHP+GS1E5T/o1dclUEAABNKgFhRz/cWdPO/TFMXXJWBAAAS8dhRz/cAGstUyf5XXJXBAAATVABYUc/2/57UFhdDl1yWAQAAEvxYUc/29VKUVRS4F1yWQQAAEvWYUc/0K2c0yxZyF1yWgQAAEvEYUc/3Ob11BNOTV1yWwQAAE0yAWFHP9vx7Q4cCLBdclwEAABNOAFhRz/b0OW5YGb8XXJdBAAATS8BYUc/3/qCZGsw811yXgQAAEv7YUc/14DWOV0Y4F1yXwQAAEtYYUc/2wgWrXQflV1yYAQAAEuoYUc/1so72bEc/11yYQQAAEsWYUc/4CvM2dpI2V1yYgQAAEsDYUc/15jr5JUVe11yYwQAAEvtYUc/3j6jXG6ed11yZAQAAE0CAWFHP9MPQt05Gm1dcmUEAABLnWFHP9WymCUcvHFdcmYEAABL/mFHP75CwN6bxghdcmcEAABLkWFHP9wAZF+3MOpdcmgEAABLL2FHP9uVi9/qAl9dcmkEAABNMAFhRz/btseQKo2mXXJqBAAASwhhRz/fm8dkYLBNXXJrBAAAS/hhRz/UOIzkVH3cXXJsBAAAS7lhRz/b/NvkqPK5XXJtBAAAS4xhRz/cAOTndcV/XXJuBAAATRIBYUc/2u996ElmN11ybwQAAE0DAWFHP9psmBG3wQBdcnAEAABL3WFHP9vWlOmo8vVdcnEEAABLg2FHP9hd2+ncY1RdcnIEAABNHwFhRz/j3DNqD745XXJzBAAAS41hRz/kkenqaeusXXJ0BAAAS/lhRz/cFrzrAmztXXJ1BAAATRUBYUc/3AAla+yvjl1ydgQAAEsYYUc/3WepdkpN8V1ydwQAAE01AWFHP9hEwW0UosddcngEAABLzWFHP+DCje4Dl/9dcnkEAABLEmFHP+A1l+5ijYNdcnoEAABLn2FHP9wUF+6i+i9dcnsEAABLIWFHP9xQpW8P2DpdcnwEAABNUQFhRz/kvO/viQbHXXJ9BAAAS/phRz/YSMHwetHYXXJ+BAAATQABYUc/4WwHcX00o11yfwQAAEvwYUc/2d6CcbTOKF1ygAQAAEvIYUc/3AeUccUc3l1ygQQAAEupYUc/2bsD8if7HF1yggQAAEvzYUc/3HF0cqnR3F1ygwQAAEu3YUc/29NW88Z6kl1yhAQAAEsyYUc/3RQodBsNgF1yhQQAAEuOYUc/23SndQITM11yhgQAAEvJYUc/ykat9YJe0V1yhwQAAEsdYUc/2/XpdlC/NV1yiAQAAChLPEvDZUc/2JmOdtDBz11yiQQAAEsAYUc/23a8dwucjl1yigQAAEsxYUc/fg/f6VaSq11yiwQAAE0lAWFHP90yXPro+xJdcowEAABLeGFHP+I33Xtfi5tdco0EAABL1GFHP9v/iP65JXJdco4EAABNQgFhdYeHVQ5nZXBoaWFsbENsQ29lZnKPBAAAiIlNvQNOfXKQBAAAKEsAXXKRBAAAKEssSy1L+0v8S/1L/kv/TQABTQEBTQIBZUsBXXKSBAAAKEsBSwNLBEsMSxpLG0scSx5LH0sgSz9LQEtBS0JLQ0tLS0xLTktRS15LX0t8S5dL6UvqTSkBTU8BTVEBZUsCXXKTBAAAKEsrS4lNBQFNCAFNCQFNCgFNCwFNDQFNDgFNEAFNEQFNEwFNFAFNFwFNGAFNJQFNJgFNJwFNKAFNKwFlSwNdcpQEAAAoSwBLBUsGSwdLFksXSylLKksvSzBLMUs0SzVLgEuIS6RNDAFNTgFlSwRdcpUEAAAoSyVLNkuKTRIBZUsGXXKWBAAAKEsCSxlLdUviS+NNIAFlSwddcpcEAAAoSy5LPEtFS0ZLmEuZS5pLm0ucS51LnkufS6BLoUuiS6NLpUumS6dLqEupS6tLrEutS65Lr0uwS7FLskuzS7RLtUu2S7hNHQFNHgFNHwFNIQFNIgFNIwFNJAFlSwhdcpgEAAAoSxhLHUsmSydLKEsySz1LPktPS1BLdkt4S3pLe0uQS79LwEvDS8RLyEvMS81LzkvPS+FL5EvlS+ZL50voS+xL7kvvS/BL8UvyS/NL9Ev1S/ZL90v4S/lL+k0GAU0HAU0VAU0WAU1NAWVLCV1ymQQAAChLFUtgS3lLqkvFS8ZLx0vJS95L4EvrS+1NGQFNGgFNGwFNHAFNLAFNLQFNLgFNLwFNSgFNSwFNTAFlSwpdcpoEAAAoS2hLaUt+S4tLjEuNS45Lj0uRS5NLlEuVS5ZLt0u5S7pLu0u8S71LvkvBS8JNAwFNBAFNDwFlSwtdcpsEAAAoSzhLOUs6SztLYUtiS2NLZEtlS2ZLZ0trS2xLbUtuS29LcEtxS3JLc0t0S9BL0UvSS9NL1EvVS9ZL10vYS9lNMQFNMgFNMwFNNAFNNQFNNgFNNwFNOAFNOQFNOgFNOwFlSwxdcpwEAAAoSwhLCUsKSwtLDUsOSw9LEEsRSxJLE0sUSyFLIksjSyRLM0s3S0RLR0tIS0lLSktNS1JLU0tUS1VLVktXS1hLWUtaS1tLXEtdS2pLd0t9S39LgUuCS4NLhEuFS4ZLh0uSS8pLy0vaS9tL3EvdS99NKgFNMAFNPAFNPQFNPgFNPwFNQAFNQQFNQgFNQwFNRAFNRQFNRgFNRwFNSAFNSQFNUAFldYeHVQNldmNynQQAAIiJTb0DTn1yngQAAChLAF1ynwQAAChLXUvGS8dLyU0EAWVLAV1yoAQAAEuIYUsCXXKhBAAAKEs3SzhLOUs6SztLRUtGTU4BZUsDXXKiBAAAKE06AU07AWVLBF1yowQAAChLAktgS2pLa0tsS21NKQFlSwVdcqQEAAAoSytNNwFNQAFlSwZdcqUEAAAoSzNLfEvrZUsHXXKmBAAAKEtOS15LX0thS4RLl00xAWVLCF1ypwQAAEvKYUsJXXKoBAAAKEsASx5LH0sgS25Lb0twS3FLcktzS3RLdUukS+JL40vtTUoBTUsBTUwBZUsKXXKpBAAAKEsuS9BL3EvhS+lL6k0ZAU0aAU0bAU0cAWVLC11yqgQAAChLA0sES2JLY0tkS2VLZktnS4pNIAFlSwxdcqsEAAAoSwxLIUsiSyNLJEvRTQIBTU0BZUsNXXKsBAAAKEsFSwZLB0t+S4VNKgFNTwFlSw5dcq0EAAAoSwFLFksXSxhLd0uxS9JL4E04AU05AWVLD11yrgQAAChLC0sZS0RLsEu0S7VL3UvzTRUBTRYBTVEBZUsQXXKvBAAAKEsSSxNLFEsdSyxLLUuAS6hNMAFNUAFlSxFdcrAEAAAoSz9LQEtBS0JLQ0uiTQwBZUsSXXKxBAAAKEsaSxtLHEsyS0tLTEtNS3ZL1U0BAU0yAU01AWVLE11ysgQAAChLCkt7S31Ln0u4S8VLzE0DAWVLFF1yswQAAChLJksnSyhLiUu2S7pLy01CAU1DAU1EAU1FAU1GAU1HAU1IAU1JAWVLFV1ytAQAAChLEUtPS1BL/E0JAU0lAU0mAU0nAU0oAU0sAU0tAU0uAU0vAWVLFl1ytQQAAChLg0vBS8NL8U0zAWVLF11ytgQAAChLNUvuS+9L8GVLGF1ytwQAAChLDUsOS4ZLv0vAS/1NBgFNBwFNDQFNKwFlSxldcrgEAAAoSylLKks0S45Lr00jAU0kAWVLGl1yuQQAAChLJUuCS9ZL10vYS9lNEwFNFAFlSxtdcroEAAAoSz1LPkuaS7lLvUvPZUscXXK7BAAAKEs2S9RNFwFlSx1dcrwEAAAoS2hLaUuZS5tLnEuyS7NL8k0FAWVLHl1yvQQAAChLPEtRS75L9002AWVLH11yvgQAAChLlUuWS9NlSyBdcr8EAAAoSwhLCUuPS5BLqkvsTTQBZUshXXLABAAAKEtTS3lLwkveS99lSyJdcsEEAAAoS1pLW0uSS/ZNEAFNEQFNGAFNQQFlSyNdcsIEAAAoS/VL+0v+S/9NAAFlSyRdcsMEAAAoSzFLh0uNS81L5EvlS+ZL50voTQgBZUslXXLEBAAAKE0hAU0iAWVLJl1yxQQAAChLR0tIS0lLSkvaS9tNCwFlSyddcsYEAAAoSxVLeEuRS5NLlEujS6xLrUuuS/RlSyhdcscEAAAoS6tLzmVLK11yyAQAAChLD0sQS51Lu0u8S/hL+Uv6ZUssXXLJBAAAKEvITQoBZUstXXLKBAAAS4FhSy5dcssEAAAoS6BNPAFNPQFNPgFlSy9dcswEAABNDgFhSzBdcs0EAAAoS4tLjEu3TR0BTR4BZUsxXXLOBAAAKEtcS6lNHwFlSzRdcs8EAABLmGFLNV1y0AQAAChLVktXZUs2XXLRBAAAS6VhSzddctIEAABLpmFLOl1y0wQAAChLVEtVZUs7XXLUBAAAS6FhSzxdctUEAAAoS55NPwFlSz1dctYEAABLemFLQV1y1wQAAEt/YUtDXXLYBAAATRIBYUtEXXLZBAAAS1JhS0ZdctoEAAAoS1hLWWVLSl1y2wQAAEunYUtLXXLcBAAAKEsvSzBlS1Vdct0EAABLxGFLXF1y3gQAAE0PAWF1h4dVB2J3Y2NvcmVy3wQAAIiJTb0DTn1y4AQAAChLAF1y4QQAAChLAEsBSwJLA0sESwVLBksHSwhLCUsKSwtLDEsNSw5LEEsRSxJLE0sUSxVLFksXSxhLGUsaSxtLHEsdSx5LH0sgSyFLIksjSyRLJUsmSydLKEspSypLK0ssSy1LLkswSzFLMkszSzRLNUs2SzdLOEs5SzpLO0s8Sz1LPks/S0BLQUtCS0NLREtFS0ZLSEtJS0pLS0tMS01LTktPS1BLU0tVS1ZLV0tZS1pLW0tdS15LX0tgS2FLYktjS2RLZUtmS2dLaEtpS2pLa0tsS21LbktvS3BLcUtyS3NLdEt1S3ZLd0t5S3tLfEt9S35LgEuCS4NLhEuFS4ZLh0uIS4lLikuLS4xLjUuOS49LkEuRS5JLlEuVS5ZLl0uYS5lLmkubS5xLnUueS59LoEuhS6JLo0ukS6VLpkuoS6lLqkurS6xLrUuuS69LsEuxS7NLtEu1S7ZLuEu5S7pLu0u8S71Lvku/S8BLwUvCS8NLxUvGS8dLyEvJS8pLy0vMS81LzkvPS9BL0UvSS9RL1UvWS9dL2EvZS9tL3EvdS99L4EvhS+JL40vlS+ZL50voS+lL6kvrS+xL7UvuS+9L8EvxS/JL80v0S/VL9kv3S/hL+Uv6S/tL/Ev9S/5L/00AAU0BAU0CAU0DAU0EAU0FAU0GAU0HAU0JAU0LAU0MAU0NAU0OAU0QAU0RAU0TAU0UAU0VAU0WAU0XAU0YAU0ZAU0aAU0bAU0cAU0dAU0eAU0gAU0iAU0jAU0kAU0lAU0mAU0nAU0oAU0pAU0qAU0rAU0sAU0tAU0uAU0vAU0wAU0xAU0yAU0zAU00AU01AU03AU04AU05AU06AU07AU09AU0+AU1AAU1CAU1DAU1EAU1FAU1GAU1HAU1IAU1JAU1KAU1LAU1MAU1NAU1OAU1PAU1QAU1RAWVLAV1y4gQAAChLD0svS0dLUUtSS1RLWEtcS3hLekt/S4FLk0unS7JLt0vES9NL2kveS+RNCAFNCgFNDwFNEgFNHwFNIQFNNgFNPAFNPwFNQQFldYeHVQhzZXFDbGFzc3LjBAAAiIlNvQNOfXLkBAAAKEsAXXLlBAAAKEtdS8ZLx0vJTQQBZUsBXXLmBAAAS4hhSwJdcucEAAAoSzdLOEs5SzpLO0tFS0ZNTgFlSwNdcugEAAAoTToBTTsBZUsEXXLpBAAAKEsCS2BLaktrS2xLbU0pAWVLBV1y6gQAAChLK003AU1AAWVLBl1y6wQAAChLM0t8S+tlSwddcuwEAAAoS05LXktfS2FLhEuXTTEBZUsIXXLtBAAAS8phSwldcu4EAAAoSwBLHksfSyBLbktvS3BLcUtyS3NLdEt1S6RL4kvjS+1NSgFNSwFNTAFlSwpdcu8EAAAoSy5L0EvcS+FL6UvqTRkBTRoBTRsBTRwBZUsLXXLwBAAAKEsDSwRLYktjS2RLZUtmS2dLik0gAWVLDF1y8QQAAChLDEshSyJLI0skS9FNAgFNTQFlSw1dcvIEAAAoSwVLBksHS35LhU0qAU1PAWVLDl1y8wQAAChLAUsWSxdLGEt3S7FL0kvgTTgBTTkBZUsPXXL0BAAAKEsLSxlLREuwS7RLtUvdS/NNFQFNFgFNUQFlSxBdcvUEAAAoSxJLE0sUSx1LLEstS4BLqE0wAU1QAWVLEV1y9gQAAChLP0tAS0FLQktDS6JNDAFlSxJdcvcEAAAoSxpLG0scSzJLS0tMS01LdkvVTQEBTTIBTTUBZUsTXXL4BAAAKEsKS3tLfUufS7hLxUvMTQMBZUsUXXL5BAAAKEsmSydLKEuJS7ZLukvLTUIBTUMBTUQBTUUBTUYBTUcBTUgBTUkBZUsVXXL6BAAAKEsRS09LUEv8TQkBTSUBTSYBTScBTSgBTSwBTS0BTS4BTS8BZUsWXXL7BAAAKEuDS8FLw0vxTTMBZUsXXXL8BAAAKEs1S+5L70vwZUsYXXL9BAAAKEsNSw5Lhku/S8BL/U0GAU0HAU0NAU0rAWVLGV1y/gQAAChLKUsqSzRLjkuvTSMBTSQBZUsaXXL/BAAAKEslS4JL1kvXS9hL2U0TAU0UAWVLG11yAAUAAChLPUs+S5pLuUu9S89lSxxdcgEFAAAoSzZL1E0XAWVLHV1yAgUAAChLaEtpS5lLm0ucS7JLs0vyTQUBZUseXXIDBQAAKEs8S1FLvkv3TTYBZUsfXXIEBQAAKEuVS5ZL02VLIF1yBQUAAChLCEsJS49LkEuqS+xNNAFlSyFdcgYFAAAoS1NLeUvCS95L32VLIl1yBwUAAChLWktbS5JL9k0QAU0RAU0YAU1BAWVLI11yCAUAAChL9Uv7S/5L/00AAWVLJF1yCQUAAChLMUuHS41LzUvkS+VL5kvnS+hNCAFlSyVdcgoFAAAoTSEBTSIBZUsmXXILBQAAKEtHS0hLSUtKS9pL200LAWVLJ11yDAUAAChLFUt4S5FLk0uUS6NLrEutS65L9GVLKF1yDQUAAChLq0vOZUsrXXIOBQAAKEsPSxBLnUu7S7xL+Ev5S/plSyxdcg8FAAAoS8hNCgFlSy1dchAFAABLgWFLLl1yEQUAAChLoE08AU09AU0+AWVLL11yEgUAAE0OAWFLMF1yEwUAAChLi0uMS7dNHQFNHgFlSzFdchQFAAAoS1xLqU0fAWVLNF1yFQUAAEuYYUs1XXIWBQAAKEtWS1dlSzZdchcFAABLpWFLN11yGAUAAEumYUs6XXIZBQAAKEtUS1VlSztdchoFAABLoWFLPF1yGwUAAChLnk0/AWVLPV1yHAUAAEt6YUtBXXIdBQAAS39hS0Ndch4FAABNEgFhS0Rdch8FAABLUmFLRl1yIAUAAChLWEtZZUtKXXIhBQAAS6dhS0tdciIFAAAoSy9LMGVLVV1yIwUAAEvEYUtcXXIkBQAATQ8BYXWHh1UNYnR3Q2VudHJhbGl0eXIlBQAAiIlNvQNOfXImBQAAKEsAXXInBQAAKEs3S0VLRktdS2tLbEttS4hLikvJTQQBZU0FBl1yKAUAAChLL0swZU0HAl1yKQUAAE0FAWFLCV1yKgUAAEv8YU0KAl1yKwUAAEuQYU0LAl1yLAUAAChL/kv/TQABZUsMXXItBQAASy5hTQ8EXXIuBQAATQgBYU0UAl1yLwUAAChNBgFNBwFlSxVdcjAFAABLmmFLGF1yMQUAAEvKYUsZXXIyBQAATTEBYUsaXXIzBQAATSkBYUsbXXI0BQAAKEszSzhLOUs6SztL4kvjZU0dAl1yNQUAAEsRYUseXXI2BQAAS3xhTSACXXI3BQAAKEuCS5FLyGVNIgZdcjgFAABLf2FLJV1yOQUAAChLpE06AU07AWVLJl1yOgUAAEuXYU0nAl1yOwUAAChL1kvXS9hL2WVLKl1yPAUAAEuiYUsrXXI9BQAASwJhSyxdcj4FAABLYGFNsgJdcj8FAABNCwFhTS4CXXJABQAAKE0dAU0eAWVNMQRdckEFAABLgWFLNV1yQgUAAEvdYUs3XXJDBQAAS0RhSzhdckQFAABL7WFLOl1yRQUAAEsZYUs7XXJGBQAAS31hSzxdckcFAABLC2FLQ11ySAUAAEt+YUtEXXJJBQAAKEsrS9BlS0ddckoFAAAoS2pLn0vcZU1iAl1ySwUAAEuhYU1OAl1yTAUAAChLeU0wAWVLT11yTQUAAChNKgFNSgFNSwFNTAFlS1Bdck4FAABNTQFhTVEEXXJPBQAAKEsWSxdlS1NdclAFAAAoSyFLIksjSyRlTVYGXXJRBQAATRIBYUtZXXJSBQAASyVhS1pdclMFAABL92FLW11yVAUAAEvhYU1dAl1yVQUAAEtTYUteXXJWBQAAKEuGS+tlS19dclcFAAAoS8xNDAFlTWACXXJYBQAAS51hTWEEXXJZBQAAS9NhS2JdcloFAABLHWFLZ11yWwUAAEvRYUtoXXJcBQAATUABYUtrXXJdBQAAS2FhS3Bdcl4FAABLAGFNcgJdcl8FAAAoTUIBTUMBTUQBTUUBZUt3XXJgBQAAKEuAS+lL6mVLeF1yYQUAAEubYUt6XXJiBQAATTcBYUt8XXJjBQAATSABYUt9XXJkBQAAS05hTYIEXXJlBQAAKEtHS0hLSUtKZUuFXXJmBQAAKE0VAU0WAWVLhl1yZwUAAChLbktvS3BLcUtyS3NLdE0JAWVLiF1yaAUAAChLDEu6ZUuKXXJpBQAAS6NhTYsCXXJqBQAASzRhS49dcmsFAABLwWFLkF1ybAUAAE0BAWFNkghdcm0FAABNDwFhS5Vdcm4FAAAoSylLKkuZTQIBZUuYXXJvBQAAS7ZhTZsEXXJwBQAAS3hhS5xdcnEFAABLMWFNngJdcnIFAAAoS4tLjGVLoF1ycwUAAEt7YU1wCV1ydAUAAEvEYUukXXJ1BQAAS3VhS6VdcnYFAABLGGFNpgJdcncFAABLnmFLqF1yeAUAAEvPYUupXXJ5BQAAS9JhS6pdcnoFAABL/WFLsF1yewUAAChLA0sEZUuyXXJ8BQAAKEsSSxNLFGVLuV1yfQUAAEsKYU2+Bl1yfgUAAEt6YU3CAl1yfwUAAEuYYUvGXXKABQAAS/ZhS8hdcoEFAABLd2FNygJdcoIFAABLFWFLIl1ygwUAAEuEYUvNXXKEBQAAKE0ZAU0aAU0bAU0cAWVL0V1yhQUAAChLg0uVS5ZlTdYCXXKGBQAAKEu7S7xlS9ddcocFAAAoSwVLBksHS15LX2VL2V1yiAUAAEs2YUvaXXKJBQAAKEsmSydLKGVN2wJdcooFAABNGAFhS91dcosFAAAoS/NNKwFlTd4CXXKMBQAAS81hS99dco0FAAAoS0tLTGVL4F1yjgUAAChLAUusS61Lrku/S8BlS+Fdco8FAAAoS6hLsWVNfAZdcpAFAABNPwFhTewCXXKRBQAAS6VhS/BdcpIFAABLjmFL8V1ykwUAAEvFYUv4XXKUBQAAKEs/S0BLQUtCS0NlS/xdcpUFAAAoS2JLY0tkS2VLZktnTQMBZUv9XXKWBQAAS/JhTf4CXXKXBQAAKEuyS7NlTQEDXXKYBQAAKEuTS5RlTQUBXXKZBQAATTIBYU2BBV1ymgUAAEunYU0LA11ymwUAAChLUU02AWVNDANdcpwFAABNCgFhTQ0BXXKdBQAAKEseSx9LIGVNEANdcp4FAABLt2FNEQFdcp8FAABNFwFhTRYBXXKgBQAAS6phTRwBXXKhBQAAKEtoS2llTdoCXXKiBQAATQ4BYU0gAV1yowUAAChLMktaS1tlTSEBXXKkBQAAKEsNSw5lTSIBXXKlBQAATVABYU0lB11ypgUAAEtSYU0pAV1ypwUAAChLLEstZU0rAV1yqAUAAChNEAFNEQFlTTYBXXKpBQAAKE0jAU0kAWVNOAFdcqoFAABLuGFNcAJdcqsFAAAoS/hL+Uv6ZU06AV1yrAUAAChNOAFNOQFlTT0BXXKtBQAAS7lhTZ4DXXKuBQAAKEvkS+VL5kvnS+hlTUABXXKvBQAAKEuJTTMBZU1CAV1ysAUAAChLCEsJS8ZLx2VNQwFdcrEFAABLj2FNRQVdcrIFAAAoS1hLWWVNRwFdcrMFAABLnGFNSgFdcrQFAABLq2FNNwJdcrUFAABL+2FNTAFdcrYFAABNUQFhTVEBXXK3BQAAS5JhTVQBXXK4BQAAS01hTYICXXK5BQAATU4BYU1cAV1yugUAAChNEwFNFAFlTWMDXXK7BQAAS1xhTWQBXXK8BQAAS+xhTWcBXXK9BQAAKEt2S9VlTW0BXXK+BQAAS69hTXABXXK/BQAAKEtPS1BlTXMBXXLABQAAS/FhTXcBXXLBBQAAS75hTXwBXXLCBQAAS9RhTX4BXXLDBQAAKEuFTU8BZU2BAV1yxAUAAChLPUs+ZU2EA11yxQUAAChNIQFNIgFlTYYDXXLGBQAAKEtUS1VlTYoBXXLHBQAASzxhTYsBXXLIBQAAS99hTY0BXXLJBQAATQ0BYU2OAV1yygUAAEvCYU2QA11yywUAAEveYU2TAV1yzAUAAEugYU2UAV1yzQUAAChLpku9ZU2YAV1yzgUAAEv1YU2ZAV1yzwUAAEvDYU2eAV1y0AUAAEuHYU2iA11y0QUAAE0fAWFLm11y0gUAAE01AWFNpAFdctMFAAAoS1ZLV2VNpgFdctQFAABLNWFNqQFdctUFAABL9GFNrQFdctYFAAAoSxpLG0scS8tlS55dctcFAABL4GFNvAFdctgFAAAoTUYBTUcBTUgBTUkBZU2+AV1y2QUAAChL7kvvS/BlTU0CXXLaBQAAS6lhTfgCXXLbBQAATUEBYU2jA11y3AUAAChNPAFNPQFNPgFlTdUBXXLdBQAAS85hTd0DXXLeBQAAKEvaS9tlTd4BXXLfBQAAKEu0S7VlTeQDXXLgBQAAKEsPSxBlS6ZdcuEFAABLsGFN6wFdcuIFAABLjWFN8QFdcuMFAAAoTSUBTSYBTScBTSgBZU32AV1y5AUAAE00AWFN+wFdcuUFAAAoTSwBTS0BTS4BTS8BZXWHh1UHYmNjbGFzc3LmBQAAiIlNvQNOfXLnBQAAKEsAXXLoBQAAKEsASwFLAksDSwRLBUsGSwdLCEsJSwpLC0sMSw1LDksRSxJLE0sUSxVLGEsZSxpLG0scSx1LHksfSyBLIUsiSyNLJEslSyZLJ0soSylLKksrSyxLLUsuSzFLMkszSzRLNUs2SzdLOEs5SzpLO0s8Sz1LPks/S0BLQUtCS0NLREtFS0ZLS0tMS01LTktPS1BLUUtTS1ZLV0taS1tLXUteS19LYEthS2JLY0tkS2VLZktnS2hLaUtqS2tLbEttS25Lb0twS3FLcktzS3RLdUt2S3dLeUt7S3xLfUt+S4BLgkuDS4RLhUuGS4dLiEuJS4pLi0uMS41LjkuPS5BLkUuSS5NLlEuVS5ZLl0uYS5lLmkubS5xLnUueS59LoEuhS6JLo0ukS6VLpkuoS6lLqkurS6xLrUuuS69LsEuxS7JLs0u0S7VLtku3S7hLuUu6S7tLvEu9S75Lv0vAS8FLwkvDS8VLxkvHS8hLyUvKS8tLzEvNS85Lz0vQS9FL0kvUS9VL1kvXS9hL2UvcS91L30vgS+FL4kvjS+lL6kvrS+xL7UvuS+9L8EvxS/JL80v0S/VL9kv3S/hL+Uv6S/tL/Ev9S/5L/00AAU0BAU0CAU0DAU0EAU0FAU0GAU0HAU0JAU0KAU0LAU0MAU0NAU0OAU0QAU0RAU0TAU0UAU0VAU0WAU0XAU0YAU0ZAU0aAU0bAU0cAU0dAU0eAU0gAU0jAU0kAU0lAU0mAU0nAU0oAU0pAU0qAU0rAU0sAU0tAU0uAU0vAU0wAU0xAU0yAU0zAU00AU01AU02AU03AU04AU05AU06AU07AU1AAU1BAU1CAU1DAU1EAU1FAU1GAU1HAU1IAU1JAU1KAU1LAU1MAU1NAU1OAU1PAU1QAU1RAWVLAV1y6QUAAChLxE0PAWVLAl1y6gUAAChLL0swS1JLekt/TRIBTT8BZUsDXXLrBQAAKEsPSxBLFksXS0dLSEtJS0pLVEtVS1hLWUtcS3hLgUunS9NL2kvbS95L5EvlS+ZL50voTQgBTR8BTSEBTSIBTTwBTT0BTT4BZXWHh1UQZ2VwaGlhbGxNb2RDbGFzc3LsBQAAiIlNvQNOfXLtBQAAKEsAXXLuBQAAKEssSy1L+0v8S/1L/kv/TQABTQEBTQIBZUsBXXLvBQAAKEsBSwNLBEsMSxpLG0scSx5LH0sgSz9LQEtBS0JLQ0tLS0xLTktRS15LX0t8S5dL6UvqTSkBTU8BTVEBZUsCXXLwBQAAKEsrS4lNBQFNCAFNCQFNCgFNCwFNDQFNDgFNEAFNEQFNEwFNFAFNFwFNGAFNJQFNJgFNJwFNKAFNKwFlSwNdcvEFAAAoSwBLBUsGSwdLFksXSylLKksvSzBLMUs0SzVLgEuIS6RNDAFNTgFlSwRdcvIFAAAoSyVLNkuKTRIBZUsGXXLzBQAAKEsCSxlLdUviS+NNIAFlSwddcvQFAAAoSy5LPEtFS0ZLmEuZS5pLm0ucS51LnkufS6BLoUuiS6NLpUumS6dLqEupS6tLrEutS65Lr0uwS7FLskuzS7RLtUu2S7hNHQFNHgFNHwFNIQFNIgFNIwFNJAFlSwhdcvUFAAAoSxhLHUsmSydLKEsySz1LPktPS1BLdkt4S3pLe0uQS79LwEvDS8RLyEvMS81LzkvPS+FL5EvlS+ZL50voS+xL7kvvS/BL8UvyS/NL9Ev1S/ZL90v4S/lL+k0GAU0HAU0VAU0WAU1NAWVLCV1y9gUAAChLFUtgS3lLqkvFS8ZLx0vJS95L4EvrS+1NGQFNGgFNGwFNHAFNLAFNLQFNLgFNLwFNSgFNSwFNTAFlSwpdcvcFAAAoS2hLaUt+S4tLjEuNS45Lj0uRS5NLlEuVS5ZLt0u5S7pLu0u8S71LvkvBS8JNAwFNBAFNDwFlSwtdcvgFAAAoSzhLOUs6SztLYUtiS2NLZEtlS2ZLZ0trS2xLbUtuS29LcEtxS3JLc0t0S9BL0UvSS9NL1EvVS9ZL10vYS9lNMQFNMgFNMwFNNAFNNQFNNgFNNwFNOAFNOQFNOgFNOwFlSwxdcvkFAAAoSwhLCUsKSwtLDUsOSw9LEEsRSxJLE0sUSyFLIksjSyRLM0s3S0RLR0tIS0lLSktNS1JLU0tUS1VLVktXS1hLWUtaS1tLXEtdS2pLd0t9S39LgUuCS4NLhEuFS4ZLh0uSS8pLy0vaS9tL3EvdS99NKgFNMAFNPAFNPQFNPgFNPwFNQAFNQQFNQgFNQwFNRAFNRQFNRgFNRwFNSAFNSQFNUAFldYeHVQxnZXBoaUVWQ250cmxy+gUAAIiJTb0DTn1y+wUAAChLAF1y/AUAAEuEYUc/9frjgH6mtV1y/QUAAEsRYUdAAaCQgGtKUV1y/gUAAEvIYUc/6gXhAjBTUV1y/wUAAE1RAWFHQAjleANYCmldcgAGAABL32FHP/TI0ZsshYldcgEGAAAoTSMBTSQBZUc/6VkhVjNfy11yAgYAAEvKYUc/8tyLBMUlfV1yAwYAAEuFYUc/87jTBUsYgl1yBAYAAEt7YUc/94e9Ba9sal1yBQYAAChL7kvvS/BlRz/WJrIF9w/sXXIGBgAASythR0ADJ1EGCo6tXXIHBgAAS5xhRz/0OGSGXsu1XXIIBgAATQ0BYUc/73m7hxj9QV1yCQYAAEu2YUc/8RYylrxVwl1yCgYAAEsLYUc/7Sf5B7WjXV1yCwYAAChLYktjS2RLZUtmS2dlR0AB/wcH5K5zXXIMBgAATRcBYUc/9Q0zCC7nY11yDQYAAChNRgFNRwFNSAFNSQFlRz/3F7wJFmVYXXIOBgAAS3ZhRz/mGi8JaRuJXXIPBgAAS/thR0AD1fmJswt0XXIQBgAAKEu7S7xlR0AMGMELPGL3XXIRBgAAS3hhRz++qquLb8ZzXXISBgAAKEtFS0ZlRz/35gsXTxXXXXITBgAAS45hRz/ewikMYC0JXXIUBgAAS2BhRz/XJj6Mx2f4XXIVBgAAS2FhR0AUhylCf72MXXIWBgAAS5hhRz/pcLANxrR8XXIXBgAAKEvpS+plRz/nAqAPQ1i0XXIYBgAAKEsDSwRlR0ABRYOP5FuBXXIZBgAAKEsISwllR0APFVuQBNaQXXIaBgAAS6thR0AXsJLYK8f8XXIbBgAAS55hRz/4D2yQ5rFpXXIcBgAAS91hRz/78/mRA6aGXXIdBgAAKEsNSw5lR0ABGVURdsJMXXIeBgAAS81hRz/ThkESGQc4XXIfBgAASwJhR0AQe1aTRdOwXXIgBgAAS7dhRz/v2nMTpoOVXXIhBgAAS/5hRz/2gboUY2RTXXIiBgAAKEsPSxBlRz/z93CUvZHGXXIjBgAASzJhRz9s2S3y8T2JXXIkBgAAKE03AU06AU07AWVHQBXE7paHUapdciUGAABLUmFHQAoaNhdxvz5dciYGAABLgWFHQAJd3BflxzxdcicGAABLJWFHP/RaOBgn8pZdcigGAABLimFHP93QhZhJpy1dcikGAAAoTRkBTRoBTRsBTRwBZUdAAf+1GYVqwV1yKgYAAEvyYUc/+HOVGfHdbF1yKwYAAEuwYUdACTl0mkHxTV1yLAYAAChL5EvlS+ZL50voZUc//G3imwQWql1yLQYAAEvBYUdAHbQJm3kGll1yLgYAAEunYUc/+hY0m74MFV1yLwYAAChNIQFNIgFlR0AKrwGcfBDhXXIwBgAAS95hRz/rVP2dRpm6XXIxBgAATTABYUc/4So6ngMCNV1yMgYAAEvSYUdAA5ionpGdbl1yMwYAAEuRYUdABapIHzEmRl1yNAYAAE0IAWFHQAcOaZ9NWh1dcjUGAABLm2FHP/PkeR+mjnVdcjYGAABLGGFHP/DtYZ/YIhVdcjcGAAAoSwVLBksHZUdACNJYoDtahV1yOAYAAEuSYUc//inqIF6JEV1yOQYAAEsVYUdABV9uILxahl1yOgYAAEuCYUc/7sUMoUWB4l1yOwYAAEsMYUc/5hVtobLce11yPAYAAEuiYUc/+kkDInRJKF1yPQYAAEvPYUc/prbyIqVPDV1yPgYAAChLxkvHZUdABTwkoyKEZF1yPwYAAE00AWFHQA2D7/CCInNdckAGAABNHwFhRz/r9jGk4BYiXXJBBgAAS6RhRz/6orElazhMXXJCBgAASwphR0AHm+Ml3TzlXXJDBgAAS+xhR0AB+/6m7RzXXXJEBgAATRgBYUc/9wFLvB6yUF1yRQYAAChNAwFNBAFlRz/zh36ofItsXXJGBgAAS/dhR0ATG6qo6SBzXXJHBgAAS6BhRz/ZwbhxoQIZXXJIBgAASwFhR0ACppepocbcXXJJBgAAS5lhRz/2enbcbxsFXXJKBgAAKE0GAU0HAWVHP/wuIKpeUbRdcksGAABL8WFHQAc+RSrgBhhdckwGAABNNgFhR0AUTi+rNcWsXXJNBgAAS6VhR0AUVzYrvqhPXXJOBgAATT8BYUdAD6yDh3hIq11yTwYAAEumYUc/55+QrDUnql1yUAYAAEvrYUc/61GMLNIjrF1yUQYAAChNJQFNJgFNJwFNKAFlRz/ZOqwvLqfvXXJSBgAAKEteS19lR0AOMpevq/cMXXJTBgAAS6xhRz/BAVswDaANXXJUBgAASx1hRz/oCm4wvcCeXXJVBgAAKEu0S7VlRz/q6/cy4xJwXXJWBgAAS7FhRz/ywgWxRNv9XXJXBgAAS8xhRz/z0Tgy5iAfXXJYBgAAKEsSSxNLFGVHQA6WLLO9MU5dclkGAABLh2FHP/Hb07PPWHZdcloGAAAoSxZLF2VHP+aJrDQujmZdclsGAABNAgFhR0AGrPy5X8PGXXJcBgAAS/RhRz/olt41TF92XXJdBgAAKEssSy1lRz/88wW1qiQJXXJeBgAAS1FhRz/pq8+2JQRgXXJfBgAATTMBYUdACBriNlGx4F1yYAYAAChLk0uUZUc/3BJ/Nsp1DF1yYQYAAE1AAWFHQAqVzjdJ3QhdcmIGAABNDgFhR0ACZqY3yNVYXXJjBgAAS5phRz/gj3C4+rLkXXJkBgAAS3VhRz/x0mI5WxV6XXJlBgAAKEtuS29LcEtxS3JLc0t0ZUc/94IzOc9qyF1yZgYAAEtNYUc/9dlaunp+kF1yZwYAAEuAYUdAFUptSeMAnl1yaAYAAEupYUc//aQVuzDLrV1yaQYAAChLPUs+ZUc//OkqO1ayAl1yagYAAEu+YUc/8QAIn1hB2F1yawYAAEv/YUdAA5SBvArmQV1ybAYAAEuvYUc/8jQU/jZItF1ybQYAAE0JAWFHP/T5CT2NzH5dcm4GAABNTQFhRz/7RTC+ubmgXXJvBgAAS41hRz/1OaM+8BEGXXJwBgAAS3dhRz/+dz+/btGAXXJxBgAAS5BhRz/5WRa/ihkeXXJyBgAAKEtPS1BlR0AU5I1AADFkXXJzBgAAS6FhRz/TSWdA8KTdXXJ0BgAAKEtrS2xLbWVHP+EBkrsUTtNdcnUGAABNTwFhRz/YQ+XCAAP2XXJ2BgAAS3xhRz/uRTNCbwfCXXJ3BgAAKEtoS2llRz/uV99Co8cjXXJ4BgAASxlhRz/oDPftA3BvXXJ5BgAATQEBYUc/yo4wwx8BrF1yegYAAE1OAWFHP+LbuQZGax5dcnsGAAAoTUoBTUsBTUwBZUdAFCIj9g+icV1yfAYAAChNHQFNHgFlRz/iLETEqxVCXXJ9BgAAS/xhR0ABwjT2vfMmXXJ+BgAAKE0TAU0UAWVHP9N3OsfaqDVdcn8GAAAoSzhLOUs6SztlRz/1vinIJXMsXXKABgAAKE1CAU1DAU1EAU1FAWVHP+HaL8kS0F9dcoEGAAAoTRUBTRYBZUc/+GkB4ayC1V1yggYAAEtEYUdAAOzKSeWnOV1ygwYAAChLlUuWZUc//A+4Sjxsy11yhAYAAEu5YUc//TSVwp93VF1yhQYAAChLv0vAZUdABQWITEffxl1yhgYAAE0FAWFHQADlTMy3Uz5dcocGAABLMWFHQBrHLc1tsYldcogGAABLf2FHQAIpks5FwCBdcokGAABLeWFHP+n6cU6ICYpdcooGAABLumFHP/Ysts8r7xRdcosGAABLiWFHP/oGvc+3a29dcowGAABLy2FHP+8eAdAxJ7hdco0GAABNIAFhRz/fhahQa6hFXXKOBgAASzNhRz/y4EtQpSLUXXKPBgAATTUBYUc/9VHkUTyiYl1ykAYAAE1QAWFHQBlSb1H6/RRdcpEGAABNEgFhR0AD40BSZrtcXXKSBgAAS6phR0AMYv/S77fFXXKTBgAAKEvaS9tlRz/A+KnTAEsyXXKUBgAASzdhR0AFj4PUAey3XXKVBgAASzRhRz/VSb64wIPyXXKWBgAATSkBYUc/9y2YVbuNI11ylwYAAEu9YUdAB1pLVhS0mF1ymAYAAEtTYUc/7o5c1ol93F1ymQYAAChLWktbZUc//HHwOVJK6l1ymgYAAEufYUc/6HdFWBKqa11ymwYAAChLHksfSyBlRz/qA4RZa4EtXXKcBgAASwBhRz/h4dNZrsf/XXKdBgAAKEs/S0BLQUtCS0NlRz/kskNZz4fGXXKeBgAAKEsaSxtLHGVHP97mT1tDLeNdcp8GAABLTmFHQA1ETVv1wYVdcqAGAAAoS1xLXWVHP4gXJ9w0azldcqEGAABLyWFHQAKlgtxPBwpdcqIGAABLg2FHQAT7HFys/yddcqMGAAAoS/hL+Uv6ZUdAERI8XNKT4V1ypAYAAEudYUc/48Nx3foB9V1ypQYAAEv9YUdABgP63gIpUF1ypgYAAEvOYUc//7i1Xr5zu11ypwYAAEvFYUc/9l0j3t/9X11yqAYAAChLJksnSyhlRz/tf3Tk0Mb6XXKpBgAAS9FhR0AGQTvfoYgdXXKqBgAAKE0QAU0RAWVHP/6Ixrr2G+JdcqsGAABL02FHP/5hJ+GBoOZdcqwGAAAoSylLKmVHP+f8ZlB0lTFdcq0GAABL4WFHP+l9dzs5q7ddcq4GAABL82FHP7DJgGLND/pdcq8GAAAoS+JL42VHQAYxsGOkWP9dcrAGAABLhmFHQAbgGPtXLGpdcrEGAABNCwFhR0AHaXrk3s2RXXKyBgAASzZhR0Agzh8RX5s+XXKzBgAATQ8BYUc//sxE5a+UJF1ytAYAAChL1kvXS9hL2WVHP/oGzIkWT99dcrUGAAAoTSwBTS0BTS4BTS8BZUc/+dNsZuQYTF1ytgYAAChLS0tMZUdAAfEKZ+t/SF1ytwYAAChLskuzZUdAF21P6Eqsol1yuAYAAChLL0swZUdAEpXqaWI7rF1yuQYAAChLrUuuZUdAAOW+6b3R5l1yugYAAEv1YUc//ZDta/YUvF1yuwYAAEvDYUc/7Iri7AzH011yvAYAAChLIUsiSyNLJGVHP/Y+ZGyq5+Rdcr0GAABLqGFHP/oU5W0Btg5dcr4GAABLfWFHQAnwyu1f0IZdcr8GAAAoS4tLjGVHP/nHWW30PhpdcsAGAABLPGFHP/R3Tn0ZOOpdcsEGAABNMgFhRz+r+Ddv6gP7XXLCBgAAS4hhRz/vlHpwiX/xXXLDBgAATQABYUc/50FC8MBx9l1yxAYAAEt+YUdACEmW8acqWV1yxQYAAChLVktXZUdAEPKZccVY/11yxgYAAEujYUc//a02UxIPkV1yxwYAAEuPYUdACDXj8uG8/F1yyAYAAChLR0tIS0lLSmVHP/TplfO2ilpdcskGAABNKgFhRz/3vCvz3/JVXXLKBgAAS7hhRz/xlTF0dM+TXXLLBgAAS+1hRz/GV2z1Bw7OXXLMBgAATTEBYUc/8ahXE6+BsF1yzQYAAChNOAFNOQFlRz/9WiT3n/jzXXLOBgAASzVhRz/V+PN2r7S5XXLPBgAAS5dhRz/YAYH2y9/5XXLQBgAAS2phRz/aDez3KITIXXLRBgAAS9xhRz/6cOh3VdV9XXLSBgAATQwBYUdAE5X19605+V1y0wYAAChLWEtZZUdACi/fqXNWZF1y1AYAAE0KAWFHQBM9+fhLeBtdctUGAAAoS1RLVWVHQAZmbqT5SS1dctYGAABNQQFhR0ACKdQpuGAuXXLXBgAATSsBYUc/6V7Z+ilIxl1y2AYAAEvQYUc/8T00elsP8V1y2QYAAEsuYUdAAK2H+zaXl11y2gYAAEvUYUc//GiN+zwHKF1y2wYAAEv2YUdADsoL/AQUWV1y3AYAAChNPAFNPQFNPgFlRz/0Xyn8l4SFXXLdBgAAS+BhR0ARRkR9IVetXXLeBgAAS3phRz/9c/h+IugEXXLfBgAAS8JhR0AYnlf+ojqGXXLgBgAAS8RhRz/qjV//O4FYXXLhBgAAS9VhdYeHdVUEc3NJZHLiBgAATb0DSv////99cuMGAAAoSwFOXXLkBgAAKEsHSwOGcuUGAABLD0sPhnLmBgAATVQBSwWGcucGAABNjAFLBoZy6AYAAE0EAksEhnLpBgAATR0CSwOGcuoGAABN2QJLA4Zy6wYAAE0SA0sDhnLsBgAAZYZLAk5dcu0GAAAoS1lLA4Zy7gYAAEu5Sw+Gcu8GAABNnQFLA4Zy8AYAAE2vAUsFhnLxBgAATRMCSweGcvIGAABNUAJLA4Zy8wYAAE3nAksHhnL0BgAATSkDSwOGcvUGAABlhksDTl1y9gYAAChLJEsGhnL3BgAAS9pLBIZy+AYAAE1dAUsDhnL5BgAATegBSwOGcvoGAABNCgJLBIZy+wYAAE16AksGhnL8BgAATd8CSwOGcv0GAABNVwNLA4Zy/gYAAGWGSwROXXL/BgAAKEsxSwaGcgAHAABNQQFLBYZyAQcAAE2WAUsDhnICBwAATWYCSwWGcgMHAABNlgJLA4ZyBAcAAE1CA0sFhnIFBwAATXIDSwOGcgYHAABlhksFTl1yBwcAAChNFAFLBIZyCAcAAE10AUsFhnIJBwAATUYCSwaGcgoHAABNtwJLA4ZyCwcAAE0iA0sGhnIMBwAATZIDSwOGcg0HAABlhksGTl1yDgcAAChLS0sGhnIPBwAATX0BSwOGchAHAABNIQJLBoZyEQcAAE33AksGhnISBwAATaADSwOGchMHAABlhksHTl1yFAcAAChNSwFLBYZyFQcAAE20AUsEhnIWBwAATVQCSweGchcHAABNLQNLB4ZyGAcAAGWGSwhOXXIZBwAAKEteSwSGchoHAABNwwFLBoZyGwcAAE0/AksFhnIcBwAATRkDSwWGch0HAABlhksJTl1yHgcAAChLe0sDhnIfBwAATeABSwSGciAHAABNcwJLBIZyIQcAAE1PA0sFhnIiBwAAZYZLCk5dciMHAAAoS4hLBIZyJAcAAE3QAUsFhnIlBwAATYECSwiGciYHAABNXgNLCYZyJwcAAGWGSwtOXXIoBwAAKE0mAUsIhnIpBwAATewBSwmGcioHAABNrwJLCIZyKwcAAE2JA0sIhnIsBwAAZYZLDE5dci0HAAAoS5BLB4ZyLgcAAE3aAUsDhnIvBwAATZACSwaGcjAHAABNbgNLBIZyMQcAAGWGSw1OXXIyBwAAKE0gAUsGhnIzBwAATfcBSwmGcjQHAABNvwJLCIZyNQcAAE2ZA0sHhnI2BwAAZYZLDk5dcjcHAAAoS7JLB4ZyOAcAAE1sAUsDhnI5BwAATZkCSwOGcjoHAABNegNLA4ZyOwcAAGWGSw9OXXI8BwAAKE0CAUsHhnI9BwAATZ8CSwWGcj4HAABNpANLB4ZyPwcAAGWGSxBOXXJABwAAKEvPSwWGckEHAABNzQJLBoZyQgcAAE0CA0sFhnJDBwAAZYZLEU5dckQHAAAoTTYBSwaGckUHAABNLQJLBYZyRgcAAGWGSxJOXXJHBwAAS/JLA4ZySAcAAGGGSxNOXXJJBwAAS95LBoZySgcAAGGGSxROXXJLBwAAS+ZLBoZyTAcAAGGGSxVOXXJNBwAATQwBSwOGck4HAABhhksWTl1yTwcAAEtvSwOGclAHAABhhnWHdS4='))
	atomInfo = cPickle.loads(base64.b64decode('gAJ9cQEoVQdyZXNpZHVlcQJNXR1NPAN9cQMoSwFOXXEESwBLB4ZxBWGGSwJOXXEGSwdLB4ZxB2GGSwNOXXEISw5LCIZxCWGGSwROXXEKSxZLCYZxC2GGSwVOXXEMSx9LCIZxDWGGSwZOXXEOSydLB4ZxD2GGSwdOXXEQSy5LB4ZxEWGGSwhOXXESSzVLCYZxE2GGSwlOXXEUSz5LCoZxFWGGSwpOXXEWS0hLC4ZxF2GGSwtOXXEYS1NLCIZxGWGGSwxOXXEaS1tLCIZxG2GGSw1OXXEcS2NLDoZxHWGGSw5OXXEeS3FLCYZxH2GGSw9OXXEgS3pLCIZxIWGGSxBOXXEiS4JLCIZxI2GGSxFOXXEkS4pLCIZxJWGGSxJOXXEmS5JLB4ZxJ2GGSxNOXXEoS5lLCYZxKWGGSxROXXEqS6JLCYZxK2GGSxVOXXEsS6tLCIZxLWGGSxZOXXEuS7NLCYZxL2GGSxdOXXEwS7xLCYZxMWGGSxhOXXEyS8VLCIZxM2GGSxlOXXE0S81LCIZxNWGGSxpOXXE2S9VLCIZxN2GGSxtOXXE4S91LBoZxOWGGSxxOXXE6S+NLCIZxO2GGSx1OXXE8S+tLDoZxPWGGSx5OXXE+S/lLCIZxP2GGSx9OXXFATQEBSwmGcUFhhksgTl1xQk0KAUsGhnFDYYZLIU5dcURNEAFLCIZxRWGGSyJOXXFGTRgBSwmGcUdhhksjTl1xSE0hAUsHhnFJYYZLJE5dcUpNKAFLBoZxS2GGSyVOXXFMTS4BSweGcU1hhksmTl1xTk01AUsJhnFPYYZLJ05dcVBNPgFLCIZxUWGGSyhOXXFSTUYBSweGcVNhhkspTl1xVE1NAUsHhnFVYYZLKk5dcVZNVAFLCIZxV2GGSytOXXFYTVwBSwaGcVlhhkssTl1xWk1iAUsHhnFbYYZLLU5dcVxNaQFLBIZxXWGGSy5OXXFeTW0BSwWGcV9hhksvTl1xYE1yAUsEhnFhYYZLME5dcWJNdgFLBoZxY2GGSzFOXXFkTXwBSwaGcWVhhksyTl1xZk2CAUsIhnFnYYZLM05dcWhNigFLB4ZxaWGGSzROXXFqTZEBSwaGcWthhks1Tl1xbE2XAUsHhnFtYYZLNk5dcW5NngFLCIZxb2GGSzdOXXFwTaYBSweGcXFhhks4Tl1xck2tAUsJhnFzYYZLOU5dcXRNtgFLBYZxdWGGSzpOXXF2TbsBSwaGcXdhhks7Tl1xeE3BAUsHhnF5YYZLPE5dcXpNyAFLCYZxe2GGSz1OXXF8TdEBSwiGcX1hhks+Tl1xfk3ZAUsGhnF/YYZLP05dcYBN3wFLC4ZxgWGGS0BOXXGCTeoBSwmGcYNhhktBTl1xhE3zAUsHhnGFYYZLQk5dcYZN+gFLCIZxh2GGS0NOXXGITQICSweGcYlhhktETl1xik0JAksIhnGLYYZLRU5dcYxNEQJLCoZxjWGGS0ZOXXGOTRsCSwyGcY9hhktHTl1xkE0nAksGhnGRYYZLSE5dcZJNLQJLBYZxk2GGS0lOXXGUTTICSweGcZVhhktKTl1xlk05AksFhnGXYYZLS05dcZhNPgJLBIZxmWGGS0xOXXGaTUICSwuGcZthhktNTl1xnE1NAksFhnGdYYZLTk5dcZ5NUgJLCIZxn2GGS09OXXGgTVoCSwiGcaFhhktQTl1xok1iAksJhnGjYYZLUU5dcaRNawJLBoZxpWGGS1JOXXGmTXECSwiGcadhhktTTl1xqE15AksIhnGpYYZLVE5dcapNgQJLCYZxq2GGS1VOXXGsTYoCSweGca1hhktWTl1xrk2RAksLhnGvYYZLV05dcbBNnAJLCIZxsWGGS1hOXXGyTaQCSwSGcbNhhktZTl1xtE2oAksJhnG1YYZLWk5dcbZNsQJLBIZxt2GGS1tOXXG4TbUCSweGcblhhktcTl1xuk28AksGhnG7YYZLXU5dcbxNwgJLCYZxvWGGS15OXXG+TcsCSwiGcb9hhktfTl1xwE3TAksHhnHBYYZLYE5dccJN2gJLBoZxw2GGS2FOXXHETeACSweGccVhhktiTl1xxk3nAksHhnHHYYZLY05dcchN7gJLCYZxyWGGS2ROXXHKTfcCSwaGccthhktlTl1xzE39AksHhnHNYYZLZk5dcc5NBANLCoZxz2GGS2dOXXHQTQ4DSwSGcdFhhktoTl1x0k0SA0sIhnHTYYZLaU5dcdRNGgNLC4Zx1WGGS2pOXXHWTSUDSweGcddhhktrTl1x2E0sA0sHhnHZYYZLbE5dcdpNMwNLB4Zx22GGS21OXXHcTToDSwaGcd1hhktuTl1x3k1AA0sHhnHfYYZLb05dceBNRwNLCYZx4WGGS3BOXXHiTVADSwiGceNhhktxTl1x5E1YA0sIhnHlYYZLck5dceZNYANLCIZx52GGS3NOXXHoTWgDSwiGcelhhkt0Tl1x6k1wA0sEhnHrYYZLdU5dcexNdANLBoZx7WGGS3ZOXXHuTXoDSwiGce9hhkt3Tl1x8E2CA0sFhnHxYYZLeE5dcfJNhwNLCYZx82GGS3lOXXH0TZADSwmGcfVhhkt6Tl1x9k2ZA0sJhnH3YYZLe05dcfhNogNLB4Zx+WGGS3xOXXH6TakDSweGcfthhkt9Tl1x/E2wA0sIhnH9YYZLfk5dcf5NuANLC4Zx/2GGS39OXXIAAQAATcMDSwaGcgEBAABhhkuATl1yAgEAAE3JA0sIhnIDAQAAYYZLgU5dcgQBAABN0QNLCIZyBQEAAGGGS4JOXXIGAQAATdkDSwuGcgcBAABhhkuDTl1yCAEAAE3kA0sHhnIJAQAAYYZLhE5dcgoBAABN6wNLCIZyCwEAAGGGS4VOXXIMAQAATfMDSwiGcg0BAABhhkuGTl1yDgEAAE37A0sFhnIPAQAAYYZLh05dchABAABNAARLCYZyEQEAAGGGS4hOXXISAQAATQkESweGchMBAABhhkuJTl1yFAEAAE0QBEsIhnIVAQAAYYZLik5dchYBAABNGARLCIZyFwEAAGGGS4tOXXIYAQAATSAESweGchkBAABhhkuMTl1yGgEAAE0nBEsJhnIbAQAAYYZLjU5dchwBAABNMARLCIZyHQEAAGGGS45OXXIeAQAATTgESwmGch8BAABhhkuPTl1yIAEAAE1BBEsJhnIhAQAAYYZLkE5dciIBAABNSgRLBoZyIwEAAGGGS5FOXXIkAQAATVAESweGciUBAABhhkuSTl1yJgEAAE1XBEsJhnInAQAAYYZLk05dcigBAABNYARLCIZyKQEAAGGGS5ROXXIqAQAATWgESwiGcisBAABhhkuVTl1yLAEAAE1wBEsGhnItAQAAYYZLlk5dci4BAABNdgRLB4ZyLwEAAGGGS5dOXXIwAQAATX0ESwuGcjEBAABhhkuYTl1yMgEAAE2IBEsHhnIzAQAAYYZLmU5dcjQBAABNjwRLCIZyNQEAAGGGS5pOXXI2AQAATZcESwmGcjcBAABhhkubTl1yOAEAAE2gBEsIhnI5AQAAYYZLnE5dcjoBAABNqARLB4ZyOwEAAGGGS51OXXI8AQAATa8ESwuGcj0BAABhhkueTl1yPgEAAE26BEsJhnI/AQAAYYZLn05dckABAABNwwRLBoZyQQEAAGGGS6BOXXJCAQAATckESwiGckMBAABhhkuhTl1yRAEAAE3RBEsKhnJFAQAAYYZLok5dckYBAABN2wRLCIZyRwEAAGGGS6NOXXJIAQAATeMESwSGckkBAABhhkukTl1ySgEAAE3nBEsHhnJLAQAAYYZLpU5dckwBAABN7gRLBIZyTQEAAGGGS6ZOXXJOAQAATfIESwuGck8BAABhhkunTl1yUAEAAE39BEsFhnJRAQAAYYZLqE5dclIBAABNAgVLC4ZyUwEAAGGGS6lOXXJUAQAATQ0FSwyGclUBAABhhkuqTl1yVgEAAE0ZBUsHhnJXAQAAYYZLq05dclgBAABNIAVLB4ZyWQEAAGGGS6xOXXJaAQAATScFSwSGclsBAABhhkutTl1yXAEAAE0rBUsRhnJdAQAAYYZLrk5dcl4BAABNPAVLCIZyXwEAAGGGS69OXXJgAQAATUQFSwSGcmEBAABhhkuwTl1yYgEAAE1IBUsIhnJjAQAAYYZLsU5dcmQBAABNUAVLCIZyZQEAAGGGS7JOXXJmAQAATVgFSwuGcmcBAABhhkuzTl1yaAEAAE1jBUsJhnJpAQAAYYZLtE5dcmoBAABNbAVLBYZyawEAAGGGS7VOXXJsAQAATXEFSwqGcm0BAABhhku2Tl1ybgEAAE17BUsGhnJvAQAAYYZLt05dcnABAABNgQVLCIZycQEAAGGGS7hOXXJyAQAATYkFSwiGcnMBAABhhku5Tl1ydAEAAE2RBUsGhnJ1AQAAYYZLuk5dcnYBAABNlwVLC4ZydwEAAGGGS7tOXXJ4AQAATaIFSwWGcnkBAABhhku8Tl1yegEAAE2nBUsJhnJ7AQAAYYZLvU5dcnwBAABNsAVLDoZyfQEAAGGGS75OXXJ+AQAATb4FSwiGcn8BAABhhku/Tl1ygAEAAE3GBUsIhnKBAQAAYYZLwE5dcoIBAABNzgVLB4ZygwEAAGGGS8FOXXKEAQAATdUFSwiGcoUBAABhhkvCTl1yhgEAAE3dBUsJhnKHAQAAYYZLw05dcogBAABN5gVLCYZyiQEAAGGGS8ROXXKKAQAATe8FSwiGcosBAABhhkvFTl1yjAEAAE33BUsHhnKNAQAAYYZLxk5dco4BAABN/gVLCIZyjwEAAGGGS8dOXXKQAQAATQYGSwmGcpEBAABhhkvITl1ykgEAAE0PBksIhnKTAQAAYYZLyU5dcpQBAABNFwZLC4ZylQEAAGGGS8pOXXKWAQAATSIGSwmGcpcBAABhhkvLTl1ymAEAAE0rBksJhnKZAQAAYYZLzE5dcpoBAABNNAZLC4ZymwEAAGGGS81OXXKcAQAATT8GSwmGcp0BAABhhkvOTl1yngEAAE1IBksIhnKfAQAAYYZLz05dcqABAABNUAZLCYZyoQEAAGGGS9BOXXKiAQAATVkGSweGcqMBAABhhkvRTl1ypAEAAE1gBksIhnKlAQAAYYZL0k5dcqYBAABNaAZLB4ZypwEAAGGGS9NOXXKoAQAATW8GSwuGcqkBAABhhkvUTl1yqgEAAE16BksIhnKrAQAAYYZL1U5dcqwBAABNggZLCoZyrQEAAGGGS9ZOXXKuAQAATYwGSwaGcq8BAABhhkvXTl1ysAEAAE2SBksGhnKxAQAAYYZL2E5dcrIBAABNmAZLBIZyswEAAGGGS9lOXXK0AQAATZwGSwSGcrUBAABhhkvaTl1ytgEAAE2gBksIhnK3AQAAYYZL205dcrgBAABNqAZLB4ZyuQEAAGGGS9xOXXK6AQAATa8GSwmGcrsBAABhhkvdTl1yvAEAAE24BksIhnK9AQAAYYZL3k5dcr4BAABNwAZLB4ZyvwEAAGGGS99OXXLAAQAATccGSwiGcsEBAABhhkvgTl1ywgEAAE3PBksKhnLDAQAAYYZL4U5dcsQBAABN2QZLBoZyxQEAAGGGS+JOXXLGAQAATd8GSwuGcscBAABhhkvjTl1yyAEAAE3qBksIhnLJAQAAYYZL5E5dcsoBAABN8gZLBoZyywEAAGGGS+VOXXLMAQAATfgGSwSGcs0BAABhhkvmTl1yzgEAAE38BksEhnLPAQAAYYZL505dctABAABNAAdLCYZy0QEAAGGGS+hOXXLSAQAATQkHSwuGctMBAABhhkvpTl1y1AEAAE0UB0sLhnLVAQAAYYZL6k5dctYBAABNHwdLDIZy1wEAAGGGS+tOXXLYAQAATSsHSwaGctkBAABhhkvsTl1y2gEAAE0xB0sIhnLbAQAAYYZL7U5dctwBAABNOQdLBoZy3QEAAGGGS+5OXXLeAQAATT8HSwWGct8BAABhhkvvTl1y4AEAAE1EB0sJhnLhAQAAYYZL8E5dcuIBAABNTQdLCIZy4wEAAGGGS/FOXXLkAQAATVUHSwuGcuUBAABhhkvyTl1y5gEAAE1gB0sIhnLnAQAAYYZL805dcugBAABNaAdLBoZy6QEAAGGGS/ROXXLqAQAATW4HSweGcusBAABhhkv1Tl1y7AEAAE11B0sOhnLtAQAAYYZL9k5dcu4BAABNgwdLCIZy7wEAAGGGS/dOXXLwAQAATYsHSwiGcvEBAABhhkv4Tl1y8gEAAE2TB0sIhnLzAQAAYYZL+U5dcvQBAABNmwdLB4Zy9QEAAGGGS/pOXXL2AQAATaIHSwmGcvcBAABhhkv7Tl1y+AEAAE2rB0sEhnL5AQAAYYZL/E5dcvoBAABNrwdLBoZy+wEAAGGGS/1OXXL8AQAATbUHSwiGcv0BAABhhkv+Tl1y/gEAAE29B0sIhnL/AQAAYYZL/05dcgACAABNxQdLB4ZyAQIAAGGGTQABTl1yAgIAAE3MB0sJhnIDAgAAYYZNAQFOXXIEAgAATdUHSwSGcgUCAABhhk0CAU5dcgYCAABN2QdLCIZyBwIAAGGGTQMBTl1yCAIAAE3hB0sHhnIJAgAAYYZNBAFOXXIKAgAATegHSwiGcgsCAABhhk0FAU5dcgwCAABN8AdLB4ZyDQIAAGGGTQYBTl1yDgIAAE33B0sIhnIPAgAAYYZNBwFOXXIQAgAATf8HSweGchECAABhhk0IAU5dchICAABNBghLBoZyEwIAAGGGTQkBTl1yFAIAAE0MCEsLhnIVAgAAYYZNCgFOXXIWAgAATRcISwiGchcCAABhhk0LAU5dchgCAABNHwhLCYZyGQIAAGGGTQwBTl1yGgIAAE0oCEsJhnIbAgAAYYZNDQFOXXIcAgAATTEISwiGch0CAABhhk0OAU5dch4CAABNOQhLCIZyHwIAAGGGTQ8BTl1yIAIAAE1BCEsIhnIhAgAAYYZNEAFOXXIiAgAATUkISwiGciMCAABhhk0RAU5dciQCAABNUQhLDoZyJQIAAGGGTRIBTl1yJgIAAE1fCEsJhnInAgAAYYZNEwFOXXIoAgAATWgISwmGcikCAABhhk0UAU5dcioCAABNcQhLB4ZyKwIAAGGGTRUBTl1yLAIAAE14CEsEhnItAgAAYYZNFgFOXXIuAgAATXwISwmGci8CAABhhk0XAU5dcjACAABNhQhLBYZyMQIAAGGGTRgBTl1yMgIAAE2KCEsIhnIzAgAAYYZNGQFOXXI0AgAATZIISwyGcjUCAABhhk0aAU5dcjYCAABNnghLBYZyNwIAAGGGTRsBTl1yOAIAAE2jCEsHhnI5AgAAYYZNHAFOXXI6AgAATaoISweGcjsCAABhhk0dAU5dcjwCAABNsQhLCIZyPQIAAGGGTR4BTl1yPgIAAE25CEsLhnI/AgAAYYZNHwFOXXJAAgAATcQISwSGckECAABhhk0gAU5dckICAABNyAhLCYZyQwIAAGGGTSEBTl1yRAIAAE3RCEsIhnJFAgAAYYZNIgFOXXJGAgAATdkISwuGckcCAABhhk0jAU5dckgCAABN5AhLBoZySQIAAGGGTSQBTl1ySgIAAE3qCEsGhnJLAgAAYYZNJQFOXXJMAgAATfAISwaGck0CAABhhk0mAU5dck4CAABN9ghLCIZyTwIAAGGGTScBTl1yUAIAAE3+CEsIhnJRAgAAYYZNKAFOXXJSAgAATQYJSweGclMCAABhhk0pAU5dclQCAABNDQlLBIZyVQIAAGGGTSoBTl1yVgIAAE0RCUsIhnJXAgAAYYZNKwFOXXJYAgAATRkJSwiGclkCAABhhk0sAU5dcloCAABNIQlLCIZyWwIAAGGGTS0BTl1yXAIAAE0pCUsHhnJdAgAAYYZNLgFOXXJeAgAATTAJSwuGcl8CAABhhk0vAU5dcmACAABNOwlLCIZyYQIAAGGGTTABTl1yYgIAAE1DCUsEhnJjAgAAYYZNMQFOXXJkAgAATUcJSwSGcmUCAABhhk0yAU5dcmYCAABNSwlLCIZyZwIAAGGGTTMBTl1yaAIAAE1TCUsIhnJpAgAAYYZNNAFOXXJqAgAATVsJSwmGcmsCAABhhk01AU5dcmwCAABNZAlLCIZybQIAAGGGTTYBTl1ybgIAAE1sCUsEhnJvAgAAYYZNNwFOXXJwAgAATXAJSweGcnECAABhhk04AU5dcnICAABNdwlLCYZycwIAAGGGTTkBTl1ydAIAAE2ACUsIhnJ1AgAAYYZNOgFOXXJ2AgAATYgJSwuGcncCAABhhk07AU5dcngCAABNkwlLC4ZyeQIAAGGGTTwBTl1yegIAAE2eCUsHhnJ7AgAAYYZNPQFOXXJ8AgAATaUJSwSGcn0CAABhhk0+AU5dcn4CAABNqQlLBIZyfwIAAGGGTT8BTl1ygAIAAE2tCUsEhnKBAgAAYYZNQAFOXXKCAgAATbEJSwiGcoMCAABhhk1BAU5dcoQCAABNuQlLCIZyhQIAAGGGTUIBTl1yhgIAAE3BCUsLhnKHAgAAYYZNQwFOXXKIAgAATcwJSwiGcokCAABhhk1EAU5dcooCAABN1AlLCIZyiwIAAGGGTUUBTl1yjAIAAE3cCUsOhnKNAgAAYYZNRgFOXXKOAgAATeoJSwuGco8CAABhhk1HAU5dcpACAABN9QlLBoZykQIAAGGGTUgBTl1ykgIAAE37CUsJhnKTAgAAYYZNSQFOXXKUAgAATQQKSwiGcpUCAABhhk1KAU5dcpYCAABNDApLDIZylwIAAGGGTUsBTl1ymAIAAE0YCksJhnKZAgAAYYZNTAFOXXKaAgAATSEKSwyGcpsCAABhhk1NAU5dcpwCAABNLQpLCYZynQIAAGGGTU4BTl1yngIAAE02CksHhnKfAgAAYYZNTwFOXXKgAgAATT0KSweGcqECAABhhk1QAU5dcqICAABNRApLCYZyowIAAGGGTVEBTl1ypAIAAE1NCksIhnKlAgAAYYZNUgFOXXKmAgAATVUKSwqGcqcCAABhhk1TAU5dcqgCAABNXwpLCYZyqQIAAGGGTVQBTl1yqgIAAE1oCksJhnKrAgAAYYZNVQFOXXKsAgAATXEKSweGcq0CAABhhk1WAU5dcq4CAABNeApLB4ZyrwIAAGGGTVcBTl1ysAIAAE1/CksIhnKxAgAAYYZNWAFOXXKyAgAATYcKSwSGcrMCAABhhk1ZAU5dcrQCAABNiwpLCYZytQIAAGGGTVoBTl1ytgIAAE2UCksJhnK3AgAAYYZNWwFOXXK4AgAATZ0KSwSGcrkCAABhhk1cAU5dcroCAABNoQpLCIZyuwIAAGGGTV0BTl1yvAIAAE2pCksHhnK9AgAAYYZNXgFOXXK+AgAATbAKSweGcr8CAABhhk1fAU5dcsACAABNtwpLCYZywQIAAGGGTWABTl1ywgIAAE3ACksIhnLDAgAAYYZNYQFOXXLEAgAATcgKSweGcsUCAABhhk1iAU5dcsYCAABNzwpLBoZyxwIAAGGGTWMBTl1yyAIAAE3VCksHhnLJAgAAYYZNZAFOXXLKAgAATdwKSwWGcssCAABhhk1lAU5dcswCAABN4QpLBoZyzQIAAGGGTWYBTl1yzgIAAE3nCksJhnLPAgAAYYZNZwFOXXLQAgAATfAKSwmGctECAABhhk1oAU5dctICAABN+QpLCYZy0wIAAGGGTWkBTl1y1AIAAE0CC0sGhnLVAgAAYYZNagFOXXLWAgAATQgLSwiGctcCAABhhk1rAU5dctgCAABNEAtLCYZy2QIAAGGGTWwBTl1y2gIAAE0ZC0sLhnLbAgAAYYZNbQFOXXLcAgAATSQLSwqGct0CAABhhk1uAU5dct4CAABNLgtLDoZy3wIAAGGGTW8BTl1y4AIAAE08C0sJhnLhAgAAYYZNcAFOXXLiAgAATUULSwiGcuMCAABhhk1xAU5dcuQCAABNTQtLBoZy5QIAAGGGTXIBTl1y5gIAAE1TC0sIhnLnAgAAYYZNcwFOXXLoAgAATVsLSwmGcukCAABhhk10AU5dcuoCAABNZAtLCIZy6wIAAGGGTXUBTl1y7AIAAE1sC0sJhnLtAgAAYYZNdgFOXXLuAgAATXULSwiGcu8CAABhhk13AU5dcvACAABNfQtLCIZy8QIAAGGGTXgBTl1y8gIAAE2FC0sEhnLzAgAAYYZNeQFOXXL0AgAATYkLSwiGcvUCAABhhk16AU5dcvYCAABNkQtLCYZy9wIAAGGGTXsBTl1y+AIAAE2aC0sEhnL5AgAAYYZNfAFOXXL6AgAATZ4LSwaGcvsCAABhhk19AU5dcvwCAABNpAtLC4Zy/QIAAGGGTX4BTl1y/gIAAE2vC0sIhnL/AgAAYYZNfwFOXXIAAwAATbcLSweGcgEDAABhhk2AAU5dcgIDAABNvgtLCYZyAwMAAGGGTYEBTl1yBAMAAE3HC0sEhnIFAwAAYYZNggFOXXIGAwAATcsLSweGcgcDAABhhk2DAU5dcggDAABN0gtLBoZyCQMAAGGGTYQBTl1yCgMAAE3YC0sJhnILAwAAYYZNhQFOXXIMAwAATeELSwiGcg0DAABhhk2GAU5dcg4DAABN6QtLCIZyDwMAAGGGTYcBTl1yEAMAAE3xC0sIhnIRAwAAYYZNiAFOXXISAwAATfkLSwuGchMDAABhhk2JAU5dchQDAABNBAxLBYZyFQMAAGGGTYoBTl1yFgMAAE0JDEsIhnIXAwAAYYZNiwFOXXIYAwAATREMSwaGchkDAABhhk2MAU5dchoDAABNFwxLC4ZyGwMAAGGGTY0BTl1yHAMAAE0iDEsLhnIdAwAAYYZNjgFOXXIeAwAATS0MSwaGch8DAABhhk2PAU5dciADAABNMwxLCIZyIQMAAGGGTZABTl1yIgMAAE07DEsOhnIjAwAAYYZNkQFOXXIkAwAATUkMSwiGciUDAABhhk2SAU5dciYDAABNUQxLCYZyJwMAAGGGTZMBTl1yKAMAAE1aDEsEhnIpAwAAYYZNlAFOXXIqAwAATV4MSwiGcisDAABhhk2VAU5dciwDAABNZgxLC4ZyLQMAAGGGTZYBTl1yLgMAAE1xDEsHhnIvAwAAYYZNlwFOXXIwAwAATXgMSwiGcjEDAABhhk2YAU5dcjIDAABNgAxLCIZyMwMAAGGGTZkBTl1yNAMAAE2IDEsIhnI1AwAAYYZNmgFOXXI2AwAATZAMSwmGcjcDAABhhk2bAU5dcjgDAABNmQxLCIZyOQMAAGGGTZwBTl1yOgMAAE2hDEsIhnI7AwAAYYZNnQFOXXI8AwAATakMSwmGcj0DAABhhk2eAU5dcj4DAABNsgxLCIZyPwMAAGGGTZ8BTl1yQAMAAE26DEsJhnJBAwAAYYZNoAFOXXJCAwAATcMMSwiGckMDAABhhk2hAU5dckQDAABNywxLBoZyRQMAAGGGTaIBTl1yRgMAAE3RDEsIhnJHAwAAYYZNowFOXXJIAwAATdkMSweGckkDAABhhk2kAU5dckoDAABN4AxLDIZySwMAAGGGTaUBTl1yTAMAAE3sDEsIhnJNAwAAYYZNpgFOXXJOAwAATfQMSwaGck8DAABhhk2nAU5dclADAABN+gxLCYZyUQMAAGGGTagBTl1yUgMAAE0DDUsHhnJTAwAAYYZNqQFOXXJUAwAATQoNSwmGclUDAABhhk2qAU5dclYDAABNEw1LCIZyVwMAAGGGTasBTl1yWAMAAE0bDUsJhnJZAwAAYYZNrAFOXXJaAwAATSQNSwmGclsDAABhhk2tAU5dclwDAABNLQ1LCYZyXQMAAGGGTa4BTl1yXgMAAE02DUsJhnJfAwAAYYZNrwFOXXJgAwAATT8NSweGcmEDAABhhk2wAU5dcmIDAABNRg1LCYZyYwMAAGGGTbEBTl1yZAMAAE1PDUsIhnJlAwAAYYZNsgFOXXJmAwAATVcNSwiGcmcDAABhhk2zAU5dcmgDAABNXw1LB4ZyaQMAAGGGTbQBTl1yagMAAE1mDUsLhnJrAwAAYYZNtQFOXXJsAwAATXENSwSGcm0DAABhhk22AU5dcm4DAABNdQ1LCIZybwMAAGGGTbcBTl1ycAMAAE19DUsHhnJxAwAAYYZNuAFOXXJyAwAATYQNSwWGcnMDAABhhk25AU5dcnQDAABNiQ1LCIZydQMAAGGGTboBTl1ydgMAAE2RDUsGhnJ3AwAAYYZNuwFOXXJ4AwAATZcNSwiGcnkDAABhhk28AU5dcnoDAABNnw1LB4ZyewMAAGGGTb0BTl1yfAMAAE2mDUsKhnJ9AwAAYYZNvgFOXXJ+AwAATbANSwiGcn8DAABhhk2/AU5dcoADAABNuA1LCIZygQMAAGGGTcABTl1yggMAAE3ADUsJhnKDAwAAYYZNwQFOXXKEAwAATckNSwSGcoUDAABhhk3CAU5dcoYDAABNzQ1LCYZyhwMAAGGGTcMBTl1yiAMAAE3WDUsGhnKJAwAAYYZNxAFOXXKKAwAATdwNSwiGcosDAABhhk3FAU5dcowDAABN5A1LB4ZyjQMAAGGGTcYBTl1yjgMAAE3rDUsIhnKPAwAAYYZNxwFOXXKQAwAATfMNSweGcpEDAABhhk3IAU5dcpIDAABN+g1LCIZykwMAAGGGTckBTl1ylAMAAE0CDksJhnKVAwAAYYZNygFOXXKWAwAATQsOSwaGcpcDAABhhk3LAU5dcpgDAABNEQ5LB4ZymQMAAGGGTcwBTl1ymgMAAE0YDksHhnKbAwAAYYZNzQFOXXKcAwAATR8OSwSGcp0DAABhhk3OAU5dcp4DAABNIw5LBoZynwMAAGGGTc8BTl1yoAMAAE0pDksGhnKhAwAAYYZN0AFOXXKiAwAATS8OSweGcqMDAABhhk3RAU5dcqQDAABNNg5LBoZypQMAAGGGTdIBTl1ypgMAAE08DksHhnKnAwAAYYZN0wFOXXKoAwAATUMOSwmGcqkDAABhhk3UAU5dcqoDAABNTA5LBoZyqwMAAGGGTdUBTl1yrAMAAE1SDksLhnKtAwAAYYZN1gFOXXKuAwAATV0OSwaGcq8DAABhhk3XAU5dcrADAABNYw5LB4ZysQMAAGGGTdgBTl1ysgMAAE1qDksLhnKzAwAAYYZN2QFOXXK0AwAATXUOSwSGcrUDAABhhk3aAU5dcrYDAABNeQ5LCYZytwMAAGGGTdsBTl1yuAMAAE2CDksIhnK5AwAAYYZN3AFOXXK6AwAATYoOSwiGcrsDAABhhk3dAU5dcrwDAABNkg5LCYZyvQMAAGGGTd4BTl1yvgMAAE2bDksEhnK/AwAAYYZN3wFOXXLAAwAATZ8OSwSGcsEDAABhhk3gAU5dcsIDAABNow5LCYZywwMAAGGGTeEBTl1yxAMAAE2sDksHhnLFAwAAYYZN4gFOXXLGAwAATbMOSwiGcscDAABhhk3jAU5dcsgDAABNuw5LBoZyyQMAAGGGTeQBTl1yygMAAE3BDksHhnLLAwAAYYZN5QFOXXLMAwAATcgOSwaGcs0DAABhhk3mAU5dcs4DAABNzg5LCYZyzwMAAGGGTecBTl1y0AMAAE3XDksIhnLRAwAAYYZN6AFOXXLSAwAATd8OSwmGctMDAABhhk3pAU5dctQDAABN6A5LCIZy1QMAAGGGTeoBTl1y1gMAAE3wDksJhnLXAwAAYYZN6wFOXXLYAwAATfkOSwiGctkDAABhhk3sAU5dctoDAABNAQ9LBoZy2wMAAGGGTe0BTl1y3AMAAE0HD0sEhnLdAwAAYYZN7gFOXXLeAwAATQsPSweGct8DAABhhk3vAU5dcuADAABNEg9LDoZy4QMAAGGGTfABTl1y4gMAAE0gD0sHhnLjAwAAYYZN8QFOXXLkAwAATScPSwaGcuUDAABhhk3yAU5dcuYDAABNLQ9LB4Zy5wMAAGGGTfMBTl1y6AMAAE00D0sHhnLpAwAAYYZN9AFOXXLqAwAATTsPSwiGcusDAABhhk31AU5dcuwDAABNQw9LCYZy7QMAAGGGTfYBTl1y7gMAAE1MD0sIhnLvAwAAYYZN9wFOXXLwAwAATVQPSwmGcvEDAABhhk34AU5dcvIDAABNXQ9LCYZy8wMAAGGGTfkBTl1y9AMAAE1mD0sJhnL1AwAAYYZN+gFOXXL2AwAATW8PSweGcvcDAABhhk37AU5dcvgDAABNdg9LCYZy+QMAAGGGTfwBTl1y+gMAAE1/D0sLhnL7AwAAYYZN/QFOXXL8AwAATYoPSwmGcv0DAABhhk3+AU5dcv4DAABNkw9LCIZy/wMAAGGGTf8BTl1yAAQAAE2bD0sIhnIBBAAAYYZNAAJOXXICBAAATaMPSwiGcgMEAABhhk0BAk5dcgQEAABNqw9LB4ZyBQQAAGGGTQICTl1yBgQAAE2yD0sJhnIHBAAAYYZNAwJOXXIIBAAATbsPSwiGcgkEAABhhk0EAk5dcgoEAABNww9LB4ZyCwQAAGGGTQUCTl1yDAQAAE3KD0sIhnINBAAAYYZNBgJOXXIOBAAATdIPSweGcg8EAABhhk0HAk5dchAEAABN2Q9LCYZyEQQAAGGGTQgCTl1yEgQAAE3iD0sGhnITBAAAYYZNCQJOXXIUBAAATegPSweGchUEAABhhk0KAk5dchYEAABN7w9LBIZyFwQAAGGGTQsCTl1yGAQAAE3zD0sHhnIZBAAAYYZNDAJOXXIaBAAATfoPSwiGchsEAABhhk0NAk5dchwEAABNAhBLBoZyHQQAAGGGTQ4CTl1yHgQAAE0IEEsIhnIfBAAAYYZNDwJOXXIgBAAATRAQSwaGciEEAABhhk0QAk5dciIEAABNFhBLBYZyIwQAAGGGTRECTl1yJAQAAE0bEEsEhnIlBAAAYYZNEgJOXXImBAAATR8QSwmGcicEAABhhk0TAk5dcigEAABNKBBLC4ZyKQQAAGGGTRQCTl1yKgQAAE0zEEsFhnIrBAAAYYZNFQJOXXIsBAAATTgQSweGci0EAABhhk0WAk5dci4EAABNPxBLCIZyLwQAAGGGTRcCTl1yMAQAAE1HEEsGhnIxBAAAYYZNGAJOXXIyBAAATU0QSwaGcjMEAABhhk0ZAk5dcjQEAABNUxBLC4ZyNQQAAGGGTRoCTl1yNgQAAE1eEEsFhnI3BAAAYYZNGwJOXXI4BAAATWMQSwaGcjkEAABhhk0cAk5dcjoEAABNaRBLD4ZyOwQAAGGGTR0CTl1yPAQAAE14EEsHhnI9BAAAYYZNHgJOXXI+BAAATX8QSwaGcj8EAABhhk0fAk5dckAEAABNhRBLBoZyQQQAAGGGTSACTl1yQgQAAE2LEEsEhnJDBAAAYYZNIQJOXXJEBAAATY8QSwaGckUEAABhhk0iAk5dckYEAABNlRBLCIZyRwQAAGGGTSMCTl1ySAQAAE2dEEsFhnJJBAAAYYZNJAJOXXJKBAAATaIQSw6GcksEAABhhk0lAk5dckwEAABNsBBLDIZyTQQAAGGGTSYCTl1yTgQAAE28EEsJhnJPBAAAYYZNJwJOXXJQBAAATcUQSwmGclEEAABhhk0oAk5dclIEAABNzhBLCYZyUwQAAGGGTSkCTl1yVAQAAE3XEEsHhnJVBAAAYYZNKgJOXXJWBAAATd4QSwSGclcEAABhhk0rAk5dclgEAABN4hBLCYZyWQQAAGGGTSwCTl1yWgQAAE3rEEsFhnJbBAAAYYZNLQJOXXJcBAAATfAQSweGcl0EAABhhk0uAk5dcl4EAABN9xBLC4ZyXwQAAGGGTS8CTl1yYAQAAE0CEUsIhnJhBAAAYYZNMAJOXXJiBAAATQoRSwiGcmMEAABhhk0xAk5dcmQEAABNEhFLCIZyZQQAAGGGTTICTl1yZgQAAE0aEUsMhnJnBAAAYYZNMwJOXXJoBAAATSYRSwSGcmkEAABhhk00Ak5dcmoEAABNKhFLBYZyawQAAGGGTTUCTl1ybAQAAE0vEUsGhnJtBAAAYYZNNgJOXXJuBAAATTURSweGcm8EAABhhk03Ak5dcnAEAABNPBFLC4ZycQQAAGGGTTgCTl1ycgQAAE1HEUsFhnJzBAAAYYZNOQJOXXJ0BAAATUwRSweGcnUEAABhhk06Ak5dcnYEAABNUxFLBIZydwQAAGGGTTsCTl1yeAQAAE1XEUsIhnJ5BAAAYYZNPAJOXXJ6BAAATV8RSweGcnsEAABhhk09Ak5dcnwEAABNZhFLCIZyfQQAAGGGTT4CTl1yfgQAAE1uEUsLhnJ/BAAAYYZNPwJOXXKABAAATXkRSwuGcoEEAABhhk1AAk5dcoIEAABNhBFLBoZygwQAAGGGTUECTl1yhAQAAE2KEUsEhnKFBAAAYYZNQgJOXXKGBAAATY4RSwaGcocEAABhhk1DAk5dcogEAABNlBFLBIZyiQQAAGGGTUQCTl1yigQAAE2YEUsGhnKLBAAAYYZNRQJOXXKMBAAATZ4RSwSGco0EAABhhk1GAk5dco4EAABNohFLB4ZyjwQAAGGGTUcCTl1ykAQAAE2pEUsIhnKRBAAAYYZNSAJOXXKSBAAATbERSwuGcpMEAABhhk1JAk5dcpQEAABNvBFLB4ZylQQAAGGGTUoCTl1ylgQAAE3DEUsIhnKXBAAAYYZNSwJOXXKYBAAATcsRSweGcpkEAABhhk1MAk5dcpoEAABN0hFLCIZymwQAAGGGTU0CTl1ynAQAAE3aEUsEhnKdBAAAYYZNTgJOXXKeBAAATd4RSwuGcp8EAABhhk1PAk5dcqAEAABN6RFLCIZyoQQAAGGGTVACTl1yogQAAE3xEUsJhnKjBAAAYYZNUQJOXXKkBAAATfoRSweGcqUEAABhhk1SAk5dcqYEAABNARJLCYZypwQAAGGGTVMCTl1yqAQAAE0KEksIhnKpBAAAYYZNVAJOXXKqBAAATRISSwiGcqsEAABhhk1VAk5dcqwEAABNGhJLBYZyrQQAAGGGTVYCTl1yrgQAAE0fEksHhnKvBAAAYYZNVwJOXXKwBAAATSYSSwyGcrEEAABhhk1YAk5dcrIEAABNMhJLDIZyswQAAGGGTVkCTl1ytAQAAE0+EksGhnK1BAAAYYZNWgJOXXK2BAAATUQSSwmGcrcEAABhhk1bAk5dcrgEAABNTRJLCYZyuQQAAGGGTVwCTl1yugQAAE1WEksMhnK7BAAAYYZNXQJOXXK8BAAATWISSwSGcr0EAABhhk1eAk5dcr4EAABNZhJLB4ZyvwQAAGGGTV8CTl1ywAQAAE1tEksGhnLBBAAAYYZNYAJOXXLCBAAATXMSSweGcsMEAABhhk1hAk5dcsQEAABNehJLDIZyxQQAAGGGTWICTl1yxgQAAE2GEksHhnLHBAAAYYZNYwJOXXLIBAAATY0SSwuGcskEAABhhk1kAk5dcsoEAABNmBJLBIZyywQAAGGGTWUCTl1yzAQAAE2cEksJhnLNBAAAYYZNZgJOXXLOBAAATaUSSwSGcs8EAABhhk1nAk5dctAEAABNqRJLB4Zy0QQAAGGGTWgCTl1y0gQAAE2wEksJhnLTBAAAYYZNaQJOXXLUBAAATbkSSwiGctUEAABhhk1qAk5dctYEAABNwRJLCYZy1wQAAGGGTWsCTl1y2AQAAE3KEksIhnLZBAAAYYZNbAJOXXLaBAAATdISSwmGctsEAABhhk1tAk5dctwEAABN2xJLC4Zy3QQAAGGGTW4CTl1y3gQAAE3mEksHhnLfBAAAYYZNbwJOXXLgBAAATe0SSweGcuEEAABhhk1wAk5dcuIEAABN9BJLBYZy4wQAAGGGTXECTl1y5AQAAE35EksFhnLlBAAAYYZNcgJOXXLmBAAATf4SSweGcucEAABhhk1zAk5dcugEAABNBRNLBoZy6QQAAGGGTXQCTl1y6gQAAE0LE0sHhnLrBAAAYYZNdQJOXXLsBAAATRITSwuGcu0EAABhhk12Ak5dcu4EAABNHRNLCIZy7wQAAGGGTXcCTl1y8AQAAE0lE0sLhnLxBAAAYYZNeAJOXXLyBAAATTATSweGcvMEAABhhk15Ak5dcvQEAABNNxNLB4Zy9QQAAGGGTXoCTl1y9gQAAE0+E0sGhnL3BAAAYYZNewJOXXL4BAAATUQTSwiGcvkEAABhhk18Ak5dcvoEAABNTBNLCYZy+wQAAGGGTX0CTl1y/AQAAE1VE0sJhnL9BAAAYYZNfgJOXXL+BAAATV4TSwiGcv8EAABhhk1/Ak5dcgAFAABNZhNLCYZyAQUAAGGGTYACTl1yAgUAAE1vE0sGhnIDBQAAYYZNgQJOXXIEBQAATXUTSwSGcgUFAABhhk2CAk5dcgYFAABNeRNLB4ZyBwUAAGGGTYMCTl1yCAUAAE2AE0sFhnIJBQAAYYZNhAJOXXIKBQAATYUTSwaGcgsFAABhhk2FAk5dcgwFAABNixNLB4ZyDQUAAGGGTYYCTl1yDgUAAE2SE0sHhnIPBQAAYYZNhwJOXXIQBQAATZkTSwaGchEFAABhhk2IAk5dchIFAABNnxNLCIZyEwUAAGGGTYkCTl1yFAUAAE2nE0sIhnIVBQAAYYZNigJOXXIWBQAATa8TSwiGchcFAABhhk2LAk5dchgFAABNtxNLCIZyGQUAAGGGTYwCTl1yGgUAAE2/E0sLhnIbBQAAYYZNjQJOXXIcBQAATcoTSwyGch0FAABhhk2OAk5dch4FAABN1hNLB4ZyHwUAAGGGTY8CTl1yIAUAAE3dE0sLhnIhBQAAYYZNkAJOXXIiBQAATegTSwmGciMFAABhhk2RAk5dciQFAABN8RNLBYZyJQUAAGGGTZICTl1yJgUAAE32E0sJhnInBQAAYYZNkwJOXXIoBQAATf8TSweGcikFAABhhk2UAk5dcioFAABNBhRLCYZyKwUAAGGGTZUCTl1yLAUAAE0PFEsOhnItBQAAYYZNlgJOXXIuBQAATR0USwmGci8FAABhhk2XAk5dcjAFAABNJhRLB4ZyMQUAAGGGTZgCTl1yMgUAAE0tFEsIhnIzBQAAYYZNmQJOXXI0BQAATTUUSwiGcjUFAABhhk2aAk5dcjYFAABNPRRLBYZyNwUAAGGGTZsCTl1yOAUAAE1CFEsIhnI5BQAAYYZNnAJOXXI6BQAATUoUSwmGcjsFAABhhk2dAk5dcjwFAABNUxRLBoZyPQUAAGGGTZ4CTl1yPgUAAE1ZFEsEhnI/BQAAYYZNnwJOXXJABQAATV0USwiGckEFAABhhk2gAk5dckIFAABNZRRLBoZyQwUAAGGGTaECTl1yRAUAAE1rFEsJhnJFBQAAYYZNogJOXXJGBQAATXQUSwmGckcFAABhhk2jAk5dckgFAABNfRRLBoZySQUAAGGGTaQCTl1ySgUAAE2DFEsHhnJLBQAAYYZNpQJOXXJMBQAATYoUSweGck0FAABhhk2mAk5dck4FAABNkRRLCYZyTwUAAGGGTacCTl1yUAUAAE2aFEsJhnJRBQAAYYZNqAJOXXJSBQAATaMUSwiGclMFAABhhk2pAk5dclQFAABNqxRLBoZyVQUAAGGGTaoCTl1yVgUAAE2xFEsLhnJXBQAAYYZNqwJOXXJYBQAATbwUSwiGclkFAABhhk2sAk5dcloFAABNxBRLBoZyWwUAAGGGTa0CTl1yXAUAAE3KFEsHhnJdBQAAYYZNrgJOXXJeBQAATdEUSwyGcl8FAABhhk2vAk5dcmAFAABN3RRLBoZyYQUAAGGGTbACTl1yYgUAAE3jFEsIhnJjBQAAYYZNsQJOXXJkBQAATesUSwSGcmUFAABhhk2yAk5dcmYFAABN7xRLBoZyZwUAAGGGTbMCTl1yaAUAAE31FEsHhnJpBQAAYYZNtAJOXXJqBQAATfwUSwiGcmsFAABhhk21Ak5dcmwFAABNBBVLB4ZybQUAAGGGTbYCTl1ybgUAAE0LFUsIhnJvBQAAYYZNtwJOXXJwBQAATRMVSwaGcnEFAABhhk24Ak5dcnIFAABNGRVLCYZycwUAAGGGTbkCTl1ydAUAAE0iFUsFhnJ1BQAAYYZNugJOXXJ2BQAATScVSwiGcncFAABhhk27Ak5dcngFAABNLxVLDIZyeQUAAGGGTbwCTl1yegUAAE07FUsJhnJ7BQAAYYZNvQJOXXJ8BQAATUQVSwmGcn0FAABhhk2+Ak5dcn4FAABNTRVLCoZyfwUAAGGGTb8CTl1ygAUAAE1XFUsJhnKBBQAAYYZNwAJOXXKCBQAATWAVSweGcoMFAABhhk3BAk5dcoQFAABNZxVLDIZyhQUAAGGGTcICTl1yhgUAAE1zFUsFhnKHBQAAYYZNwwJOXXKIBQAATXgVSwaGcokFAABhhk3EAk5dcooFAABNfhVLCYZyiwUAAGGGTcUCTl1yjAUAAE2HFUsHhnKNBQAAYYZNxgJOXXKOBQAATY4VSweGco8FAABhhk3HAk5dcpAFAABNlRVLCoZykQUAAGGGTcgCTl1ykgUAAE2fFUsJhnKTBQAAYYZNyQJOXXKUBQAATagVSwSGcpUFAABhhk3KAk5dcpYFAABNrBVLCIZylwUAAGGGTcsCTl1ymAUAAE20FUsGhnKZBQAAYYZNzAJOXXKaBQAATboVSwaGcpsFAABhhk3NAk5dcpwFAABNwBVLB4ZynQUAAGGGTc4CTl1yngUAAE3HFUsHhnKfBQAAYYZNzwJOXXKgBQAATc4VSweGcqEFAABhhk3QAk5dcqIFAABN1RVLCYZyowUAAGGGTdECTl1ypAUAAE3eFUsGhnKlBQAAYYZN0gJOXXKmBQAATeQVSwuGcqcFAABhhk3TAk5dcqgFAABN7xVLCIZyqQUAAGGGTdQCTl1yqgUAAE33FUsLhnKrBQAAYYZN1QJOXXKsBQAATQIWSwSGcq0FAABhhk3WAk5dcq4FAABNBhZLCYZyrwUAAGGGTdcCTl1ysAUAAE0PFksHhnKxBQAAYYZN2AJOXXKyBQAATRYWSwmGcrMFAABhhk3ZAk5dcrQFAABNHxZLCIZytQUAAGGGTdoCTl1ytgUAAE0nFksIhnK3BQAAYYZN2wJOXXK4BQAATS8WSwmGcrkFAABhhk3cAk5dcroFAABNOBZLCYZyuwUAAGGGTd0CTl1yvAUAAE1BFksGhnK9BQAAYYZN3gJOXXK+BQAATUcWSwSGcr8FAABhhk3fAk5dcsAFAABNSxZLBYZywQUAAGGGTeACTl1ywgUAAE1QFksJhnLDBQAAYYZN4QJOXXLEBQAATVkWSweGcsUFAABhhk3iAk5dcsYFAABNYBZLCYZyxwUAAGGGTeMCTl1yyAUAAE1pFksJhnLJBQAAYYZN5AJOXXLKBQAATXIWSweGcssFAABhhk3lAk5dcswFAABNeRZLBIZyzQUAAGGGTeYCTl1yzgUAAE19FksGhnLPBQAAYYZN5wJOXXLQBQAATYMWSwaGctEFAABhhk3oAk5dctIFAABNiRZLB4Zy0wUAAGGGTekCTl1y1AUAAE2QFksJhnLVBQAAYYZN6gJOXXLWBQAATZkWSweGctcFAABhhk3rAk5dctgFAABNoBZLBoZy2QUAAGGGTewCTl1y2gUAAE2mFksGhnLbBQAAYYZN7QJOXXLcBQAATawWSwmGct0FAABhhk3uAk5dct4FAABNtRZLBYZy3wUAAGGGTe8CTl1y4AUAAE26FksGhnLhBQAAYYZN8AJOXXLiBQAATcAWSwSGcuMFAABhhk3xAk5dcuQFAABNxBZLBIZy5QUAAGGGTfICTl1y5gUAAE3IFksHhnLnBQAAYYZN8wJOXXLoBQAATc8WSwuGcukFAABhhk30Ak5dcuoFAABN2hZLBoZy6wUAAGGGTfUCTl1y7AUAAE3gFksIhnLtBQAAYYZN9gJOXXLuBQAATegWSwyGcu8FAABhhk33Ak5dcvAFAABN9BZLBIZy8QUAAGGGTfgCTl1y8gUAAE34FksLhnLzBQAAYYZN+QJOXXL0BQAATQMXSwiGcvUFAABhhk36Ak5dcvYFAABNCxdLDoZy9wUAAGGGTfsCTl1y+AUAAE0ZF0sHhnL5BQAAYYZN/AJOXXL6BQAATSAXSwuGcvsFAABhhk39Ak5dcvwFAABNKxdLCYZy/QUAAGGGTf4CTl1y/gUAAE00F0sFhnL/BQAAYYZN/wJOXXIABgAATTkXSweGcgEGAABhhk0AA05dcgIGAABNQBdLBIZyAwYAAGGGTQEDTl1yBAYAAE1EF0sKhnIFBgAAYYZNAgNOXXIGBgAATU4XSwSGcgcGAABhhk0DA05dcggGAABNUhdLCIZyCQYAAGGGTQQDTl1yCgYAAE1aF0sJhnILBgAAYYZNBQNOXXIMBgAATWMXSw6Gcg0GAABhhk0GA05dcg4GAABNcRdLCIZyDwYAAGGGTQcDTl1yEAYAAE15F0sEhnIRBgAAYYZNCANOXXISBgAATX0XSwSGchMGAABhhk0JA05dchQGAABNgRdLCIZyFQYAAGGGTQoDTl1yFgYAAE2JF0sPhnIXBgAAYYZNCwNOXXIYBgAATZgXSwiGchkGAABhhk0MA05dchoGAABNoBdLC4ZyGwYAAGGGTQ0DTl1yHAYAAE2rF0sEhnIdBgAAYYZNDgNOXXIeBgAATa8XSweGch8GAABhhk0PA05dciAGAABNthdLBoZyIQYAAGGGTRADTl1yIgYAAE28F0sIhnIjBgAAYYZNEQNOXXIkBgAATcQXSwyGciUGAABhhk0SA05dciYGAABN0BdLBYZyJwYAAGGGTRMDTl1yKAYAAE3VF0sJhnIpBgAAYYZNFANOXXIqBgAATd4XSwmGcisGAABhhk0VA05dciwGAABN5xdLC4ZyLQYAAGGGTRYDTl1yLgYAAE3yF0sLhnIvBgAAYYZNFwNOXXIwBgAATf0XSwSGcjEGAABhhk0YA05dcjIGAABNARhLC4ZyMwYAAGGGTRkDTl1yNAYAAE0MGEsHhnI1BgAAYYZNGgNOXXI2BgAATRMYSweGcjcGAABhhk0bA05dcjgGAABNGhhLC4ZyOQYAAGGGTRwDTl1yOgYAAE0lGEsHhnI7BgAAYYZNHQNOXXI8BgAATSwYSwWGcj0GAABhhk0eA05dcj4GAABNMRhLCIZyPwYAAGGGTR8DTl1yQAYAAE05GEsJhnJBBgAAYYZNIANOXXJCBgAATUIYSwWGckMGAABhhk0hA05dckQGAABNRxhLB4ZyRQYAAGGGTSIDTl1yRgYAAE1OGEsGhnJHBgAAYYZNIwNOXXJIBgAATVQYSweGckkGAABhhk0kA05dckoGAABNWxhLBYZySwYAAGGGTSUDTl1yTAYAAE1gGEsMhnJNBgAAYYZNJgNOXXJOBgAATWwYSwiGck8GAABhhk0nA05dclAGAABNdBhLCYZyUQYAAGGGTSgDTl1yUgYAAE19GEsfhnJTBgAAYYZNKQNOXXJUBgAATZwYSwuGclUGAABhhk0qA05dclYGAABNpxhLBoZyVwYAAGGGTSsDTl1yWAYAAE2tGEsIhnJZBgAAYYZNLANOXXJaBgAATbUYSwiGclsGAABhhk0tA05dclwGAABNvRhLB4ZyXQYAAGGGTS4DTl1yXgYAAE3EGEsFhnJfBgAAYYZNLwNOXXJgBgAATckYSweGcmEGAABhhk0wA05dcmIGAABN0BhLDIZyYwYAAGGGTTEDTl1yZAYAAE3cGEsMhnJlBgAAYYZNMgNOXXJmBgAATegYSwaGcmcGAABhhk0zA05dcmgGAABN7hhLBYZyaQYAAGGGTTQDTl1yagYAAE3zGEsLhnJrBgAAYYZNNQNOXXJsBgAATf4YSwiGcm0GAABhhk02A05dcm4GAABNBhlLC4ZybwYAAGGGTTcDTl1ycAYAAE0RGUsEhnJxBgAAYYZNOANOXXJyBgAATRUZSweGcnMGAABhhk05A05dcnQGAABNHBlLCIZydQYAAGGGTToDTl1ydgYAAE0kGUsOhnJ3BgAAYYZNOwNOXXJ4BgAATTIZSwmGcnkGAABhhk09A05dcnoGAABNnBlLCIZyewYAAGGGTT4DTl1yfAYAAE2kGUsLhnJ9BgAAYYZNPwNOXXJ+BgAATa8ZSw6Gcn8GAABhhk1AA05dcoAGAABNvRlLBIZygQYAAGGGTUEDTl1yggYAAE3BGUsJhnKDBgAAYYZNQgNOXXKEBgAATcoZSwSGcoUGAABhhk1DA05dcoYGAABNzhlLB4ZyhwYAAGGGTUQDTl1yiAYAAE3VGUsIhnKJBgAAYYZNRQNOXXKKBgAATd0ZSweGcosGAABhhk1GA05dcowGAABN5BlLB4ZyjQYAAGGGTUcDTl1yjgYAAE3rGUsHhnKPBgAAYYZNSANOXXKQBgAATfIZSwaGcpEGAABhhk1JA05dcpIGAABN+BlLBoZykwYAAGGGTUoDTl1ylAYAAE3+GUsFhnKVBgAAYYZNSwNOXXKWBgAATQMaSwaGcpcGAABhhk1MA05dcpgGAABNCRpLB4ZymQYAAGGGTU0DTl1ymgYAAE0QGksJhnKbBgAAYYZNTgNOXXKcBgAATRkaSwSGcp0GAABhhk1PA05dcp4GAABNHRpLB4ZynwYAAGGGTVADTl1yoAYAAE0kGksGhnKhBgAAYYZNUQNOXXKiBgAATSoaSweGcqMGAABhhk1SA05dcqQGAABNMRpLC4ZypQYAAGGGTVMDTl1ypgYAAE08GksHhnKnBgAAYYZNVANOXXKoBgAATUMaSwiGcqkGAABhhk1VA05dcqoGAABNSxpLBYZyqwYAAGGGTVYDTl1yrAYAAE1QGksHhnKtBgAAYYZNVwNOXXKuBgAATVcaSwaGcq8GAABhhk1YA05dcrAGAABNXRpLBoZysQYAAGGGTVkDTl1ysgYAAE1jGksJhnKzBgAAYYZNWgNOXXK0BgAATWwaSwaGcrUGAABhhk1bA05dcrYGAABNchpLB4ZytwYAAGGGTVwDTl1yuAYAAE15GksGhnK5BgAAYYZNXQNOXXK6BgAATX8aSwSGcrsGAABhhk1eA05dcrwGAABNgxpLBIZyvQYAAGGGTV8DTl1yvgYAAE2HGksHhnK/BgAAYYZNYANOXXLABgAATY4aSwWGcsEGAABhhk1hA05dcsIGAABNkxpLBYZywwYAAGGGTWIDTl1yxAYAAE2YGksIhnLFBgAAYYZNYwNOXXLGBgAATaAaSwSGcscGAABhhk1kA05dcsgGAABNpBpLBoZyyQYAAGGGTWUDTl1yygYAAE2qGksIhnLLBgAAYYZNZgNOXXLMBgAATbIaSweGcs0GAABhhk1nA05dcs4GAABNuRpLCYZyzwYAAGGGTWgDTl1y0AYAAE3CGksIhnLRBgAAYYZNaQNOXXLSBgAATcoaSwyGctMGAABhhk1qA05dctQGAABN1hpLC4Zy1QYAAGGGTWsDTl1y1gYAAE3hGksHhnLXBgAAYYZNbANOXXLYBgAATegaSwmGctkGAABhhk1tA05dctoGAABN8RpLB4Zy2wYAAGGGTW4DTl1y3AYAAE34GksHhnLdBgAAYYZNbwNOXXLeBgAATf8aSweGct8GAABhhk1wA05dcuAGAABNBhtLB4Zy4QYAAGGGTXEDTl1y4gYAAE0NG0sGhnLjBgAAYYZNcgNOXXLkBgAATRMbSw6GcuUGAABhhk1zA05dcuYGAABNIRtLCIZy5wYAAGGGTXQDTl1y6AYAAE0pG0sGhnLpBgAAYYZNdQNOXXLqBgAATS8bSwSGcusGAABhhk12A05dcuwGAABNMxtLBYZy7QYAAGGGTXcDTl1y7gYAAE04G0sIhnLvBgAAYYZNeANOXXLwBgAATUAbSweGcvEGAABhhk15A05dcvIGAABNRxtLBoZy8wYAAGGGTXoDTl1y9AYAAE1NG0sEhnL1BgAAYYZNewNOXXL2BgAATVEbSweGcvcGAABhhk18A05dcvgGAABNWBtLCoZy+QYAAGGGTX0DTl1y+gYAAE1iG0sHhnL7BgAAYYZNfgNOXXL8BgAATWkbSwuGcv0GAABhhk1/A05dcv4GAABNdBtLB4Zy/wYAAGGGTYADTl1yAAcAAE17G0sFhnIBBwAAYYZNgQNOXXICBwAATYAbSweGcgMHAABhhk2CA05dcgQHAABNhxtLCIZyBQcAAGGGTYMDTl1yBgcAAE2PG0sJhnIHBwAAYYZNhANOXXIIBwAATZgbSwaGcgkHAABhhk2FA05dcgoHAABNnhtLBoZyCwcAAGGGTYYDTl1yDAcAAE2kG0sEhnINBwAAYYZNhwNOXXIOBwAATagbSwiGcg8HAABhhk2IA05dchAHAABNsBtLDIZyEQcAAGGGTYkDTl1yEgcAAE28G0sGhnITBwAAYYZNigNOXXIUBwAATcIbSwiGchUHAABhhk2LA05dchYHAABNyhtLBoZyFwcAAGGGTYwDTl1yGAcAAE3QG0sGhnIZBwAAYYZNjQNOXXIaBwAATdYbSweGchsHAABhhk2OA05dchwHAABN3RtLB4ZyHQcAAGGGTY8DTl1yHgcAAE3kG0sHhnIfBwAAYYZNkANOXXIgBwAATesbSweGciEHAABhhk2RA05dciIHAABN8htLB4ZyIwcAAGGGTZIDTl1yJAcAAE35G0sGhnIlBwAAYYZNkwNOXXImBwAATf8bSwaGcicHAABhhk2UA05dcigHAABNBRxLBoZyKQcAAGGGTZUDTl1yKgcAAE0LHEsIhnIrBwAAYYZNlgNOXXIsBwAATRMcSwSGci0HAABhhk2XA05dci4HAABNFxxLB4ZyLwcAAGGGTZgDTl1yMAcAAE0eHEsJhnIxBwAAYYZNmQNOXXIyBwAATSccSweGcjMHAABhhk2aA05dcjQHAABNLhxLDIZyNQcAAGGGTZsDTl1yNgcAAE06HEsIhnI3BwAAYYZNnANOXXI4BwAATUIcSwaGcjkHAABhhk2dA05dcjoHAABNSBxLCIZyOwcAAGGGTZ4DTl1yPAcAAE1QHEsHhnI9BwAAYYZNnwNOXXI+BwAATVccSwiGcj8HAABhhk2gA05dckAHAABNXxxLCoZyQQcAAGGGTaEDTl1yQgcAAE1pHEsJhnJDBwAAYYZNogNOXXJEBwAATXIcSweGckUHAABhhk2jA05dckYHAABNeRxLBoZyRwcAAGGGTaQDTl1ySAcAAE1/HEsIhnJJBwAAYYZNpQNOXXJKBwAATYccSweGcksHAABhhk2mA05dckwHAABNjhxLCYZyTQcAAGGGTacDTl1yTgcAAE2XHEsHhnJPBwAAYYZNqANOXXJQBwAATZ4cSwiGclEHAABhhk2pA05dclIHAABNphxLCYZyUwcAAGGGTaoDTl1yVAcAAE2vHEsJhnJVBwAAYYZNqwNOXXJWBwAATbgcSweGclcHAABhhk2sA05dclgHAABNvxxLCYZyWQcAAGGGTa0DTl1yWgcAAE3IHEsHhnJbBwAAYYZNrgNOXXJcBwAATc8cSwmGcl0HAABhhk2vA05dcl4HAABN2BxLBoZyXwcAAGGGTbADTl1yYAcAAE3eHEsGhnJhBwAAYYZNsQNOXXJiBwAATeQcSw6GcmMHAABhhk2yA05dcmQHAABN8hxLDoZyZQcAAGGGTbMDTl1yZgcAAE0AHUsKhnJnBwAAYYZNtANOXXJoBwAATQodSw6GcmkHAABhhk21A05dcmoHAABNGB1LDoZyawcAAGGGTbYDTl1ybAcAAE0mHUsKhnJtBwAAYYZNtwNOXXJuBwAATTAdSwqGcm8HAABhhk24A05dcnAHAABNOh1LCoZycQcAAGGGTbkDTl1ycgcAAE1EHUsFhnJzBwAAYYZNugNOXXJ0BwAATUkdSwWGcnUHAABhhk27A05dcnYHAABNTh1LBYZydwcAAGGGTbwDTl1yeAcAAE1THUsFhnJ5BwAAYYZNvQNOXXJ6BwAATVgdSwWGcnsHAABhhnWHVQh2ZHdDb2xvcnJ8BwAATV0dTn1yfQcAAChLAV1yfgcAAChLAEsBSwJLA0sESwVLBksHSwhLCUsKSwtLDEsNSw5LD0sQSxFLEksTSxRLFUsWSxdLGEsZSxpLG0scSx1LHksfSyBLIUsiSyNLJEslSyZLJ0soSylLKksrSyxLLUsuSy9LMEsxSzJLM0s0SzVLNks3SzhLOUs6SztLPEs9Sz5LP0tAS0FLQktDS0RLRUtGS0dLSEtJS0pLS0tMS01LTktPS1BLUUtSS1NLVEtVS1ZLV0tYS1lLWktbS1xLXUteS19LYEthS2JLY0tkS2VLZktnS2hLaUtqS2tLbEttS25Lb0twS3FLcktzS3RLdUt2S3dLeEt5S3pLe0t8S31Lfkt/S4BLgUuSS5NLlEuVS5ZLl0uYS5lLmkubS5xLnUueS59LoEuhS6JLo0ukS6VLpkunS6hLqUuqS6tLrEutS65Lr0uwS7FLskuzS7RLtUu2S7dLuEu5S7pLu0vNS85Lz0vQS9FL0kvTS9RL1UvWS9dL2EvZS9pL20vcS91L3kvfS+BL4UviS+NL5EvlS+ZL50voS+lL6kvrS+xL7UvuS+9L8EvxS/JL80v0S/VL9kv3S/hL+Uv6S/tL/Ev9S/5L/00AAU0BAU0CAU0DAU0EAU0FAU0GAU0HAU0IAU0JAU0KAU0LAU0MAU0NAU0OAU0PAU0QAU0RAU0SAU0TAU0UAU0VAU0WAU0XAU0YAU0ZAU0aAU0bAU0cAU0dAU0eAU0fAU0gAU0hAU0iAU0jAU0kAU0lAU0mAU0nAU0oAU0pAU0qAU0rAU0sAU0tAU0uAU0vAU0wAU0xAU0yAU0zAU00AU01AU02AU03AU04AU05AU06AU07AU08AU09AU0+AU0/AU1AAU1BAU1CAU1DAU1EAU1FAU1GAU1HAU1IAU1JAU1KAU1LAU1MAU1NAU1OAU1PAU1QAU1RAU1SAU1TAU1UAU1VAU1WAU1XAU1YAU1ZAU1aAU1bAU1cAU1dAU1eAU1fAU1gAU1hAU1iAU1jAU1kAU1lAU1mAU1nAU1oAU1pAU1qAU1rAU1sAU1tAU1uAU1vAU1wAU1xAU1yAU1zAU10AU11AU2CAU2DAU2EAU2FAU2GAU2HAU2IAU2JAU2KAU2LAU2MAU2NAU2OAU2PAU2QAU2RAU2SAU2TAU2UAU2VAU2WAU2XAU2YAU2ZAU2aAU2bAU2cAU2dAU2eAU2fAU2gAU2hAU2iAU2jAU2kAU2lAU2mAU2nAU2oAU2pAU2qAU2rAU2sAU2tAU2uAU2vAU2wAU2xAU2yAU2zAU20AU21AU22AU23AU24AU25AU26AU27AU28AU29AU2+AU2/AU3AAU3BAU3CAU3DAU3EAU3FAU3GAU3HAU3IAU3JAU3KAU3LAU3MAU3NAU3OAU3PAU3QAU3RAU3SAU3TAU3UAU3VAU3WAU3XAU3YAU3ZAU3aAU3bAU3cAU3dAU3eAU3fAU3gAU3hAU3iAU3jAU3kAU3lAU3mAU3nAU3oAU3pAU3qAU3rAU3sAU3tAU3uAU3vAU3wAU3xAU3yAU3zAU30AU31AU32AU33AU34AU35AU36AU37AU38AU39AU3+AU3/AU0AAk0BAk0CAk0DAk0EAk0FAk0GAk0HAk0IAk0JAk0KAk0LAk0MAk0NAk0OAk0PAk0QAk0RAk0SAk0TAk0UAk0VAk0WAk0XAk0YAk0ZAk0aAk0bAk0cAk0dAk0eAk0fAk0gAk0hAk0iAk0jAk0kAk0lAk0mAk0nAk0oAk0pAk0qAk0rAk0sAk1CAk1DAk1EAk1FAk1GAk1HAk1IAk1JAk1KAk1LAk1MAk1NAk1OAk1PAk1QAk1RAk1SAk1TAk1UAk1VAk1WAk1XAk1YAk1ZAk1aAk1bAk1cAk1dAk1eAk1fAk1gAk1hAk1iAk1jAk1kAk1lAk1mAk1nAk1oAk1pAk1qAk1rAk1sAk1tAk1uAk1vAk1wAk1xAk1yAk1zAk10Ak11Ak12Ak13Ak14Ak2BAk2CAk2DAk2EAk2FAk2GAk2HAk2IAk2JAk2cAk2dAk2eAk2fAk2gAk2hAk2iAk2jAk2kAk2lAk2mAk2nAk21Ak22Ak23Ak24Ak25Ak26Ak27Ak28Ak29Ak2+Ak2/Ak3AAk3BAk3LAk3MAk3NAk3OAk3PAk3QAk3RAk3SAk3TAk3UAk3VAk3WAk3XAk3YAk3ZAk3aAk3bAk3cAk3dAk3eAk3fAk3gAk3hAk3iAk3jAk3kAk3lAk3mAk3nAk3oAk3pAk3qAk3rAk3sAk3tAk3uAk3vAk3wAk3xAk3yAk3zAk30Ak31Ak32Ak33Ak34Ak35Ak36Ak37Ak38Ak39Ak3+Ak3/Ak0AA00BA00CA00DA00EA00FA00GA00HA00IA00JA00KA00LA00MA00NA00OA00PA00QA00RA00SA00TA00UA00VA00WA00XA00YA00ZA00aA00bA00cA00dA00eA00fA00gA00hA00iA00jA00kA00lA00mA00nA00oA00pA00qA00rA00sA00tA00uA00vA00wA00xA00yA00zA000A001A002A003A004A005A006A007A008A009A00+A00/A01AA01BA01CA01DA01EA01FA01GA01HA01IA01JA01KA01LA01MA01NA01OA01PA01QA01RA01SA01TA01UA01VA01WA01XA01YA01ZA01aA01bA01cA01dA01eA01fA01gA01hA01iA01jA01kA01lA01mA01nA01oA01pA01qA01rA01sA01tA01uA01vA01wA01xA01yA01zA010A011A012A013A014A015A016A017A018A019A01+A01/A02AA02BA02CA02DA02EA02FA02GA02HA02IA02JA02KA02LA02MA02NA02OA02PA02ZA02aA02bA02cA02dA02eA02fA02gA02hA02pA02qA02rA02sA02tA02uA02vA02wA02xA02yA02zA020A021A022A023A024A025A026A027A028A029A02+A02/A03AA03BA03CA03DA03EA03FA03GA03HA03IA03RA03SA03TA03UA03VA03WA03XA03YA03kA03lA03mA03nA03oA03pA03qA03rA03sA03tA03uA03vA03wA03xA03yA03zA030A031A032A033A034A035A036A037A038A039A03+A03/A00ABE0BBE0CBE0DBE0EBE0FBE0GBE0HBE0IBE0JBE0KBE0LBE0MBE0NBE0OBE0PBE0QBE0RBE0SBE0TBE0UBE0VBE0WBE0XBE0YBE0ZBE0aBE0bBE0cBE0dBE0eBE0fBE0gBE0hBE0iBE0jBE0kBE0lBE0mBE0nBE0oBE0pBE0qBE0rBE0sBE0tBE0uBE0vBE0wBE0xBE0yBE0zBE00BE01BE02BE03BE04BE05BE06BE07BE08BE09BE0+BE0/BE1ABE1BBE1CBE1DBE1EBE1FBE1GBE1HBE1IBE1JBE1KBE1LBE1MBE1NBE1OBE1PBE1QBE1RBE1SBE1TBE1UBE1VBE1WBE1XBE1YBE1ZBE1aBE1bBE1cBE1dBE1eBE1fBE1gBE1hBE1iBE1jBE1kBE1lBE1mBE1nBE1oBE1pBE1qBE1rBE1sBE1tBE1uBE1vBE1wBE1xBE1yBE1zBE10BE11BE12BE13BE14BE15BE16BE17BE18BGUoTX0ETX4ETX8ETYAETYEETYIETYMETYQETYUETYYETYcETYgETYkETYoETYsETYwETY0ETY4ETY8ETZAETZEETZIETZMETZQETZUETZYETZcETZgETZkETZoETZsETZwETZ0ETZ4ETZ8ETaAETaEETaIETaMETaQETaUETaYETacETagETakETaoETasETawETa0ETa4ETa8ETbAETbEETbIETbMETbQETbUETbYETbcETbgETbkETboETbsETbwETb0ETb4ETb8ETcAETcEETcIETcMETcQETcUETcYETccETcgETckETcoETcsETcwETc0ETc4ETc8ETdAETdEETdIETdMETdQETdUETdYETdcETdgETdkETdoETdsETdwETd0ETd4ETd8ETeAETeEETeIETeMETeQETeUETeYETecETegETekETeoETesETewETe0ETe4ETe8ETfAETfEETfIETfMETfQETfUETfYETfcETfgETfkETfoETfsETfwETf0ETf4ETf8ETQAFTQEFTQ0FTQ4FTQ8FTRAFTREFTRIFTRMFTRQFTRUFTRYFTRcFTRgFTRkFTRoFTRsFTRwFTR0FTR4FTR8FTSAFTSEFTSIFTSMFTSQFTSUFTSYFTScFTSgFTSkFTSoFTSsFTSwFTS0FTS4FTS8FTTAFTTEFTTIFTTMFTTQFTTUFTTYFTTcFTTgFTTkFTToFTTsFTTwFTT0FTT4FTT8FTUAFTUEFTUIFTUMFTUQFTUUFTUYFTUcFTUgFTUkFTUoFTUsFTUwFTU0FTU4FTU8FTVAFTVEFTVIFTVMFTVQFTVUFTVYFTVcFTVgFTVkFTVoFTVsFTVwFTV0FTV4FTV8FTWAFTWEFTWIFTWMFTWQFTWUFTWYFTWcFTWgFTWkFTWoFTWsFTWwFTW0FTW4FTW8FTXAFTXEFTXIFTXMFTXQFTXUFTXYFTXcFTXgFTXkFTXoFTXsFTXwFTX0FTX4FTX8FTYAFTYEFTYIFTYMFTYQFTYUFTYYFTYcFTYgFTYkFTYoFTYsFTYwFTY0FTY4FTY8FTZAFTZEFTZIFTZMFTZQFTZUFTZYFTZcFTZgFTZkFTZoFTZsFTZwFTZ0FTZ4FTZ8FTaAFTaEFTaIFTaMFTaQFTaUFTaYFTacFTagFTakFTaoFTasFTawFTa0FTa4FTa8FTbAFTbEFTbIFTbMFTbQFTbUFTbYFTbcFTbgFTbkFTboFTbsFTbwFTb0FTb4FTb8FTcAFTcEFTcIFTcMFTcQFTcUFTcYFTccFTcgFTckFTcoFTcsFTcwFTc0FTc4FTc8FTdAFTdEFTdIFTdMFTdQFTdUFTdYFTdcFTdgFTdkFTdoFTdsFTdwFTd0FTd4FTd8FTeAFTeEFTeIFTeMFTeQFTeUFTeYFTecFTegFTekFTeoFTesFTewFTe0FTe4FTe8FTfAFTfEFTfIFTfMFTfQFTfUFTfYFTf4FTf8FTQAGTQEGTQIGTQMGTQQGTQUGTQYGTQcGTQgGTQkGTQoGTQsGTQwGTQ0GTQ4GTQ8GTRAGTREGTRIGTRMGTRQGTRUGTRYGTRcGTRgGTRkGTRoGTRsGTRwGTR0GTR4GTR8GTSAGTSEGTSIGTSMGTSQGTSUGTSYGTScGTSgGTSkGTSoGTSsGTSwGTS0GTS4GTS8GTTAGTTEGTTIGTTMGTTQGTTUGTTYGTTcGTTgGTTkGTToGTTsGTTwGTT0GTT4GTT8GTUAGTUEGTUIGTUMGTUQGTUUGTUYGTUcGTUgGTUkGTUoGTUsGTUwGTU0GTU4GTU8GTVAGTVEGTVIGTVMGTVQGTVUGTVYGTVcGTVgGTVkGTVoGTVsGTVwGTV0GTV4GTV8GTWAGTWEGTWIGTWMGTWQGTWUGTWYGTWcGTWgGTWkGTWoGTWsGTWwGTW0GTW4GTW8GTXAGTXEGTXIGTXMGTXQGTXUGTXYGTXcGTXgGTXkGTYIGTYMGTYQGTYUGTYYGTYcGTYgGTYkGTYoGTYsGTYwGTY0GTY4GTY8GTZAGTZEGTZIGTZMGTZQGTZUGTZYGTZcGTZgGTZkGTZoGTZsGTZwGTZ0GTZ4GTZ8GTaAGTaEGTaIGTaMGTaQGTaUGTaYGTacGTbgGTbkGTboGTbsGTbwGTb0GTb4GTb8GTcAGTcEGTcIGTcMGTcQGTcUGTcYGTc8GTdAGTdEGTdIGTdMGTdQGTdUGTdYGTdcGTdgGTdkGTdoGTdsGTdwGTd0GTd4GTd8GTeAGTeEGTeIGTeMGTeQGTeUGTeYGTecGTegGTekGTeoGTesGTewGTe0GTe4GTe8GTfAGTfEGTfIGTfMGTfQGTfUGTfYGTfcGTR8HTSAHTSEHTSIHTSMHTSQHTSUHTSYHTScHTSgHTSkHTSoHTSsHTSwHTS0HTS4HTS8HTTAHTTEHTTIHTTMHTTQHTTUHTTYHTTcHTTgHTTkHTToHTTsHTTwHTT0HTT4HTT8HTUAHTUEHTUIHTUMHTUQHTUUHTUYHTUcHTUgHTUkHTUoHTUsHTUwHTU0HTU4HTU8HTVAHTVEHTVIHTVMHTVQHTVUHTVYHTVcHTVgHTVkHTVoHTVsHTVwHTV0HTV4HTV8HTWAHTWEHTWIHTWMHTWQHTWUHTWYHTWcHTWgHTWkHTWoHTWsHTWwHTW0HTW4HTW8HTXAHTXEHTXIHTXMHTXQHTXUHTXYHTXcHTXgHTXkHTXoHTXsHTXwHTX0HTX4HTX8HTYAHTYEHTYIHTYMHTYQHTYUHTYYHTYcHTYgHTYkHTYoHTYsHTYwHTY0HTY4HTY8HTZAHTZEHTZIHTZMHTZQHTZUHTZYHTZcHTZgHTZkHTZoHTZsHTZwHTZ0HTZ4HTZ8HTaAHTaEHTaIHTaMHTaQHTaUHTaYHTacHTagHTakHTaoHTasHTawHTa0HTa4HTa8HTbAHTbEHTbIHTbMHTbQHTbUHTbYHTbcHTbgHTbkHTboHTbsHTbwHTb0HTb4HTb8HTcAHTcEHTcIHTcMHTcQHTcUHTcYHTccHTcgHTckHTcoHTcsHTcwHTc0HTc4HTc8HTdAHTdEHTdIHTdMHTdQHTdUHTdYHTdcHTdgHTdkHTdoHTdsHTdwHTd0HTd4HTd8HTeAHTeEHTeIHTeMHTeQHTeUHTeYHTecHTegHTekHTeoHTesHTewHTe0HTe4HTe8HTfAHTfEHTfIHTfMHTfQHTfUHTfYHTfcHTfgHTfkHTfoHTfsHTfwHTf0HTf4HTf8HTQAITQEITQIITQMITQQITQUITQYITQcITQgITQkITQoITQsITRcITRgITRkITRoITRsITRwITR0ITR4ITR8ITSAITSEITSIITSMITSQITSUITSYITScITSgITSkITSoITSsITSwITS0ITS4ITS8ITTAITTEITTIITTMITTQITTUITTYITTcITTgITTkITToITTsITTwITT0ITT4ITT8ITUAITUEITUIITUMITUQITUUITUYITUcITUgITVEITVIITVMITVQITVUITVYITVcITVgITVkITVoITVsITVwITV0ITV4ITV8ITWAITWEITWIITWMITWQITWUITWYITWcITXEITXIITXMITXQITXUITXYITXcITXgITXkITXoITXsITXwITX0ITX4ITX8ITYAITYEITYIITYMITYQITYUITYYITYcITYgITYkITYoITYsITYwITY0ITY4ITY8ITZAITZEITZIITZMITZQITZUITZYITZcITZgITZkITZoITZsITZwITZ0ITZ4ITZ8ITaAITaEITaIITaMITaQITaUITaYITacITagITakITaoITasITawITa0ITa4ITa8ITbAITbEITbIITbMITbQITbUITbYITbcITbgITbkITboITbsITbwITb0ITb4ITb8ITcAITcEITcIITcMITcQITcUITcYITccITdEITdIITdMITdQITdUITdYITdcITdgITeoITesITewITe0ITe4ITe8ITfAITfEITfIITfMIZShN9AhN9QhN9ghN9whN+AhN+QhN+ghN+whN/AhN/QhN/ghN/whNAAlNAQlNAglNAwlNBAlNBQlNBglNBwlNCAlNCQlNCglNCwlNDAlNDQlNDglNDwlNEAlNEQlNEglNEwlNFAlNFQlNFglNFwlNGAlNGQlNGglNGwlNHAlNHQlNHglNHwlNIAlNIQlNIglNIwlNJAlNJQlNJglNJwlNKAlNKQlNKglNKwlNLAlNLQlNLglNLwlNMAlNMQlNMglNMwlNNAlNNQlNNglNNwlNOAlNOQlNOglNOwlNPAlNPQlNPglNPwlNQAlNQQlNQglNQwlNRAlNRQlNRglNRwlNSAlNSQlNSglNSwlNTAlNTQlNTglNTwlNUAlNUQlNUglNUwlNVAlNVQlNVglNVwlNWAlNWQlNWglNWwlNXAlNXQlNXglNXwlNYAlNYQlNYglNYwlNZAlNZQlNZglNZwlNaAlNaQlNaglNawlNbAlNbQlNbglNbwlNcAlNcQlNcglNcwlNdAlNdQlNdglNdwlNeAlNeQlNeglNewlNfAlNfQlNfglNfwlNgAlNgQlNgglNgwlNhAlNhQlNhglNhwlNiAlNiQlNiglNiwlNjAlNjQlNjglNjwlNkAlNkQlNkglNkwlNlAlNlQlNlglNlwlNmAlNmQlNmglNmwlNnAlNnQlNnglNnwlNoAlNoQlNoglNowlNpAlNuQlNuglNuwlNvAlNvQlNvglNvwlNwAlNwQlNwglNwwlNxAlNxQlNxglNxwlNyAlNyQlNyglNywlNzAlNzQlNzglNzwlN0AlN0QlN0glN0wlN1AlN1QlN1glN1wlN2AlN2QlN2glN2wlN3AlN3QlN3glN3wlN4AlN4QlN4glN4wlN5AlN5QlN5glN5wlN6AlN6QlN6glN6wlN7AlN7QlN7glN7wlN8AlN8QlN8glN8wlN9AlN9QlN9glN9wlN+AlN+QlN+glN+wlN/AlN/QlN/glN/wlNAApNAQpNAgpNAwpNBApNBQpNBgpNBwpNCApNCQpNCgpNCwpNDApNDQpNDgpNDwpNEApNEQpNEgpNEwpNFApNFQpNFgpNFwpNGApNGQpNGgpNGwpNHApNHQpNHgpNHwpNIApNIQpNIgpNIwpNJApNJQpNJgpNJwpNKApNKQpNKgpNKwpNLApNLQpNLgpNLwpNMApNMQpNMgpNMwpNNApNNQpNNgpNNwpNOApNOQpNOgpNOwpNPApNPQpNPgpNPwpNQApNQQpNQgpNQwpNRApNRQpNRgpNRwpNSApNSQpNSgpNSwpNTApNTQpNTgpNTwpNUApNUQpNUgpNUwpNVApNVQpNVgpNVwpNWApNWQpNWgpNWwpNXApNXQpNXgplSwJdcn8HAAAoS4JLg0uES4VLhkuHS4hLiUuKS4tLjEuNS45Lj0uQS5FLvEu9S75Lv0vAS8FLwkvDS8RLxUvGS8dLyEvJS8pLy0vMTS0CTS4CTS8CTTACTTECTTICTTMCTTQCTTUCTTYCTTcCTTgCTTkCTToCTTsCTTwCTT0CTT4CTT8CTUACTUECTYoCTYsCTYwCTY0CTY4CTY8CTZACTZECTZICTZMCTZQCTZUCTZYCTZcCTZgCTZkCTZoCTZsCTagCTakCTaoCTasCTawCTa0CTa4CTa8CTbACTbECTbICTbMCTbQCTcICTcMCTcQCTcUCTcYCTccCTcgCTckCTcoCTZADTZEDTZIDTZMDTZQDTZUDTZYDTZcDTZgDTdkDTdoDTdsDTdwDTd0DTd4DTd8DTeADTeEDTeIDTeMDTQIFTQMFTQQFTQUFTQYFTQcFTQgFTQkFTQoFTQsFTQwFTXoGTXsGTXwGTX0GTX4GTX8GTYAGTYEGTagGTakGTaoGTasGTawGTa0GTa4GTa8GTbAGTbEGTbIGTbMGTbQGTbUGTbYGTbcGTccGTcgGTckGTcoGTcsGTcwGTc0GTc4GTfgGTfkGTfoGTfsGTfwGTf0GTf4GTf8GTQAHTQEHTQIHTQMHTQQHTQUHTQYHTQcHTQgHTQkHTQoHTQsHTQwHTQ0HTQ4HTQ8HTRAHTREHTRIHTRMHTRQHTRUHTRYHTRcHTRgHTRkHTRoHTRsHTRwHTR0HTR4HTQwITQ0ITQ4ITQ8ITRAITREITRIITRMITRQITRUITRYITcgITckITcoITcsITcwITc0ITc4ITc8ITdAITdkITdoITdsITdwITd0ITd4ITd8ITeAITeEITeIITeMITeQITeUITeYITecITegITekITaUJTaYJTacJTagJTakJTaoJTasJTawJTa0JTa4JTa8JTbAJZUsDXXKABwAAKE12AU13AU14AU15AU16AU17AU18AU19AU1+AU1/AU2AAU2BAU15Ak16Ak17Ak18Ak19Ak1+Ak1/Ak2AAk2iA02jA02kA02lA02mA02nA02oA03JA03KA03LA03MA03NA03OA03PA03QA01oCE1pCE1qCE1rCE1sCE1tCE1uCE1vCE1wCE2xCU2yCU2zCU20CU21CU22CU23CU24CWVLBF1ygQcAAChN9wVN+AVN+QVN+gVN+wVN/AVN/QVNSQhNSghNSwhNTAhNTQhNTghNTwhNUAhldYdVBG5hbWVyggcAAE1dHVgBAAAAT31ygwcAAChYAwAAAENaMl1yhAcAAChLbkv2TbsFTYAHTVwITecJTTkLTUYMTR0PTa0QTRoUTRYXTW4XTS8ZTboZTR4bZVgDAAAAT0UyXXKFBwAAKEseSz1LoUvETfIBTY8DTZgDTaEDTUkETV8ETTMFTSoGTUcGTbcGTQgHTaoHTdQHTXAITWMJTX8JTQMKTV0KTb8KTcIMTQINTRINTTUNTT4NTQoOTecOTX4PTboPTScQTfkRTQkSTckSTVQTTfATTXwUTZkUTUMVTYYVTQ4WTTcWTVgWTWIXTXwYTToZTfAaTcccZVgDAAAAT0UxXXKGBwAAKEsdSzxLoEupS7pLw00IAU20AU3xAU31Ak1OA02OA02XA02gA00uBE1IBE1eBE2eBE0yBU1qBU3tBU0pBk0yBk1GBk22Bk0HB01LB02pB03TB00vCE1mCE1vCE3PCE1iCU1+CU0CCk1cCk2+Ck3uCk0XC01iC02YC01YDE3BDE0BDU0RDU0iDU00DU09DU1NDU3HDU3UDU0JDk1KDk2ZDk3VDk3mDk33Dk1KD01bD019D025D03gD00mEE1wEE3DEE3MEE3pEE34EU0IEk1LEk1UEk2jEk3IEk1TE01cE03vE00NFE1RFE1yFE17FE2YFE2hFE1CFU2FFU2mFU0NFk0dFk02Fk0/Fk1XFk2XFk0yF01hF03cF01AGE17GE05GU3IGU3vGk2WG00lHE3GHGVYAwAAAE9HMV1yhwcAAChLM01LAU2PAU2rAU2PAk3lAk0CA01FA03pA00OBE17BE2tBE0eBU0lBU3TBU1eBk1zB02gB03KB03mB031B00LCU0uCU11CU2uCk3NCk3aCk28C03eDE2CDU2kDU3pDU34DU2xDk0QD00lD00yD03XD034D009EE06EU1REU2nEU3BEU3QEU1rEk2LEk2uEk3rEk1+E02PFE3PFE36FE0JFU2TFU3TFU3NFk20F00YGE0qGE1MGE1ZGE2KGE3CGE3TGU3pGU0OGk13Gk2MGk0EG01FG01nG03pG00cHE0sHE2MHGVYAgAAAE5FXXKIBwAAKE0hA02/A02EBE22BE35BE1fBU2eBU0eBk0TCE3ACE3gCE03CU2aCU3ICU3xCU0ADE0eDE0pDE1ZDk1xDk0vEE1aEE3+EE1DEU11EU3lEU3iEk3kE024FE3+FU0nF035F00IGE2jGE36GE1+GWVYAgAAAEM0XXKJBwAAKE3nHE31HE0DHU0NHU0bHU0pHU0zHU09HWVYAwAAAENEMV1yigcAAChLFEtOS2lL1EvcS+lL8U0WAU1EAU1aAU2lAU3YAU3lAU0BAk0QAk0hAk1IAk1ZAk1gAk2XAk0ZA01WA01eA01mA02AA023A03fA00XBE0fBE02BE1nBE3QBE3iBE0IBU0TBU07BU1DBU1XBU2QBU22BU3bBU32BU0FBk0VBk06Bk1nBk11Bk2/Bk3lBk0PB00aB00lB01TB01bB017B03vB039B00eCE04CE1ACE1XCE2YCE24CE3YCE0FCU0XCU0fCU0nCU1SCU2HCU2OCU3iCU0KCk0SCk0nCk1UCk2FCk3GCk0PC00fC000C01rC018C02DC02qC021C03nC005DE1BDE1sDE1+DE2HDE2PDE2nDE25DE3mDE3zDE1VDU1dDU1sDU17DU22DU2+DU3iDU3xDU0ADk2RDk25Dk3dDk3uDk0YD01BD02FD02aD02qD03BD03QD00AEE0OEE1FEE2bEE2oEE22EE0IEU0QEU0ZEU0gEU1eEU1/EU23EU3JEU3ZEU3vEU0YEk0sEk04Ek1cEk2AEk2TEk2/Ek3REk0YE00kE00rE01kE02lE02tE03FE03QE00VFE1IFE3XFE3pFE0CFU0RFU01FU1tFU2yFU3qFU0lFk0tFk3VFk3uFk3+Fk0RF01YF01pF02IF02QF02fF02mF03KF03tF00gGE1mGE2DGE2aGE3WGE3iGE0MGU0qGU1bGU2MGU2XGU2qGU21GU3bGU03Gk1JGk2eGk2wGk3QGk3cGk0ZG00+G01vG02NG02uG022G03IG00RHE00HE1BHGVYAwAAAENEMl1yiwcAAChLFUtFS09LakvqS/JNFwFNRQFNWwFN5gFNGAJNIgJNSQJNYQJNmAJNCwNNVwNNXwNNZwNNgQNN4ANNNwRN2ARNCQVNFAVNeAVNtwVN3AVNFgZNOwZNdgZNiQZN1gZN5gZNEAdNGwdNJgdNVAdNXAdNfAdN/gdNWAhNmQhNGAlNIAlNKAlNjwlN4wlNCwpNEwpNKApNhgpNxwpNIAtNKwtNNQtNhAtNqwtNtgtN6AtNOgxNQgxNbQxNfwxNqAxN5wxNVg1NXg1NbQ1NfA1NrQ1Ntw1Nvw1N4w1N8g1NAQ5Nug5N3g5N7w5NGQ9NQg9Nhg9Nwg9N0Q9NARBNDxBNRhBNnBBNqRBNtxBNCRFNERFNIRFNgBFNuBFNyhFN8BFNGRJNLRJNORJNXRJNgRJNlBJNwBJNGRNNLBNNZRNNphNNrhNNxhNN0RNNFhRNSRRN2BRN6hRNAxVNEhVNNhVNVBVNbhVNnBVNsxVN6xVNJhZNLhZN1hZN7xZN/xZNEhdNSxdNWRdNahdNpxdNyxdN7hdNIRhNZxhNhBhNmxhN1xhN4xhNDRlNKxlNXBlNjRlNmBlNqxlNthlN3BlNOBpNShpNnxpNsRpN0RpN3RpNGhtNPxtNXxtNcBtNjhtNrxtNtxtNyRtNEhxNNRxNZhxlWAIAAABPN11yjAcAAChN8RxN/hxNFh1NJR1lWAIAAABPNl1yjQcAAChN8BxN/RxNFR1NJB1lWAIAAABPNV1yjgcAAChN7xxNCR1NIx1NLx1NOR1NQx1lWAIAAABPNF1yjwcAAChN7hxN/BxNCB1NFB1NIh1NLh1NOB1NQh1NSB1NTR1NUh1NVx1NXB1lWAIAAABPM11ykAcAAChN7RxN+xxNBx1NEx1NIR1NLR1NNx1NQR1NRx1NTB1NUR1NVh1NWx1lWAIAAABPMl1ykQcAAChNBh1NLB1NNh1NQB1NRh1NSx1NUB1NVR1NWh1lWAIAAABPMV1ykgcAAChNKx1NNR1NPx1NRR1NSh1NTx1NVB1NWR1lWAMAAABDRzJdcpMHAAAoSwZLDUstSzRLmEvTS9tNNAFNTAFNaAFNkAFNnQFNpAFNrAFN1wFNAAJNDwJNWAJNkAJN2QJN5gJN7QJNAwNNGANNMgNNOQNNRgNNqANNrwNNtgNN6gNNDwRNFgRNHgRNJgRNVgRNZgRNfARNrgRNzwRN4QRNHwVNJgVNOgVNQgVNVgVNjwVN1AVN9QVN/QVNBAZNXwZNZgZNbgZNvgZNxgZNdAdNoQdNywdN5wdN7gdN9gdNHQhNNwhNPwhNdwhNtwhN1whNBAlNDAlNLwlNUQlNdglNhglNPApNQwpNUwpNdwpNfgpNrwpNtgpNzgpN2wpNDgtNagtNewtNvQtNhgxNjgxNuAxN3wxN8gxNCQ1NRQ1NZQ1Ngw1NpQ1N6g1N+Q1NQg5NkA5Nsg5Nxw5NEQ9NJg9NMw9NOg9NdQ9NmQ9NqQ9NsQ9NyQ9N2A9N+Q9NPhBNfhBNGBFNOxFNUhFNXRFNqBFNwhFN0RFN2BFNJRJNbBJNjBJNrxJN0BJN7BJN8xJNERNNIxNNfxNNkRNNmBNNBRRNLBRNiRRNkBRN0BRN+xRNChVNZhVNjRVNlBVNzRVN1BVNXxZNjxZNnxZNzhZNHxdNhxdNjxdNnhdNtRdNEhhNGRhNKxhNTRhNWhhNixhNwxhNzxhN1BlN4xlN6hlN8RlNDxpNMBpNeBpNjRpNuBpN/hpNBRtNDBtNRhtNVxtNaBtNhhtN3BtN4xtN6htN8RtNHRxNLRxNQBxNVhxNjRxNnRxNvhxlWAMAAABOSDFdcpQHAAAoTSMDTcEDTYYETbgETfsETWEFTaAFTSAGTRUITcIITeIITTkJTZwJTcoJTfMJTQIMTSAMTSsMTVsOTXMOTTEQTVwQTQARTUURTXcRTecRTeQSTeYTTboUTQAWTSkXTfsXTQoYTaUYTfwYTYAZZVgCAAAATlpdcpUHAAAoS3lNIAFNPQFN0AFNagJNiQJNsAJNygJNCARNQARNwgRNrwVN5QVNDgZNWAZNJwhNhAhNIApNNQpNTApNZwpNcApNkwpNnApN+ApNAQtNRAtNdAtNxgtN4AtNmAxNsQxNLA1NgQ5Nqw5NZQ9Nbg9Nkg9N1hBNuBJN2hJNbhNN/hNNJRRNIRVNTBVNXxVN3RVNaBZNcRZNtBZN5hdNGBpNaxpNwRpNcRxNlhxNrhxNtxxN1xxlWAMAAABDSDJdcpYHAAAoS3BL+E29BU2CB01eCE3pCU07C01IDE0fD02vEE0cFE0YF01wF00xGU28GU0gG2VYAgAAAEM4XXKXBwAAKE3rHE35HE0RHU0fHWVYAwAAAE9EMV1ymAcAAChLJUtZS4BLiEvLS/9NiAFNdwJNfwJNogJN0QJNbgNNzwNN1wNN8QNN+QNNbgRNlQRNpgRNTgVNhwVNxAVNzAVNTgZNgAZNpgZN8AZNNwdNZgdNiQdNkQdNmQdNuwdNwwdN3wdNRwhN/AhNQQlNWQlNaglNtwlN0glN2glNpwpNSwtNWQtNjwtN7wtN9wtNDwxNTwxNZAxNnwxNyQxN1wxNGQ1Njw1NnQ1NiA5N/w5NUg9NoQ9NbBFNrxFNEBJNShNNtRNNvRNNMxRNOxRNYxRNqRRNwhRNLRVN9RVNCRdNwhdNNxhNkhhNsxhNuxhNBBlNIhlNQRlNTRlNZxlNohlNyBpNJxtNThxNXRxNhRxNpBxlWAMAAABORDFdcpkHAAAoS0RNFwJNCgNN1wRNdwVNiAZN1QZNKgtNrA1NUxVNmxVNShdNXhtNZRxlWAIAAABDMl1ymgcAAChN5RxN8xxNAR1NCx1NGR1NJx1NMR1NOx1lWAIAAABDMV1ymwcAAChN5BxN8hxNAB1NCh1NGB1NJh1NMB1NOh1lWAMAAABORDJdcpwHAAAoSyZLWkuBTXgCTaMCTdICTW8DTdgDTfIDTfoDTW8ETZYETacETYgFTcUFTU8GTYEGTfEGTTgHTWcHTYoHTZIHTZoHTbwHTcQHTeAHTUgITf0ITVoJTWsJTdsJTUwLTVoLTZALTfALTWUMTaAMTZANTYkOTVMPTbYTTb4TTTwUTWQUTfYVTQoXTcMXTZMYTSgbTU8cTV4cTYYcZVgCAAAAQzddcp0HAAAoTeocTfgcTRAdTR4dZVgDAAAAT0QyXXKeBwAAKEuJS8xNAAFNiQFNgAJN0ANNTwVNzQVNpwZNQglNuAlN0wlNqApN+AtNEAxNUAxNygxN2AxNGg1Nng1NAA9Nog9NbRFNsBFNERJNSxNNNBRNqhRNwxRNLhVNOBhNtBhNvBhNBRlNIxlNQhlNThlNaBlNoxlNyRpNpRxlWAIAAABDNV1ynwcAAChN6BxN9hxNBB1NDh1NHB1NKh1NNB1NPh1lWAIAAABDM11yoAcAAChN5hxN9BxNAh1NDB1NGh1NKB1NMh1NPB1lWAEAAABDXXKhBwAAKEsCSwlLEEsYSyFLKUswSzdLQEtKS1VLXUtlS3NLfEuES4xLlEubS6RLrUu1S75Lx0vPS9dL30vlS+1L+00DAU0MAU0SAU0aAU0jAU0qAU0wAU03AU1AAU1IAU1PAU1WAU1eAU1kAU1rAU1vAU10AU14AU1+AU2EAU2MAU2TAU2ZAU2gAU2oAU2vAU24AU29AU3DAU3KAU3TAU3bAU3hAU3sAU31AU38AU0EAk0LAk0TAk0dAk0pAk0vAk00Ak07Ak1AAk1EAk1PAk1UAk1cAk1kAk1tAk1zAk17Ak2DAk2MAk2TAk2eAk2mAk2qAk2zAk23Ak2+Ak3EAk3NAk3VAk3cAk3iAk3pAk3wAk35Ak3/Ak0GA00QA00UA00cA00nA00uA001A008A01CA01JA01SA01aA01iA01qA01yA012A018A02EA02JA02SA02bA02kA02rA02yA026A03FA03LA03TA03bA03mA03tA031A039A00CBE0LBE0SBE0aBE0iBE0pBE0yBE06BE1DBE1MBE1SBE1ZBE1iBE1qBE1yBE14BE1/BE2KBE2RBE2ZBE2iBE2qBE2xBE28BE3FBE3LBE3TBE3dBE3lBE3pBE3wBE30BE3/BE0EBU0PBU0bBU0iBU0pBU0tBU02BU0+BU1GBU1KBU1SBU1aBU1lBU1uBU1zBU19BU2DBU2LBU2TBU2ZBU2kBU2pBU2yBU3ABU3IBU3QBU3XBU3fBU3oBU3xBU35BU0ABk0IBk0RBk0ZBk0kBk0tBk02Bk1BBk1KBk1SBk1bBk1iBk1qBk1xBk18Bk2EBk2OBk2UBk2aBk2eBk2iBk2qBk2xBk26Bk3CBk3JBk3RBk3bBk3hBk3sBk30Bk36Bk3+Bk0CB00LB00WB00hB00tB00zB007B01BB01GB01PB01XB01iB01qB01wB013B02FB02NB02VB02dB02kB02tB02xB023B02/B03HB03OB03XB03bB03jB03qB03yB035B00BCE0ICE0OCE0ZCE0hCE0qCE0zCE07CE1DCE1LCE1TCE1hCE1qCE1zCE16CE1+CE2HCE2MCE2UCE2gCE2lCE2sCE2zCE27CE3GCE3KCE3TCE3bCE3mCE3sCE3yCE34CE0ACU0ICU0PCU0TCU0bCU0jCU0rCU0yCU09CU1FCU1JCU1NCU1VCU1dCU1mCU1uCU1yCU15CU2CCU2KCU2VCU2gCU2nCU2rCU2vCU2zCU27CU3DCU3OCU3WCU3eCU3sCU33CU39CU0GCk0OCk0aCk0jCk0vCk04Ck0/Ck1GCk1PCk1XCk1hCk1qCk1zCk16Ck2BCk2JCk2NCk2WCk2fCk2jCk2rCk2yCk25Ck3CCk3KCk3RCk3XCk3eCk3jCk3pCk3yCk37Ck0EC00KC00SC00bC00mC00wC00+C01HC01PC01VC01dC01mC01uC013C01/C02HC02LC02TC02cC02gC02mC02xC025C03AC03JC03NC03UC03aC03jC03rC03zC037C00GDE0LDE0TDE0ZDE0kDE0vDE01DE09DE1LDE1TDE1cDE1gDE1oDE1zDE16DE2CDE2KDE2SDE2bDE2jDE2rDE20DE28DE3FDE3NDE3TDE3bDE3iDE3uDE32DE38DE0FDU0MDU0VDU0dDU0mDU0vDU04DU1BDU1IDU1RDU1ZDU1hDU1oDU1zDU13DU1/DU2GDU2LDU2TDU2ZDU2hDU2oDU2yDU26DU3CDU3LDU3PDU3YDU3eDU3mDU3tDU31DU38DU0EDk0NDk0TDk0aDk0hDk0lDk0rDk0xDk04Dk0+Dk1FDk1ODk1UDk1fDk1lDk1sDk13Dk17Dk2EDk2MDk2UDk2dDk2hDk2lDk2uDk21Dk29Dk3DDk3KDk3QDk3ZDk3hDk3qDk3yDk37Dk0DD00JD00ND00UD00iD00pD00vD002D009D01FD01OD01WD01fD01oD01xD014D02BD02MD02VD02dD02lD02tD020D029D03FD03MD03UD03bD03kD03qD03xD031D038D00EEE0KEE0SEE0YEE0dEE0hEE0qEE01EE06EE1BEE1JEE1PEE1VEE1gEE1lEE1rEE10EE16EE2BEE2HEE2NEE2REE2XEE2fEE2kEE2yEE2+EE3HEE3QEE3ZEE3gEE3kEE3tEE3yEE35EE0EEU0MEU0UEU0cEU0oEU0sEU0xEU03EU0+EU1JEU1OEU1VEU1ZEU1hEU1oEU1wEU17EU2GEU2MEU2QEU2WEU2aEU2gEU2kEU2rEU2zEU2+EU3FEU3NEU3UEU3cEU3gEU3rEU3zEU38EU0DEk0MEk0UEk0cEk0hEk0oEk00Ek1AEk1GEk1PEk1YEk1kEk1oEk1vEk11Ek18Ek2IEk2PEk2aEk2eEk2nEk2rEk2yEk27Ek3DEk3MEk3UEk3dEk3oEk3vEk32Ek37Ek0AE00HE00NE00UE00fE00nE00yE005E01AE01GE01OE01XE01gE01oE01xE013E017E02CE02HE02NE02UE02bE02hE02pE02xE025E03BE03ME03YE03fE03qE03zE034E00BFE0IFE0RFE0fFE0oFE0vFE03FE0/FE1EFE1MFE1VFE1bFE1fFE1nFE1tFE12FE1/FE2FFE2MFE2TFE2cFE2lFE2tFE2zFE2+FE3GFE3MFE3TFE3fFE3lFE3tFE3xFE33FE3+FE0GFU0NFU0VFU0bFU0kFU0pFU0xFU09FU1GFU1PFU1ZFU1iFU1pFU11FU16FU2AFU2JFU2QFU2XFU2hFU2qFU2uFU22FU28FU3CFU3JFU3QFU3XFU3gFU3mFU3xFU35FU0EFk0IFk0RFk0YFk0hFk0pFk0xFk06Fk1DFk1JFk1NFk1SFk1bFk1iFk1rFk10Fk17Fk1/Fk2FFk2LFk2SFk2bFk2iFk2oFk2uFk23Fk28Fk3CFk3GFk3KFk3RFk3cFk3iFk3qFk32Fk36Fk0FF00NF00bF00iF00tF002F007F01CF01GF01QF01UF01cF01lF01zF017F01/F02DF02LF02TF02aF02iF02tF02xF024F02+F03GF03SF03XF03gF03pF030F03/F00DGE0OGE0VGE0cGE0nGE0uGE0zGE07GE1EGE1JGE1QGE1WGE1dGE1iGE1uGE12GE1/GE2HGE2OGE2WGE2eGE2pGE2vGE23GE2/GE3GGE3LGE3SGE3eGE3qGE3wGE31GE0AGU0IGU0TGU0XGU0eGU0mGU00GU09GU1FGU1JGU1RGU1XGU1jGU1rGU1vGU11GU15GU2EGU2IGU2TGU2eGU2mGU2xGU2/GU3DGU3MGU3QGU3XGU3fGU3mGU3tGU30GU36GU0AGk0FGk0LGk0SGk0bGk0fGk0mGk0sGk0zGk0+Gk1FGk1NGk1SGk1ZGk1fGk1lGk1uGk10Gk17Gk2BGk2FGk2JGk2QGk2VGk2aGk2iGk2mGk2sGk20Gk27Gk3EGk3MGk3YGk3jGk3qGk3zGk36Gk0BG00IG00PG00VG00jG00rG00xG001G006G01CG01JG01PG01TG01aG01kG01rG012G019G02CG02JG02RG02aG02gG02mG02qG02yG02+G03EG03MG03SG03YG03fG03mG03tG030G037G00BHE0HHE0NHE0VHE0ZHE0gHE0pHE0wHE08HE1EHE1KHE1SHE1ZHE1hHE1rHE10HE17HE2BHE2JHE2QHE2ZHE2gHE2oHE2xHE26HE3BHE3KHE3RHE3aHE3gHGVYAwAAAE9YVF1yogcAAChNXgpNFRZlWAIAAABDQl1yowcAAChLBEsLSxJLGksjSytLMks5S0JLTEtXS19LZ0t1S35LhkuOS5ZLnUumS69Lt0vAS8lL0UvZS+FL50vvS/1NBQFNDgFNFAFNHAFNJQFNLAFNMgFNOQFNQgFNSgFNUQFNWAFNYAFNZgFNcQFNegFNgAFNhgFNjgFNlQFNmwFNogFNqgFNsQFNugFNvwFNxQFNzAFN1QFN3QFN4wFN7gFN9wFN/gFNBgJNDQJNFQJNHwJNKwJNMQJNNgJNPQJNRgJNUQJNVgJNXgJNZgJNbwJNdQJNfQJNhQJNjgJNlQJNoAJNrAJNuQJNwAJNxgJNzwJN1wJN3gJN5AJN6wJN8gJN+wJNAQNNCANNFgNNHgNNKQNNMANNNwNNPgNNRANNSwNNVANNXANNZANNbANNeANNfgNNhgNNiwNNlANNnQNNpgNNrQNNtANNvANNxwNNzQNN1QNN3QNN6ANN7wNN9wNN/wNNBARNDQRNFARNHARNJARNKwRNNARNPARNRQRNTgRNVARNWwRNZARNbARNdARNegRNgQRNjARNkwRNmwRNpARNrARNswRNvgRNxwRNzQRN1QRN3wRN6wRN9gRNAQVNBgVNEQVNHQVNJAVNLwVNOAVNQAVNTAVNVAVNXAVNZwVNcAVNdQVNfwVNhQVNjQVNlQVNmwVNpgVNqwVNtAVNwgVNygVN0gVN2QVN4QVN6gVN8wVN+wVNAgZNCgZNEwZNGwZNJgZNLwZNOAZNQwZNTAZNVAZNXQZNZAZNbAZNcwZNfgZNhgZNkAZNlgZNpAZNrAZNswZNvAZNxAZNywZN0wZN3QZN4wZN7gZN9gZNBAdNDQdNGAdNIwdNLwdNNQdNPQdNQwdNSAdNUQdNWQdNZAdNbAdNcgdNeQdNhwdNjwdNlwdNnwdNpgdNswdNuQdNwQdNyQdN0AdN3QdN5QdN7AdN9AdN+wdNAwhNCghNEAhNGwhNIwhNLAhNNQhNPQhNRQhNTQhNVQhNYwhNbAhNdQhNgAhNiQhNjghNlghNoghNpwhNrghNtQhNvQhNzAhN1QhN3QhN6AhN7ghN9AhN+ghNAglNCglNFQlNHQlNJQlNLQlNNAlNPwlNTwlNVwlNXwlNaAlNdAlNewlNhAlNjAlNlwlNoglNtQlNvQlNxQlN0AlN2AlN4AlN7glN+QlN/wlNCApNEApNHApNJQpNMQpNOgpNQQpNSApNUQpNWQpNYwpNbApNdQpNfApNgwpNjwpNmApNpQpNrQpNtApNuwpNxApNzApN0wpN2QpN4ApN5QpN6wpN9ApN/QpNBgtNDAtNFAtNHQtNKAtNMgtNQAtNSQtNUQtNVwtNXwtNaAtNcAtNeQtNgQtNjQtNlQtNogtNqAtNswtNuwtNwgtNzwtN1gtN3AtN5QtN7QtN9QtN/QtNCAxNDQxNFQxNGwxNJgxNMQxNNwxNPwxNTQxNVQxNYgxNagxNdQxNfAxNhAxNjAxNlAxNnQxNpQxNrQxNtgxNvgxNxwxNzwxN1QxN3QxN5AxN8AxN+AxN/gxNBw1NDg1NFw1NHw1NKA1NMQ1NOg1NQw1NSg1NUw1NWw1NYw1Nag1NeQ1NgQ1NiA1NjQ1NlQ1Nmw1Now1Nqg1NtA1NvA1NxA1N0Q1N2g1N4A1N6A1N7w1N9w1N/g1NBg5NDw5NFQ5NHA5NJw5NLQ5NMw5NOg5NQA5NRw5NUA5NVg5NYQ5NZw5Nbg5NfQ5Nhg5Njg5Nlg5Npw5NsA5Ntw5Nvw5NxQ5NzA5N0g5N2w5N4w5N7A5N9A5N/Q5NBQ9NDw9NFg9NJA9NKw9NMQ9NOA9NPw9NRw9NUA9NWA9NYQ9Nag9Ncw9Neg9Ngw9Njg9Nlw9Nnw9Npw9Nrw9Ntg9Nvw9Nxw9Nzg9N1g9N3Q9N5g9N7A9N9w9N/g9NBhBNDBBNFBBNGhBNIxBNLBBNNxBNPBBNQxBNSxBNURBNVxBNYhBNZxBNbRBNdhBNfBBNgxBNiRBNkxBNmRBNoRBNphBNtBBNwBBNyRBN0hBN2xBN5hBN7xBN9BBN+xBNBhFNDhFNFhFNHhFNLhFNMxFNORFNQBFNSxFNUBFNWxFNYxFNahFNchFNfRFNiBFNkhFNnBFNphFNrRFNtRFNwBFNxxFNzxFN1hFN4hFN7RFN9RFN/hFNBRJNDhJNFhJNHhJNIxJNKhJNNhJNQhJNSBJNURJNWhJNahJNcRJNdxJNfhJNihJNkRJNoBJNrRJNtBJNvRJNxRJNzhJN1hJN3xJN6hJN8RJN+BJN/RJNAhNNCRNNDxNNFhNNIRNNKRNNNBNNOxNNQhNNSBNNUBNNWRNNYhNNahNNcxNNfRNNhBNNiRNNjxNNlhNNnRNNoxNNqxNNsxNNuxNNwxNNzhNN2hNN4RNN7BNN9RNN+hNNAxRNChRNExRNIRRNKhRNMRRNORRNQRRNRhRNThRNVxRNYRRNaRRNbxRNeBRNgRRNhxRNjhRNlRRNnhRNpxRNrxRNtRRNwBRNyBRNzhRN1RRN4RRN5xRN8xRN+RRNABVNCBVNDxVNFxVNHRVNJhVNKxVNMxVNPxVNSBVNURVNWxVNZBVNaxVNdxVNfBVNghVNixVNkhVNmRVNoxVNsBVNuBVNvhVNxBVNyxVN0hVN2RVN4hVN6BVN8xVN+xVNChZNExZNGhZNIxZNKxZNMxZNPBZNRRZNTxZNVBZNXRZNZBZNbRZNdhZNgRZNhxZNjRZNlBZNnRZNpBZNqhZNsBZNuRZNvhZNzBZN0xZN3hZN5BZN7BZN/BZNBxdNDxdNHRdNJBdNLxdNOBdNPRdNSBdNVhdNXhdNZxdNdRdNhRdNjRdNlRdNnBdNpBdNsxdNuhdNwBdNyBdN1BdN2RdN4hdN6xdN9hdNBRhNEBhNFxhNHhhNKRhNMBhNNRhNPRhNRhhNSxhNUhhNWBhNXxhNZBhNcBhNeBhNgRhNiRhNkBhNmBhNoBhNqxhNsRhNuRhNwRhNyBhNzRhN1BhN4BhN7BhN8hhN9xhNAhlNChlNGRlNIBlNKBlNNhlNPxlNSxlNUxlNWRlNZRlNcRlNexlNihlNlRlNoBlNqBlNsxlNxRlN0hlN2RlN4RlN6BlN7xlN9hlN/BlNAhpNBxpNDRpNFBpNIRpNKBpNLhpNNRpNQBpNRxpNTxpNVBpNWxpNYRpNZxpNcBpNdhpNfRpNixpNkhpNlxpNnBpNqBpNrhpNthpNvRpNxhpNzhpN2hpN5RpN7BpN9RpN/BpNAxtNChtNERtNFxtNJRtNLRtNNxtNPBtNRBtNSxtNVRtNXBtNZhtNbRtNeBtNfxtNhBtNixtNkxtNnBtNohtNrBtNtBtNwBtNxhtNzhtN1BtN2htN4RtN6BtN7xtN9htN/RtNAxxNCRxNDxxNGxxNIhxNKxxNMhxNPhxNRhxNTBxNVBxNWxxNYxxNbRxNdhxNfRxNgxxNixxNkhxNmxxNohxNqhxNsxxNvBxNwxxNzBxN0xxN3BxN4hxlWAIAAABDQV1ypAcAAChLAUsISw9LF0sgSyhLL0s2Sz9LSUtUS1xLZEtyS3tLg0uLS5NLmkujS6xLtEu9S8ZLzkvWS95L5EvsS/pNAgFNCwFNEQFNGQFNIgFNKQFNLwFNNgFNPwFNRwFNTgFNVQFNXQFNYwFNagFNbgFNcwFNdwFNfQFNgwFNiwFNkgFNmAFNnwFNpwFNrgFNtwFNvAFNwgFNyQFN0gFN2gFN4AFN6wFN9AFN+wFNAwJNCgJNEgJNHAJNKAJNLgJNMwJNOgJNPwJNQwJNTgJNUwJNWwJNYwJNbAJNcgJNegJNggJNiwJNkgJNnQJNpQJNqQJNsgJNtgJNvQJNwwJNzAJN1AJN2wJN4QJN6AJN7wJN+AJN/gJNBQNNDwNNEwNNGwNNJgNNLQNNNANNOwNNQQNNSANNUQNNWQNNYQNNaQNNcQNNdQNNewNNgwNNiANNkQNNmgNNowNNqgNNsQNNuQNNxANNygNN0gNN2gNN5QNN7ANN9ANN/ANNAQRNCgRNEQRNGQRNIQRNKARNMQRNOQRNQgRNSwRNUQRNWARNYQRNaQRNcQRNdwRNfgRNiQRNkARNmARNoQRNqQRNsARNuwRNxARNygRN0gRN3ARN5ARN6ARN7wRN8wRN/gRNAwVNDgVNGgVNIQVNKAVNLAVNNQVNPQVNRQVNSQVNUQVNWQVNZAVNbQVNcgVNfAVNggVNigVNkgVNmAVNowVNqAVNsQVNvwVNxwVNzwVN1gVN3gVN5wVN8AVN+AVN/wVNBwZNEAZNGAZNIwZNLAZNNQZNQAZNSQZNUQZNWgZNYQZNaQZNcAZNewZNgwZNjQZNkwZNmQZNnQZNoQZNqQZNsAZNuQZNwQZNyAZN0AZN2gZN4AZN6wZN8wZN+QZN/QZNAQdNCgdNFQdNIAdNLAdNMgdNOgdNQAdNRQdNTgdNVgdNYQdNaQdNbwdNdgdNhAdNjAdNlAdNnAdNowdNrAdNsAdNtgdNvgdNxgdNzQdN1gdN2gdN4gdN6QdN8QdN+AdNAAhNBwhNDQhNGAhNIAhNKQhNMghNOghNQghNSghNUghNYAhNaQhNcghNeQhNfQhNhghNiwhNkwhNnwhNpAhNqwhNsghNughNxQhNyQhN0ghN2ghN5QhN6whN8QhN9whN/whNBwlNDglNEglNGglNIglNKglNMQlNPAlNRAlNSAlNTAlNVAlNXAlNZQlNbQlNcQlNeAlNgQlNiQlNlAlNnwlNpglNqglNrglNsglNuglNwglNzQlN1QlN3QlN6wlN9glN/AlNBQpNDQpNGQpNIgpNLgpNNwpNPgpNRQpNTgpNVgpNYApNaQpNcgpNeQpNgApNiApNjApNlQpNngpNogpNqgpNsQpNuApNwQpNyQpN0ApN1gpN3QpN4gpN6ApN8QpN+gpNAwtNCQtNEQtNGgtNJQtNLwtNPQtNRgtNTgtNVAtNXAtNZQtNbQtNdgtNfgtNhgtNigtNkgtNmwtNnwtNpQtNsAtNuAtNvwtNyAtNzAtN0wtN2QtN4gtN6gtN8gtN+gtNBQxNCgxNEgxNGAxNIwxNLgxNNAxNPAxNSgxNUgxNWwxNXwxNZwxNcgxNeQxNgQxNiQxNkQxNmgxNogxNqgxNswxNuwxNxAxNzAxN0gxN2gxN4QxN7QxN9QxN+wxNBA1NCw1NFA1NHA1NJQ1NLg1NNw1NQA1NRw1NUA1NWA1NYA1NZw1Ncg1Ndg1Nfg1NhQ1Nig1Nkg1NmA1NoA1Npw1NsQ1NuQ1NwQ1Nyg1Nzg1N1w1N3Q1N5Q1N7A1N9A1N+w1NAw5NDA5NEg5NGQ5NIA5NJA5NKg5NMA5NNw5NPQ5NRA5NTQ5NUw5NXg5NZA5Naw5Ndg5Neg5Ngw5Niw5Nkw5NnA5NoA5NpA5NrQ5NtA5NvA5Nwg5NyQ5Nzw5N2A5N4A5N6Q5N8Q5N+g5NAg9NCA9NDA9NEw9NIQ9NKA9NLg9NNQ9NPA9NRA9NTQ9NVQ9NXg9NZw9NcA9Ndw9NgA9Niw9NlA9NnA9NpA9NrA9Nsw9NvA9NxA9Nyw9N0w9N2g9N4w9N6Q9N8A9N9A9N+w9NAxBNCRBNERBNFxBNHBBNIBBNKRBNNBBNORBNQBBNSBBNThBNVBBNXxBNZBBNahBNcxBNeRBNgBBNhhBNjBBNkBBNlhBNnhBNoxBNsRBNvRBNxhBNzxBN2BBN3xBN4xBN7BBN8RBN+BBNAxFNCxFNExFNGxFNJxFNKxFNMBFNNhFNPRFNSBFNTRFNVBFNWBFNYBFNZxFNbxFNehFNhRFNixFNjxFNlRFNmRFNnxFNoxFNqhFNshFNvRFNxBFNzBFN0xFN2xFN3xFN6hFN8hFN+xFNAhJNCxJNExJNGxJNIBJNJxJNMxJNPxJNRRJNThJNVxJNYxJNZxJNbhJNdBJNexJNhxJNjhJNmRJNnRJNphJNqhJNsRJNuhJNwhJNyxJN0xJN3BJN5xJN7hJN9RJN+hJN/xJNBhNNDBNNExNNHhNNJhNNMRNNOBNNPxNNRRNNTRNNVhNNXxNNZxNNcBNNdhNNehNNgRNNhhNNjBNNkxNNmhNNoBNNqBNNsBNNuBNNwBNNyxNN1xNN3hNN6RNN8hNN9xNNABRNBxRNEBRNHhRNJxRNLhRNNhRNPhRNQxRNSxRNVBRNWhRNXhRNZhRNbBRNdRRNfhRNhBRNixRNkhRNmxRNpBRNrBRNshRNvRRNxRRNyxRN0hRN3hRN5BRN7BRN8BRN9hRN/RRNBRVNDBVNFBVNGhVNIxVNKBVNMBVNPBVNRRVNThVNWBVNYRVNaBVNdBVNeRVNfxVNiBVNjxVNlhVNoBVNqRVNrRVNtRVNuxVNwRVNyBVNzxVN1hVN3xVN5RVN8BVN+BVNAxZNBxZNEBZNFxZNIBZNKBZNMBZNORZNQhZNSBZNTBZNURZNWhZNYRZNahZNcxZNehZNfhZNhBZNihZNkRZNmhZNoRZNpxZNrRZNthZNuxZNwRZNxRZNyRZN0BZN2xZN4RZN6RZN9RZN+RZNBBdNDBdNGhdNIRdNLBdNNRdNOhdNQRdNRRdNTxdNUxdNWxdNZBdNchdNehdNfhdNghdNihdNkhdNmRdNoRdNrBdNsBdNtxdNvRdNxRdN0RdN1hdN3xdN6BdN8xdN/hdNAhhNDRhNFBhNGxhNJhhNLRhNMhhNOhhNQxhNSBhNTxhNVRhNXBhNYRhNbRhNdRhNfhhNhhhNjRhNlRhNnRhNqBhNrhhNthhNvhhNxRhNyhhN0RhN3RhN6RhN7xhN9BhN/xhNBxlNEhlNFhlNHRlNJRlNMxlNPBlNRBlNSBlNUBlNVhlNYhlNahlNbhlNdBlNeBlNgxlNhxlNkhlNnRlNpRlNsBlNvhlNwhlNyxlNzxlN1hlN3hlN5RlN7BlN8xlN+RlN/xlNBBpNChpNERpNGhpNHhpNJRpNKxpNMhpNPRpNRBpNTBpNURpNWBpNXhpNZBpNbRpNcxpNehpNgBpNhBpNiBpNjxpNlBpNmRpNoRpNpRpNqxpNsxpNuhpNwxpNyxpN1xpN4hpN6RpN8hpN+RpNABtNBxtNDhtNFBtNIhtNKhtNMBtNNBtNORtNQRtNSBtNThtNUhtNWRtNYxtNahtNdRtNfBtNgRtNiBtNkBtNmRtNnxtNpRtNqRtNsRtNvRtNwxtNyxtN0RtN1xtN3htN5RtN7BtN8xtN+htNABxNBhxNDBxNFBxNGBxNHxxNKBxNLxxNOxxNQxxNSRxNURxNWBxNYBxNahxNcxxNehxNgBxNiBxNjxxNmBxNnxxNpxxNsBxNuRxNwBxNyRxN0BxN2RxN3xxlWAIAAABDR11ypQcAAChLE0sbSyRLOktDS01LWEtgS2hLdkt/S4dLj0ueS6dLsEu4S8FLykvoS/BL/k0GAU0VAU0dAU0mAU06AU1DAU1SAU1ZAU2HAU2yAU3GAU3NAU3kAU3vAU34AU0HAk0WAk0gAk03Ak1HAk1fAk1nAk12Ak1+Ak2GAk2WAk2hAk2tAk26Ak3HAk3QAk3zAk0JA00fA00qA01MA01VA01dA01lA01tA01/A02MA02VA02eA029A03OA03WA03eA03wA034A00FBE0sBE01BE09BE1GBE1cBE1tBE2CBE2NBE2UBE2cBE2lBE20BE2/BE3WBE3sBE33BE0HBU0SBU0wBU1NBU1dBU1oBU12BU2GBU2cBU2sBU21BU3DBU3LBU3aBU3iBU3rBU0LBk0UBk0cBk0nBk0wBk05Bk1EBk1NBk1VBk10Bk1/Bk2HBk2lBk2tBk20Bk3MBk3UBk3kBk3vBk0FB00OB00ZB00kB002B01JB01SB01aB01lB016B02IB02QB02YB02nB026B03CB03RB03eB038B00ECE0RCE0kCE0tCE1GCE1OCE1WCE1kCE1tCE2BCE2PCE2XCE2oCE2vCE2+CE3NCE3eCE37CE0WCU0eCU0mCU01CU1ACU1YCU1gCU1pCU18CU2NCU2YCU2jCU22CU2+CU3GCU3RCU3ZCU3hCU3vCU0ACk0JCk0RCk0dCk0mCk0yCk1JCk1aCk1kCk1tCk2ECk2QCk2ZCk2mCk28Ck3FCk3sCk31Ck3+Ck0VC00eC00pC00zC01BC01KC01YC01gC01xC02CC02OC02WC02pC020C03DC03QC03dC03mC03uC032C03+C00ODE0cDE0nDE04DE1ADE1ODE1WDE1jDE1rDE12DE19DE2VDE2eDE2mDE2uDE2/DE3IDE3WDE3lDE3/DE0PDU0YDU0gDU0pDU0yDU07DU1LDU1UDU1cDU1rDU16DU2ODU2cDU2rDU21DU29DU3FDU3SDU3hDU3wDU3/DU0HDk0WDk0dDk00Dk1IDk1XDk1oDk1vDk1+Dk2HDk2XDk2oDk24Dk3TDk3cDk3kDk3tDk31Dk3+Dk0XD01AD01ID01RD01ZD01iD01rD017D02ED02PD02gD023D03AD03PD03eD03tD03/D00NEE0kEE0tEE1EEE1YEE1uEE2aEE2nEE21EE3BEE3KEE3TEE3cEE3nEE31EE38EE0HEU0PEU0fEU1BEU1kEU1rEU1zEU1+EU2uEU22EU3IEU3jEU3uEU32EU3/EU0GEk0PEk0XEk0rEk03Ek1JEk1SEk1bEk14Ek1/Ek2SEk2hEk21Ek2+Ek3GEk3XEk3gEk0DE00XE00qE001E008E01JE01RE01aE01jE01rE02kE02sE020E028E03EE03PE03bE03iE03tE037E00LFE0UFE0iFE0yFE06FE1HFE1PFE1iFE1wFE15FE2WFE2fFE2oFE22FE3BFE3WFE3oFE0BFU0QFU0eFU0sFU00FU1AFU1JFU1SFU1cFU1sFU2DFU2aFU2kFU2xFU3FFU3aFU3pFU30FU38FU0LFk0bFk0kFk0sFk00Fk09Fk1VFk1lFk1uFk13Fk2VFk2xFk3UFk3lFk3tFk39Fk0IF00QF00lF00wF00+F01JF01XF01fF01oF012F02WF02lF03BF03JF03aF03jF03sF033F00GGE0fGE02GE0+GE1lGE1xGE15GE2CGE2RGE2ZGE2hGE2yGE26GE3VGE3hGE34GE0DGU0LGU0aGU0hGU0pGU03GU1AGU1MGU1aGU1mGU18GU2LGU2WGU2hGU2pGU20GU3GGU3aGU0VGk0iGk02Gk1BGk1IGk1VGk1oGk2dGk2vGk2+Gk3HGk3PGk3bGk3mGk3tGk32Gk0YG00mG009G01dG01uG015G02MG02UG02tG021G03HG033G00QHE0jHE0zHE1NHE1cHE1kHE1uHE13HE2EHE2THE2jHE2rHE20HE3EHE3NHE3UHGVYAQAAAE5dcqYHAAAoSwBLB0sOSxZLH0snSy5LNUs+S0hLU0tbS2NLcUt6S4JLikuSS5lLokurS7NLvEvFS81L1UvdS+NL60v5TQEBTQoBTRABTRgBTSEBTSgBTS4BTTUBTT4BTUYBTU0BTVQBTVwBTWIBTWkBTW0BTXIBTXYBTXwBTYIBTYoBTZEBTZcBTZ4BTaYBTa0BTbYBTbsBTcEBTcgBTdEBTdkBTd8BTeoBTfMBTfoBTQICTQkCTRECTRsCTScCTS0CTTICTTkCTT4CTUICTU0CTVICTVoCTWICTWsCTXECTXkCTYECTYoCTZECTZwCTaQCTagCTbECTbUCTbwCTcICTcsCTdMCTdoCTeACTecCTe4CTfcCTf0CTQQDTQ4DTRIDTRoDTSUDTSwDTTMDTToDTUADTUcDTVADTVgDTWADTWgDTXADTXQDTXoDTYIDTYcDTZADTZkDTaIDTakDTbADTbgDTcMDTckDTdEDTdkDTeQDTesDTfMDTfsDTQAETQkETRAETRgETSAETScETTAETTgETUEETUoETVAETVcETWAETWgETXAETXYETX0ETYgETY8ETZcETaAETagETa8ETboETcMETckETdEETdsETeMETecETe4ETfIETf0ETQIFTQ0FTRkFTSAFTScFTSsFTTQFTTwFTUQFTUgFTVAFTVgFTWMFTWwFTXEFTXsFTYEFTYkFTZEFTZcFTaIFTacFTbAFTb4FTcYFTc4FTdUFTd0FTeYFTe8FTfcFTf4FTQYGTQ8GTRcGTSIGTSsGTTQGTT8GTUgGTVAGTVkGTWAGTWgGTW8GTXoGTYIGTYwGTZIGTZgGTZwGTaAGTagGTa8GTbgGTcAGTccGTc8GTdkGTd8GTeoGTfIGTfgGTfwGTQAHTQkHTRQHTR8HTSsHTTEHTTkHTT8HTUQHTU0HTVUHTWAHTWgHTW4HTXUHTYMHTYsHTZMHTZsHTaIHTasHTa8HTbUHTb0HTcUHTcwHTdUHTdkHTeEHTegHTfAHTfcHTf8HTQYITQwITRcITR8ITSgITTEITTkITUEITUkITVEITV8ITWgITXEITXgITXwITYUITYoITZIITZ4ITaMITaoITbEITbkITcQITcgITdEITdkITeQITeoITfAITfYITf4ITQYJTQ0JTREJTRkJTSEJTSkJTTAJTTsJTUMJTUcJTUsJTVMJTVsJTWQJTWwJTXAJTXcJTYAJTYgJTZMJTZ4JTaUJTakJTa0JTbEJTbkJTcEJTcwJTdQJTdwJTeoJTfUJTfsJTQQKTQwKTRgKTSEKTS0KTTYKTT0KTUQKTU0KTVUKTV8KTWgKTXEKTXgKTX8KTYcKTYsKTZQKTZ0KTaEKTakKTbAKTbcKTcAKTcgKTc8KTdUKTdwKTeEKTecKTfAKTfkKTQILTQgLTRALTRkLTSQLTS4LTTwLTUULTU0LTVMLTVsLTWQLTWwLTXULTX0LTYULTYkLTZELTZoLTZ4LTaQLTa8LTbcLTb4LTccLTcsLTdILTdgLTeELTekLTfELTfkLTQQMTQkMTREMTRcMTSIMTS0MTTMMTTsMTUkMTVEMTVoMTV4MTWYMTXEMTXgMTYAMTYgMTZAMTZkMTaEMTakMTbIMTboMTcMMTcsMTdEMTdkMTeAMTewMTfQMTfoMTQMNTQoNTRMNTRsNTSQNTS0NTTYNTT8NTUYNTU8NTVcNTV8NTWYNTXENTXUNTX0NTYQNTYkNTZENTZcNTZ8NTaYNTbANTbgNTcANTckNTc0NTdYNTdwNTeQNTesNTfMNTfoNTQIOTQsOTREOTRgOTR8OTSMOTSkOTS8OTTYOTTwOTUMOTUwOTVIOTV0OTWMOTWoOTXUOTXkOTYIOTYoOTZIOTZsOTZ8OTaMOTawOTbMOTbsOTcEOTcgOTc4OTdcOTd8OTegOTfAOTfkOTQEPTQcPTQsPTRIPTSAPTScPTS0PTTQPTTsPTUMPTUwPTVQPTV0PTWYPTW8PTXYPTX8PTYoPTZMPTZsPTaMPTasPTbIPTbsPTcMPTcoPTdIPTdkPTeIPTegPTe8PTfMPTfoPTQIQTQgQTRAQTRYQTRsQTR8QTSgQTTMQTTgQTT8QTUcQTU0QTVMQTV4QTWMQTWkQTXIQTXgQTX8QTYUQTYsQTY8QTZUQTZ0QTaIQTbAQTbwQTcUQTc4QTdcQTd4QTeIQTesQTfAQTfcQTQIRTQoRTRIRTRoRTSYRTSoRTS8RTTURTTwRTUcRTUwRTVMRTVcRTV8RTWYRTW4RTXkRTYQRTYoRTY4RTZQRTZgRTZ4RTaIRTakRTbERTbwRTcMRTcsRTdIRTdoRTd4RTekRTfERTfoRTQESTQoSTRISTRoSTR8STSYSTTISTT4STUQSTU0STVYSTWISTWYSTW0STXMSTXoSTYYSTY0STZgSTZwSTaUSTakSTbASTbkSTcESTcoSTdISTdsSTeYSTe0STfQSTfkSTf4STQUTTQsTTRITTR0TTSUTTTATTTcTTT4TTUQTTUwTTVUTTV4TTWYTTW8TTXUTTXkTTYATTYUTTYsTTZITTZkTTZ8TTacTTa8TTbcTTb8TTcoTTdYTTd0TTegTTfETTfYTTf8TTQYUTQ8UTR0UTSYUTS0UTTUUTT0UTUIUTUoUTVMUTVkUTV0UTWUUTWsUTXQUTX0UTYMUTYoUTZEUTZoUTaMUTasUTbEUTbwUTcQUTcoUTdEUTd0UTeMUTesUTe8UTfUUTfwUTQQVTQsVTRMVTRkVTSIVTScVTS8VTTsVTUQVTU0VTVcVTWAVTWcVTXMVTXgVTX4VTYcVTY4VTZUVTZ8VTagVTawVTbQVTboVTcAVTccVTc4VTdUVTd4VTeQVTe8VTfcVTQIWTQYWTQ8WTRYWTR8WTScWTS8WTTgWTUEWTUcWTUsWTVAWTVkWTWAWTWkWTXIWTXkWTX0WTYMWTYkWTZAWTZkWTaAWTaYWTawWTbUWTboWTcAWTcQWTcgWTc8WTdoWTeAWTegWTfQWTfgWTQMXTQsXTRkXTSAXTSsXTTQXTTkXTUAXTUQXTU4XTVIXTVoXTWMXTXEXTXkXTX0XTYEXTYkXTZEXTZgXTaAXTasXTa8XTbYXTbwXTcQXTdAXTdUXTd4XTecXTfIXTf0XTQEYTQwYTRMYTRoYTSUYTSwYTTEYTTkYTUIYTUcYTU4YTVQYTVsYTWAYTWwYTXQYTX0YTYUYTYwYTZQYTZwYTacYTa0YTbUYTb0YTcQYTckYTdAYTdwYTegYTe4YTfMYTf4YTQYZTREZTRUZTRwZTSQZTTIZTTsZTUMZTUcZTU8ZTVUZTWEZTWkZTW0ZTXMZTXcZTYIZTYYZTZEZTZwZTaQZTa8ZTb0ZTcEZTcoZTc4ZTdUZTd0ZTeQZTesZTfIZTfgZTf4ZTQMaTQkaTRAaTRkaTR0aTSQaTSoaTTEaTTwaTUMaTUsaTVAaTVcaTV0aTWMaTWwaTXIaTXkaTX8aTYMaTYcaTY4aTZMaTZgaTaAaTaQaTaoaTbIaTbkaTcIaTcoaTdYaTeEaTegaTfEaTfgaTf8aTQYbTQ0bTRMbTSEbTSkbTS8bTTMbTTgbTUAbTUcbTU0bTVEbTVgbTWIbTWkbTXQbTXsbTYAbTYcbTY8bTZgbTZ4bTaQbTagbTbAbTbwbTcIbTcobTdAbTdYbTd0bTeQbTesbTfIbTfkbTf8bTQUcTQscTRMcTRccTR4cTSccTS4cTTocTUIcTUgcTVAcTVccTV8cTWkcTXIcTXkcTX8cTYccTY4cTZccTZ4cTaYcTa8cTbgcTb8cTcgcTc8cTdgcTd4cZVgCAAAAQ1pdcqcHAAAoS1JN6QFNJQJNTAJNmwJNIgNNwANN4wNNhQRNtwRN+gRNDAVNFwVNYAVNnwVNHwZNPgZNeQZN6QZNEwdNHgdNKQdNXwdNFAhNnAhNwQhN4QhNOAlNkglNmwlNyQlN8glNFgpNKwpNIwtNrgtNAQxNHwxNKgxNcAxN6gxNcA1NWg5Ncg5NiQ9NMBBNWxBNuhBN/xBNJBFNRBFNdhFNgxFNuxFN5hFNMBJNPBJNYBJNhBJNlxJN4xJNHBNNLxNNyRNN1BNN5RNNuRRN2xRNORVNcRVN7hVN/xVN2RZN8hZNAhdNKBdNqhdNzhdN8RdN+hdNCRhNJBhNahhNpBhN2hhN5hhN+xhNEBlNXxlNfxlNkBlNmxlNrhlNOxpN1BpN4BpNcxtNuhtNOBxlWAEAAABTXXKoBwAAKE1EHU1JHU1OHU1THU1YHWVYAgAAAENFXXKpBwAAKEtiS3hLkUuyTR8BTTwBTc8BTWkCTYgCTa8CTckCTQcETT8ETcEETa4FTeQFTQ0GTVcGTc4GTSYITVAITYMITZEITcAJTR8KTTQKTUsKTWYKTW8KTZIKTZsKTfcKTQALTUMLTXMLTcULTd8LTZcMTbAMTSsNTYAOTaoOTWQPTW0PTZEPTdUQTbcSTdkSTW0TTf0TTSQUTSAVTUsVTV4VTdwVTWcWTXAWTbMWTecWTXgXTeUXTXMYTRcaTWoaTcAaTXAcTZUcTa0cTbYcTdYcZVgDAAAAQ0UyXXKqBwAAKEtRS2xL9E3oAU0kAk1LAk2aAk3iA00LBU0WBU25BU09Bk14Bk3oBk0SB00dB00oB01eB01+B01aCE2bCE2RCU3lCU0VCk0qCk0iC003C02tC01EDE1vDE3pDE1vDU0bD02ID02rEE25EE0jEU2CEU26EU0vEk07Ek1fEk2DEk2WEk0bE00uE03IE03TE00YFE3aFE04FU1wFU3tFU3YFk3xFk0BF00UF01sF02pF03NF03wF00jGE1pGE3ZGE3lGE0PGU0tGU1eGU2PGU2aGU2tGU24GU06Gk3TGk3fGk0cG01yG025G003HGVYAwAAAENFMV1yqwcAAChLRktQTecBTRkCTSMCTUoCTZkCTQwDTeEDTdkETQoFTRUFTXkFTTwGTXcGTYoGTdcGTecGTREHTRwHTScHTV0HTZoITZAJTRQKTSkKTSELTSwLTawLTW4MTegMTW4NTa4NTYcPTbgQTSIRTYERTbkRTS4STToSTV4STYISTZUSTRoTTS0TTccTTdITTdkUTTcVTVUVTW8VTZ0VTewVTdcWTfAWTQAXTUwXTagXTcwXTe8XTSIYTWgYTdgYTeQYTQ4ZTV0ZTY4ZTZkZTawZTTkaTdIaTd4aTWAbTXEbTbgbTTYcTWccZVgDAAAATkgyXXKsBwAAKE0kA03CA02HBE25BE38BE1iBU2hBU0hBk0WCE3DCE3jCE06CU2dCU3LCU30CU0DDE0hDE0sDE1cDk10Dk0yEE1dEE0BEU1GEU14EU3oEU3lEk3nE027FE0BFk0qF038F00LGE2mGE39GE2BGWVYAwAAAENHMV1yrQcAAChLBUsMSyxLl0vSS9pNMwFNZwFNnAFNowFN1gFN/wFNDgJNVwJN2AJN7AJNFwNNMQNNOANNpwNNrgNNtQNNFQRNHQRNJQRNVQRNZQRNzgRN4ARNOQVNQQVNVQVNjgVN9AVN/AVNAwZNZQZNbQZNvQZNxQZN7QdNHAhNNghNPghNdghNtghN1ghNAwlNUAlNhQlNOwpNQgpNUgpNdgpNfQpNtQpNDQtNaQtNegtNhQxNjQxNtwxN8QxNCA1NRA1NZA1NQQ5Njw5Nxg5NOQ9NdA9NmA9NqA9NsA9NyA9NfRBNFxFNXBFN1xFNJBJNzxJN8hJNEBNNIhNNkBNNlxNNBBRNKxRNiBRNZRVNjBVNzBVNXhZNjhZNnhZNHhdNhhdNjhdNnRdNERhNzhhN4hlN8BlNLxpNtxpN/RpNCxtNVhtNhRtN2xtN4htN8BtNPxxNVRxNnBxNvRxlWAIAAABOMl1yrgcAAChN7BxN/xxNFx1NIB1lWAIAAABDRF1yrwcAAChLHEs7S3dLn0uoS7lLwk0HAU0eAU0nAU07AU1TAU2zAU3HAU3OAU3wAU35AU0IAk04Ak1oAk2HAk2uAk27Ak3IAk30Ak0gA00rA01NA02NA02WA02fA02+A00GBE0tBE0+BE1HBE1dBE2DBE2OBE2dBE21BE3ABE3tBE34BE0xBU1eBU1pBU2dBU2tBU3jBU3sBU0MBk0dBk0oBk0xBk1FBk1WBk2uBk21Bk0GB01KB02oB03SB00FCE0SCE0lCE0uCE1lCE1uCE2CCE2pCE2wCE2/CE3OCE3fCE02CU1hCU19CU2ZCU2kCU3HCU3wCU0BCk0eCk0zCk1KCk1bCk1lCk1uCk2RCk2aCk29Ck3tCk32Ck3/Ck0WC01CC01hC01yC02XC03EC03RC03eC03/C00dDE0oDE1XDE13DE2WDE2vDE3ADE0ADU0QDU0hDU0qDU0zDU08DU1MDU3GDU3TDU0IDk0XDk0eDk01Dk1JDk1YDk1pDk1wDk1/Dk2YDk2pDk3UDk3lDk32Dk1JD01aD01jD01sD018D02QD024D03fD03uD00lEE0uEE1ZEE1vEE3CEE3LEE3UEE3dEE3oEE32EE39EE1CEU1lEU10EU3kEU33EU0AEk0HEk1KEk1TEk15Ek2iEk22Ek3HEk3YEk3hEk0EE002E009E01SE01bE01sE03cE03jE03uE038E00MFE0jFE1QFE1xFE16FE2XFE2gFE23FE0fFU1BFU1KFU1dFU2EFU2lFU3GFU3bFU39FU0MFk0cFk01Fk0+Fk1WFk1mFk1vFk14Fk2WFk2yFk0mF00xF00/F01gF02XF03bF03kF034F00HGE0/GE16GE2iGE35GE0bGU04GU19GU3HGU0WGk0jGk1CGk1WGk1pGk2/Gk3nGk3uGk33Gk16G02VG034G00kHE1vHE14HE2UHE2sHE21HE3FHE3OHE3VHGVYAgAAAE9IXXKwBwAAKE0mAk0YBU0qB02dCE0XCk0sCk3rDE27EE0lEU0xEk09Ek1hEk2FEk3VE03cFE06FU1yFU3zFk3PF01rGE3bGE3nGE1gGU3VGk27G005HGVYAwAAAENaM11ysQcAAChLb0v3TbwFTYEHTV0ITegJTToLTUcMTR4PTa4QTRsUTRcXTW8XTTAZTbsZTR8bZVgCAAAAU0ddcrIHAAAoTS0BTWEBTYEBTcABTSwCTXACTcECTfwCTXUETYAFTfcGTTAHTQsITekITdQKTfkMTVEOTSwPTVIQTUMSTZ4TTX0VTRQWTasWTe0YTakaTUccTeMcZVgCAAAAQzZdcrMHAAAoTekcTfccTQUdTQ8dTR0dZVgCAAAAT0ddcrQHAAAoS+JNDwFNewFNlgFN3gFN3wJNPwNNeQNNyANNTwRNyARNlgVNkQZNlwZN3gZNPgdNbQdNtAdN7whN9QhN+glN5gpNBwtNUgtNowtN1wtNFgxNMgxN0AxNlg1N2w1NEA5NKA5NLg5NOw5NYg5NwA5NzQ5NBg9N5w9NBxBNFRBNTBBNaBBNdxBNhBBNihBNlBBNNBFNiRFNkxFNnRFNchJNChNNQxNNdBNNihNNWBRNahRNghRNsBRNyRRN4hRN9BRNGBVNuRVNvxVN4xVNRhZNghZNiBZNpRZNvxZN3xZNuxdNUxhNrBhNVBlNchlN9xlN/RlNCBpNKRpNXBpNYhpNcRpNfhpNEhtNLhtNTBtNnRtNoxtNwRtNzxtN1RtN/htNBBxNChxNfhxN3RxlWAMAAABDRTNdcrUHAAAoS21L9U26BU1/B01bCE3mCU04C01FDE0cD02sEE0ZFE0VF01tF00uGU25GU0dG2VYAwAAAE5FMV1ytgcAAChLa0vzTbgFTX0HTVkITeQJTTYLTUMMTRoPTaoQTRcUTRMXTWsXTSwZTbcZTRsbZVgDAAAATkUyXXK3BwAAKEtHS6pLu00JAU21AU0aAk32Ak0NA01PA00vBE2fBE3aBE1rBU16BU3uBU0zBk2LBk3YBk1MB00wCE1nCE3QCE3vCk0YC00tC01jC02ZC01ZDE0jDU1ODU2vDU3IDU3VDU1LDk2aDk3WDk34Dk1LD01cD03hD01xEE3EEE3NEE3qEE1MEk1VEk2kEk1dE00OFE1SFE1zFE2iFE1WFU2eFU2nFU0eFk1AFk2YFk0zF01NF03dF01BGE3JGU1hG02XG00mHE1oHGVYAgAAAFNEXXK4BwAAKEthS5BLsU3NBk1PCE2QCE2/CU3mFk13F01yGGV1h1UDdmR3crkHAABNXR2JfYdVDnN1cmZhY2VEaXNwbGF5croHAABNXR2JfYdVBWNvbG9ycrsHAABNXR1LBX1yvAcAAChLAV1yvQcAAChLAEsBSwJLA0sESwVLBksHSwhLCUsKSwtLDEsNSw5LD0sQSxFLEksTSxRLFUsWSxdLGEsZSxpLG0scSx1LHksfSyBLIUsiSyNLJEslSyZLJ0soSylLKksrSyxLLUsuSy9LMEsxSzJLM0s0SzVLNks3SzhLOUs6SztLPEs9Sz5LP0tAS0FLQktDS0RLRUtGS0dLSEtJS0pLS0tMS01LTktPS1BLUUtSS1NLVEtVS1ZLV0tYS1lLWktbS1xLXUteS19LYEthS2JLY0tkS2VLZktnS2hLaUtqS2tLbEttS25Lb0twS3FLcktzS3RLdUt2S3dLeEt5S3pLe0t8S31Lfkt/S4BLgUuSS5NLlEuVS5ZLl0uYS5lLmkubS5xLnUueS59LoEuhS6JLo0ukS6VLpkunS6hLqUuqS6tLrEutS65Lr0uwS7FLskuzS7RLtUu2S7dLuEu5S7pLu0vNS85Lz0vQS9FL0kvTS9RL1UvWS9dL2EvZS9pL20vcS91L3kvfS+BL4UviS+NL5EvlS+ZL50voS+lL6kvrS+xL7UvuS+9L8EvxS/JL80v0S/VL9kv3S/hL+Uv6S/tL/Ev9S/5L/00AAU0BAU0CAU0DAU0EAU0FAU0GAU0HAU0IAU0JAU0KAU0LAU0MAU0NAU0OAU0PAU0QAU0RAU0SAU0TAU0UAU0VAU0WAU0XAU0YAU0ZAU0aAU0bAU0cAU0dAU0eAU0fAU0gAU0hAU0iAU0jAU0kAU0lAU0mAU0nAU0oAU0pAU0qAU0rAU0sAU0tAU0uAU0vAU0wAU0xAU0yAU0zAU00AU01AU02AU03AU04AU05AU06AU07AU08AU09AU0+AU0/AU1AAU1BAU1CAU1DAU1EAU1FAU1GAU1HAU1IAU1JAU1KAU1LAU1MAU1NAU1OAU1PAU1QAU1RAU1SAU1TAU1UAU1VAU1WAU1XAU1YAU1ZAU1aAU1bAU1cAU1dAU1eAU1fAU1gAU1hAU1iAU1jAU1kAU1lAU1mAU1nAU1oAU1pAU1qAU1rAU1sAU1tAU1uAU1vAU1wAU1xAU1yAU1zAU10AU11AU2CAU2DAU2EAU2FAU2GAU2HAU2IAU2JAU2KAU2LAU2MAU2NAU2OAU2PAU2QAU2RAU2SAU2TAU2UAU2VAU2WAU2XAU2YAU2ZAU2aAU2bAU2cAU2dAU2eAU2fAU2gAU2hAU2iAU2jAU2kAU2lAU2mAU2nAU2oAU2pAU2qAU2rAU2sAU2tAU2uAU2vAU2wAU2xAU2yAU2zAU20AU21AU22AU23AU24AU25AU26AU27AU28AU29AU2+AU2/AU3AAU3BAU3CAU3DAU3EAU3FAU3GAU3HAU3IAU3JAU3KAU3LAU3MAU3NAU3OAU3PAU3QAU3RAU3SAU3TAU3UAU3VAU3WAU3XAU3YAU3ZAU3aAU3bAU3cAU3dAU3eAU3fAU3gAU3hAU3iAU3jAU3kAU3lAU3mAU3nAU3oAU3pAU3qAU3rAU3sAU3tAU3uAU3vAU3wAU3xAU3yAU3zAU30AU31AU32AU33AU34AU35AU36AU37AU38AU39AU3+AU3/AU0AAk0BAk0CAk0DAk0EAk0FAk0GAk0HAk0IAk0JAk0KAk0LAk0MAk0NAk0OAk0PAk0QAk0RAk0SAk0TAk0UAk0VAk0WAk0XAk0YAk0ZAk0aAk0bAk0cAk0dAk0eAk0fAk0gAk0hAk0iAk0jAk0kAk0lAk0mAk0nAk0oAk0pAk0qAk0rAk0sAk1CAk1DAk1EAk1FAk1GAk1HAk1IAk1JAk1KAk1LAk1MAk1NAk1OAk1PAk1QAk1RAk1SAk1TAk1UAk1VAk1WAk1XAk1YAk1ZAk1aAk1bAk1cAk1dAk1eAk1fAk1gAk1hAk1iAk1jAk1kAk1lAk1mAk1nAk1oAk1pAk1qAk1rAk1sAk1tAk1uAk1vAk1wAk1xAk1yAk1zAk10Ak11Ak12Ak13Ak14Ak2BAk2CAk2DAk2EAk2FAk2GAk2HAk2IAk2JAk2cAk2dAk2eAk2fAk2gAk2hAk2iAk2jAk2kAk2lAk2mAk2nAk21Ak22Ak23Ak24Ak25Ak26Ak27Ak28Ak29Ak2+Ak2/Ak3AAk3BAk3LAk3MAk3NAk3OAk3PAk3QAk3RAk3SAk3TAk3UAk3VAk3WAk3XAk3YAk3ZAk3aAk3bAk3cAk3dAk3eAk3fAk3gAk3hAk3iAk3jAk3kAk3lAk3mAk3nAk3oAk3pAk3qAk3rAk3sAk3tAk3uAk3vAk3wAk3xAk3yAk3zAk30Ak31Ak32Ak33Ak34Ak35Ak36Ak37Ak38Ak39Ak3+Ak3/Ak0AA00BA00CA00DA00EA00FA00GA00HA00IA00JA00KA00LA00MA00NA00OA00PA00QA00RA00SA00TA00UA00VA00WA00XA00YA00ZA00aA00bA00cA00dA00eA00fA00gA00hA00iA00jA00kA00lA00mA00nA00oA00pA00qA00rA00sA00tA00uA00vA00wA00xA00yA00zA000A001A002A003A004A005A006A007A008A009A00+A00/A01AA01BA01CA01DA01EA01FA01GA01HA01IA01JA01KA01LA01MA01NA01OA01PA01QA01RA01SA01TA01UA01VA01WA01XA01YA01ZA01aA01bA01cA01dA01eA01fA01gA01hA01iA01jA01kA01lA01mA01nA01oA01pA01qA01rA01sA01tA01uA01vA01wA01xA01yA01zA010A011A012A013A014A015A016A017A018A019A01+A01/A02AA02BA02CA02DA02EA02FA02GA02HA02IA02JA02KA02LA02MA02NA02OA02PA02ZA02aA02bA02cA02dA02eA02fA02gA02hA02pA02qA02rA02sA02tA02uA02vA02wA02xA02yA02zA020A021A022A023A024A025A026A027A028A029A02+A02/A03AA03BA03CA03DA03EA03FA03GA03HA03IA03RA03SA03TA03UA03VA03WA03XA03YA03kA03lA03mA03nA03oA03pA03qA03rA03sA03tA03uA03vA03wA03xA03yA03zA030A031A032A033A034A035A036A037A038A039A03+A03/A00ABE0BBE0CBE0DBE0EBE0FBE0GBE0HBE0IBE0JBE0KBE0LBE0MBE0NBE0OBE0PBE0QBE0RBE0SBE0TBE0UBE0VBE0WBE0XBE0YBE0ZBE0aBE0bBE0cBE0dBE0eBE0fBE0gBE0hBE0iBE0jBE0kBE0lBE0mBE0nBE0oBE0pBE0qBE0rBE0sBE0tBE0uBE0vBE0wBE0xBE0yBE0zBE00BE01BE02BE03BE04BE05BE06BE07BE08BE09BE0+BE0/BE1ABE1BBE1CBE1DBE1EBE1FBE1GBE1HBE1IBE1JBE1KBE1LBE1MBE1NBE1OBE1PBE1QBE1RBE1SBE1TBE1UBE1VBE1WBE1XBE1YBE1ZBE1aBE1bBE1cBE1dBE1eBE1fBE1gBE1hBE1iBE1jBE1kBE1lBE1mBE1nBE1oBE1pBE1qBE1rBE1sBE1tBE1uBE1vBE1wBE1xBE1yBE1zBE10BE11BE12BE13BE14BE15BE16BE17BE18BGUoTX0ETX4ETX8ETYAETYEETYIETYMETYQETYUETYYETYcETYgETYkETYoETYsETYwETY0ETY4ETY8ETZAETZEETZIETZMETZQETZUETZYETZcETZgETZkETZoETZsETZwETZ0ETZ4ETZ8ETaAETaEETaIETaMETaQETaUETaYETacETagETakETaoETasETawETa0ETa4ETa8ETbAETbEETbIETbMETbQETbUETbYETbcETbgETbkETboETbsETbwETb0ETb4ETb8ETcAETcEETcIETcMETcQETcUETcYETccETcgETckETcoETcsETcwETc0ETc4ETc8ETdAETdEETdIETdMETdQETdUETdYETdcETdgETdkETdoETdsETdwETd0ETd4ETd8ETeAETeEETeIETeMETeQETeUETeYETecETegETekETeoETesETewETe0ETe4ETe8ETfAETfEETfIETfMETfQETfUETfYETfcETfgETfkETfoETfsETfwETf0ETf4ETf8ETQAFTQEFTQ0FTQ4FTQ8FTRAFTREFTRIFTRMFTRQFTRUFTRYFTRcFTRgFTRkFTRoFTRsFTRwFTR0FTR4FTR8FTSAFTSEFTSIFTSMFTSQFTSUFTSYFTScFTSgFTSkFTSoFTSsFTSwFTS0FTS4FTS8FTTAFTTEFTTIFTTMFTTQFTTUFTTYFTTcFTTgFTTkFTToFTTsFTTwFTT0FTT4FTT8FTUAFTUEFTUIFTUMFTUQFTUUFTUYFTUcFTUgFTUkFTUoFTUsFTUwFTU0FTU4FTU8FTVAFTVEFTVIFTVMFTVQFTVUFTVYFTVcFTVgFTVkFTVoFTVsFTVwFTV0FTV4FTV8FTWAFTWEFTWIFTWMFTWQFTWUFTWYFTWcFTWgFTWkFTWoFTWsFTWwFTW0FTW4FTW8FTXAFTXEFTXIFTXMFTXQFTXUFTXYFTXcFTXgFTXkFTXoFTXsFTXwFTX0FTX4FTX8FTYAFTYEFTYIFTYMFTYQFTYUFTYYFTYcFTYgFTYkFTYoFTYsFTYwFTY0FTY4FTY8FTZAFTZEFTZIFTZMFTZQFTZUFTZYFTZcFTZgFTZkFTZoFTZsFTZwFTZ0FTZ4FTZ8FTaAFTaEFTaIFTaMFTaQFTaUFTaYFTacFTagFTakFTaoFTasFTawFTa0FTa4FTa8FTbAFTbEFTbIFTbMFTbQFTbUFTbYFTbcFTbgFTbkFTboFTbsFTbwFTb0FTb4FTb8FTcAFTcEFTcIFTcMFTcQFTcUFTcYFTccFTcgFTckFTcoFTcsFTcwFTc0FTc4FTc8FTdAFTdEFTdIFTdMFTdQFTdUFTdYFTdcFTdgFTdkFTdoFTdsFTdwFTd0FTd4FTd8FTeAFTeEFTeIFTeMFTeQFTeUFTeYFTecFTegFTekFTeoFTesFTewFTe0FTe4FTe8FTfAFTfEFTfIFTfMFTfQFTfUFTfYFTf4FTf8FTQAGTQEGTQIGTQMGTQQGTQUGTQYGTQcGTQgGTQkGTQoGTQsGTQwGTQ0GTQ4GTQ8GTRAGTREGTRIGTRMGTRQGTRUGTRYGTRcGTRgGTRkGTRoGTRsGTRwGTR0GTR4GTR8GTSAGTSEGTSIGTSMGTSQGTSUGTSYGTScGTSgGTSkGTSoGTSsGTSwGTS0GTS4GTS8GTTAGTTEGTTIGTTMGTTQGTTUGTTYGTTcGTTgGTTkGTToGTTsGTTwGTT0GTT4GTT8GTUAGTUEGTUIGTUMGTUQGTUUGTUYGTUcGTUgGTUkGTUoGTUsGTUwGTU0GTU4GTU8GTVAGTVEGTVIGTVMGTVQGTVUGTVYGTVcGTVgGTVkGTVoGTVsGTVwGTV0GTV4GTV8GTWAGTWEGTWIGTWMGTWQGTWUGTWYGTWcGTWgGTWkGTWoGTWsGTWwGTW0GTW4GTW8GTXAGTXEGTXIGTXMGTXQGTXUGTXYGTXcGTXgGTXkGTYIGTYMGTYQGTYUGTYYGTYcGTYgGTYkGTYoGTYsGTYwGTY0GTY4GTY8GTZAGTZEGTZIGTZMGTZQGTZUGTZYGTZcGTZgGTZkGTZoGTZsGTZwGTZ0GTZ4GTZ8GTaAGTaEGTaIGTaMGTaQGTaUGTaYGTacGTbgGTbkGTboGTbsGTbwGTb0GTb4GTb8GTcAGTcEGTcIGTcMGTcQGTcUGTcYGTc8GTdAGTdEGTdIGTdMGTdQGTdUGTdYGTdcGTdgGTdkGTdoGTdsGTdwGTd0GTd4GTd8GTeAGTeEGTeIGTeMGTeQGTeUGTeYGTecGTegGTekGTeoGTesGTewGTe0GTe4GTe8GTfAGTfEGTfIGTfMGTfQGTfUGTfYGTfcGTR8HTSAHTSEHTSIHTSMHTSQHTSUHTSYHTScHTSgHTSkHTSoHTSsHTSwHTS0HTS4HTS8HTTAHTTEHTTIHTTMHTTQHTTUHTTYHTTcHTTgHTTkHTToHTTsHTTwHTT0HTT4HTT8HTUAHTUEHTUIHTUMHTUQHTUUHTUYHTUcHTUgHTUkHTUoHTUsHTUwHTU0HTU4HTU8HTVAHTVEHTVIHTVMHTVQHTVUHTVYHTVcHTVgHTVkHTVoHTVsHTVwHTV0HTV4HTV8HTWAHTWEHTWIHTWMHTWQHTWUHTWYHTWcHTWgHTWkHTWoHTWsHTWwHTW0HTW4HTW8HTXAHTXEHTXIHTXMHTXQHTXUHTXYHTXcHTXgHTXkHTXoHTXsHTXwHTX0HTX4HTX8HTYAHTYEHTYIHTYMHTYQHTYUHTYYHTYcHTYgHTYkHTYoHTYsHTYwHTY0HTY4HTY8HTZAHTZEHTZIHTZMHTZQHTZUHTZYHTZcHTZgHTZkHTZoHTZsHTZwHTZ0HTZ4HTZ8HTaAHTaEHTaIHTaMHTaQHTaUHTaYHTacHTagHTakHTaoHTasHTawHTa0HTa4HTa8HTbAHTbEHTbIHTbMHTbQHTbUHTbYHTbcHTbgHTbkHTboHTbsHTbwHTb0HTb4HTb8HTcAHTcEHTcIHTcMHTcQHTcUHTcYHTccHTcgHTckHTcoHTcsHTcwHTc0HTc4HTc8HTdAHTdEHTdIHTdMHTdQHTdUHTdYHTdcHTdgHTdkHTdoHTdsHTdwHTd0HTd4HTd8HTeAHTeEHTeIHTeMHTeQHTeUHTeYHTecHTegHTekHTeoHTesHTewHTe0HTe4HTe8HTfAHTfEHTfIHTfMHTfQHTfUHTfYHTfcHTfgHTfkHTfoHTfsHTfwHTf0HTf4HTf8HTQAITQEITQIITQMITQQITQUITQYITQcITQgITQkITQoITQsITRcITRgITRkITRoITRsITRwITR0ITR4ITR8ITSAITSEITSIITSMITSQITSUITSYITScITSgITSkITSoITSsITSwITS0ITS4ITS8ITTAITTEITTIITTMITTQITTUITTYITTcITTgITTkITToITTsITTwITT0ITT4ITT8ITUAITUEITUIITUMITUQITUUITUYITUcITUgITVEITVIITVMITVQITVUITVYITVcITVgITVkITVoITVsITVwITV0ITV4ITV8ITWAITWEITWIITWMITWQITWUITWYITWcITXEITXIITXMITXQITXUITXYITXcITXgITXkITXoITXsITXwITX0ITX4ITX8ITYAITYEITYIITYMITYQITYUITYYITYcITYgITYkITYoITYsITYwITY0ITY4ITY8ITZAITZEITZIITZMITZQITZUITZYITZcITZgITZkITZoITZsITZwITZ0ITZ4ITZ8ITaAITaEITaIITaMITaQITaUITaYITacITagITakITaoITasITawITa0ITa4ITa8ITbAITbEITbIITbMITbQITbUITbYITbcITbgITbkITboITbsITbwITb0ITb4ITb8ITcAITcEITcIITcMITcQITcUITcYITccITdEITdIITdMITdQITdUITdYITdcITdgITeoITesITewITe0ITe4ITe8ITfAITfEITfIITfMIZShN9AhN9QhN9ghN9whN+AhN+QhN+ghN+whN/AhN/QhN/ghN/whNAAlNAQlNAglNAwlNBAlNBQlNBglNBwlNCAlNCQlNCglNCwlNDAlNDQlNDglNDwlNEAlNEQlNEglNEwlNFAlNFQlNFglNFwlNGAlNGQlNGglNGwlNHAlNHQlNHglNHwlNIAlNIQlNIglNIwlNJAlNJQlNJglNJwlNKAlNKQlNKglNKwlNLAlNLQlNLglNLwlNMAlNMQlNMglNMwlNNAlNNQlNNglNNwlNOAlNOQlNOglNOwlNPAlNPQlNPglNPwlNQAlNQQlNQglNQwlNRAlNRQlNRglNRwlNSAlNSQlNSglNSwlNTAlNTQlNTglNTwlNUAlNUQlNUglNUwlNVAlNVQlNVglNVwlNWAlNWQlNWglNWwlNXAlNXQlNXglNXwlNYAlNYQlNYglNYwlNZAlNZQlNZglNZwlNaAlNaQlNaglNawlNbAlNbQlNbglNbwlNcAlNcQlNcglNcwlNdAlNdQlNdglNdwlNeAlNeQlNeglNewlNfAlNfQlNfglNfwlNgAlNgQlNgglNgwlNhAlNhQlNhglNhwlNiAlNiQlNiglNiwlNjAlNjQlNjglNjwlNkAlNkQlNkglNkwlNlAlNlQlNlglNlwlNmAlNmQlNmglNmwlNnAlNnQlNnglNnwlNoAlNoQlNoglNowlNpAlNuQlNuglNuwlNvAlNvQlNvglNvwlNwAlNwQlNwglNwwlNxAlNxQlNxglNxwlNyAlNyQlNyglNywlNzAlNzQlNzglNzwlN0AlN0QlN0glN0wlN1AlN1QlN1glN1wlN2AlN2QlN2glN2wlN3AlN3QlN3glN3wlN4AlN4QlN4glN4wlN5AlN5QlN5glN5wlN6AlN6QlN6glN6wlN7AlN7QlN7glN7wlN8AlN8QlN8glN8wlN9AlN9QlN9glN9wlN+AlN+QlN+glN+wlN/AlN/QlN/glN/wlNAApNAQpNAgpNAwpNBApNBQpNBgpNBwpNCApNCQpNCgpNCwpNDApNDQpNDgpNDwpNEApNEQpNEgpNEwpNFApNFQpNFgpNFwpNGApNGQpNGgpNGwpNHApNHQpNHgpNHwpNIApNIQpNIgpNIwpNJApNJQpNJgpNJwpNKApNKQpNKgpNKwpNLApNLQpNLgpNLwpNMApNMQpNMgpNMwpNNApNNQpNNgpNNwpNOApNOQpNOgpNOwpNPApNPQpNPgpNPwpNQApNQQpNQgpNQwpNRApNRQpNRgpNRwpNSApNSQpNSgpNSwpNTApNTQpNTgpNTwpNUApNUQpNUgpNUwpNVApNVQpNVgpNVwpNWApNWQpNWgpNWwpNXApNXQpNXgplSwJdcr4HAAAoS4JLg0uES4VLhkuHS4hLiUuKS4tLjEuNS45Lj0uQS5FLvEu9S75Lv0vAS8FLwkvDS8RLxUvGS8dLyEvJS8pLy0vMTS0CTS4CTS8CTTACTTECTTICTTMCTTQCTTUCTTYCTTcCTTgCTTkCTToCTTsCTTwCTT0CTT4CTT8CTUACTUECTYoCTYsCTYwCTY0CTY4CTY8CTZACTZECTZICTZMCTZQCTZUCTZYCTZcCTZgCTZkCTZoCTZsCTagCTakCTaoCTasCTawCTa0CTa4CTa8CTbACTbECTbICTbMCTbQCTcICTcMCTcQCTcUCTcYCTccCTcgCTckCTcoCTZADTZEDTZIDTZMDTZQDTZUDTZYDTZcDTZgDTdkDTdoDTdsDTdwDTd0DTd4DTd8DTeADTeEDTeIDTeMDTQIFTQMFTQQFTQUFTQYFTQcFTQgFTQkFTQoFTQsFTQwFTXoGTXsGTXwGTX0GTX4GTX8GTYAGTYEGTagGTakGTaoGTasGTawGTa0GTa4GTa8GTbAGTbEGTbIGTbMGTbQGTbUGTbYGTbcGTccGTcgGTckGTcoGTcsGTcwGTc0GTc4GTfgGTfkGTfoGTfsGTfwGTf0GTf4GTf8GTQAHTQEHTQIHTQMHTQQHTQUHTQYHTQcHTQgHTQkHTQoHTQsHTQwHTQ0HTQ4HTQ8HTRAHTREHTRIHTRMHTRQHTRUHTRYHTRcHTRgHTRkHTRoHTRsHTRwHTR0HTR4HTQwITQ0ITQ4ITQ8ITRAITREITRIITRMITRQITRUITRYITcgITckITcoITcsITcwITc0ITc4ITc8ITdAITdkITdoITdsITdwITd0ITd4ITd8ITeAITeEITeIITeMITeQITeUITeYITecITegITekITaUJTaYJTacJTagJTakJTaoJTasJTawJTa0JTa4JTa8JTbAJZUsDXXK/BwAAKE12AU13AU14AU15AU16AU17AU18AU19AU1+AU1/AU2AAU2BAU15Ak16Ak17Ak18Ak19Ak1+Ak1/Ak2AAk2iA02jA02kA02lA02mA02nA02oA03JA03KA03LA03MA03NA03OA03PA03QA01oCE1pCE1qCE1rCE1sCE1tCE1uCE1vCE1wCE2xCU2yCU2zCU20CU21CU22CU23CU24CWVLBF1ywAcAAChN9wVN+AVN+QVN+gVN+wVN/AVN/QVNSQhNSghNSwhNTAhNTQhNTghNTwhNUAhldYdVCWlkYXRtVHlwZXLBBwAATV0diX2HVQZhbHRMb2NywgcAAE1dHVUAfYdVBWxhYmVscsMHAABNXR1YAAAAAH2HVQ5zdXJmYWNlT3BhY2l0eXLEBwAATV0dR7/wAAAAAAAAfYdVB2VsZW1lbnRyxQcAAE1dHUsGfXLGBwAAKEsIXXLHBwAAKEsDSwpLEUsZSx1LHksiSyVLKksxSzNLOEs8Sz1LQUtLS1ZLWUteS2ZLdEt9S4BLhUuIS4lLjUuVS5xLoEuhS6VLqUuuS7ZLuku/S8NLxEvIS8tLzEvQS9hL4EviS+ZL7kv8S/9NAAFNBAFNCAFNDQFNDwFNEwFNGwFNJAFNKwFNMQFNOAFNQQFNSQFNSwFNUAFNVwFNXwFNZQFNbAFNcAFNdQFNeQFNewFNfwFNhQFNiAFNiQFNjQFNjwFNlAFNlgFNmgFNoQFNqQFNqwFNsAFNtAFNuQFNvgFNxAFNywFN1AFN3AFN3gFN4gFN7QFN8QFN8gFN9gFN/QFNBQJNDAJNFAJNHgJNJgJNKgJNMAJNNQJNPAJNQQJNRQJNUAJNVQJNXQJNZQJNbgJNdAJNdwJNfAJNfwJNgAJNhAJNjQJNjwJNlAJNnwJNogJNpwJNqwJNtAJNuAJNvwJNxQJNzgJN0QJN1gJN3QJN3wJN4wJN5QJN6gJN8QJN9QJN+gJNAANNAgNNBwNNEQNNFQNNHQNNKANNLwNNNgNNPQNNPwNNQwNNRQNNSgNNTgNNUwNNWwNNYwNNawNNbgNNcwNNdwNNeQNNfQNNhQNNigNNjgNNjwNNkwNNlwNNmANNnANNoANNoQNNpQNNrANNswNNuwNNxgNNyANNzANNzwNN0ANN1ANN1wNN3ANN5wNN6QNN7gNN8QNN9gNN+QNN/gNNAwRNDARNDgRNEwRNGwRNIwRNKgRNLgRNMwRNOwRNRARNSARNSQRNTQRNTwRNUwRNWgRNXgRNXwRNYwRNawRNbgRNcwRNeQRNewRNgARNiwRNkgRNlQRNmgRNngRNowRNpgRNqwRNrQRNsgRNvQRNxgRNyARNzARN1ARN3gRN5gRN6gRN8QRN9QRNAAVNBQVNEAVNGAVNHAVNHgVNIwVNJQVNKgVNLgVNMgVNMwVNNwVNPwVNRwVNSwVNTgVNTwVNUwVNWwVNZgVNagVNbwVNdAVNfgVNhAVNhwVNjAVNlAVNlgVNmgVNpQVNqgVNswVNwQVNxAVNyQVNzAVNzQVN0QVN0wVN2AVN4AVN6QVN7QVN8gVN+gVNAQZNCQZNEgZNGgZNJQZNKQZNKgZNLgZNMgZNNwZNQgZNRgZNRwZNSwZNTgZNUwZNXAZNXgZNYwZNawZNcgZNfQZNgAZNhQZNjwZNkQZNlQZNlwZNmwZNnwZNowZNpgZNpwZNqwZNsgZNtgZNtwZNuwZNwwZNygZN0gZN3AZN3gZN4gZN7QZN8AZN9QZN+wZN/wZNAwdNBwdNCAdNDAdNFwdNIgdNKgdNLgdNNAdNNwdNPAdNPgdNQgdNRwdNSwdNUAdNWAdNYwdNZgdNawdNbQdNcQdNcwdNeAdNhgdNiQdNjgdNkQdNlgdNmQdNngdNoAdNpQdNqQdNqgdNrgdNsgdNtAdNuAdNuwdNwAdNwwdNyAdNygdNzwdN0wdN1AdN2AdN3AdN3wdN5AdN5gdN6wdN8wdN9QdN+gdNAghNCQhNDwhNGghNIghNKwhNLwhNNAhNPAhNRAhNRwhNTAhNVAhNYghNZghNawhNbwhNcAhNdAhNewhNfwhNiAhNjQhNlQhNnQhNoQhNpghNrQhNtAhNvAhNxwhNywhNzwhN1AhN3AhN5whN7QhN7whN8whN9QhN+QhN/AhNAQlNCQlNCwlNEAlNFAlNHAlNJAlNLAlNLglNMwlNPglNQQlNQglNRglNSglNTglNVglNWQlNXglNYglNYwlNZwlNaglNbwlNcwlNdQlNeglNfglNfwlNgwlNiwlNlglNoQlNqAlNrAlNsAlNtAlNtwlNuAlNvAlNxAlNzwlN0glN0wlN1wlN2glN3wlN7QlN+AlN+glN/glNAgpNAwpNBwpNDwpNFwpNGwpNJApNLApNMApNOQpNQApNRwpNUApNWApNXApNXQpNXgpNYgpNawpNdApNewpNggpNigpNjgpNlwpNoApNpApNpwpNqApNrApNrgpNswpNugpNvgpNvwpNwwpNywpNzQpN0gpN2ApN2gpN3wpN5ApN5gpN6gpN7gpN8wpN/ApNBQtNBwtNCwtNEwtNFwtNHAtNJwtNMQtNPwtNSAtNSwtNUAtNUgtNVgtNWQtNXgtNYgtNZwtNbwtNeAtNgAtNiAtNjAtNjwtNlAtNmAtNnQtNoQtNowtNpwtNsgtNugtNvAtNwQtNygtNzgtN1QtN1wtN2wtN5AtN7AtN7wtN9AtN9wtN+AtN/AtNBwxNDAxNDwxNEAxNFAxNFgxNGgxNJQxNMAxNMgxNNgxNPgxNTAxNTwxNUAxNVAxNWAxNXQxNYQxNZAxNaQxNdAxNewxNgwxNiwxNkwxNnAxNnwxNpAxNrAxNtQxNvQxNwQxNwgxNxgxNyQxNygxNzgxN0AxN1AxN1wxN2AxN3AxN3gxN4wxN6wxN7wxN9wxN/QxNAQ1NAg1NBg1NDQ1NEQ1NEg1NFg1NGQ1NGg1NHg1NIg1NJw1NMA1NNA1NNQ1NOQ1NPQ1NPg1NQg1NSQ1NTQ1NUg1NWg1NYg1NaQ1NdA1NeA1NgA1Ngg1Nhw1NjA1Njw1NlA1Nlg1Nmg1NnQ1Nng1Nog1NpA1NqQ1Nsw1Nuw1Nww1Nxw1NzA1N0A1N1A1N2Q1N2w1N3w1N5w1N6Q1N7g1N9g1N+A1N/Q1NBQ5NCQ5NCg5NDg5NEA5NFA5NGw5NIg5NJg5NKA5NLA5NLg5NMg5NOQ5NOw5NPw5NRg5NSg5NTw5NVQ5NYA5NYg5NZg5NbQ5NeA5NfA5NhQ5NiA5NjQ5NlQ5NmQ5Nng5Nog5Npg5Nrw5NsQ5Ntg5Nvg5NwA5NxA5Nyw5NzQ5N0Q5N1Q5N2g5N4g5N5g5N5w5N6w5N8w5N9w5N/A5N/w5NAA9NBA9NBg9NCg9NDg9NEA9NFQ9NIw9NJQ9NKg9NMA9NMg9NNw9NPg9NRg9NSg9NTw9NUg9NVw9NWw9NYA9NaQ9Ncg9NeQ9NfQ9Nfg9Ngg9NjQ9Nlg9Nng9NoQ9Nog9Npg9Nrg9NtQ9NuQ9Nug9Nvg9Nxg9NzQ9N1Q9N1w9N3A9N4A9N5Q9N5w9N6w9N8g9N9g9N+A9N/Q9NBRBNBxBNCxBNExBNFRBNGRBNHhBNIhBNJhBNJxBNKxBNNhBNOxBNPRBNQhBNShBNTBBNUBBNVhBNYRBNZhBNaBBNbBBNcBBNdRBNdxBNexBNghBNhBBNiBBNihBNjhBNkhBNlBBNmBBNoBBNpRBNsxBNuxBNvxBNwxBNyBBNzBBN0RBN2hBN4RBN5RBN6RBN7hBN8xBN+hBNBRFNDRFNFRFNHRFNJRFNKRFNLRFNMhFNNBFNOBFNOhFNPxFNShFNTxFNURFNVhFNWhFNYhFNaRFNbBFNbRFNcRFNfBFNhxFNiRFNjRFNkRFNkxFNlxFNmxFNnRFNoRFNpRFNpxFNrBFNrxFNsBFNtBFNvxFNwRFNxhFNzhFN0BFN1RFN3RFN4RFN7BFN9BFN+BFN+RFN/RFNBBJNCBJNCRJNDRJNEBJNERJNFRJNHRJNIhJNKRJNMRJNNRJNPRJNQRJNRxJNSxJNUBJNVBJNWRJNYRJNZRJNaRJNaxJNcBJNchJNdhJNfRJNhRJNiRJNixJNkBJNmxJNnxJNoxJNqBJNrBJNrhJNsxJNvBJNxBJNyBJNyRJNzRJN1RJN3hJN6RJN6xJN8BJN9xJN/BJNARNNCBNNChNNDhNNFRNNIBNNKBNNMxNNOhNNQRNNQxNNRxNNShNNSxNNTxNNUxNNVBNNWBNNXBNNYRNNaRNNchNNdBNNeBNNfBNNfhNNgxNNiBNNihNNjhNNlRNNnBNNohNNqhNNshNNtRNNuhNNvRNNwhNNzRNN1RNN2RNN4BNN6xNN7xNN8BNN9BNN+RNNAhRNCRRNDRRNEhRNIBRNKRRNMBRNMxRNNBRlKE04FE07FE1AFE1FFE1NFE1RFE1WFE1YFE1cFE1gFE1jFE1oFE1qFE1uFE1yFE13FE17FE18FE2AFE2CFE2GFE2NFE2PFE2UFE2YFE2ZFE2dFE2hFE2mFE2pFE2qFE2uFE2wFE20FE2/FE3CFE3DFE3HFE3JFE3NFE3PFE3UFE3cFE3gFE3iFE3mFE3uFE3yFE30FE34FE36FE3/FE0HFU0JFU0OFU0WFU0YFU0cFU0lFU0qFU0tFU0uFU0yFU06FU0+FU1CFU1DFU1HFU1QFU1aFU1jFU1qFU1yFU12FU17FU2BFU2FFU2GFU2KFU2RFU2TFU2YFU2iFU2mFU2rFU2vFU23FU25FU29FU2/FU3DFU3KFU3RFU3TFU3YFU3hFU3jFU3nFU3yFU31FU36FU0FFk0JFk0NFk0OFk0SFk0VFk0ZFk0dFk0iFk0qFk0yFk02Fk03Fk07Fk0/Fk1EFk1GFk1KFk1OFk1TFk1XFk1YFk1cFk1jFk1sFk11Fk18Fk2AFk2CFk2GFk2IFk2MFk2TFk2XFk2cFk2jFk2lFk2pFk2vFk24Fk29Fk2/Fk3DFk3HFk3LFk3NFk3SFk3dFk3fFk3jFk3rFk3zFk33Fk37Fk0GF00JF00OF00cF00jF00uF00yF003F008F01DF01HF01RF01VF01dF01hF01iF01mF010F018F02AF02EF02MF02UF02bF02jF02uF02yF020F025F027F02/F03CF03HF03PF03TF03YF03cF03hF03qF031F00AGE0EGE0PGE0WGE0YGE0dGE0oGE0qGE0vGE00GE03GE04GE08GE1AGE1FGE1KGE1MGE1RGE1TGE1XGE1ZGE1eGE1jGE1rGE1vGE13GE17GE18GE2AGE2IGE2KGE2PGE2SGE2XGE2fGE2qGE2sGE2wGE2zGE20GE24GE27GE28GE3AGE3CGE3HGE3MGE3TGE3bGE3fGE3nGE3rGE3xGE32GE0BGU0EGU0FGU0JGU0UGU0YGU0fGU0iGU0jGU0nGU01GU05GU06GU0+GU1BGU1CGU1GGU1KGU1NGU1OGU1SGU1UGU1YGU1gGU1kGU1nGU1oGU1sGU1wGU1yGU12GU16GU2FGU2JGU2UGU2fGU2iGU2jGU2nGU2yGU3AGU3EGU3IGU3NGU3RGU3TGU3YGU3gGU3nGU3pGU3uGU31GU33GU37GU39GU0BGk0GGk0IGk0MGk0OGk0TGk0cGk0gGk0nGk0pGk0tGk00Gk0/Gk1GGk1OGk1TGk1aGk1cGk1gGk1iGk1mGk1vGk1xGk11Gk13Gk18Gk1+Gk2CGk2GGk2KGk2MGk2RGk2WGk2bGk2jGk2nGk2tGk21Gk28Gk3FGk3IGk3JGk3NGk3VGk3ZGk3kGk3rGk3vGk3wGk30Gk37Gk0CG00EG00JG00QG00SG00WG00kG00nG00sG00uG00yG002G007G01DG01FG01KG01MG01QG01UG01bG01lG01nG01sG013G01+G02DG02KG02SG02WG02bG02dG02hG02jG02nG02rG02zG027G02/G03BG03FG03NG03PG03TG03VG03ZG03gG03nG03pG03uG031G038G03+G00CHE0EHE0IHE0KHE0OHE0WHE0aHE0cHE0hHE0lHE0qHE0sHE0xHE05HE09HE1FHE1LHE1OHE1THE1aHE1dHE1iHE1sHE11HE18HE1+HE2CHE2FHE2KHE2MHE2RHE2aHE2hHE2kHE2lHE2pHE2yHE27HE3CHE3GHE3HHE3LHE3SHE3bHE3dHE3hHE3tHE3uHE3vHE3wHE3xHE36HE37HE38HE39HE3+HE0GHU0HHU0IHU0JHU0SHU0THU0UHU0VHU0WHU0hHU0iHU0jHU0kHU0lHU0rHU0sHU0tHU0uHU0vHU01HU02HU03HU04HU05HU0/HU1AHU1BHU1CHU1DHU1FHU1GHU1HHU1IHU1KHU1LHU1MHU1NHU1PHU1QHU1RHU1SHU1UHU1VHU1WHU1XHU1ZHU1aHU1bHU1cHWVLEF1yyAcAAChLYUuQS7FNLQFNYQFNgQFNwAFNLAJNcAJNwQJN/AJNdQRNgAVNzQZN9wZNMAdNCwhNTwhNkAhN6QhNvwlN1ApN+QxNUQ5NLA9NUhBNQxJNnhNNfRVNFBZNqxZN5hZNdxdNchhN7RhNqRpNRxxN4xxNRB1NSR1NTh1NUx1NWB1lSwddcskHAAAoSwBLB0sOSxZLH0smSydLLks1Sz5LREtHS0hLU0taS1tLY0trS3FLeUt6S4FLgkuKS5JLmUuiS6pLq0uzS7tLvEvFS81L1UvdS+NL60vzS/lNAQFNCQFNCgFNEAFNGAFNIAFNIQFNKAFNLgFNNQFNPQFNPgFNRgFNTQFNVAFNXAFNYgFNaQFNbQFNcgFNdgFNfAFNggFNigFNkQFNlwFNngFNpgFNrQFNtQFNtgFNuwFNwQFNyAFN0AFN0QFN2QFN3wFN6gFN8wFN+gFNAgJNCQJNEQJNFwJNGgJNGwJNJwJNLQJNMgJNOQJNPgJNQgJNTQJNUgJNWgJNYgJNagJNawJNcQJNeAJNeQJNgQJNiQJNigJNkQJNnAJNowJNpAJNqAJNsAJNsQJNtQJNvAJNwgJNygJNywJN0gJN0wJN2gJN4AJN5wJN7gJN9gJN9wJN/QJNBANNCgNNDQNNDgNNEgNNGgNNIQNNIwNNJANNJQNNLANNMwNNOgNNQANNRwNNTwNNUANNWANNYANNaANNbwNNcANNdANNegNNggNNhwNNkANNmQNNogNNqQNNsANNuANNvwNNwQNNwgNNwwNNyQNN0QNN2ANN2QNN5ANN6wNN8gNN8wNN+gNN+wNNAARNCARNCQRNEARNGARNIARNJwRNLwRNMARNOARNQARNQQRNSgRNUARNVwRNYARNaARNbwRNcARNdgRNfQRNhARNhgRNhwRNiARNjwRNlgRNlwRNnwRNoARNpwRNqARNrwRNtgRNuARNuQRNugRNwgRNwwRNyQRN0QRN1wRN2gRN2wRN4wRN5wRN7gRN8gRN+QRN+wRN/ARN/QRNAgVNDQVNGQVNIAVNJwVNKwVNNAVNPAVNRAVNSAVNUAVNWAVNXwVNYQVNYgVNYwVNawVNbAVNcQVNdwVNegVNewVNgQVNiAVNiQVNkQVNlwVNngVNoAVNoQVNogVNpwVNrwVNsAVNuAVNvgVNxQVNxgVNzgVN1QVN3QVN5QVN5gVN7gVN7wVN9wVN/gVNBgZNDgZNDwZNFwZNHgZNIAZNIQZNIgZNKwZNMwZNNAZNPwZNSAZNTwZNUAZNWAZNWQZNYAZNaAZNbwZNegZNgQZNggZNiAZNiwZNjAZNkgZNmAZNnAZNoAZNqAZNrwZNuAZNwAZNxwZNzwZN1QZN2AZN2QZN3wZN6gZN8QZN8gZN+AZN/AZNAAdNCQdNFAdNHwdNKwdNMQdNOAdNOQdNPwdNRAdNTAdNTQdNVQdNYAdNZwdNaAdNbgdNdQdNfQdNgwdNigdNiwdNkgdNkwdNmgdNmwdNogdNqwdNrwdNtQdNvAdNvQdNxAdNxQdNzAdN1QdN2QdN4AdN4QdN6AdN8AdN9wdN/wdNBghNDAhNEwhNFQhNFghNFwhNHwhNJwhNKAhNMAhNMQhNOQhNQQhNSAhNSQhNUQhNWQhNXwhNZwhNaAhNcQhNeAhNfAhNhAhNhQhNighNkghNnghNowhNqghNsQhNuQhNwAhNwghNwwhNxAhNyAhN0AhN0QhN2QhN4AhN4ghN4whN5AhN6ghN8AhN9ghN/QhN/ghNBglNDQlNEQlNGQlNIQlNKQlNMAlNNwlNOQlNOglNOwlNQwlNRwlNSwlNUwlNWglNWwlNZAlNawlNbAlNcAlNdwlNgAlNiAlNkwlNmglNnAlNnQlNnglNpQlNqQlNrQlNsQlNuQlNwQlNyAlNyglNywlNzAlN1AlN2wlN3AlN5AlN6glN8QlN8wlN9AlN9QlN+wlNBApNDApNGApNIApNIQpNLQpNNQpNNgpNPQpNRApNTApNTQpNVQpNXwpNZwpNaApNcApNcQpNeApNfwpNhwpNiwpNkwpNlApNnApNnQpNoQpNqQpNsApNtwpNwApNyApNzwpN1QpN3ApN4QpN5wpN7wpN8ApN+ApN+QpNAQtNAgtNCAtNEAtNGAtNGQtNJAtNKgtNLQtNLgtNNgtNPAtNRAtNRQtNTAtNTQtNUwtNWgtNWwtNYwtNZAtNbAtNdAtNdQtNfQtNhQtNiQtNkAtNkQtNmQtNmgtNngtNpAtNrwtNtwtNvgtNxgtNxwtNywtN0gtN2AtN4AtN4QtN6QtN8AtN8QtN+QtNAAxNAgxNAwxNBAxNCQxNEQxNFwxNHgxNIAxNIQxNIgxNKQxNKwxNLAxNLQxNMwxNOwxNQwxNSQxNUQxNWQxNWgxNXgxNZQxNZgxNcQxNeAxNgAxNiAxNkAxNmAxNmQxNoAxNoQxNqQxNsQxNsgxNugxNwwxNywxN0QxN2QxN4AxN7AxN9AxN+gxNAw1NCg1NEw1NGw1NIw1NJA1NLA1NLQ1NNg1NPw1NRg1NTg1NTw1NVw1NXw1NZg1NcQ1NdQ1NfQ1NhA1NiQ1NkA1NkQ1Nlw1Nnw1Npg1NrA1Nrw1NsA1NuA1NwA1NyA1NyQ1NzQ1N1Q1N1g1N3A1N5A1N6w1N8w1N+g1NAg5NCw5NEQ5NGA5NHw5NIw5NKQ5NLw5NNg5NPA5NQw5NSw5NTA5NUg5NWQ5NWw5NXA5NXQ5NYw5Nag5NcQ5Ncw5NdA5NdQ5NeQ5NgQ5Ngg5NiQ5Nig5Nkg5Nmg5Nmw5Nnw5Now5Nqw5NrA5Nsw5Nuw5NwQ5NyA5Nzg5N1g5N1w5N3w5N6A5N8A5N+A5N+Q5NAQ9NBw9NCw9NEg9NGg9NIA9NJw9NLQ9NNA9NOw9NQw9NSw9NTA9NUw9NVA9NXA9NXQ9NZQ9NZg9Nbg9Nbw9Ndg9Nfw9Nig9Nkg9Nkw9Nmw9Now9Nqw9Nsg9Nuw9Nww9Nyg9N0g9N2Q9N4Q9N4g9N6A9N7w9N8w9N+g9NAhBNCBBNEBBNFhBNGxBNHxBNKBBNLxBNMRBNMhBNMxBNOBBNPxBNRxBNTRBNUxBNWhBNXBBNXRBNXhBNYxBNaRBNcRBNchBNeBBNfxBNhRBNixBNjxBNlRBNnRBNohBNqhBNsBBNvBBNxBBNxRBNzRBNzhBN1hBN1xBN3hBN4hBN6hBN6xBN8BBN9xBN/hBNABFNARFNAhFNChFNEhFNGhFNJhFNKhFNLxFNNRFNPBFNQxFNRRFNRhFNRxFNTBFNUxFNVxFNXxFNZhFNbhFNdRFNdxFNeBFNeRFNhBFNihFNjhFNlBFNmBFNnhFNohFNqRFNsRFNvBFNwxFNyxFN0hFN2hFN3hFN5RFN5xFN6BFN6RFN8RFN+hFNARJNChJNEhJNGhJNHxJNJhJNMhJNPhJNRBJNTBJNTRJNVRJNVhJNYhJNZhJNbRJNcxJNehJNhhJNjRJNmBJNnBJNpBJNpRJNqRJNsBJNuBJNuRJNwRJNyhJN0hJN2hJN2xJN4hJN5BJN5RJN5hJN7RJN9BJN+RJN/hJNBRNNCxNNEhNNHRNNJRNNMBNNNxNNPhNNRBNNTBNNVRNNXRNNXhNNZhNNbhNNbxNNdRNNeRNNgBNNhRNNixNNkhNNmRNNnxNNpxNNrxNNthNNtxNNvhNNvxNNyhNN1hNN3RNN5BNN5hNN5xNN6BNN8RNN9hNN/hNN/xNNBhRNDhRNDxRNFxRNHRRNJRRNJhRNLRRNNRRNPBRNPRRNQhRNShRNUhRNUxRNWRRNXRRNZBRNZRRNaxRNcxRNdBRNfRRNgxRNihRNkRRNmhRNohRNoxRNqxRNsRRNuBRNuhRNuxRNvBRNxBRNyhRN0RRN3RRN4xRN6xRN7xRN9RRN/BRNBBVNCxVNExVNGRVNIRVNIhVNJxVNLxVNOxVNRBVNTBVNTRVNUxVNVhVNVxVNXxVNYBVNZxVNcxVNeBVNfhVNhxVNjhVNlRVNmxVNnhVNnxVNpxVNqBVNrBVNtBVNuhVNwBVNxxVNzhVN1RVN3RVN3hVN5BVN7xVN9hVN9xVN/hVNABZNARZNAhZNBhZNDxZNFhZNHhZNHxZNJxZNLxZNOBZNQBZNQRZNRxZNSxZNUBZlKE1ZFk1gFk1oFk1pFk1xFk1yFk15Fk19Fk2DFk2JFk2QFk2YFk2ZFk2gFk2mFk2sFk20Fk21Fk26Fk3AFk3EFk3IFk3PFk3aFk3gFk3oFk30Fk34Fk0DF00KF00LF00TF00ZF00gF00nF00pF00qF00rF00zF000F005F01AF01EF01KF01NF01OF01SF01aF01jF01rF01xF015F019F02BF02JF02RF02YF02gF02rF02vF022F028F03DF03EF03QF03VF03dF03eF03mF03nF03yF035F037F038F039F00BGE0IGE0KGE0LGE0MGE0TGE0aGE0lGE0sGE0xGE05GE1BGE1CGE1HGE1OGE1UGE1bGE1gGE1sGE10GE19GE2FGE2MGE2TGE2UGE2cGE2jGE2lGE2mGE2nGE2tGE21GE29GE3EGE3JGE3QGE3cGE3oGE3uGE3zGE36GE38GE39GE3+GE0GGU0RGU0VGU0cGU0kGU0sGU0yGU07GU1DGU1HGU1PGU1VGU1hGU1pGU1tGU1zGU13GU1+GU2AGU2BGU2CGU2GGU2RGU2cGU2kGU2vGU23GU29GU3BGU3JGU3KGU3OGU3VGU3dGU3kGU3rGU3yGU34GU3+GU0DGk0JGk0QGk0YGk0ZGk0dGk0kGk0qGk0xGk08Gk1DGk1LGk1QGk1XGk1dGk1jGk1rGk1sGk1yGk15Gk1/Gk2DGk2HGk2OGk2TGk2YGk2gGk2kGk2qGk2yGk25Gk3BGk3CGk3KGk3WGk3hGk3oGk3xGk34Gk3/Gk0GG00NG00TG00bG00hG00oG00pG00vG00zG004G01AG01HG01NG01RG01YG01eG01hG01iG01pG010G017G02AG02HG02PG02XG02YG02eG02kG02oG02wG028G03CG03KG03QG03WG03dG03kG03rG03yG035G03/G00FHE0LHE0THE0XHE0eHE0mHE0nHE0uHE06HE1CHE1IHE1PHE1QHE1XHE1eHE1fHE1lHE1oHE1pHE1xHE1yHE15HE1/HE2GHE2HHE2OHE2WHE2XHE2eHE2mHE2uHE2vHE23HE24HE2/HE3IHE3PHE3XHE3YHE3eHE3sHE3/HE0XHU0gHWV1h1UKbGFiZWxDb2xvcnLKBwAATV0dSwV9cssHAABLBl1yzAcAAChNdgFNdwFNeAFNeQFNegFNewFNeQJNegJNewJNfAJNfQJNfgJNfwJNgAJNogNNowNNpANNpQNNpgNNpwNNqANNyQNNygNNywNNzANNzQNNzgNNzwNN0ANNAgVNAwVNBAVNBQVNBgVNBwVNCAVNCQVNCgVNCwVNDAVN9wVN+AVN+QVN+gVN+wVN/AVN/QVNSQhNSghNSwhNTAhNTQhNTghNTwhNUAhNaAhNaQhNaghNawhNbAhNbQhNbghNbwhNcAhNsglNtQlNtglNtwlNuAllc4dVDHN1cmZhY2VDb2xvcnLNBwAATV0dSwV9cs4HAAAoSwFdcs8HAAAoSwBLAUsCSwNLBEsFSwZLB0sISwlLCksLSwxLDUsOSw9LEEsRSxJLE0sUSxVLFksXSxhLGUsaSxtLHEsdSx5LH0sgSyFLIksjSyRLJUsmSydLKEspSypLK0ssSy1LLksvSzBLMUsySzNLNEs1SzZLN0s4SzlLOks7SzxLPUs+Sz9LQEtBS0JLQ0tES0VLRktHS0hLSUtKS0tLTEtNS05LT0tQS1FLUktTS1RLVUtWS1dLWEtZS1pLW0tcS11LXktfS2BLYUtiS2NLZEtlS2ZLZ0toS2lLaktrS2xLbUtuS29LcEtxS3JLc0t0S3VLdkt3S3hLeUt6S3tLfEt9S35Lf0uAS4FLkkuTS5RLlUuWS5dLmEuZS5pLm0ucS51LnkufS6BLoUuiS6NLpEulS6ZLp0uoS6lLqkurS6xLrUuuS69LsEuxS7JLs0u0S7VLtku3S7hLuUu6S7tLzUvOS89L0EvRS9JL00vUS9VL1kvXS9hL2UvaS9tL3EvdS95L30vgS+FL4kvjS+RL5UvmS+dL6EvpS+pL60vsS+1L7kvvS/BL8UvyS/NL9Ev1S/ZL90v4S/lL+kv7S/xL/Uv+S/9NAAFNAQFNAgFNAwFNBAFNBQFNBgFNBwFNCAFNCQFNCgFNCwFNDAFNDQFNDgFNDwFNEAFNEQFNEgFNEwFNFAFNFQFNFgFNFwFNGAFNGQFNGgFNGwFNHAFNHQFNHgFNHwFNIAFNIQFNIgFNIwFNJAFNJQFNJgFNJwFNKAFNKQFNKgFNKwFNLAFNLQFNLgFNLwFNMAFNMQFNMgFNMwFNNAFNNQFNNgFNNwFNOAFNOQFNOgFNOwFNPAFNPQFNPgFNPwFNQAFNQQFNQgFNQwFNRAFNRQFNRgFNRwFNSAFNSQFNSgFNSwFNTAFNTQFNTgFNTwFNUAFNUQFNUgFNUwFNVAFNVQFNVgFNVwFNWAFNWQFNWgFNWwFNXAFNXQFNXgFNXwFNYAFNYQFNYgFNYwFNZAFNZQFNZgFNZwFNaAFNaQFNagFNawFNbAFNbQFNbgFNbwFNcAFNcQFNcgFNcwFNdAFNdQFNggFNgwFNhAFNhQFNhgFNhwFNiAFNiQFNigFNiwFNjAFNjQFNjgFNjwFNkAFNkQFNkgFNkwFNlAFNlQFNlgFNlwFNmAFNmQFNmgFNmwFNnAFNnQFNngFNnwFNoAFNoQFNogFNowFNpAFNpQFNpgFNpwFNqAFNqQFNqgFNqwFNrAFNrQFNrgFNrwFNsAFNsQFNsgFNswFNtAFNtQFNtgFNtwFNuAFNuQFNugFNuwFNvAFNvQFNvgFNvwFNwAFNwQFNwgFNwwFNxAFNxQFNxgFNxwFNyAFNyQFNygFNywFNzAFNzQFNzgFNzwFN0AFN0QFN0gFN0wFN1AFN1QFN1gFN1wFN2AFN2QFN2gFN2wFN3AFN3QFN3gFN3wFN4AFN4QFN4gFN4wFN5AFN5QFN5gFN5wFN6AFN6QFN6gFN6wFN7AFN7QFN7gFN7wFN8AFN8QFN8gFN8wFN9AFN9QFN9gFN9wFN+AFN+QFN+gFN+wFN/AFN/QFN/gFN/wFNAAJNAQJNAgJNAwJNBAJNBQJNBgJNBwJNCAJNCQJNCgJNCwJNDAJNDQJNDgJNDwJNEAJNEQJNEgJNEwJNFAJNFQJNFgJNFwJNGAJNGQJNGgJNGwJNHAJNHQJNHgJNHwJNIAJNIQJNIgJNIwJNJAJNJQJNJgJNJwJNKAJNKQJNKgJNKwJNLAJNQgJNQwJNRAJNRQJNRgJNRwJNSAJNSQJNSgJNSwJNTAJNTQJNTgJNTwJNUAJNUQJNUgJNUwJNVAJNVQJNVgJNVwJNWAJNWQJNWgJNWwJNXAJNXQJNXgJNXwJNYAJNYQJNYgJNYwJNZAJNZQJNZgJNZwJNaAJNaQJNagJNawJNbAJNbQJNbgJNbwJNcAJNcQJNcgJNcwJNdAJNdQJNdgJNdwJNeAJNgQJNggJNgwJNhAJNhQJNhgJNhwJNiAJNiQJNnAJNnQJNngJNnwJNoAJNoQJNogJNowJNpAJNpQJNpgJNpwJNtQJNtgJNtwJNuAJNuQJNugJNuwJNvAJNvQJNvgJNvwJNwAJNwQJNywJNzAJNzQJNzgJNzwJN0AJN0QJN0gJN0wJN1AJN1QJN1gJN1wJN2AJN2QJN2gJN2wJN3AJN3QJN3gJN3wJN4AJN4QJN4gJN4wJN5AJN5QJN5gJN5wJN6AJN6QJN6gJN6wJN7AJN7QJN7gJN7wJN8AJN8QJN8gJN8wJN9AJN9QJN9gJN9wJN+AJN+QJN+gJN+wJN/AJN/QJN/gJN/wJNAANNAQNNAgNNAwNNBANNBQNNBgNNBwNNCANNCQNNCgNNCwNNDANNDQNNDgNNDwNNEANNEQNNEgNNEwNNFANNFQNNFgNNFwNNGANNGQNNGgNNGwNNHANNHQNNHgNNHwNNIANNIQNNIgNNIwNNJANNJQNNJgNNJwNNKANNKQNNKgNNKwNNLANNLQNNLgNNLwNNMANNMQNNMgNNMwNNNANNNQNNNgNNNwNNOANNOQNNOgNNOwNNPANNPQNNPgNNPwNNQANNQQNNQgNNQwNNRANNRQNNRgNNRwNNSANNSQNNSgNNSwNNTANNTQNNTgNNTwNNUANNUQNNUgNNUwNNVANNVQNNVgNNVwNNWANNWQNNWgNNWwNNXANNXQNNXgNNXwNNYANNYQNNYgNNYwNNZANNZQNNZgNNZwNNaANNaQNNagNNawNNbANNbQNNbgNNbwNNcANNcQNNcgNNcwNNdANNdQNNdgNNdwNNeANNeQNNegNNewNNfANNfQNNfgNNfwNNgANNgQNNggNNgwNNhANNhQNNhgNNhwNNiANNiQNNigNNiwNNjANNjQNNjgNNjwNNmQNNmgNNmwNNnANNnQNNngNNnwNNoANNoQNNqQNNqgNNqwNNrANNrQNNrgNNrwNNsANNsQNNsgNNswNNtANNtQNNtgNNtwNNuANNuQNNugNNuwNNvANNvQNNvgNNvwNNwANNwQNNwgNNwwNNxANNxQNNxgNNxwNNyANN0QNN0gNN0wNN1ANN1QNN1gNN1wNN2ANN5ANN5QNN5gNN5wNN6ANN6QNN6gNN6wNN7ANN7QNN7gNN7wNN8ANN8QNN8gNN8wNN9ANN9QNN9gNN9wNN+ANN+QNN+gNN+wNN/ANN/QNN/gNN/wNNAARNAQRNAgRNAwRNBARNBQRNBgRNBwRNCARNCQRNCgRNCwRNDARNDQRNDgRNDwRNEARNEQRNEgRNEwRNFARNFQRNFgRNFwRNGARNGQRNGgRNGwRNHARNHQRNHgRNHwRNIARNIQRNIgRNIwRNJARNJQRNJgRNJwRNKARNKQRNKgRNKwRNLARNLQRNLgRNLwRNMARNMQRNMgRNMwRNNARNNQRNNgRNNwRNOARNOQRNOgRNOwRNPARNPQRNPgRNPwRNQARNQQRNQgRNQwRNRARNRQRNRgRNRwRNSARNSQRNSgRNSwRNTARNTQRNTgRNTwRNUARNUQRNUgRNUwRNVARNVQRNVgRNVwRNWARNWQRNWgRNWwRNXARNXQRNXgRNXwRNYARNYQRNYgRNYwRNZARNZQRNZgRNZwRNaARNaQRNagRNawRNbARNbQRNbgRNbwRNcARNcQRNcgRNcwRNdARNdQRNdgRNdwRNeARNeQRNegRNewRNfARlKE19BE1+BE1/BE2ABE2BBE2CBE2DBE2EBE2FBE2GBE2HBE2IBE2JBE2KBE2LBE2MBE2NBE2OBE2PBE2QBE2RBE2SBE2TBE2UBE2VBE2WBE2XBE2YBE2ZBE2aBE2bBE2cBE2dBE2eBE2fBE2gBE2hBE2iBE2jBE2kBE2lBE2mBE2nBE2oBE2pBE2qBE2rBE2sBE2tBE2uBE2vBE2wBE2xBE2yBE2zBE20BE21BE22BE23BE24BE25BE26BE27BE28BE29BE2+BE2/BE3ABE3BBE3CBE3DBE3EBE3FBE3GBE3HBE3IBE3JBE3KBE3LBE3MBE3NBE3OBE3PBE3QBE3RBE3SBE3TBE3UBE3VBE3WBE3XBE3YBE3ZBE3aBE3bBE3cBE3dBE3eBE3fBE3gBE3hBE3iBE3jBE3kBE3lBE3mBE3nBE3oBE3pBE3qBE3rBE3sBE3tBE3uBE3vBE3wBE3xBE3yBE3zBE30BE31BE32BE33BE34BE35BE36BE37BE38BE39BE3+BE3/BE0ABU0BBU0NBU0OBU0PBU0QBU0RBU0SBU0TBU0UBU0VBU0WBU0XBU0YBU0ZBU0aBU0bBU0cBU0dBU0eBU0fBU0gBU0hBU0iBU0jBU0kBU0lBU0mBU0nBU0oBU0pBU0qBU0rBU0sBU0tBU0uBU0vBU0wBU0xBU0yBU0zBU00BU01BU02BU03BU04BU05BU06BU07BU08BU09BU0+BU0/BU1ABU1BBU1CBU1DBU1EBU1FBU1GBU1HBU1IBU1JBU1KBU1LBU1MBU1NBU1OBU1PBU1QBU1RBU1SBU1TBU1UBU1VBU1WBU1XBU1YBU1ZBU1aBU1bBU1cBU1dBU1eBU1fBU1gBU1hBU1iBU1jBU1kBU1lBU1mBU1nBU1oBU1pBU1qBU1rBU1sBU1tBU1uBU1vBU1wBU1xBU1yBU1zBU10BU11BU12BU13BU14BU15BU16BU17BU18BU19BU1+BU1/BU2ABU2BBU2CBU2DBU2EBU2FBU2GBU2HBU2IBU2JBU2KBU2LBU2MBU2NBU2OBU2PBU2QBU2RBU2SBU2TBU2UBU2VBU2WBU2XBU2YBU2ZBU2aBU2bBU2cBU2dBU2eBU2fBU2gBU2hBU2iBU2jBU2kBU2lBU2mBU2nBU2oBU2pBU2qBU2rBU2sBU2tBU2uBU2vBU2wBU2xBU2yBU2zBU20BU21BU22BU23BU24BU25BU26BU27BU28BU29BU2+BU2/BU3ABU3BBU3CBU3DBU3EBU3FBU3GBU3HBU3IBU3JBU3KBU3LBU3MBU3NBU3OBU3PBU3QBU3RBU3SBU3TBU3UBU3VBU3WBU3XBU3YBU3ZBU3aBU3bBU3cBU3dBU3eBU3fBU3gBU3hBU3iBU3jBU3kBU3lBU3mBU3nBU3oBU3pBU3qBU3rBU3sBU3tBU3uBU3vBU3wBU3xBU3yBU3zBU30BU31BU32BU3+BU3/BU0ABk0BBk0CBk0DBk0EBk0FBk0GBk0HBk0IBk0JBk0KBk0LBk0MBk0NBk0OBk0PBk0QBk0RBk0SBk0TBk0UBk0VBk0WBk0XBk0YBk0ZBk0aBk0bBk0cBk0dBk0eBk0fBk0gBk0hBk0iBk0jBk0kBk0lBk0mBk0nBk0oBk0pBk0qBk0rBk0sBk0tBk0uBk0vBk0wBk0xBk0yBk0zBk00Bk01Bk02Bk03Bk04Bk05Bk06Bk07Bk08Bk09Bk0+Bk0/Bk1ABk1BBk1CBk1DBk1EBk1FBk1GBk1HBk1IBk1JBk1KBk1LBk1MBk1NBk1OBk1PBk1QBk1RBk1SBk1TBk1UBk1VBk1WBk1XBk1YBk1ZBk1aBk1bBk1cBk1dBk1eBk1fBk1gBk1hBk1iBk1jBk1kBk1lBk1mBk1nBk1oBk1pBk1qBk1rBk1sBk1tBk1uBk1vBk1wBk1xBk1yBk1zBk10Bk11Bk12Bk13Bk14Bk15Bk2CBk2DBk2EBk2FBk2GBk2HBk2IBk2JBk2KBk2LBk2MBk2NBk2OBk2PBk2QBk2RBk2SBk2TBk2UBk2VBk2WBk2XBk2YBk2ZBk2aBk2bBk2cBk2dBk2eBk2fBk2gBk2hBk2iBk2jBk2kBk2lBk2mBk2nBk24Bk25Bk26Bk27Bk28Bk29Bk2+Bk2/Bk3ABk3BBk3CBk3DBk3EBk3FBk3GBk3PBk3QBk3RBk3SBk3TBk3UBk3VBk3WBk3XBk3YBk3ZBk3aBk3bBk3cBk3dBk3eBk3fBk3gBk3hBk3iBk3jBk3kBk3lBk3mBk3nBk3oBk3pBk3qBk3rBk3sBk3tBk3uBk3vBk3wBk3xBk3yBk3zBk30Bk31Bk32Bk33Bk0fB00gB00hB00iB00jB00kB00lB00mB00nB00oB00pB00qB00rB00sB00tB00uB00vB00wB00xB00yB00zB000B001B002B003B004B005B006B007B008B009B00+B00/B01AB01BB01CB01DB01EB01FB01GB01HB01IB01JB01KB01LB01MB01NB01OB01PB01QB01RB01SB01TB01UB01VB01WB01XB01YB01ZB01aB01bB01cB01dB01eB01fB01gB01hB01iB01jB01kB01lB01mB01nB01oB01pB01qB01rB01sB01tB01uB01vB01wB01xB01yB01zB010B011B012B013B014B015B016B017B018B019B01+B01/B02AB02BB02CB02DB02EB02FB02GB02HB02IB02JB02KB02LB02MB02NB02OB02PB02QB02RB02SB02TB02UB02VB02WB02XB02YB02ZB02aB02bB02cB02dB02eB02fB02gB02hB02iB02jB02kB02lB02mB02nB02oB02pB02qB02rB02sB02tB02uB02vB02wB02xB02yB02zB020B021B022B023B024B025B026B027B028B029B02+B02/B03AB03BB03CB03DB03EB03FB03GB03HB03IB03JB03KB03LB03MB03NB03OB03PB03QB03RB03SB03TB03UB03VB03WB03XB03YB03ZB03aB03bB03cB03dB03eB03fB03gB03hB03iB03jB03kB03lB03mB03nB03oB03pB03qB03rB03sB03tB03uB03vB03wB03xB03yB03zB030B031B032B033B034B035B036B037B038B039B03+B03/B00ACE0BCE0CCE0DCE0ECE0FCE0GCE0HCE0ICE0JCE0KCE0LCE0XCE0YCE0ZCE0aCE0bCE0cCE0dCE0eCE0fCE0gCE0hCE0iCE0jCE0kCE0lCE0mCE0nCE0oCE0pCE0qCE0rCE0sCE0tCE0uCE0vCE0wCE0xCE0yCE0zCE00CE01CE02CE03CE04CE05CE06CE07CE08CE09CE0+CE0/CE1ACE1BCE1CCE1DCE1ECE1FCE1GCE1HCE1ICE1RCE1SCE1TCE1UCE1VCE1WCE1XCE1YCE1ZCE1aCE1bCE1cCE1dCE1eCE1fCE1gCE1hCE1iCE1jCE1kCE1lCE1mCE1nCE1xCE1yCE1zCE10CE11CE12CE13CE14CE15CE16CE17CE18CE19CE1+CE1/CE2ACE2BCE2CCE2DCE2ECE2FCE2GCE2HCE2ICE2JCE2KCE2LCE2MCE2NCE2OCE2PCE2QCE2RCE2SCE2TCE2UCE2VCE2WCE2XCE2YCE2ZCE2aCE2bCE2cCE2dCE2eCE2fCE2gCE2hCE2iCE2jCE2kCE2lCE2mCE2nCE2oCE2pCE2qCE2rCE2sCE2tCE2uCE2vCE2wCE2xCE2yCE2zCE20CE21CE22CE23CE24CE25CE26CE27CE28CE29CE2+CE2/CE3ACE3BCE3CCE3DCE3ECE3FCE3GCE3HCE3RCE3SCE3TCE3UCE3VCE3WCE3XCE3YCE3qCE3rCE3sCE3tCE3uCE3vCE3wCE3xCE3yCE3zCGUoTfQITfUITfYITfcITfgITfkITfoITfsITfwITf0ITf4ITf8ITQAJTQEJTQIJTQMJTQQJTQUJTQYJTQcJTQgJTQkJTQoJTQsJTQwJTQ0JTQ4JTQ8JTRAJTREJTRIJTRMJTRQJTRUJTRYJTRcJTRgJTRkJTRoJTRsJTRwJTR0JTR4JTR8JTSAJTSEJTSIJTSMJTSQJTSUJTSYJTScJTSgJTSkJTSoJTSsJTSwJTS0JTS4JTS8JTTAJTTEJTTIJTTMJTTQJTTUJTTYJTTcJTTgJTTkJTToJTTsJTTwJTT0JTT4JTT8JTUAJTUEJTUIJTUMJTUQJTUUJTUYJTUcJTUgJTUkJTUoJTUsJTUwJTU0JTU4JTU8JTVAJTVEJTVIJTVMJTVQJTVUJTVYJTVcJTVgJTVkJTVoJTVsJTVwJTV0JTV4JTV8JTWAJTWEJTWIJTWMJTWQJTWUJTWYJTWcJTWgJTWkJTWoJTWsJTWwJTW0JTW4JTW8JTXAJTXEJTXIJTXMJTXQJTXUJTXYJTXcJTXgJTXkJTXoJTXsJTXwJTX0JTX4JTX8JTYAJTYEJTYIJTYMJTYQJTYUJTYYJTYcJTYgJTYkJTYoJTYsJTYwJTY0JTY4JTY8JTZAJTZEJTZIJTZMJTZQJTZUJTZYJTZcJTZgJTZkJTZoJTZsJTZwJTZ0JTZ4JTZ8JTaAJTaEJTaIJTaMJTaQJTbkJTboJTbsJTbwJTb0JTb4JTb8JTcAJTcEJTcIJTcMJTcQJTcUJTcYJTccJTcgJTckJTcoJTcsJTcwJTc0JTc4JTc8JTdAJTdEJTdIJTdMJTdQJTdUJTdYJTdcJTdgJTdkJTdoJTdsJTdwJTd0JTd4JTd8JTeAJTeEJTeIJTeMJTeQJTeUJTeYJTecJTegJTekJTeoJTesJTewJTe0JTe4JTe8JTfAJTfEJTfIJTfMJTfQJTfUJTfYJTfcJTfgJTfkJTfoJTfsJTfwJTf0JTf4JTf8JTQAKTQEKTQIKTQMKTQQKTQUKTQYKTQcKTQgKTQkKTQoKTQsKTQwKTQ0KTQ4KTQ8KTRAKTREKTRIKTRMKTRQKTRUKTRYKTRcKTRgKTRkKTRoKTRsKTRwKTR0KTR4KTR8KTSAKTSEKTSIKTSMKTSQKTSUKTSYKTScKTSgKTSkKTSoKTSsKTSwKTS0KTS4KTS8KTTAKTTEKTTIKTTMKTTQKTTUKTTYKTTcKTTgKTTkKTToKTTsKTTwKTT0KTT4KTT8KTUAKTUEKTUIKTUMKTUQKTUUKTUYKTUcKTUgKTUkKTUoKTUsKTUwKTU0KTU4KTU8KTVAKTVEKTVIKTVMKTVQKTVUKTVYKTVcKTVgKTVkKTVoKTVsKTVwKTV0KTV4KZUsCXXLQBwAAKEuCS4NLhEuFS4ZLh0uIS4lLikuLS4xLjUuOS49LkEuRS7xLvUu+S79LwEvBS8JLw0vES8VLxkvHS8hLyUvKS8tLzE0tAk0uAk0vAk0wAk0xAk0yAk0zAk00Ak01Ak02Ak03Ak04Ak05Ak06Ak07Ak08Ak09Ak0+Ak0/Ak1AAk1BAk2KAk2LAk2MAk2NAk2OAk2PAk2QAk2RAk2SAk2TAk2UAk2VAk2WAk2XAk2YAk2ZAk2aAk2bAk2oAk2pAk2qAk2rAk2sAk2tAk2uAk2vAk2wAk2xAk2yAk2zAk20Ak3CAk3DAk3EAk3FAk3GAk3HAk3IAk3JAk3KAk2QA02RA02SA02TA02UA02VA02WA02XA02YA03ZA03aA03bA03cA03dA03eA03fA03gA03hA03iA03jA00CBU0DBU0EBU0FBU0GBU0HBU0IBU0JBU0KBU0LBU0MBU16Bk17Bk18Bk19Bk1+Bk1/Bk2ABk2BBk2oBk2pBk2qBk2rBk2sBk2tBk2uBk2vBk2wBk2xBk2yBk2zBk20Bk21Bk22Bk23Bk3HBk3IBk3JBk3KBk3LBk3MBk3NBk3OBk34Bk35Bk36Bk37Bk38Bk39Bk3+Bk3/Bk0AB00BB00CB00DB00EB00FB00GB00HB00IB00JB00KB00LB00MB00NB00OB00PB00QB00RB00SB00TB00UB00VB00WB00XB00YB00ZB00aB00bB00cB00dB00eB00MCE0NCE0OCE0PCE0QCE0RCE0SCE0TCE0UCE0VCE0WCE3ICE3JCE3KCE3LCE3MCE3NCE3OCE3PCE3QCE3ZCE3aCE3bCE3cCE3dCE3eCE3fCE3gCE3hCE3iCE3jCE3kCE3lCE3mCE3nCE3oCE3pCE2lCU2mCU2nCU2oCU2pCU2qCU2rCU2sCU2tCU2uCU2vCU2wCWVLA11y0QcAAChNdgFNdwFNeAFNeQFNegFNewFNfAFNfQFNfgFNfwFNgAFNgQFNeQJNegJNewJNfAJNfQJNfgJNfwJNgAJNogNNowNNpANNpQNNpgNNpwNNqANNyQNNygNNywNNzANNzQNNzgNNzwNN0ANNaAhNaQhNaghNawhNbAhNbQhNbghNbwhNcAhNsQlNsglNswlNtAlNtQlNtglNtwlNuAllSwRdctIHAAAoTfcFTfgFTfkFTfoFTfsFTfwFTf0FTUkITUoITUsITUwITU0ITU4ITU8ITVAIZXWHVQ9zdXJmYWNlQ2F0ZWdvcnly0wcAAE1dHVgEAAAAbWFpbn1y1AcAAFgGAAAAbGlnYW5kTl1y1QcAAE3kHEt5hnLWBwAAYYZzh1UGcmFkaXVzctcHAABNXR1HP/4UeuAAAAB9ctgHAAAoRz/6PXCgAAAAXXLZBwAAKEsASwdLDksWSx9LJksnSy5LNUs+S0RLR0tIS1NLWktbS2NLa0txS3lLekuBS4JLikuSS5lLokuqS6tLs0u7S7xLxUvNS9VL3UvjS+tL80v5TQEBTQkBTQoBTRABTRgBTSABTSEBTSgBTS4BTTUBTT0BTT4BTUYBTU0BTVQBTVwBTWIBTWkBTW0BTXIBTXYBTXwBTYIBTYoBTZEBTZcBTZ4BTaYBTa0BTbUBTbYBTbsBTcEBTcgBTdABTdEBTdkBTd8BTeoBTfMBTfoBTQICTQkCTRECTRcCTRoCTRsCTScCTS0CTTICTTkCTT4CTUICTU0CTVICTVoCTWICTWoCTWsCTXECTXgCTXkCTYECTYkCTYoCTZECTZwCTaMCTaQCTagCTbACTbECTbUCTbwCTcICTcoCTcsCTdICTdMCTdoCTeACTecCTe4CTfYCTfcCTf0CTQQDTQoDTQ0DTQ4DTRIDTRoDTSEDTSMDTSQDTSUDTSwDTTMDTToDTUADTUcDTU8DTVADTVgDTWADTWgDTW8DTXADTXQDTXoDTYIDTYcDTZADTZkDTaIDTakDTbADTbgDTb8DTcEDTcIDTcMDTckDTdEDTdgDTdkDTeQDTesDTfIDTfMDTfoDTfsDTQAETQgETQkETRAETRgETSAETScETS8ETTAETTgETUAETUEETUoETVAETVcETWAETWgETW8ETXAETXYETX0ETYQETYYETYcETYgETY8ETZYETZcETZ8ETaAETacETagETa8ETbYETbgETbkETboETcIETcMETckETdEETdcETdoETdsETeMETecETe4ETfIETfkETfsETfwETf0ETQIFTQ0FTRkFTSAFTScFTSsFTTQFTTwFTUQFTUgFTVAFTVgFTV8FTWEFTWIFTWMFTWsFTWwFTXEFTXcFTXoFTXsFTYEFTYgFTYkFTZEFTZcFTZ4FTaAFTaEFTaIFTacFTa8FTbAFTbgFTb4FTcUFTcYFTc4FTdUFTd0FTeUFTeYFTe4FTe8FTfcFTf4FTQYGTQ4GTQ8GTRcGTR4GTSAGTSEGTSIGTSsGTTMGTTQGTT8GTUgGTU8GTVAGTVgGTVkGTWAGTWgGTW8GTXoGTYEGTYIGTYgGTYsGTYwGTZIGTZgGTZwGTaAGTagGTa8GTbgGTcAGTccGTc8GTdUGTdgGTdkGTd8GTeoGTfEGTfIGTfgGTfwGTQAHTQkHTRQHTR8HTSsHTTEHTTgHTTkHTT8HTUQHTUwHTU0HTVUHTWAHTWcHTWgHTW4HTXUHTX0HTYMHTYoHTYsHTZIHTZMHTZoHTZsHTaIHTasHTa8HTbUHTbwHTb0HTcQHTcUHTcwHTdUHTdkHTeAHTeEHTegHTfAHTfcHTf8HTQYITQwITRMITRUITRYITRcITR8ITScITSgITTAITTEITTkITUEITUgITUkITVEITVkITV8ITWcITWgITXEITXgITXwITYQITYUITYoITZIITZ4ITaMITaoITbEITbkITcAITcIITcMITcQITcgITdAITdEITdkITeAITeIITeMITeQITeoITfAITfYITf0ITf4ITQYJTQ0JTREJTRkJTSEJTSkJTTAJTTcJTTkJTToJTTsJTUMJTUcJTUsJTVMJTVoJTVsJTWQJTWsJTWwJTXAJTXcJTYAJTYgJTZMJTZoJTZwJTZ0JTZ4JTaUJTakJTa0JTbEJTbkJTcEJTcgJTcoJTcsJTcwJTdQJTdsJTdwJTeQJTeoJTfEJTfMJTfQJTfUJTfsJTQQKTQwKTRgKTSAKTSEKTS0KTTUKTTYKTT0KTUQKTUwKTU0KTVUKTV8KTWcKTWgKTXAKTXEKTXgKTX8KTYcKTYsKTZMKTZQKTZwKTZ0KTaEKTakKTbAKTbcKTcAKTcgKTc8KTdUKTdwKTeEKTecKTe8KTfAKTfgKTfkKTQELTQILTQgLTRALTRgLTRkLTSQLTSoLTS0LTS4LTTYLTTwLTUQLTUULTUwLTU0LTVMLTVoLTVsLTWMLTWQLTWwLTXQLTXULTX0LTYULTYkLTZALTZELTZkLTZoLTZ4LTaQLTa8LTbcLTb4LTcYLTccLTcsLTdILTdgLTeALTeELTekLTfALTfELTfkLTQAMTQIMTQMMTQQMTQkMTREMTRcMTR4MTSAMTSEMTSIMTSkMTSsMTSwMTS0MTTMMTTsMTUMMTUkMTVEMTVkMTVoMTV4MTWUMTWYMTXEMTXgMTYAMTYgMTZAMTZgMTZkMTaAMTaEMTakMTbEMTbIMTboMTcMMTcsMTdEMTdkMTeAMTewMTfQMTfoMTQMNTQoNTRMNTRsNTSMNTSQNTSwNTS0NTTYNTT8NTUYNTU4NTU8NTVcNTV8NTWYNTXENTXUNTX0NTYQNTYkNTZANTZENTZcNTZ8NTaYNTawNTa8NTbANTbgNTcANTcgNTckNTc0NTdUNTdYNTdwNTeQNTesNTfMNTfoNTQIOTQsOTREOTRgOTR8OTSMOTSkOTS8OTTYOTTwOTUMOTUsOTUwOTVIOTVkOTVsOTVwOTV0OTWMOTWoOTXEOTXMOTXQOTXUOTXkOTYEOTYIOTYkOTYoOTZIOTZoOTZsOTZ8OTaMOTasOTawOTbMOTbsOTcEOTcgOTc4OTdYOTdcOTd8OTegOTfAOTfgOTfkOTQEPTQcPTQsPTRIPTRoPTSAPTScPTS0PTTQPTTsPTUMPTUsPTUwPTVMPTVQPTVwPTV0PTWUPTWYPTW4PTW8PTXYPTX8PTYoPTZIPTZMPTZsPTaMPTasPTbIPTbsPTcMPTcoPTdIPTdkPTeEPTeIPTegPTe8PTfMPTfoPTQIQTQgQTRAQTRYQTRsQTR8QTSgQTS8QTTEQTTIQTTMQTTgQTT8QTUcQTU0QTVMQTVoQTVwQTV0QTV4QTWMQTWkQTXEQTXIQTXgQTX8QTYUQTYsQTY8QTZUQTZ0QTaIQTaoQTbAQTbwQTcQQTcUQTc0QTc4QTdYQTdcQTd4QTeIQTeoQTesQTfAQTfcQTf4QTQARTQERTQIRTQoRTRIRTRoRTSYRTSoRTS8RTTURTTwRTUMRTUURTUYRTUcRTUwRTVMRTVcRTV8RTWYRTW4RTXURTXcRTXgRTXkRTYQRTYoRTY4RTZQRTZgRTZ4RTaIRTakRTbERTbwRTcMRTcsRTdIRTdoRTd4RTeURTecRTegRTekRTfERTfoRTQESTQoSTRISTRoSTR8STSYSTTISTT4STUQSTUwSTU0STVUSTVYSTWISTWYSTW0STXMSTXoSTYYSTY0STZgSTZwSTaQSTaUSTakSTbASTbgSTbkSTcESTcoSTdISTdoSTdsSTeISTeQSTeUSTeYSTe0STfQSTfkSTf4STQUTTQsTTRITTR0TTSUTTTATTTcTTT4TTUQTTUwTTVUTTV0TTV4TTWYTTW4TTW8TTXUTTXkTTYATTYUTTYsTTZITTZkTTZ8TTacTTa8TTbYTTbcTTb4TTb8TTcoTTdYTTd0TTeQTTeYTTecTTegTTfETTfYTTf4TTf8TTQYUTQ4UTQ8UTRcUTR0UTSUUTSYUTS0UTTUUTTwUTT0UTUIUTUoUTVIUTVMUTVkUTV0UTWQUTWUUTWsUTXMUTXQUTX0UTYMUTYoUTZEUTZoUTaIUTaMUTasUTbEUTbgUTboUTbsUTbwUTcQUTcoUTdEUTd0UTeMUTesUTe8UTfUUTfwUTQQVTQsVTRMVTRkVTSEVTSIVTScVTS8VTTsVTUQVTUwVTU0VTVMVTVYVTVcVTV8VTWAVTWcVTXMVTXgVTX4VTYcVTY4VTZUVTZsVTZ4VTZ8VTacVTagVTawVTbQVTboVTcAVTccVTc4VTdUVTd0VTd4VTeQVTe8VTfYVTfcVTf4VTQAWTQEWTQIWTQYWTQ8WTRYWTR4WTR8WTScWTS8WTTgWTUAWTUEWTUcWTUsWTVAWZShNWRZNYBZNaBZNaRZNcRZNchZNeRZNfRZNgxZNiRZNkBZNmBZNmRZNoBZNphZNrBZNtBZNtRZNuhZNwBZNxBZNyBZNzxZN2hZN4BZN6BZN9BZN+BZNAxdNChdNCxdNExdNGRdNIBdNJxdNKRdNKhdNKxdNMxdNNBdNORdNQBdNRBdNShdNTRdNThdNUhdNWhdNYxdNaxdNcRdNeRdNfRdNgRdNiRdNkRdNmBdNoBdNqxdNrxdNthdNvBdNwxdNxBdN0BdN1RdN3RdN3hdN5hdN5xdN8hdN+RdN+xdN/BdN/RdNARhNCBhNChhNCxhNDBhNExhNGhhNJRhNLBhNMRhNORhNQRhNQhhNRxhNThhNVBhNWxhNYBhNbBhNdBhNfRhNhRhNjBhNkxhNlBhNnBhNoxhNpRhNphhNpxhNrRhNtRhNvRhNxBhNyRhN0BhN3BhN6BhN7hhN8xhN+hhN/BhN/RhN/hhNBhlNERlNFRlNHBlNJBlNLBlNMhlNOxlNQxlNRxlNTxlNVRlNYRlNaRlNbRlNcxlNdxlNfhlNgBlNgRlNghlNhhlNkRlNnBlNpBlNrxlNtxlNvRlNwRlNyRlNyhlNzhlN1RlN3RlN5BlN6xlN8hlN+BlN/hlNAxpNCRpNEBpNGBpNGRpNHRpNJBpNKhpNMRpNPBpNQxpNSxpNUBpNVxpNXRpNYxpNaxpNbBpNchpNeRpNfxpNgxpNhxpNjhpNkxpNmBpNoBpNpBpNqhpNshpNuRpNwRpNwhpNyhpN1hpN4RpN6BpN8RpN+BpN/xpNBhtNDRtNExtNGxtNIRtNKBtNKRtNLxtNMxtNOBtNQBtNRxtNTRtNURtNWBtNXhtNYRtNYhtNaRtNdBtNextNgBtNhxtNjxtNlxtNmBtNnhtNpBtNqBtNsBtNvBtNwhtNyhtN0BtN1htN3RtN5BtN6xtN8htN+RtN/xtNBRxNCxxNExxNFxxNHhxNJhxNJxxNLhxNOhxNQhxNSBxNTxxNUBxNVxxNXhxNXxxNZRxNaBxNaRxNcRxNchxNeRxNfxxNhhxNhxxNjhxNlhxNlxxNnhxNphxNrhxNrxxNtxxNuBxNvxxNyBxNzxxN1xxN2BxN3hxN7BxN/xxNFx1NIB1lRz/2uFHgAAAAXXLaBwAAKEsDSwpLEUsZSx1LHksiSyVLKksxSzhLPEs9S0FLS0tWS1lLXktmS3RLfUuAS4VLiEuJS41LlUucS6BLoUulS6lLrku2S7pLv0vDS8RLyEvLS8xL0EvYS+BL5kvuS/xL/00AAU0EAU0IAU0NAU0TAU0bAU0kAU0rAU0xAU04AU1BAU1JAU1QAU1XAU1fAU1lAU1sAU1wAU11AU15AU1/AU2FAU2IAU2JAU2NAU2UAU2aAU2hAU2pAU2wAU20AU25AU2+AU3EAU3LAU3UAU3cAU3iAU3tAU3xAU3yAU32AU39AU0FAk0MAk0UAk0eAk0qAk0wAk01Ak08Ak1BAk1FAk1QAk1VAk1dAk1lAk1uAk10Ak13Ak18Ak1/Ak2AAk2EAk2NAk2UAk2fAk2iAk2nAk2rAk20Ak24Ak2/Ak3FAk3OAk3RAk3WAk3dAk3jAk3qAk3xAk31Ak36Ak0AA00HA00RA00VA00dA00oA00vA002A009A01DA01KA01OA01TA01bA01jA01rA01uA01zA013A019A02FA02KA02OA02PA02TA02XA02YA02cA02gA02hA02lA02sA02zA027A03GA03MA03PA03QA03UA03XA03cA03nA03uA03xA032A035A03+A00DBE0MBE0TBE0bBE0jBE0qBE0uBE0zBE07BE1EBE1IBE1JBE1NBE1TBE1aBE1eBE1fBE1jBE1rBE1uBE1zBE15BE2ABE2LBE2SBE2VBE2aBE2eBE2jBE2mBE2rBE2yBE29BE3GBE3MBE3UBE3eBE3mBE3qBE3xBE31BE0ABU0FBU0QBU0cBU0jBU0qBU0uBU0yBU0zBU03BU0/BU1HBU1LBU1OBU1PBU1TBU1bBU1mBU1qBU1vBU10BU1+BU2EBU2HBU2MBU2UBU2aBU2lBU2qBU2zBU3BBU3EBU3JBU3MBU3NBU3RBU3YBU3gBU3pBU3tBU3yBU36BU0BBk0JBk0SBk0aBk0lBk0pBk0qBk0uBk0yBk03Bk1CBk1GBk1HBk1LBk1OBk1TBk1cBk1jBk1rBk1yBk19Bk2ABk2FBk2PBk2VBk2bBk2fBk2jBk2mBk2nBk2rBk2yBk22Bk23Bk27Bk3DBk3KBk3SBk3cBk3iBk3tBk3wBk31Bk37Bk3/Bk0DB00HB00IB00MB00XB00iB00uB000B003B008B01CB01HB01LB01QB01YB01jB01mB01rB01xB014B02GB02JB02OB02RB02WB02ZB02eB02lB02pB02qB02uB02yB024B027B03AB03DB03IB03PB03TB03UB03YB03cB03fB03kB03rB03zB036B00CCE0JCE0PCE0aCE0iCE0rCE0vCE00CE08CE1ECE1HCE1MCE1UCE1iCE1mCE1rCE1vCE1wCE10CE17CE1/CE2ICE2NCE2VCE2hCE2mCE2tCE20CE28CE3HCE3LCE3PCE3UCE3cCE3nCE3tCE3zCE35CE38CE0BCU0JCU0QCU0UCU0cCU0kCU0sCU0zCU0+CU1BCU1CCU1GCU1KCU1OCU1WCU1ZCU1eCU1iCU1jCU1nCU1qCU1vCU1zCU16CU1+CU1/CU2DCU2LCU2WCU2hCU2oCU2sCU2wCU20CU23CU24CU28CU3ECU3PCU3SCU3TCU3XCU3aCU3fCU3tCU34CU3+CU0CCk0DCk0HCk0PCk0bCk0kCk0wCk05Ck1ACk1HCk1QCk1YCk1cCk1dCk1eCk1iCk1rCk10Ck17Ck2CCk2KCk2OCk2XCk2gCk2kCk2nCk2oCk2sCk2zCk26Ck2+Ck2/Ck3DCk3LCk3SCk3YCk3fCk3kCk3qCk3uCk3zCk38Ck0FC00LC00TC00XC00cC00nC00xC00/C01IC01LC01QC01WC01ZC01eC01iC01nC01vC014C02AC02IC02MC02PC02UC02YC02dC02hC02nC02yC026C03BC03KC03OC03VC03bC03kC03sC03vC030C033C034C038C00HDE0MDE0PDE0QDE0UDE0aDE0lDE0wDE02DE0+DE1MDE1PDE1QDE1UDE1YDE1dDE1hDE1kDE1pDE10DE17DE2DDE2LDE2TDE2cDE2fDE2kDE2sDE21DE29DE3BDE3CDE3GDE3JDE3KDE3ODE3UDE3XDE3YDE3cDE3jDE3vDE33DE39DE0BDU0CDU0GDU0NDU0RDU0SDU0WDU0ZDU0aDU0eDU0iDU0nDU0wDU00DU01DU05DU09DU0+DU1CDU1JDU1NDU1SDU1aDU1iDU1pDU10DU14DU2ADU2HDU2MDU2PDU2UDU2aDU2dDU2eDU2iDU2pDU2zDU27DU3DDU3HDU3MDU3QDU3UDU3ZDU3fDU3nDU3uDU32DU39DU0FDk0JDk0KDk0ODk0UDk0bDk0iDk0mDk0sDk0yDk05Dk0/Dk1GDk1KDk1PDk1VDk1gDk1mDk1tDk14Dk18Dk2FDk2IDk2NDk2VDk2ZDk2eDk2iDk2mDk2vDk22Dk2+Dk3EDk3LDk3RDk3VDk3aDk3iDk3mDk3nDk3rDk3zDk33Dk38Dk3/Dk0AD00ED00KD00OD00VD00jD00qD00wD003D00+D01GD01KD01PD01SD01XD01bD01gD01pD01yD015D019D01+D02CD02ND02WD02eD02hD02iD02mD02uD021D025D026D02+D03GD03ND03VD03cD03gD03lD03rD03yD032D039D00FEE0LEE0TEE0ZEE0eEE0iEE0mEE0nEE0rEE02EE07EE1CEE1KEE1QEE1WEE1hEE1mEE1sEE1wEE11EE17EE2CEE2IEE2OEE2SEE2YEE2gEE2lEE2zEE2/EE3DEE3IEE3MEE3REE3aEE3hEE3lEE3pEE3uEE3zEE36EE0FEU0NEU0VEU0dEU0pEU0tEU0yEU04EU0/EU1KEU1PEU1WEU1aEU1iEU1pEU1sEU1tEU1xEU18EU2HEU2NEU2REU2XEU2bEU2hEU2lEU2sEU2vEU2wEU20EU2/EU3GEU3OEU3VEU3dEU3hEU3sEU30EU34EU35EU39EU0EEk0IEk0JEk0NEk0QEk0REk0VEk0dEk0iEk0pEk01Ek1BEk1HEk1LEk1QEk1UEk1ZEk1lEk1pEk1wEk12Ek19Ek2JEk2QEk2bEk2fEk2jEk2oEk2sEk2zEk28Ek3EEk3IEk3JEk3NEk3VEk3eEk3pEk3wEk33Ek38Ek0BE00IE00OE00VE00gE00oE00zE006E01BE01HE01KE01LE01PE01TE01UE01YE01cE01hE01pE01yE014E018E02DE02IE02OE02VE02cE02iE02qE02yE021E026E029E03CE03NE03ZE03gE03rE03vE03wE030E035E00CFE0JFE0NFE0SFE0gFE0pFE0wFE0zFE00FE04FE07FE1AFE1FFE1NFE1RFE1WFE1cFE1gFE1jFE1oFE1uFE1yFE13FE17FE18FE2AFE2GFE2NFE2UFE2YFE2ZFE2dFE2hFE2mFE2pFE2qFE2uFE20FE2/FE3CFE3DFE3HFE3NFE3UFE3gFE3mFE3uFE3yFE34FE3/FE0HFU0OFU0WFU0cFU0lFU0qFU0tFU0uFU0yFU0+FU1CFU1DFU1HFU1QFU1aFU1jFU1qFU12FU17FU2BFU2FFU2GFU2KFU2RFU2YFU2iFU2mFU2rFU2vFU23FU29FU3DFU3KFU3RFU3YFU3hFU3nFU3yFU31FU36FU0FFk0JFk0NFk0OFk0SFk0VFk0ZFk0dFk0iFk0qFk0yFk02Fk03Fk07Fk0/Fk1EFk1KFk1OFk1TFk1XFk1YFk1cFk1jFk1sFk11Fk18Fk2AFk2GFk2MFk2TFk2XFk2cFk2jFk2pFk2vFk24Fk29Fk3DFk3HFk3LFmUoTdIWTd0WTeMWTesWTfcWTfsWTQYXTQkXTQ4XTRwXTSMXTS4XTTIXTTcXTTwXTUMXTUcXTVEXTVUXTV0XTWEXTWIXTWYXTXQXTXwXTYAXTYQXTYwXTZQXTZsXTaMXTa4XTbIXTbkXTb8XTcIXTccXTdMXTdgXTdwXTeEXTeoXTfUXTQAYTQQYTQ8YTRYYTR0YTSgYTS8YTTQYTTcYTTgYTTwYTUAYTUUYTUoYTVEYTVcYTV4YTWMYTW8YTXcYTXsYTXwYTYAYTYgYTY8YTZIYTZcYTZ8YTaoYTbAYTbMYTbQYTbgYTbsYTbwYTcAYTccYTcwYTdMYTd8YTesYTfEYTfYYTQEZTQQZTQUZTQkZTRQZTRgZTR8ZTSIZTSMZTScZTTUZTTkZTToZTT4ZTUEZTUIZTUYZTUoZTU0ZTU4ZTVIZTVgZTWQZTWcZTWgZTWwZTXAZTXYZTXoZTYUZTYkZTZQZTZ8ZTaIZTaMZTacZTbIZTcAZTcQZTcgZTc0ZTdEZTdgZTeAZTecZTe4ZTfUZTfsZTQEaTQYaTQwaTRMaTRwaTSAaTScaTS0aTTQaTT8aTUYaTU4aTVMaTVoaTWAaTWYaTW8aTXUaTXwaTYIaTYYaTYoaTZEaTZYaTZsaTaMaTacaTa0aTbUaTbwaTcUaTcgaTckaTc0aTdkaTeQaTesaTe8aTfAaTfQaTfsaTQIbTQkbTRAbTRYbTSQbTScbTSwbTTIbTTYbTTsbTUMbTUobTVAbTVQbTVsbTWUbTWwbTXcbTX4bTYMbTYobTZIbTZYbTZsbTaEbTacbTasbTbMbTb8bTcUbTc0bTdMbTdkbTeAbTecbTe4bTfUbTfwbTQIcTQgcTQ4cTRYcTRocTSEcTSUcTSocTTEcTT0cTUUcTUscTU4cTVMcTVocTV0cTWIcTWwcTXUcTXwcTYIcTYUcTYocTZEcTZocTaEcTaQcTaUcTakcTbIcTbscTcIcTcYcTcccTcscTdIcTdscTeEcTfEcTf4cTRYdTSUdTUUdTUYdTUcdTUgdTUodTUsdTUwdTU0dTU8dTVAdTVEdTVIdTVQdTVUdTVYdTVcdTVkdTVodTVsdTVwdZUc/91wpAAAAAF1y2wcAAChLM0viTQ8BTUsBTXsBTY8BTZYBTasBTd4BTSYCTY8CTd8CTeUCTQIDTT8DTUUDTXkDTcgDTekDTQ4ETU8ETXsETa0ETcgETRgFTR4FTSUFTZYFTdMFTV4GTZEGTZcGTd4GTSoHTT4HTW0HTXMHTaAHTbQHTcoHTeYHTfUHTZ0ITe8ITfUITQsJTS4JTXUJTfoJTRcKTSwKTa4KTc0KTdoKTeYKTQcLTVILTaMLTbwLTdcLTRYMTTIMTdAMTd4MTesMTYINTZYNTaQNTdsNTekNTfgNTRAOTSgOTS4OTTsOTWIOTbEOTcAOTc0OTQYPTRAPTSUPTTIPTdcPTecPTfgPTQcQTRUQTT0QTUwQTWgQTXcQTYQQTYoQTZQQTbsQTSURTTQRTToRTVERTYkRTZMRTZ0RTacRTcERTdARTTESTT0STWESTWsSTXISTYUSTYsSTa4STesSTQoTTUMTTXQTTX4TTYoTTdUTTVgUTWoUTYIUTY8UTbAUTckUTc8UTdwUTeIUTfQUTfoUTQkVTRgVTToVTXIVTZMVTbkVTb8VTdMVTeMVTUYWTYIWTYgWTaUWTb8WTc0WTd8WTfMWTbQXTbsXTc8XTRgYTSoYTUwYTVMYTVkYTWsYTYoYTawYTcIYTdsYTecYTVQZTWAZTXIZTdMZTekZTfcZTf0ZTQgaTQ4aTSkaTVwaTWIaTXEaTXcaTX4aTYwaTdUaTQQbTRIbTS4bTUUbTUwbTWcbTZ0bTaMbTbsbTcEbTc8bTdUbTekbTf4bTQQcTQocTRwcTSwcTTkcTX4cTYwcTd0cTe0cTe4cTe8cTfAcTfocTfscTfwcTf0cTQYdTQcdTQgdTQkdTRIdTRMdTRQdTRUdTSEdTSIdTSMdTSQdTSsdTSwdTS0dTS4dTS8dTTUdTTYdTTcdTTgdTTkdTT8dTUAdTUEdTUIdTUMdZUc/+cKPYAAAAF1y3AcAAChLAksJSxBLGEshSyRLKUswSzdLQEtDS0pLTUtVS1hLXUtlS2hLaktsS3NLfEt/S4RLjEuUS5tLpEuoS61LtUu5S75Lx0vPS9dL30vlS+1L8EvyS/RL+00DAU0HAU0MAU0SAU0aAU0jAU0qAU0wAU03AU1AAU1IAU1PAU1WAU1eAU1kAU1rAU1vAU10AU14AU1+AU2EAU2MAU2TAU2ZAU2gAU2oAU2vAU2zAU24AU29AU3DAU3KAU3TAU3bAU3hAU3kAU3sAU31AU38AU0EAk0LAk0TAk0WAk0dAk0gAk0lAk0pAk0vAk00Ak07Ak1AAk1EAk1HAk1PAk1UAk1cAk1kAk1tAk1zAk12Ak17Ak2DAk2MAk2TAk2WAk2eAk2hAk2mAk2qAk2zAk23Ak2+Ak3EAk3NAk3QAk3VAk3cAk3iAk3pAk3wAk30Ak35Ak3/Ak0GA00JA00QA00UA00cA00iA00nA00uA001A008A01CA01JA01NA01SA01aA01iA01qA01tA01yA012A018A02EA02JA02SA02bA02kA02rA02yA026A03AA03FA03LA03TA03WA03bA03eA03mA03tA03wA031A034A039A00CBE0LBE0SBE0aBE0iBE0pBE0tBE0yBE06BE1DBE1MBE1SBE1ZBE1iBE1qBE1tBE1yBE14BE1/BE2FBE2KBE2RBE2UBE2ZBE2dBE2iBE2lBE2qBE2xBE23BE28BE3FBE3LBE3TBE3WBE3dBE3lBE3pBE3wBE30BE36BE3/BE0EBU0HBU0PBU0SBU0XBU0bBU0iBU0pBU0tBU02BU0+BU1GBU1KBU1SBU1aBU1gBU1lBU1pBU1uBU1zBU12BU19BU2DBU2GBU2LBU2TBU2ZBU2fBU2kBU2pBU2yBU21BU23BU25BU3ABU3DBU3IBU3QBU3XBU3fBU3oBU3sBU3xBU35BU0ABk0IBk0RBk0ZBk0fBk0kBk0tBk0xBk02Bk05Bk1BBk1KBk1NBk1SBk1bBk1iBk1qBk1xBk10Bk18Bk1/Bk2EBk2HBk2OBk2UBk2aBk2eBk2iBk2qBk2xBk26Bk3CBk3JBk3RBk3UBk3bBk3hBk3kBk3sBk3vBk30Bk36Bk3+Bk0CB00LB00OB00WB00ZB00hB00kB00pB00tB00zB002B007B01BB01GB01KB01PB01XB01aB01iB01lB01qB01wB013B016B018B01+B02FB02IB02NB02QB02VB02YB02dB02kB02tB02xB023B026B02/B03CB03HB03OB03XB03bB03eB03jB03qB03yB035B00BCE0ICE0OCE0UCE0ZCE0hCE0qCE0uCE0zCE07CE1DCE1GCE1LCE1TCE1WCE1YCE1aCE1hCE1lCE1qCE1zCE16CE1+CE2HCE2MCE2UCE2XCE2cCE2gCE2lCE2sCE2zCE27CE3BCE3GCE3KCE3OCE3TCE3bCE3hCE3mCE3sCE3yCE34CE37CE0ACU0ICU0PCU0TCU0bCU0jCU0rCU0yCU04CU09CU1FCU1JCU1NCU1VCU1YCU1dCU1mCU1pCU1uCU1yCU15CU2CCU2KCU2NCU2VCU2bCU2gCU2nCU2rCU2vCU2zCU27CU3DCU3JCU3OCU3WCU3ZCU3eCU3hCU3jCU3lCU3sCU3yCU33CU39CU0GCk0OCk0RCk0WCk0aCk0jCk0mCk0rCk0vCk04Ck0/Ck1GCk1PCk1hCk1qCk1zCk16Ck2BCk2JCk2NCk2WCk2fCk2jCk2rCk2yCk25Ck3CCk3KCk3RCk3XCk3eCk3jCk3pCk3tCk3yCk37Ck0EC00KC00SC00WC00bC00eC00mC00pC00wC00zC001C003C00+C01HC01KC01PC01VC01YC01dC01hC01mC01uC013C01/C02HC02LC02OC02TC02XC02cC02gC02mC02pC02xC025C03AC03JC03NC03UC03aC03jC03rC03uC03zC037C00BDE0GDE0LDE0TDE0ZDE0fDE0kDE0qDE0vDE01DE09DE1ADE1CDE1EDE1LDE1TDE1XDE1cDE1gDE1jDE1oDE1rDE1zDE16DE2CDE2KDE2SDE2bDE2eDE2jDE2rDE20DE28DE3FDE3NDE3TDE3bDE3iDE3lDE3qDE3uDE32DE38DE0FDU0MDU0VDU0dDU0hDU0mDU0vDU04DU1BDU1IDU1MDU1RDU1ZDU1hDU1oDU1rDU1zDU13DU1/DU2GDU2LDU2ODU2TDU2ZDU2hDU2oDU2rDU2yDU26DU3CDU3GDU3LDU3PDU3TDU3YDU3eDU3mDU3tDU31DU38DU0EDk0NDk0TDk0aDk0hDk0lDk0rDk0xDk04Dk0+Dk1FDk1JDk1ODk1UDk1aDk1fDk1lDk1sDk1yDk13Dk17Dk2EDk2HDk2MDk2UDk2YDk2dDk2hDk2lDk2uDk21Dk29Dk3DDk3KDk3QDk3UDk3ZDk3hDk3qDk3yDk32Dk37Dk0DD00JD00ND00UD00XD00ZD00bD00iD00pD00vD002D009D01FD01JD01OD01RD01WD01aD01fD01oD01xD014D02BD02ED02MD02VD02dD02lD020D029D03FD03MD03UD03bD03fD03kD03qD03xD031D038D00EEE0KEE0SEE0YEE0dEE0hEE0qEE0wEE01EE06EE1BEE1JEE1PEE1VEE1bEE1gEE1lEE1rEE1vEE10EE16EE2BEE2HEE2NEE2REE2XEE2fEE2kEE2nEE2pEE2rEE2yEE21EE26EE2+EE3CEE3HEE3LEE3QEE3ZEE3gEE3kEE3oEE3tEE3yEE35EE3/EE0EEU0MEU0UEU0cEU0fEU0kEU0oEU0sEU0xEU03EU0+EU1EEU1JEU1OEU1VEU1ZEU1hEU1oEU1wEU12EU17EU1+EU2GEU2MEU2QEU2WEU2aEU2gEU2kEU2rEU2zEU22EU2+EU3FEU3NEU3UEU3cEU3gEU3mEU3rEU3zEU38EU0DEk0MEk0UEk0cEk0hEk0oEk0rEk0wEk00Ek03Ek08Ek1AEk1GEk1KEk1PEk1TEk1YEk1bEk1gEk1kEk1oEk1vEk11Ek18Ek1/Ek2EEk2IEk2PEk2SEk2aEk2eEk2iEk2nEk2rEk2yEk27Ek3DEk3MEk3UEk3dEk3jEk3oEk3vEk32Ek37Ek0AE00HE00NE00UE00XE00fE00nE00qE00yE005E01AE01GE01OE01XE01bE01gE01oE01xE013E017E02CE02HE02NE02UE02bE02hE02pE02xE020E025E028E03BE03EE03ME03PE03UE03YE03fE03lE03qE03zE034E00BFE0IFE0MFE0RFE0UFE0WFE0YFE0fFE0oFE0vFE03FE06FE0/FE1EFE1MFE1QFE1VFE1bFE1fFE1iFE1nFE1tFE1xFE12FE1/FE2FFE2MFE2TFE2cFE2gFE2lFE2tFE2zFE25FE2+FE3GFE3MFE3TFE3WFE3bFE3fFE3lFE3tFE3xFE33FE3+FE0GFU0NFU0VFU0bFU0kFU0pFU0xFU00FU05FU09FU1GFU1PFU1SFU1ZFU1iFU1pFU1sFU1xFU11FU16FU2AFU2JFU2QFU2XFU2aFU2hFU2lFU2qFU2uFU22FU28FU3CFU3JFU3QFU3XFU3gFU3mFU3pFU3xFU30FU35FU3/FU0EFk0IFk0YFk0cFk0hFk0pFk0xFk06Fk0+Fk1DFk1JFk1NFk1SFk1bFk1iFk1rFk10Fk17Fk1/Fk2FFk2LFk2SFk2WFk2bFk2iFk2oFk2uFk23Fk28Fk3CFk3GFk3KFk3RFk3UFk3cFk3iFk3qFk3tFk3yFk32Fk36Fk39Fk0FF00IF00NF00QF00SF00UF00bF00iF00oF00tF00xF002F2UoTTsXTUIXTUYXTUkXTVAXTVQXTVwXTWUXTWgXTWoXTWwXTXMXTXsXTX8XTYMXTYsXTZMXTZoXTaIXTaUXTa0XTbEXTbgXTb4XTcEXTcYXTckXTc4XTdIXTdcXTdsXTeAXTekXTewXTfQXTfoXTf8XTQMYTQkYTQ4YTRUYTRwYTR8YTScYTS4YTTMYTTsYTT8YTUQYTUkYTVAYTVYYTV0YTWIYTWUYTWoYTW4YTXYYTX8YTYcYTY4YTZYYTZ4YTaQYTakYTa8YTbcYTb8YTcYYTcsYTdIYTdUYTdoYTd4YTeEYTeYYTeoYTfAYTfUYTfsYTQAZTQgZTQsZTRMZTRcZTR4ZTSYZTSkZTSsZTS0ZTTQZTT0ZTUUZTUkZTVEZTVcZTV8ZTWMZTWsZTW8ZTXUZTXkZTX8ZTYQZTYgZTZMZTZ4ZTaYZTakZTbEZTbQZTbYZTbgZTb8ZTcMZTccZTcwZTdAZTdcZTd8ZTeYZTe0ZTfQZTfoZTQAaTQUaTQsaTRIaTRsaTR8aTSYaTSwaTTMaTTYaTT4aTUUaTU0aTVIaTVkaTV8aTWUaTW4aTXQaTXsaTYEaTYUaTYkaTZAaTZUaTZoaTaIaTaYaTawaTbQaTbsaTcQaTcwaTc8aTdQaTdgaTdsaTeMaTeoaTfMaTfoaTQEbTQgbTQ8bTRUbTRgbTRobTRwbTSMbTSYbTSsbTTEbTTUbTTobTUIbTUkbTU8bTVMbTVobTV0bTWQbTWsbTW4bTXYbTX0bTYIbTYkbTZEbTZUbTZobTaAbTaYbTaobTbIbTbUbTbobTb4bTcQbTcwbTdIbTdgbTd8bTeYbTe0bTfQbTfsbTQEcTQccTQ0cTRUcTRkcTSAcTSQcTSkcTTAcTTMcTTgcTTwcTUQcTUocTU0cTVIcTVkcTVwcTWEcTWQcTWscTXQcTXscTYEcTYQcTYkcTZAcTZkcTaAcTagcTbEcTbocTcEcTcocTdEcTdocTeocTfgcTRAdTR4dZUc//FHrgAAAAF1y3QcAAChLYUuQS7FNLQFNYQFNgQFNwAFNLAJNcAJNwQJN/AJNdQRNgAVNzQZN9wZNMAdNCwhNTwhNkAhN6QhNvwlN1ApN+QxNUQ5NLA9NUhBNQxJNnhNNfRVNFBZNqxZN5hZNdxdNchhN7RhNqRpNRxxN4xxNRB1NSR1NTh1NUx1NWB1lRz/8KPXAAAAAXXLeBwAAKEtFS0ZLTktPS1BLUUtSS2lLbUtuS29LcEvxS/VL9kv3S/hN5QFN5gFN5wFN6AFN6QFNGAJNGQJNIQJNIgJNIwJNJAJNSAJNSQJNSgJNSwJNTAJNlwJNmAJNmQJNmgJNmwJNCwNNDANN3wNN4ANN4QNN4gNN4wNN2ARN2QRNCAVNCQVNCgVNCwVNDAVNEwVNFAVNFQVNFgVNeAVNeQVNtgVNugVNuwVNvAVNvQVNOgZNOwZNPAZNPQZNPgZNdQZNdgZNdwZNeAZNeQZNiQZNigZN1gZN1wZN5QZN5gZN5wZN6AZN6QZNDwdNEAdNEQdNEgdNEwdNGgdNGwdNHAdNHQdNHgdNJQdNJgdNJwdNKAdNWwdNXAdNXQdNXgdNXwdNewdNfwdNgAdNgQdNggdNVwhNWwhNXAhNXQhNXghNmAhNmQhNmghNmwhNjglNjwlNkAlNkQlNkglN4glN5glN5wlN6AlN6QlNEgpNEwpNFApNFQpNJwpNKApNKQpNKgpNHwtNIAtNIQtNIgtNIwtNKwtNLAtNNAtNOAtNOQtNOgtNOwtNqgtNqwtNrAtNrQtNrgtNQQxNRQxNRgxNRwxNSAxNbAxNbQxNbgxNbwxNcAxN5gxN5wxN6AxN6QxNbA1NbQ1Nbg1Nbw1NcA1NrQ1Nrg1NGA9NHA9NHQ9NHg9NHw9NhQ9Nhg9Nhw9NiA9NiQ9NrQ9NqBBNrBBNrRBNrhBNrxBNthBNtxBNuBBNuRBNIBFNIRFNIhFNIxFNfxFNgBFNgRFNghFNgxFNtxFNuBFNuRFNuhFNuxFNLBJNLRJNLhJNLxJNOBJNORJNOhJNOxJNXBJNXRJNXhJNXxJNgBJNgRJNghJNgxJNkxJNlBJNlRJNlhJNlxJNGBNNGRNNGhNNGxNNHBNNKxNNLBNNLRNNLhNNLxNNxRNNxhNNxxNNyBNNyRNN0BNN0RNN0hNN0xNNFRRNGRRNGhRNGxRNHBRN1xRN2BRN2RRN2hRNNRVNNhVNNxVNOBVNVBVNVRVNbRVNbhVNbxVNcBVNnBVNnRVN6hVN6xVN7BVN7RVN7hVN1RZN1hZN1xZN2BZN2RZN7hZN7xZN8BZN8RZN/hZN/xZNABdNARdNAhdNERdNFRdNFhdNFxdNGBdNSxdNTBdNaRdNbRdNbhdNbxdNcBdNphdNpxdNqBdNqRdNqhdNyhdNyxdNzBdNzRdN7RdN7hdN7xdN8BdN8RdNIBhNIRhNIhhNIxhNJBhNZhhNZxhNaBhNaRhN1hhN1xhN2BhN2RhN4hhN4xhN5BhN5RhNDBlNDRlNDhlNDxlNEBlNKhlNLhlNLxlNMBlNMRlNWxlNXBlNXRlNXhlNjBlNjRlNjhlNjxlNkBlNlxlNmBlNmRlNmhlNmxlNqhlNqxlNrBlNrRlNrhlNtRlNuRlNuhlNuxlNvBlNNxpNOBpNORpNOhpNOxpN0BpN0RpN0hpN0xpN3BpN3RpN3hpN3xpN4BpNGRtNHRtNHhtNHxtNIBtNXxtNYBtNbxtNcBtNcRtNchtNcxtNthtNtxtNuBtNuRtNNBxNNRxNNhxNNxxNZhxNZxxN4BxldYdVCmNvb3JkSW5kZXhy3wcAAF1y4AcAAEsATV0dhnLhBwAAYVULbGFiZWxPZmZzZXRy4gcAAE1dHU59h1USbWluaW11bUxhYmVsUmFkaXVzcuMHAABNXR1HAAAAAAAAAAB9h1UIZHJhd01vZGVy5AcAAE1dHUsCfYdVCG9wdGlvbmFscuUHAAB9cuYHAAAoVQxzZXJpYWxOdW1iZXJy5wcAAIiJTV0dSv////99h4dVB2JmYWN0b3Jy6AcAAIiJTV0dRwAAAAAAAAAAfYeHVQlvY2N1cGFuY3ly6QcAAIiJTV0dRwAAAAAAAAAAfYeHdVUHZGlzcGxheXLqBwAATV0diX1y6wcAAIhOXXLsBwAAKE13AUsBhnLtBwAATXoBSwKGcu4HAABNeQJLCIZy7wcAAE2iA0sHhnLwBwAATckDSwiGcvEHAABNAgVLC4Zy8gcAAE33BUsHhnLzBwAATUkISwiGcvQHAABNaAhLCYZy9QcAAE2yCUsBhnL2BwAATbUJSwSGcvcHAABlhnOHdS4='))
	bondInfo = cPickle.loads(base64.b64decode('gAJ9cQEoVQVjb2xvcnECTWUeSwV9cQNLBl1xBChNfQFNfgFNfwFNgAFNgQFNiAJNiQJNigJNiwJNjAJNjQJNjgJNtQNNtgNNtwNNuANNuQNNugNN3ANN3QNN3gNN3wNN4ANN4QNN4gNNGQVNGgVNGwVNHAVNHQVNHgVNHwVNIAVNIQVNIgVNIwVNGQZNGgZNGwZNHAZNHQZNHgZNeAhNeQhNeghNewhNfAhNfQhNfghNmQhNmghNmwhNnAhNnQhNnghNnwhNoAhN6QlN6wllc4dVBWF0b21zcQVdcQYoXXEHKE3AA02/A2VdcQgoTcADTcEDZV1xCShNvwNNwgNlXXEKKE2/A02+A2VdcQsoTcIDTcMDZV1xDChNwgNNxANlXXENKE3HA03GA2VdcQ4oTccDTcgDZV1xDyhNxgNNyQNlXXEQKE3GA03FA2VdcREoTckDTcoDZV1xEihNyQNNywNlXXETKE3AA03FA2VdcRQoTc4DTc0DZV1xFShNzgNNzwNlXXEWKE3NA03QA2VdcRcoTc0DTcwDZV1xGChN0ANN0QNlXXEZKE3SA03RA2VdcRooTdMDTdEDZV1xGyhNxwNNzANlXXEcKE3WA03VA2VdcR0oTdYDTdcDZV1xHihN1QNN2ANlXXEfKE3VA03UA2VdcSAoTdgDTdkDZV1xIShN2gNN2QNlXXEiKE3aA03bA2VdcSMoTdoDTdwDZV1xJChNzgNN1ANlXXElKE3fA03eA2VdcSYoTd8DTeADZV1xJyhN3gNN4QNlXXEoKE3eA03dA2VdcSkoTeEDTeIDZV1xKihN4gNN4wNlXXErKE3iA03kA2VdcSwoTdYDTd0DZV1xLShN5wNN5gNlXXEuKE3nA03oA2VdcS8oTeYDTekDZV1xMChN5gNN5QNlXXExKE3pA03qA2VdcTIoTekDTesDZV1xMyhN3wNN5QNlXXE0KE3uA03tA2VdcTUoTe4DTe8DZV1xNihN7QNN8ANlXXE3KE3tA03sA2VdcTgoTfADTfIDZV1xOShN8ANN8QNlXXE6KE3nA03sA2VdcTsoTfUDTfQDZV1xPChN9QNN9gNlXXE9KE30A033A2VdcT4oTfQDTfMDZV1xPyhN9wNN+ANlXXFAKE35A034A2VdcUEoTfkDTfoDZV1xQihN+QNN+wNlXXFDKE3uA03zA2VdcUQoTf4DTf0DZV1xRShN/gNN/wNlXXFGKE39A00ABGVdcUcoTf0DTfwDZV1xSChNAARNAQRlXXFJKE0DBE0BBGVdcUooTQMETQUEZV1xSyhNBARNAgRlXXFMKE0EBE0FBGVdcU0oTQEETQIEZV1xTihN9QNN/ANlXXFPKE0IBE0HBGVdcVAoTQgETQkEZV1xUShNBwRNCgRlXXFSKE0HBE0GBGVdcVMoTQoETQsEZV1xVChNDARNCwRlXXFVKE0MBE0OBGVdcVYoTQ0ETQsEZV1xVyhNDQRNDwRlXXFYKE0OBE0QBGVdcVkoTQ8ETRAEZV1xWihN/gNNBgRlXXFbKE0TBE0SBGVdcVwoTRMETRQEZV1xXShNEgRNFQRlXXFeKE0SBE0RBGVdcV8oTRUETRYEZV1xYChNFgRNFwRlXXFhKE0WBE0YBGVdcWIoTQgETREEZV1xYyhNGwRNGgRlXXFkKE0bBE0cBGVdcWUoTRoETR0EZV1xZihNGgRNGQRlXXFnKE0dBE0eBGVdcWgoTSAETR8EZV1xaShNHgRNHwRlXXFqKE0TBE0ZBGVdcWsoTSMETSIEZV1xbChNIwRNJARlXXFtKE0iBE0lBGVdcW4oTSIETSEEZV1xbyhNJQRNJgRlXXFwKE0nBE0mBGVdcXEoTScETSkEZV1xcihNKARNJgRlXXFzKE0oBE0qBGVdcXQoTSgETSsEZV1xdShNKgRNKQRlXXF2KE0qBE0sBGVdcXcoTSsETS0EZV1xeChNLgRNLARlXXF5KE0uBE0tBGVdcXooTRsETSEEZV1xeyhNMQRNMgRlXXF8KE0xBE0wBGVdcX0oTTAETTMEZV1xfihNMARNLwRlXXF/KE0zBE00BGVdcYAoTTUETTQEZV1xgShNNQRNNgRlXXGCKE02BE03BGVdcYMoTSMETS8EZV1xhChNOgRNOQRlXXGFKE06BE07BGVdcYYoTTkETTwEZV1xhyhNOQRNOARlXXGIKE08BE09BGVdcYkoTT0ETT4EZV1xiihNPQRNPwRlXXGLKE0xBE04BGVdcYwoTUIETUEEZV1xjShNQgRNQwRlXXGOKE1BBE1EBGVdcY8oTUEETUAEZV1xkChNRARNRQRlXXGRKE1FBE1GBGVdcZIoTUUETUcEZV1xkyhNOgRNQARlXXGUKE1KBE1JBGVdcZUoTUoETUsEZV1xlihNSQRNTARlXXGXKE1JBE1IBGVdcZgoTUwETU0EZV1xmShNTwRNTgRlXXGaKE1NBE1OBGVdcZsoTUIETUgEZV1xnChNUgRNUQRlXXGdKE1SBE1TBGVdcZ4oTVEETVQEZV1xnyhNUQRNUARlXXGgKE1UBE1VBGVdcaEoTVQETVYEZV1xoihNSgRNUARlXXGjKE1ZBE1YBGVdcaQoTVkETVoEZV1xpShNWARNWwRlXXGmKE1YBE1XBGVdcacoTVsETVwEZV1xqChNXQRNXARlXXGpKE1dBE1eBGVdcaooTV0ETV8EZV1xqyhNUgRNVwRlXXGsKE1iBE1hBGVdca0oTWIETWMEZV1xrihNYQRNZARlXXGvKE1hBE1gBGVdcbAoTWQETWUEZV1xsShNZgRNZQRlXXGyKE1mBE1nBGVdcbMoTWYETWgEZV1xtChNWQRNYARlXXG1KE1rBE1qBGVdcbYoTWsETWwEZV1xtyhNagRNbQRlXXG4KE1qBE1pBGVdcbkoTW0ETW4EZV1xuihNcARNbwRlXXG7KE1uBE1vBGVdcbwoTWIETWkEZV1xvShNcwRNcgRlXXG+KE1zBE10BGVdcb8oTXIETXUEZV1xwChNcgRNcQRlXXHBKE11BE12BGVdccIoTXcETXYEZV1xwyhNdwRNeARlXXHEKE13BE15BGVdccUoTWsETXEEZV1xxihNfARNewRlXXHHKE18BE19BGVdccgoTXsETX4EZV1xyShNewRNegRlXXHKKE1+BE1/BGVdccsoTYAETX8EZV1xzChNgARNgQRlXXHNKE2ABE2CBGVdcc4oTXMETXoEZV1xzyhNhQRNhARlXXHQKE2FBE2GBGVdcdEoTYQETYcEZV1x0ihNhARNgwRlXXHTKE2HBE2IBGVdcdQoTYgETYkEZV1x1ShNiARNigRlXXHWKE18BE2DBGVdcdcoTY0ETYwEZV1x2ChNjQRNjgRlXXHZKE2MBE2PBGVdcdooTYwETYsEZV1x2yhNjwRNkQRlXXHcKE2PBE2QBGVdcd0oTZIETZAEZV1x3ihNhQRNiwRlXXHfKE2VBE2UBGVdceAoTZUETZYEZV1x4ShNlARNlwRlXXHiKE2UBE2TBGVdceMoTZcETZkEZV1x5ChNlwRNmARlXXHlKE2aBE2YBGVdceYoTY0ETZMEZV1x5yhNnQRNnARlXXHoKE2dBE2eBGVdcekoTZwETZ8EZV1x6ihNnARNmwRlXXHrKE2fBE2gBGVdcewoTZUETZsEZV1x7ShNowRNogRlXXHuKE2jBE2kBGVdce8oTaIETaUEZV1x8ChNogRNoQRlXXHxKE2lBE2mBGVdcfIoTacETaYEZV1x8yhNqARNpgRlXXH0KE2dBE2hBGVdcfUoTasETaoEZV1x9ihNqwRNrARlXXH3KE2qBE2tBGVdcfgoTaoETakEZV1x+ShNrQRNrgRlXXH6KE2vBE2uBGVdcfsoTa8ETbEEZV1x/ChNsARNrgRlXXH9KE2wBE2yBGVdcf4oTbAETbMEZV1x/yhNsgRNsQRlXXIAAQAAKE2yBE20BGVdcgEBAAAoTbMETbUEZV1yAgEAAChNtgRNtARlXXIDAQAAKE22BE21BGVdcgQBAAAoTaMETakEZV1yBQEAAChNuQRNuARlXXIGAQAAKE25BE26BGVdcgcBAAAoTbgETbsEZV1yCAEAAChNuARNtwRlXXIJAQAAKE27BE28BGVdcgoBAAAoTbwETb0EZV1yCwEAAChNvARNvgRlXXIMAQAAKE2rBE23BGVdcg0BAAAoTcEETcAEZV1yDgEAAChNwQRNwgRlXXIPAQAAKE3ABE3DBGVdchABAAAoTcAETb8EZV1yEQEAAChNwwRNxARlXXISAQAAKE3FBE3EBGVdchMBAAAoTcUETcYEZV1yFAEAAChNxQRNxwRlXXIVAQAAKE25BE2/BGVdchYBAAAoTcoETckEZV1yFwEAAChNygRNywRlXXIYAQAAKE3JBE3MBGVdchkBAAAoTckETcgEZV1yGgEAAChNzARNzQRlXXIbAQAAKE3BBE3IBGVdchwBAAAoTdAETc8EZV1yHQEAAChN0ARN0QRlXXIeAQAAKE3PBE3SBGVdch8BAAAoTc8ETc4EZV1yIAEAAChN0gRN0wRlXXIhAQAAKE3UBE3TBGVdciIBAAAoTdUETdMEZV1yIwEAAChNygRNzgRlXXIkAQAAKE3YBE3ZBGVdciUBAAAoTdgETdcEZV1yJgEAAChN1wRN2gRlXXInAQAAKE3XBE3WBGVdcigBAAAoTdoETdsEZV1yKQEAAChN3ARN2wRlXXIqAQAAKE3cBE3dBGVdcisBAAAoTd0ETd4EZV1yLAEAAChN0ARN1gRlXXItAQAAKE3hBE3gBGVdci4BAAAoTeEETeIEZV1yLwEAAChN4ARN4wRlXXIwAQAAKE3gBE3fBGVdcjEBAAAoTeMETeQEZV1yMgEAAChN5QRN5ARlXXIzAQAAKE3lBE3fBGVdcjQBAAAoTdgETd8EZV1yNQEAAChN6ARN5wRlXXI2AQAAKE3oBE3pBGVdcjcBAAAoTecETeoEZV1yOAEAAChN5wRN5gRlXXI5AQAAKE3qBE3rBGVdcjoBAAAoTeEETeYEZV1yOwEAAChN7gRN7QRlXXI8AQAAKE3uBE3vBGVdcj0BAAAoTe0ETfAEZV1yPgEAAChN7QRN7ARlXXI/AQAAKE3wBE3xBGVdckABAAAoTfAETfIEZV1yQQEAAChN6ARN7ARlXXJCAQAAKE31BE32BGVdckMBAAAoTfUETfQEZV1yRAEAAChN9ARN9wRlXXJFAQAAKE30BE3zBGVdckYBAAAoTfcETfgEZV1yRwEAAChN+QRN+ARlXXJIAQAAKE35BE36BGVdckkBAAAoTfoETfsEZV1ySgEAAChN7gRN8wRlXXJLAQAAKE3+BE39BGVdckwBAAAoTf4ETf8EZV1yTQEAAChN/QRNAAVlXXJOAQAAKE39BE38BGVdck8BAAAoTQAFTQEFZV1yUAEAAChNAgVNAQVlXXJRAQAAKE0DBU0BBWVdclIBAAAoTfUETfwEZV1yUwEAAChNBgVNBQVlXXJUAQAAKE0GBU0HBWVdclUBAAAoTQUFTQgFZV1yVgEAAChNBQVNBAVlXXJXAQAAKE0IBU0KBWVdclgBAAAoTQgFTQkFZV1yWQEAAChN/gRNBAVlXXJaAQAAKE0NBU0MBWVdclsBAAAoTQ0FTQ4FZV1yXAEAAChNDAVNDwVlXXJdAQAAKE0MBU0LBWVdcl4BAAAoTQ8FTRAFZV1yXwEAAChNEQVNEAVlXXJgAQAAKE0RBU0LBWVdcmEBAAAoTQYFTQsFZV1yYgEAAChNFAVNEwVlXXJjAQAAKE0UBU0VBWVdcmQBAAAoTRMFTRYFZV1yZQEAAChNEwVNEgVlXXJmAQAAKE0WBU0XBWVdcmcBAAAoTRgFTRcFZV1yaAEAAChNGQVNFwVlXXJpAQAAKE0NBU0SBWVdcmoBAAAoTRwFTRsFZV1yawEAAChNHAVNHQVlXXJsAQAAKE0bBU0eBWVdcm0BAAAoTRsFTRoFZV1ybgEAAChNHgVNHwVlXXJvAQAAKE0UBU0aBWVdcnABAAAoTSIFTSEFZV1ycQEAAChNIgVNIwVlXXJyAQAAKE0hBU0kBWVdcnMBAAAoTSEFTSAFZV1ydAEAAChNJAVNJQVlXXJ1AQAAKE0kBU0mBWVdcnYBAAAoTRwFTSAFZV1ydwEAAChNKQVNKAVlXXJ4AQAAKE0pBU0qBWVdcnkBAAAoTSgFTScFZV1yegEAAChNIgVNJwVlXXJ7AQAAKE0tBU0sBWVdcnwBAAAoTS0FTS4FZV1yfQEAAChNLAVNLwVlXXJ+AQAAKE0sBU0rBWVdcn8BAAAoTSkFTSsFZV1ygAEAAChNMgVNMQVlXXKBAQAAKE0yBU0zBWVdcoIBAAAoTTEFTTAFZV1ygwEAAChNLQVNMAVlXXKEAQAAKE02BU01BWVdcoUBAAAoTTYFTTcFZV1yhgEAAChNNQVNOAVlXXKHAQAAKE01BU00BWVdcogBAAAoTTgFTTkFZV1yiQEAAChNMgVNNAVlXXKKAQAAKE08BU07BWVdcosBAAAoTTwFTT0FZV1yjAEAAChNOwVNPgVlXXKNAQAAKE07BU06BWVdco4BAAAoTT4FTT8FZV1yjwEAAChNNgVNOgVlXXKQAQAAKE1CBU1BBWVdcpEBAAAoTUIFTUMFZV1ykgEAAChNQQVNRAVlXXKTAQAAKE1BBU1ABWVdcpQBAAAoTUQFTUUFZV1ylQEAAChNRQVNRgVlXXKWAQAAKE1FBU1HBWVdcpcBAAAoTTwFTUAFZV1ymAEAAChNSgVNSQVlXXKZAQAAKE1KBU1LBWVdcpoBAAAoTUkFTUwFZV1ymwEAAChNSQVNSAVlXXKcAQAAKE1MBU1OBWVdcp0BAAAoTUwFTU0FZV1yngEAAChNQgVNSAVlXXKfAQAAKE1RBU1QBWVdcqABAAAoTVEFTVIFZV1yoQEAAChNUAVNUwVlXXKiAQAAKE1QBU1PBWVdcqMBAAAoTVMFTVQFZV1ypAEAAChNSgVNTwVlXXKlAQAAKE1XBU1WBWVdcqYBAAAoTVcFTVgFZV1ypwEAAChNVgVNWQVlXXKoAQAAKE1WBU1VBWVdcqkBAAAoTVkFTVoFZV1yqgEAAChNWQVNWwVlXXKrAQAAKE1RBU1VBWVdcqwBAAAoTV4FTV0FZV1yrQEAAChNXgVNXwVlXXKuAQAAKE1dBU1gBWVdcq8BAAAoTV0FTVwFZV1ysAEAAChNYAVNYgVlXXKxAQAAKE1gBU1hBWVdcrIBAAAoTWMFTWEFZV1yswEAAChNVwVNXAVlXXK0AQAAKE1mBU1lBWVdcrUBAAAoTWYFTWcFZV1ytgEAAChNZQVNaAVlXXK3AQAAKE1lBU1kBWVdcrgBAAAoTWgFTWoFZV1yuQEAAChNaAVNaQVlXXK6AQAAKE1eBU1kBWVdcrsBAAAoTW0FTWwFZV1yvAEAAChNbQVNbgVlXXK9AQAAKE1sBU1vBWVdcr4BAAAoTWwFTWsFZV1yvwEAAChNbwVNcAVlXXLAAQAAKE1xBU1wBWVdcsEBAAAoTXEFTXIFZV1ywgEAAChNcQVNcwVlXXLDAQAAKE1mBU1rBWVdcsQBAAAoTXYFTXUFZV1yxQEAAChNdgVNdwVlXXLGAQAAKE11BU14BWVdcscBAAAoTXUFTXQFZV1yyAEAAChNbQVNdAVlXXLJAQAAKE17BU16BWVdcsoBAAAoTXsFTXwFZV1yywEAAChNegVNfQVlXXLMAQAAKE16BU15BWVdcs0BAAAoTX0FTX4FZV1yzgEAAChNdgVNeQVlXXLPAQAAKE2BBU2ABWVdctABAAAoTYEFTYIFZV1y0QEAAChNgAVNgwVlXXLSAQAAKE2ABU1/BWVdctMBAAAoTYMFTYQFZV1y1AEAAChNhQVNhAVlXXLVAQAAKE2FBU1/BWVdctYBAAAoTXsFTX8FZV1y1wEAAChNiAVNiQVlXXLYAQAAKE2IBU2HBWVdctkBAAAoTYcFTYoFZV1y2gEAAChNhwVNhgVlXXLbAQAAKE2KBU2LBWVdctwBAAAoTYwFTYsFZV1y3QEAAChNjAVNjQVlXXLeAQAAKE2NBU2OBWVdct8BAAAoTYEFTYYFZV1y4AEAAChNkQVNkAVlXXLhAQAAKE2RBU2SBWVdcuIBAAAoTZAFTZMFZV1y4wEAAChNkAVNjwVlXXLkAQAAKE2TBU2VBWVdcuUBAAAoTZMFTZQFZV1y5gEAAChNlgVNlAVlXXLnAQAAKE2IBU2PBWVdcugBAAAoTZkFTZgFZV1y6QEAAChNmQVNmgVlXXLqAQAAKE2YBU2bBWVdcusBAAAoTZgFTZcFZV1y7AEAAChNmwVNnAVlXXLtAQAAKE2RBU2XBWVdcu4BAAAoTZ8FTZ4FZV1y7wEAAChNnwVNoAVlXXLwAQAAKE2eBU2hBWVdcvEBAAAoTZ4FTZ0FZV1y8gEAAChNoQVNogVlXXLzAQAAKE2jBU2iBWVdcvQBAAAoTaMFTaUFZV1y9QEAAChNpAVNogVlXXL2AQAAKE2kBU2mBWVdcvcBAAAoTaUFTacFZV1y+AEAAChNpgVNpwVlXXL5AQAAKE2ZBU2dBWVdcvoBAAAoTaoFTakFZV1y+wEAAChNqgVNqwVlXXL8AQAAKE2pBU2sBWVdcv0BAAAoTakFTagFZV1y/gEAAChNrAVNrQVlXXL/AQAAKE2uBU2tBWVdcgACAAAoTa4FTa8FZV1yAQIAAChNrgVNsAVlXXICAgAAKE2fBU2oBWVdcgMCAAAoTbMFTbIFZV1yBAIAAChNswVNtAVlXXIFAgAAKE2yBU21BWVdcgYCAAAoTbIFTbEFZV1yBwIAAChNtQVNtgVlXXIIAgAAKE23BU22BWVdcgkCAAAoTbcFTbEFZV1yCgIAAChNqgVNsQVlXXILAgAAKE26BU25BWVdcgwCAAAoTboFTbsFZV1yDQIAAChNuQVNvAVlXXIOAgAAKE25BU24BWVdcg8CAAAoTbwFTb4FZV1yEAIAAChNvAVNvQVlXXIRAgAAKE2/BU29BWVdchICAAAoTbMFTbgFZV1yEwIAAChNwgVNwQVlXXIUAgAAKE3CBU3DBWVdchUCAAAoTcEFTcQFZV1yFgIAAChNwQVNwAVlXXIXAgAAKE3EBU3FBWVdchgCAAAoTcYFTcUFZV1yGQIAAChNxgVNwAVlXXIaAgAAKE26BU3ABWVdchsCAAAoTckFTcgFZV1yHAIAAChNyQVNygVlXXIdAgAAKE3IBU3LBWVdch4CAAAoTcgFTccFZV1yHwIAAChNywVNzQVlXXIgAgAAKE3LBU3MBWVdciECAAAoTc4FTcwFZV1yIgIAAChNwgVNxwVlXXIjAgAAKE3RBU3QBWVdciQCAAAoTdEFTdIFZV1yJQIAAChN0AVN0wVlXXImAgAAKE3QBU3PBWVdcicCAAAoTdMFTdQFZV1yKAIAAChN1gVN1AVlXXIpAgAAKE3WBU3YBWVdcioCAAAoTdcFTdUFZV1yKwIAAChN1wVN2AVlXXIsAgAAKE3UBU3VBWVdci0CAAAoTckFTc8FZV1yLgIAAChN2wVN2gVlXXIvAgAAKE3bBU3cBWVdcjACAAAoTdoFTd0FZV1yMQIAAChN2gVN2QVlXXIyAgAAKE3dBU3eBWVdcjMCAAAoTd8FTd4FZV1yNAIAAChN3wVN4QVlXXI1AgAAKE3gBU3eBWVdcjYCAAAoTeAFTeIFZV1yNwIAAChN4QVN4wVlXXI4AgAAKE3iBU3jBWVdcjkCAAAoTeMFTeQFZV1yOgIAAChN0QVN2QVlXXI7AgAAKE3nBU3mBWVdcjwCAAAoTecFTegFZV1yPQIAAChN5gVN6QVlXXI+AgAAKE3mBU3lBWVdcj8CAAAoTekFTeoFZV1yQAIAAChN2wVN5QVlXXJBAgAAKE3tBU3sBWVdckICAAAoTe0FTe4FZV1yQwIAAChN7AVN7wVlXXJEAgAAKE3sBU3rBWVdckUCAAAoTecFTesFZV1yRgIAAChN8gVN8QVlXXJHAgAAKE3yBU3zBWVdckgCAAAoTfEFTfQFZV1ySQIAAChN8QVN8AVlXXJKAgAAKE30BU31BWVdcksCAAAoTfYFTfUFZV1yTAIAAChN9gVN8AVlXXJNAgAAKE3tBU3wBWVdck4CAAAoTfkFTfgFZV1yTwIAAChN+QVN+gVlXXJQAgAAKE34BU37BWVdclECAAAoTfgFTfcFZV1yUgIAAChN8gVN9wVlXXJTAgAAKE3+BU39BWVdclQCAAAoTf4FTf8FZV1yVQIAAChN/QVN/AVlXXJWAgAAKE35BU38BWVdclcCAAAoTQIGTQEGZV1yWAIAAChNAgZNAwZlXXJZAgAAKE0BBk0EBmVdcloCAAAoTQEGTQAGZV1yWwIAAChNBAZNBQZlXXJcAgAAKE0GBk0FBmVdcl0CAAAoTQYGTQgGZV1yXgIAAChNBwZNBQZlXXJfAgAAKE0HBk0JBmVdcmACAAAoTQgGTQoGZV1yYQIAAChNCQZNCgZlXXJiAgAAKE3+BU0ABmVdcmMCAAAoTQ0GTQwGZV1yZAIAAChNDQZNDgZlXXJlAgAAKE0MBk0PBmVdcmYCAAAoTQwGTQsGZV1yZwIAAChNAgZNCwZlXXJoAgAAKE0SBk0RBmVdcmkCAAAoTRIGTRMGZV1yagIAAChNEQZNFAZlXXJrAgAAKE0RBk0QBmVdcmwCAAAoTRQGTRYGZV1ybQIAAChNFAZNFQZlXXJuAgAAKE0XBk0VBmVdcm8CAAAoTQ0GTRAGZV1ycAIAAChNGgZNGQZlXXJxAgAAKE0aBk0bBmVdcnICAAAoTRkGTRwGZV1ycwIAAChNGQZNGAZlXXJ0AgAAKE0cBk0dBmVdcnUCAAAoTR4GTR0GZV1ydgIAAChNHwZNHQZlXXJ3AgAAKE0SBk0YBmVdcngCAAAoTSIGTSMGZV1yeQIAAChNIgZNIQZlXXJ6AgAAKE0hBk0kBmVdcnsCAAAoTSEGTSAGZV1yfAIAAChNJAZNJQZlXXJ9AgAAKE0mBk0lBmVdcn4CAAAoTSYGTScGZV1yfwIAAChNJwZNKAZlXXKAAgAAKE0aBk0gBmVdcoECAAAoTSsGTSoGZV1yggIAAChNKwZNLAZlXXKDAgAAKE0qBk0tBmVdcoQCAAAoTSoGTSkGZV1yhQIAAChNLQZNLgZlXXKGAgAAKE0iBk0pBmVdcocCAAAoTTEGTTAGZV1yiAIAAChNMQZNMgZlXXKJAgAAKE0wBk0zBmVdcooCAAAoTTAGTS8GZV1yiwIAAChNMwZNNAZlXXKMAgAAKE00Bk01BmVdco0CAAAoTTQGTTYGZV1yjgIAAChNKwZNLwZlXXKPAgAAKE05Bk04BmVdcpACAAAoTTkGTToGZV1ykQIAAChNOAZNOwZlXXKSAgAAKE04Bk03BmVdcpMCAAAoTTsGTTwGZV1ylAIAAChNPAZNPQZlXXKVAgAAKE08Bk0+BmVdcpYCAAAoTTEGTTcGZV1ylwIAAChNQQZNQgZlXXKYAgAAKE1BBk1ABmVdcpkCAAAoTUAGTUMGZV1ymgIAAChNQAZNPwZlXXKbAgAAKE1DBk1EBmVdcpwCAAAoTUUGTUQGZV1ynQIAAChNRQZNRgZlXXKeAgAAKE1GBk1HBmVdcp8CAAAoTTkGTT8GZV1yoAIAAChNSgZNSQZlXXKhAgAAKE1KBk1LBmVdcqICAAAoTUkGTUwGZV1yowIAAChNSQZNSAZlXXKkAgAAKE1MBk1OBmVdcqUCAAAoTUwGTU0GZV1ypgIAAChNQQZNSAZlXXKnAgAAKE1RBk1QBmVdcqgCAAAoTVEGTVIGZV1yqQIAAChNUAZNUwZlXXKqAgAAKE1QBk1PBmVdcqsCAAAoTVMGTVQGZV1yrAIAAChNVQZNVAZlXXKtAgAAKE1VBk1XBmVdcq4CAAAoTVYGTVQGZV1yrwIAAChNVgZNWAZlXXKwAgAAKE1XBk1ZBmVdcrECAAAoTVgGTVkGZV1ysgIAAChNSgZNTwZlXXKzAgAAKE1cBk1bBmVdcrQCAAAoTVwGTV0GZV1ytQIAAChNWwZNXgZlXXK2AgAAKE1bBk1aBmVdcrcCAAAoTV4GTV8GZV1yuAIAAChNXwZNYAZlXXK5AgAAKE1fBk1hBmVdcroCAAAoTVEGTVoGZV1yuwIAAChNZAZNYwZlXXK8AgAAKE1kBk1lBmVdcr0CAAAoTWMGTWIGZV1yvgIAAChNXAZNYgZlXXK/AgAAKE1oBk1pBmVdcsACAAAoTWgGTWcGZV1ywQIAAChNZwZNagZlXXLCAgAAKE1nBk1mBmVdcsMCAAAoTWoGTWsGZV1yxAIAAChNbAZNawZlXXLFAgAAKE1sBk1tBmVdcsYCAAAoTW0GTW4GZV1yxwIAAChNZAZNZgZlXXLIAgAAKE1xBk1wBmVdcskCAAAoTXEGTXIGZV1yygIAAChNcAZNbwZlXXLLAgAAKE1oBk1vBmVdcswCAAAoTXUGTXQGZV1yzQIAAChNdQZNdgZlXXLOAgAAKE10Bk13BmVdcs8CAAAoTXQGTXMGZV1y0AIAAChNdwZNeAZlXXLRAgAAKE15Bk14BmVdctICAAAoTXkGTXMGZV1y0wIAAChNcQZNcwZlXXLUAgAAKE18Bk17BmVdctUCAAAoTXwGTX0GZV1y1gIAAChNewZNfgZlXXLXAgAAKE17Bk16BmVdctgCAAAoTX4GTX8GZV1y2QIAAChNdQZNegZlXXLaAgAAKE2CBk2DBmVdctsCAAAoTYIGTYEGZV1y3AIAAChNgQZNhAZlXXLdAgAAKE2BBk2ABmVdct4CAAAoTYQGTYUGZV1y3wIAAChNhgZNhQZlXXLgAgAAKE2GBk2HBmVdcuECAAAoTYcGTYgGZV1y4gIAAChNfAZNgAZlXXLjAgAAKE2LBk2KBmVdcuQCAAAoTYsGTYwGZV1y5QIAAChNigZNjQZlXXLmAgAAKE2KBk2JBmVdcucCAAAoTY0GTY4GZV1y6AIAAChNjgZNjwZlXXLpAgAAKE2OBk2QBmVdcuoCAAAoTYIGTYkGZV1y6wIAAChNkwZNkgZlXXLsAgAAKE2TBk2UBmVdcu0CAAAoTZIGTZUGZV1y7gIAAChNkgZNkQZlXXLvAgAAKE2VBk2WBmVdcvACAAAoTZUGTZcGZV1y8QIAAChNiwZNkQZlXXLyAgAAKE2aBk2ZBmVdcvMCAAAoTZoGTZsGZV1y9AIAAChNmQZNnAZlXXL1AgAAKE2ZBk2YBmVdcvYCAAAoTZwGTZ0GZV1y9wIAAChNkwZNmAZlXXL4AgAAKE2gBk2fBmVdcvkCAAAoTaAGTaEGZV1y+gIAAChNnwZNogZlXXL7AgAAKE2fBk2eBmVdcvwCAAAoTaIGTaQGZV1y/QIAAChNogZNowZlXXL+AgAAKE2aBk2eBmVdcv8CAAAoTacGTaYGZV1yAAMAAChNpwZNqAZlXXIBAwAAKE2mBk2pBmVdcgIDAAAoTaYGTaUGZV1yAwMAAChNqQZNqgZlXXIEAwAAKE2pBk2rBmVdcgUDAAAoTaAGTaUGZV1yBgMAAChNrgZNrQZlXXIHAwAAKE2uBk2vBmVdcggDAAAoTa0GTbAGZV1yCQMAAChNrQZNrAZlXXIKAwAAKE2wBk2xBmVdcgsDAAAoTbIGTbEGZV1yDAMAAChNsgZNswZlXXINAwAAKE2yBk20BmVdcg4DAAAoTacGTawGZV1yDwMAAChNtwZNtgZlXXIQAwAAKE23Bk24BmVdchEDAAAoTbYGTbkGZV1yEgMAAChNtgZNtQZlXXITAwAAKE25Bk26BmVdchQDAAAoTa4GTbUGZV1yFQMAAChNvQZNvAZlXXIWAwAAKE29Bk2+BmVdchcDAAAoTbwGTb8GZV1yGAMAAChNvAZNuwZlXXIZAwAAKE2/Bk3BBmVdchoDAAAoTb8GTcAGZV1yGwMAAChNtwZNuwZlXXIcAwAAKE3EBk3DBmVdch0DAAAoTcQGTcUGZV1yHgMAAChNwwZNxgZlXXIfAwAAKE3DBk3CBmVdciADAAAoTcYGTccGZV1yIQMAAChNyQZNxwZlXXIiAwAAKE3JBk3LBmVdciMDAAAoTcoGTcgGZV1yJAMAAChNygZNywZlXXIlAwAAKE3HBk3IBmVdciYDAAAoTb0GTcIGZV1yJwMAAChNzgZNzQZlXXIoAwAAKE3OBk3PBmVdcikDAAAoTc0GTcwGZV1yKgMAAChNxAZNzAZlXXIrAwAAKE3SBk3RBmVdciwDAAAoTdIGTdMGZV1yLQMAAChN0QZN1AZlXXIuAwAAKE3RBk3QBmVdci8DAAAoTdQGTdYGZV1yMAMAAChN1AZN1QZlXXIxAwAAKE3XBk3VBmVdcjIDAAAoTc4GTdAGZV1yMwMAAChN2gZN2QZlXXI0AwAAKE3aBk3bBmVdcjUDAAAoTdkGTdwGZV1yNgMAAChN2QZN2AZlXXI3AwAAKE3cBk3dBmVdcjgDAAAoTd4GTd0GZV1yOQMAAChN3gZN3wZlXXI6AwAAKE3gBk3fBmVdcjsDAAAoTeAGTeEGZV1yPAMAAChN4AZN4gZlXXI9AwAAKE3SBk3YBmVdcj4DAAAoTeUGTeQGZV1yPwMAAChN5QZN5gZlXXJAAwAAKE3kBk3nBmVdckEDAAAoTeQGTeMGZV1yQgMAAChN5wZN6AZlXXJDAwAAKE3pBk3oBmVdckQDAAAoTekGTeMGZV1yRQMAAChN2gZN4wZlXXJGAwAAKE3sBk3rBmVdckcDAAAoTewGTe0GZV1ySAMAAChN6wZN7gZlXXJJAwAAKE3rBk3qBmVdckoDAAAoTe4GTe8GZV1ySwMAAChN7gZN8AZlXXJMAwAAKE3lBk3qBmVdck0DAAAoTfMGTfIGZV1yTgMAAChN8wZN9AZlXXJPAwAAKE3yBk31BmVdclADAAAoTfIGTfEGZV1yUQMAAChN9QZN9gZlXXJSAwAAKE31Bk33BmVdclMDAAAoTewGTfEGZV1yVAMAAChN+gZN+QZlXXJVAwAAKE36Bk37BmVdclYDAAAoTfkGTfwGZV1yVwMAAChN+QZN+AZlXXJYAwAAKE38Bk39BmVdclkDAAAoTfMGTfgGZV1yWgMAAChNAAdN/wZlXXJbAwAAKE0AB00BB2VdclwDAAAoTf8GTQIHZV1yXQMAAChN/wZN/gZlXXJeAwAAKE0CB00EB2Vdcl8DAAAoTQIHTQMHZV1yYAMAAChN+gZN/gZlXXJhAwAAKE0HB00GB2VdcmIDAAAoTQcHTQgHZV1yYwMAAChNBgdNCQdlXXJkAwAAKE0GB00FB2VdcmUDAAAoTQkHTQoHZV1yZgMAAChNCwdNCgdlXXJnAwAAKE0LB00MB2VdcmgDAAAoTQsHTQ0HZV1yaQMAAChNAAdNBQdlXXJqAwAAKE0QB00PB2VdcmsDAAAoTRAHTREHZV1ybAMAAChNDwdNEgdlXXJtAwAAKE0PB00OB2Vdcm4DAAAoTRIHTRMHZV1ybwMAAChNFAdNEwdlXXJwAwAAKE0VB00TB2VdcnEDAAAoTQcHTQ4HZV1ycgMAAChNGAdNFwdlXXJzAwAAKE0YB00ZB2VdcnQDAAAoTRcHTRoHZV1ydQMAAChNFwdNFgdlXXJ2AwAAKE0aB00bB2VdcncDAAAoTRwHTRsHZV1yeAMAAChNHQdNGwdlXXJ5AwAAKE0QB00WB2VdcnoDAAAoTSAHTR8HZV1yewMAAChNIAdNIQdlXXJ8AwAAKE0fB00iB2Vdcn0DAAAoTR8HTR4HZV1yfgMAAChNIgdNIwdlXXJ/AwAAKE0kB00jB2VdcoADAAAoTSUHTSMHZV1ygQMAAChNGAdNHgdlXXKCAwAAKE0oB00nB2VdcoMDAAAoTSgHTSkHZV1yhAMAAChNJwdNKgdlXXKFAwAAKE0nB00mB2VdcoYDAAAoTSoHTSsHZV1yhwMAAChNKwdNLAdlXXKIAwAAKE0rB00tB2VdcokDAAAoTSAHTSYHZV1yigMAAChNMAdNLwdlXXKLAwAAKE0wB00xB2VdcowDAAAoTS8HTS4HZV1yjQMAAChNKAdNLgdlXXKOAwAAKE00B00zB2Vdco8DAAAoTTQHTTUHZV1ykAMAAChNMwdNNgdlXXKRAwAAKE0zB00yB2VdcpIDAAAoTTYHTTcHZV1ykwMAAChNMAdNMgdlXXKUAwAAKE06B005B2VdcpUDAAAoTToHTTsHZV1ylgMAAChNOQdNPAdlXXKXAwAAKE05B004B2VdcpgDAAAoTTwHTT0HZV1ymQMAAChNPgdNPQdlXXKaAwAAKE0/B009B2VdcpsDAAAoTTQHTTgHZV1ynAMAAChNQgdNQQdlXXKdAwAAKE1CB01DB2Vdcp4DAAAoTUEHTUQHZV1ynwMAAChNQQdNQAdlXXKgAwAAKE06B01AB2VdcqEDAAAoTUcHTUYHZV1yogMAAChNRwdNSAdlXXKjAwAAKE1GB01JB2VdcqQDAAAoTUYHTUUHZV1ypQMAAChNSQdNSgdlXXKmAwAAKE1LB01KB2VdcqcDAAAoTUsHTUwHZV1yqAMAAChNSwdNTQdlXXKpAwAAKE1CB01FB2VdcqoDAAAoTVAHTU8HZV1yqwMAAChNUAdNUQdlXXKsAwAAKE1PB01SB2Vdcq0DAAAoTU8HTU4HZV1yrgMAAChNUgdNUwdlXXKvAwAAKE1UB01TB2VdcrADAAAoTVQHTVUHZV1ysQMAAChNVAdNVgdlXXKyAwAAKE1HB01OB2VdcrMDAAAoTVkHTVgHZV1ytAMAAChNWQdNWgdlXXK1AwAAKE1YB01bB2VdcrYDAAAoTVgHTVcHZV1ytwMAAChNWwdNXAdlXXK4AwAAKE1dB01cB2VdcrkDAAAoTV0HTV4HZV1yugMAAChNXQdNXwdlXXK7AwAAKE1QB01XB2VdcrwDAAAoTWIHTWEHZV1yvQMAAChNYgdNYwdlXXK+AwAAKE1hB01kB2Vdcr8DAAAoTWEHTWAHZV1ywAMAAChNZAdNZQdlXXLBAwAAKE1kB01mB2VdcsIDAAAoTVkHTWAHZV1ywwMAAChNaQdNaAdlXXLEAwAAKE1pB01qB2VdcsUDAAAoTWgHTWsHZV1yxgMAAChNaAdNZwdlXXLHAwAAKE1rB01sB2VdcsgDAAAoTWsHTW0HZV1yyQMAAChNYgdNZwdlXXLKAwAAKE1wB01vB2VdcssDAAAoTXAHTXEHZV1yzAMAAChNbwdNcgdlXXLNAwAAKE1vB01uB2Vdcs4DAAAoTXIHTXQHZV1yzwMAAChNcgdNcwdlXXLQAwAAKE11B01zB2VdctEDAAAoTWkHTW4HZV1y0gMAAChNeAdNdwdlXXLTAwAAKE14B015B2VdctQDAAAoTXcHTXoHZV1y1QMAAChNdwdNdgdlXXLWAwAAKE16B017B2VdctcDAAAoTXwHTXsHZV1y2AMAAChNfAdNfQdlXXLZAwAAKE1+B019B2VdctoDAAAoTX4HTX8HZV1y2wMAAChNfgdNgAdlXXLcAwAAKE1wB012B2Vdct0DAAAoTYMHTYIHZV1y3gMAAChNgwdNhAdlXXLfAwAAKE2CB02FB2VdcuADAAAoTYIHTYEHZV1y4QMAAChNhQdNhgdlXXLiAwAAKE14B02BB2VdcuMDAAAoTYkHTYgHZV1y5AMAAChNiQdNigdlXXLlAwAAKE2IB02LB2VdcuYDAAAoTYgHTYcHZV1y5wMAAChNiwdNjAdlXXLoAwAAKE2MB02NB2VdcukDAAAoTYwHTY4HZV1y6gMAAChNgwdNhwdlXXLrAwAAKE2RB02QB2VdcuwDAAAoTZEHTZIHZV1y7QMAAChNkAdNkwdlXXLuAwAAKE2QB02PB2VlKF1y7wMAAChNkwdNlAdlXXLwAwAAKE2UB02VB2VdcvEDAAAoTZQHTZYHZV1y8gMAAChNiQdNjwdlXXLzAwAAKE2ZB02YB2VdcvQDAAAoTZkHTZoHZV1y9QMAAChNmAdNmwdlXXL2AwAAKE2YB02XB2VdcvcDAAAoTZsHTZwHZV1y+AMAAChNnQdNnAdlXXL5AwAAKE2dB02fB2VdcvoDAAAoTZ4HTZwHZV1y+wMAAChNngdNoAdlXXL8AwAAKE2fB02hB2Vdcv0DAAAoTaAHTaEHZV1y/gMAAChNkQdNlwdlXXL/AwAAKE2kB02jB2VdcgAEAAAoTaQHTaUHZV1yAQQAAChNowdNpgdlXXICBAAAKE2jB02iB2VdcgMEAAAoTaYHTagHZV1yBAQAAChNpgdNpwdlXXIFBAAAKE2ZB02iB2VdcgYEAAAoTasHTaoHZV1yBwQAAChNqwdNrAdlXXIIBAAAKE2qB02tB2VdcgkEAAAoTaoHTakHZV1yCgQAAChNrQdNrgdlXXILBAAAKE2uB02vB2VdcgwEAAAoTa4HTbAHZV1yDQQAAChNpAdNqQdlXXIOBAAAKE2zB02yB2Vdcg8EAAAoTbMHTbQHZV1yEAQAAChNsgdNtQdlXXIRBAAAKE2yB02xB2VdchIEAAAoTbUHTbYHZV1yEwQAAChNtgdNtwdlXXIUBAAAKE22B024B2VdchUEAAAoTasHTbEHZV1yFgQAAChNuwdNugdlXXIXBAAAKE27B028B2VdchgEAAAoTboHTb0HZV1yGQQAAChNugdNuQdlXXIaBAAAKE2zB025B2VdchsEAAAoTcAHTcEHZV1yHAQAAChNwAdNvwdlXXIdBAAAKE2/B03CB2Vdch4EAAAoTb8HTb4HZV1yHwQAAChNwgdNwwdlXXIgBAAAKE3EB03DB2VdciEEAAAoTcQHTcUHZV1yIgQAAChNxQdNxgdlXXIjBAAAKE27B02+B2VdciQEAAAoTckHTcgHZV1yJQQAAChNyQdNygdlXXImBAAAKE3IB03LB2VdcicEAAAoTcgHTccHZV1yKAQAAChNywdNzQdlXXIpBAAAKE3LB03MB2VdcioEAAAoTcAHTccHZV1yKwQAAChN0AdNzwdlXXIsBAAAKE3QB03RB2Vdci0EAAAoTc8HTdIHZV1yLgQAAChNzwdNzgdlXXIvBAAAKE3SB03UB2VdcjAEAAAoTdIHTdMHZV1yMQQAAChN1QdN0wdlXXIyBAAAKE3JB03OB2VdcjMEAAAoTdgHTdcHZV1yNAQAAChN2AdN2QdlXXI1BAAAKE3XB03aB2VdcjYEAAAoTdcHTdYHZV1yNwQAAChN2gdN3AdlXXI4BAAAKE3aB03bB2VdcjkEAAAoTd0HTdsHZV1yOgQAAChN0AdN1gdlXXI7BAAAKE3gB03fB2VdcjwEAAAoTeAHTeEHZV1yPQQAAChN3wdN4gdlXXI+BAAAKE3fB03eB2Vdcj8EAAAoTeIHTeMHZV1yQAQAAChN4gdN5AdlXXJBBAAAKE3YB03eB2VdckIEAAAoTecHTeYHZV1yQwQAAChN5wdN6AdlXXJEBAAAKE3mB03pB2VdckUEAAAoTeYHTeUHZV1yRgQAAChN6QdN6gdlXXJHBAAAKE3rB03qB2VdckgEAAAoTesHTewHZV1ySQQAAChN6wdN7QdlXXJKBAAAKE3gB03lB2VdcksEAAAoTfAHTe8HZV1yTAQAAChN8AdN8QdlXXJNBAAAKE3vB03yB2Vdck4EAAAoTe8HTe4HZV1yTwQAAChN8gdN8wdlXXJQBAAAKE30B03zB2VdclEEAAAoTfUHTfMHZV1yUgQAAChN5wdN7gdlXXJTBAAAKE34B035B2VdclQEAAAoTfgHTfcHZV1yVQQAAChN9wdN+gdlXXJWBAAAKE33B032B2VdclcEAAAoTfoHTfsHZV1yWAQAAChN/AdN+wdlXXJZBAAAKE38B039B2VdcloEAAAoTf0HTf4HZV1yWwQAAChN8AdN9gdlXXJcBAAAKE0BCE0ACGVdcl0EAAAoTQEITQIIZV1yXgQAAChNAAhNAwhlXXJfBAAAKE0ACE3/B2VdcmAEAAAoTQMITQQIZV1yYQQAAChNBQhNBAhlXXJiBAAAKE0FCE0GCGVdcmMEAAAoTQUITQcIZV1yZAQAAChN+AdN/wdlXXJlBAAAKE0KCE0JCGVdcmYEAAAoTQoITQsIZV1yZwQAAChNCQhNDAhlXXJoBAAAKE0JCE0ICGVdcmkEAAAoTQwITQ0IZV1yagQAAChNAQhNCAhlXXJrBAAAKE0QCE0PCGVdcmwEAAAoTRAITREIZV1ybQQAAChNDwhNEghlXXJuBAAAKE0PCE0OCGVdcm8EAAAoTRIITRMIZV1ycAQAAChNEghNFAhlXXJxBAAAKE0KCE0OCGVdcnIEAAAoTRcITRYIZV1ycwQAAChNFwhNGAhlXXJ0BAAAKE0WCE0ZCGVdcnUEAAAoTRYITRUIZV1ydgQAAChNGQhNGghlXXJ3BAAAKE0bCE0aCGVdcngEAAAoTRsITRwIZV1yeQQAAChNGwhNHQhlXXJ6BAAAKE0QCE0VCGVdcnsEAAAoTSAITR8IZV1yfAQAAChNIAhNIQhlXXJ9BAAAKE0fCE0iCGVdcn4EAAAoTR8ITR4IZV1yfwQAAChNIghNJAhlXXKABAAAKE0iCE0jCGVdcoEEAAAoTSUITSMIZV1yggQAAChNFwhNHghlXXKDBAAAKE0oCE0nCGVdcoQEAAAoTSgITSkIZV1yhQQAAChNJwhNKghlXXKGBAAAKE0nCE0mCGVdcocEAAAoTSoITSsIZV1yiAQAAChNKwhNLAhlXXKJBAAAKE0rCE0tCGVdcooEAAAoTSAITSYIZV1yiwQAAChNMAhNLwhlXXKMBAAAKE0wCE0xCGVdco0EAAAoTS8ITTIIZV1yjgQAAChNLwhNLghlXXKPBAAAKE0yCE0zCGVdcpAEAAAoTSgITS4IZV1ykQQAAChNNghNNQhlXXKSBAAAKE02CE03CGVdcpMEAAAoTTUITTgIZV1ylAQAAChNNQhNNAhlXXKVBAAAKE04CE06CGVdcpYEAAAoTTgITTkIZV1ylwQAAChNMAhNNAhlXXKYBAAAKE09CE08CGVdcpkEAAAoTT0ITT4IZV1ymgQAAChNPAhNPwhlXXKbBAAAKE08CE07CGVdcpwEAAAoTT8ITUAIZV1ynQQAAChNQQhNQAhlXXKeBAAAKE1BCE1CCGVdcp8EAAAoTUMITUIIZV1yoAQAAChNQwhNRAhlXXKhBAAAKE1DCE1FCGVdcqIEAAAoTTYITTsIZV1yowQAAChNSAhNRwhlXXKkBAAAKE1ICE1JCGVdcqUEAAAoTUcITUoIZV1ypgQAAChNRwhNRghlXXKnBAAAKE1KCE1LCGVdcqgEAAAoTUwITUsIZV1yqQQAAChNTAhNRghlXXKqBAAAKE09CE1GCGVdcqsEAAAoTU8ITU4IZV1yrAQAAChNTwhNUAhlXXKtBAAAKE1OCE1RCGVdcq4EAAAoTU4ITU0IZV1yrwQAAChNUQhNUghlXXKwBAAAKE1SCE1TCGVdcrEEAAAoTVIITVQIZV1ysgQAAChNSAhNTQhlXXKzBAAAKE1XCE1WCGVdcrQEAAAoTVcITVgIZV1ytQQAAChNVghNWQhlXXK2BAAAKE1WCE1VCGVdcrcEAAAoTVkITVoIZV1yuAQAAChNWwhNWghlXXK5BAAAKE1bCE1cCGVdcroEAAAoTVsITV0IZV1yuwQAAChNTwhNVQhlXXK8BAAAKE1gCE1fCGVdcr0EAAAoTWAITWEIZV1yvgQAAChNXwhNYghlXXK/BAAAKE1fCE1eCGVdcsAEAAAoTWIITWMIZV1ywQQAAChNYwhNZAhlXXLCBAAAKE1jCE1lCGVdcsMEAAAoTVcITV4IZV1yxAQAAChNaAhNZwhlXXLFBAAAKE1oCE1pCGVdcsYEAAAoTWcITWoIZV1yxwQAAChNZwhNZghlXXLIBAAAKE1qCE1sCGVdcskEAAAoTWoITWsIZV1yygQAAChNYAhNZghlXXLLBAAAKE1vCE1uCGVdcswEAAAoTW8ITXAIZV1yzQQAAChNbghNcQhlXXLOBAAAKE1uCE1tCGVdcs8EAAAoTXEITXIIZV1y0AQAAChNcwhNcghlXXLRBAAAKE1zCE10CGVdctIEAAAoTXUITXQIZV1y0wQAAChNdQhNdghlXXLUBAAAKE11CE13CGVdctUEAAAoTWgITW0IZV1y1gQAAChNeghNewhlXXLXBAAAKE16CE15CGVdctgEAAAoTXkITXwIZV1y2QQAAChNeQhNeAhlXXLaBAAAKE18CE19CGVdctsEAAAoTX4ITX0IZV1y3AQAAChNfghNfwhlXXLdBAAAKE1/CE2ACGVdct4EAAAoTW8ITXgIZV1y3wQAAChNgwhNgghlXXLgBAAAKE2DCE2ECGVdcuEEAAAoTYIITYUIZV1y4gQAAChNgghNgQhlXXLjBAAAKE2FCE2GCGVdcuQEAAAoTXoITYEIZV1y5QQAAChNiQhNiAhlXXLmBAAAKE2JCE2KCGVdcucEAAAoTYgITYsIZV1y6AQAAChNiAhNhwhlXXLpBAAAKE2LCE2NCGVdcuoEAAAoTYsITYwIZV1y6wQAAChNjghNjAhlXXLsBAAAKE2DCE2HCGVdcu0EAAAoTZEITZAIZV1y7gQAAChNkQhNkghlXXLvBAAAKE2QCE2TCGVdcvAEAAAoTZAITY8IZV1y8QQAAChNkwhNlAhlXXLyBAAAKE2WCE2UCGVdcvMEAAAoTZYITZgIZV1y9AQAAChNlwhNlQhlXXL1BAAAKE2XCE2YCGVdcvYEAAAoTZQITZUIZV1y9wQAAChNiQhNjwhlXXL4BAAAKE2bCE2aCGVdcvkEAAAoTZsITZwIZV1y+gQAAChNmghNnQhlXXL7BAAAKE2aCE2ZCGVdcvwEAAAoTZ0ITZ8IZV1y/QQAAChNnQhNnghlXXL+BAAAKE2gCE2eCGVdcv8EAAAoTZEITZkIZV1yAAUAAChNowhNoghlXXIBBQAAKE2jCE2kCGVdcgIFAAAoTaIITaEIZV1yAwUAAChNmwhNoQhlXXIEBQAAKE2nCE2mCGVdcgUFAAAoTacITagIZV1yBgUAAChNpghNqQhlXXIHBQAAKE2mCE2lCGVdcggFAAAoTakITaoIZV1yCQUAAChNqwhNqghlXXIKBQAAKE2rCE2lCGVdcgsFAAAoTaMITaUIZV1yDAUAAChNrghNrQhlXXINBQAAKE2uCE2vCGVdcg4FAAAoTa0ITawIZV1yDwUAAChNpwhNrAhlXXIQBQAAKE2yCE2xCGVdchEFAAAoTbIITbMIZV1yEgUAAChNsQhNtAhlXXITBQAAKE2xCE2wCGVdchQFAAAoTbQITbUIZV1yFQUAAChNtghNtQhlXXIWBQAAKE22CE23CGVdchcFAAAoTbgITbcIZV1yGAUAAChNuAhNuQhlXXIZBQAAKE24CE26CGVdchoFAAAoTa4ITbAIZV1yGwUAAChNvQhNvAhlXXIcBQAAKE29CE2+CGVdch0FAAAoTbwITb8IZV1yHgUAAChNvAhNuwhlXXIfBQAAKE2yCE27CGVdciAFAAAoTcIITcEIZV1yIQUAAChNwghNwwhlXXIiBQAAKE3BCE3ECGVdciMFAAAoTcEITcAIZV1yJAUAAChNxAhNxQhlXXIlBQAAKE3GCE3FCGVdciYFAAAoTcYITcgIZV1yJwUAAChNxwhNxQhlXXIoBQAAKE3HCE3JCGVdcikFAAAoTcgITcoIZV1yKgUAAChNyQhNyghlXXIrBQAAKE29CE3ACGVdciwFAAAoTc0ITcwIZV1yLQUAAChNzQhNzghlXXIuBQAAKE3MCE3PCGVdci8FAAAoTcwITcsIZV1yMAUAAChNzwhN0AhlXXIxBQAAKE3RCE3QCGVdcjIFAAAoTdEITdMIZV1yMwUAAChN0ghN0AhlXXI0BQAAKE3SCE3UCGVdcjUFAAAoTdMITdUIZV1yNgUAAChN1AhN1QhlXXI3BQAAKE3VCE3WCGVdcjgFAAAoTcIITcsIZV1yOQUAAChN2QhN2AhlXXI6BQAAKE3ZCE3aCGVdcjsFAAAoTdgITdsIZV1yPAUAAChN2AhN1whlXXI9BQAAKE3bCE3dCGVdcj4FAAAoTdsITdwIZV1yPwUAAChNzQhN1whlXXJABQAAKE3gCE3fCGVdckEFAAAoTeAITeEIZV1yQgUAAChN3whN4ghlXXJDBQAAKE3fCE3eCGVdckQFAAAoTeIITeQIZV1yRQUAAChN4ghN4whlXXJGBQAAKE3ZCE3eCGVdckcFAAAoTecITeYIZV1ySAUAAChN5whN6AhlXXJJBQAAKE3mCE3lCGVdckoFAAAoTeAITeUIZV1ySwUAAChN6whN6ghlXXJMBQAAKE3rCE3sCGVdck0FAAAoTfQITeoIZV1yTgUAAChN9AhN7AhlXXJPBQAAKE3qCE3tCGVdclAFAAAoTeoITekIZV1yUQUAAChN8whN7QhlXXJSBQAAKE3zCE3rCGVdclMFAAAoTfMITekIZV1yVAUAAChN7QhN7ghlXXJVBQAAKE32CE3qCGVdclYFAAAoTfYITe4IZV1yVwUAAChN7whN7ghlXXJYBQAAKE3vCE3wCGVdclkFAAAoTe8ITfEIZV1yWgUAAChN8ghN6ghlXXJbBQAAKE31CE3rCGVdclwFAAAoTfkITfcIZV1yXQUAAChN9whN9ghlXXJeBQAAKE34CE32CGVdcl8FAAAoTecITekIZV1yYAUAAChN5whN8ghlXXJhBQAAKE38CE37CGVdcmIFAAAoTfwITf0IZV1yYwUAAChN+whN/ghlXXJkBQAAKE37CE36CGVdcmUFAAAoTf4ITQAJZV1yZgUAAChN/ghN/whlXXJnBQAAKE0BCU3/CGVdcmgFAAAoTesITfoIZV1yaQUAAChN9AhN+ghlXXJqBQAAKE0ECU0DCWVdcmsFAAAoTQQJTQUJZV1ybAUAAChNAwlNAgllXXJtBQAAKE38CE0CCWVdcm4FAAAoTQgJTQcJZV1ybwUAAChNCAlNCQllXXJwBQAAKE0HCU0KCWVdcnEFAAAoTQcJTQYJZV1ycgUAAChNCglNCwllXXJzBQAAKE0LCU0MCWVdcnQFAAAoTQsJTQ0JZV1ydQUAAChNBAlNBgllXXJ2BQAAKE0QCU0PCWVdcncFAAAoTRAJTREJZV1yeAUAAChNDwlNEgllXXJ5BQAAKE0PCU0OCWVdcnoFAAAoTRIJTRQJZV1yewUAAChNEglNEwllXXJ8BQAAKE0VCU0TCWVdcn0FAAAoTQgJTQ4JZV1yfgUAAChNGAlNFwllXXJ/BQAAKE0YCU0ZCWVdcoAFAAAoTRcJTRoJZV1ygQUAAChNFwlNFgllXXKCBQAAKE0aCU0bCWVdcoMFAAAoTRwJTRsJZV1yhAUAAChNHAlNHQllXXKFBQAAKE0eCU0dCWVdcoYFAAAoTR4JTR8JZV1yhwUAAChNHglNIAllXXKIBQAAKE0QCU0WCWVdcokFAAAoTSMJTSIJZV1yigUAAChNIwlNJAllXXKLBQAAKE0iCU0lCWVdcowFAAAoTSIJTSEJZV1yjQUAAChNJQlNJgllXXKOBQAAKE0nCU0mCWVdco8FAAAoTScJTSgJZV1ykAUAAChNJwlNKQllXXKRBQAAKE0YCU0hCWVdcpIFAAAoTSwJTSsJZV1ykwUAAChNLAlNLQllXXKUBQAAKE0rCU0uCWVdcpUFAAAoTSsJTSoJZV1ylgUAAChNIwlNKgllXXKXBQAAKE0xCU0wCWVdcpgFAAAoTTEJTTIJZV1ymQUAAChNMAlNMwllXXKaBQAAKE0wCU0vCWVdcpsFAAAoTTMJTTQJZV1ynAUAAChNNglNNAllXXKdBQAAKE02CU04CWVdcp4FAAAoTTcJTTUJZV1ynwUAAChNNwlNOAllXXKgBQAAKE00CU01CWVdcqEFAAAoTSwJTS8JZV1yogUAAChNOwlNOgllXXKjBQAAKE07CU08CWVdcqQFAAAoTToJTT0JZV1ypQUAAChNOglNOQllXXKmBQAAKE09CU0+CWVdcqcFAAAoTTEJTTkJZV1yqAUAAChNQQlNQAllXXKpBQAAKE1BCU1CCWVdcqoFAAAoTUAJTUMJZV1yqwUAAChNQAlNPwllXXKsBQAAKE1DCU1ECWVdcq0FAAAoTUQJTUUJZV1yrgUAAChNRAlNRgllXXKvBQAAKE07CU0/CWVdcrAFAAAoTUkJTUgJZV1ysQUAAChNSQlNSgllXXKyBQAAKE1ICU1LCWVdcrMFAAAoTUgJTUcJZV1ytAUAAChNSwlNTQllXXK1BQAAKE1LCU1MCWVdcrYFAAAoTU4JTUwJZV1ytwUAAChNQQlNRwllXXK4BQAAKE1RCU1QCWVdcrkFAAAoTVEJTVIJZV1yugUAAChNUAlNUwllXXK7BQAAKE1QCU1PCWVdcrwFAAAoTVMJTVQJZV1yvQUAAChNSQlNTwllXXK+BQAAKE1XCU1WCWVdcr8FAAAoTVcJTVgJZV1ywAUAAChNVglNWQllXXLBBQAAKE1WCU1VCWVdcsIFAAAoTVkJTVoJZV1ywwUAAChNWwlNWgllXXLEBQAAKE1bCU1cCWVdcsUFAAAoTV0JTVwJZV1yxgUAAChNXQlNXgllXXLHBQAAKE1dCU1fCWVdcsgFAAAoTVEJTVUJZV1yyQUAAChNYglNYQllXXLKBQAAKE1iCU1jCWVdcssFAAAoTWEJTWQJZV1yzAUAAChNYQlNYAllXXLNBQAAKE1XCU1gCWVdcs4FAAAoTWcJTWgJZV1yzwUAAChNZwlNZgllXXLQBQAAKE1mCU1pCWVdctEFAAAoTWYJTWUJZV1y0gUAAChNaQlNagllXXLTBQAAKE1rCU1qCWVdctQFAAAoTWsJTWwJZV1y1QUAAChNbAlNbQllXXLWBQAAKE1iCU1lCWVdctcFAAAoTXAJTW8JZV1y2AUAAChNcAlNcQllXXLZBQAAKE1vCU1yCWVdctoFAAAoTW8JTW4JZV1y2wUAAChNcglNcwllXXLcBQAAKE10CU1zCWVdct0FAAAoTXQJTXYJZV1y3gUAAChNdQlNcwllXXLfBQAAKE11CU13CWVdcuAFAAAoTXUJTXgJZV1y4QUAAChNdwlNdgllXXLiBQAAKE13CU15CWVdcuMFAAAoTXgJTXoJZV1y5AUAAChNewlNeQllXXLlBQAAKE17CU16CWVdcuYFAAAoTWcJTW4JZV1y5wUAAChNfglNfQllXXLoBQAAKE1+CU1/CWVdcukFAAAoTX0JTYAJZV1y6gUAAChNfQlNfAllXXLrBQAAKE2ACU2BCWVdcuwFAAAoTYEJTYIJZV1y7QUAAChNgQlNgwllXXLuBQAAKE1wCU18CWVdcu8FAAAoTYYJTYUJZV1y8AUAAChNhglNhwllXXLxBQAAKE2FCU2ICWVdcvIFAAAoTYUJTYQJZV1y8wUAAChNiAlNiQllXXL0BQAAKE2JCU2KCWVdcvUFAAAoTYkJTYsJZV1y9gUAAChNfglNhAllXXL3BQAAKE2OCU2NCWVdcvgFAAAoTY4JTY8JZV1y+QUAAChNjQlNkAllXXL6BQAAKE2NCU2MCWVdcvsFAAAoTZAJTZIJZV1y/AUAAChNkAlNkQllXXL9BQAAKE2GCU2MCWVdcv4FAAAoTZUJTZQJZV1y/wUAAChNlQlNlgllXXIABgAAKE2UCU2XCWVdcgEGAAAoTZQJTZMJZV1yAgYAAChNlwlNmAllXXIDBgAAKE2ZCU2YCWVdcgQGAAAoTZoJTZgJZV1yBQYAAChNjglNkwllXXIGBgAAKE2dCU2eCWVdcgcGAAAoTZ0JTZwJZV1yCAYAAChNnAlNnwllXXIJBgAAKE2cCU2bCWVdcgoGAAAoTZ8JTaAJZV1yCwYAAChNoQlNoAllXXIMBgAAKE2hCU2iCWVdcg0GAAAoTaIJTaMJZV1yDgYAAChNlQlNmwllXXIPBgAAKE2mCU2lCWVdchAGAAAoTaYJTacJZV1yEQYAAChNpQlNqAllXXISBgAAKE2lCU2kCWVdchMGAAAoTagJTakJZV1yFAYAAChNqglNqQllXXIVBgAAKE2qCU2rCWVdchYGAAAoTaoJTawJZV1yFwYAAChNnQlNpAllXXIYBgAAKE2vCU2uCWVdchkGAAAoTa8JTbAJZV1yGgYAAChNrglNsQllXXIbBgAAKE2uCU2tCWVdchwGAAAoTbEJTbMJZV1yHQYAAChNsQlNsgllXXIeBgAAKE20CU2yCWVdch8GAAAoTaYJTa0JZV1yIAYAAChNtwlNtgllXXIhBgAAKE23CU24CWVdciIGAAAoTbYJTbkJZV1yIwYAAChNtglNtQllXXIkBgAAKE25CU26CWVdciUGAAAoTbkJTbsJZV1yJgYAAChNrwlNtQllXXInBgAAKE2+CU29CWVdcigGAAAoTb4JTb8JZV1yKQYAAChNvQlNwAllXXIqBgAAKE29CU28CWVdcisGAAAoTcAJTcIJZV1yLAYAAChNwAlNwQllXXItBgAAKE3DCU3BCWVdci4GAAAoTbcJTbwJZV1yLwYAAChNxglNxwllXXIwBgAAKE3GCU3FCWVdcjEGAAAoTcUJTcgJZV1yMgYAAChNxQlNxAllXXIzBgAAKE3ICU3JCWVdcjQGAAAoTcoJTckJZV1yNQYAAChNyglNywllXXI2BgAAKE3LCU3MCWVdcjcGAAAoTb4JTcQJZV1yOAYAAChNzwlNzgllXXI5BgAAKE3PCU3QCWVdcjoGAAAoTc4JTdEJZV1yOwYAAChNzglNzQllXXI8BgAAKE3RCU3SCWVdcj0GAAAoTdMJTdIJZV1yPgYAAChN1AlN0gllXXI/BgAAKE3GCU3NCWVdckAGAAAoTdcJTdYJZV1yQQYAAChN1wlN2AllXXJCBgAAKE3WCU3ZCWVdckMGAAAoTdYJTdUJZV1yRAYAAChN2QlN2gllXXJFBgAAKE3bCU3aCWVdckYGAAAoTdsJTdwJZV1yRwYAAChN3QlN3AllXXJIBgAAKE3dCU3eCWVdckkGAAAoTd0JTd8JZV1ySgYAAChNzwlN1QllXXJLBgAAKE3iCU3hCWVdckwGAAAoTeIJTeMJZV1yTQYAAChN4QlN5AllXXJOBgAAKE3hCU3gCWVdck8GAAAoTeQJTeUJZV1yUAYAAChN5glN5QllXXJRBgAAKE3mCU3nCWVdclIGAAAoTeYJTegJZV1yUwYAAChN1wlN4AllXXJUBgAAKE3rCU3qCWVdclUGAAAoTesJTewJZV1yVgYAAChN6glN7QllXXJXBgAAKE3qCU3pCWVdclgGAAAoTe0JTe4JZV1yWQYAAChN7wlN7gllXXJaBgAAKE3vCU3wCWVdclsGAAAoTe8JTfEJZV1yXAYAAChN4glN6QllXXJdBgAAKE30CU3zCWVdcl4GAAAoTfQJTfUJZV1yXwYAAChN8wlN9gllXXJgBgAAKE3zCU3yCWVdcmEGAAAoTfYJTfcJZV1yYgYAAChN+AlN9wllXXJjBgAAKE34CU36CWVdcmQGAAAoTfkJTfcJZV1yZQYAAChN+QlN+wllXXJmBgAAKE36CU38CWVdcmcGAAAoTfsJTfwJZV1yaAYAAChN6wlN8gllXXJpBgAAKE3/CU3+CWVdcmoGAAAoTf8JTQAKZV1yawYAAChN/glNAQplXXJsBgAAKE3+CU39CWVdcm0GAAAoTQEKTQIKZV1ybgYAAChNAwpNAgplXXJvBgAAKE0DCk0ECmVdcnAGAAAoTQMKTQUKZV1ycQYAAChN9AlN/QllXXJyBgAAKE0ICk0HCmVdcnMGAAAoTQgKTQkKZV1ydAYAAChNBwpNCgplXXJ1BgAAKE0HCk0GCmVdcnYGAAAoTQoKTQsKZV1ydwYAAChNCwpNDAplXXJ4BgAAKE0LCk0NCmVdcnkGAAAoTf8JTQYKZV1yegYAAChNEApNEQplXXJ7BgAAKE0QCk0PCmVdcnwGAAAoTQ8KTRIKZV1yfQYAAChNDwpNDgplXXJ+BgAAKE0SCk0TCmVdcn8GAAAoTRQKTRMKZV1ygAYAAChNFApNFQplXXKBBgAAKE0VCk0WCmVdcoIGAAAoTQgKTQ4KZV1ygwYAAChNGQpNGAplXXKEBgAAKE0ZCk0aCmVdcoUGAAAoTRgKTRsKZV1yhgYAAChNGApNFwplXXKHBgAAKE0bCk0dCmVdcogGAAAoTRsKTRwKZV1yiQYAAChNEApNFwplXXKKBgAAKE0gCk0fCmVdcosGAAAoTSAKTSEKZV1yjAYAAChNHwpNIgplXXKNBgAAKE0fCk0eCmVdco4GAAAoTSIKTSQKZV1yjwYAAChNIgpNIwplXXKQBgAAKE0lCk0jCmVdcpEGAAAoTRkKTR4KZV1ykgYAAChNKApNJwplXXKTBgAAKE0oCk0pCmVdcpQGAAAoTScKTSoKZV1ylQYAAChNJwpNJgplXXKWBgAAKE0qCk0rCmVdcpcGAAAoTSoKTSwKZV1ymAYAAChNIApNJgplXXKZBgAAKE0vCk0uCmVdcpoGAAAoTS8KTTAKZV1ymwYAAChNLgpNMQplXXKcBgAAKE0uCk0tCmVdcp0GAAAoTTEKTTIKZV1yngYAAChNMwpNMgplXXKfBgAAKE0zCk01CmVdcqAGAAAoTTQKTTIKZV1yoQYAAChNNApNNgplXXKiBgAAKE01Ck03CmVdcqMGAAAoTTYKTTcKZV1ypAYAAChNKApNLQplXXKlBgAAKE06Ck05CmVdcqYGAAAoTToKTTsKZV1ypwYAAChNOQpNPAplXXKoBgAAKE05Ck04CmVdcqkGAAAoTTwKTT0KZV1yqgYAAChNPQpNPgplXXKrBgAAKE09Ck0/CmVdcqwGAAAoTS8KTTgKZV1yrQYAAChNQgpNQQplXXKuBgAAKE1CCk1DCmVdcq8GAAAoTUEKTUQKZV1ysAYAAChNQQpNQAplXXKxBgAAKE1ECk1FCmVdcrIGAAAoTUcKTUUKZV1yswYAAChNRwpNSQplXXK0BgAAKE1ICk1GCmVdcrUGAAAoTUgKTUkKZV1ytgYAAChNRQpNRgplXXK3BgAAKE06Ck1ACmVdcrgGAAAoTUwKTUsKZV1yuQYAAChNTApNTQplXXK6BgAAKE1LCk1OCmVdcrsGAAAoTUsKTUoKZV1yvAYAAChNTgpNTwplXXK9BgAAKE1CCk1KCmVdcr4GAAAoTVIKTVEKZV1yvwYAAChNUgpNUwplXXLABgAAKE1RCk1UCmVdcsEGAAAoTVEKTVAKZV1ywgYAAChNVApNVQplXXLDBgAAKE1MCk1QCmVdcsQGAAAoTVgKTVcKZV1yxQYAAChNWApNWQplXXLGBgAAKE1XCk1WCmVdcscGAAAoTVIKTVYKZV1yyAYAAChNXApNWwplXXLJBgAAKE1cCk1dCmVdcsoGAAAoTVsKTVoKZV1yywYAAChNWApNWgplXXLMBgAAKE1gCk1fCmVdcs0GAAAoTWAKTWEKZV1yzgYAAChNXwpNYgplXXLPBgAAKE1fCk1eCmVdctAGAAAoTWIKTWMKZV1y0QYAAChNYwpNZAplXXLSBgAAKE1jCk1lCmVdctMGAAAoTVwKTV4KZV1y1AYAAChNaApNZwplXXLVBgAAKE1oCk1pCmVdctYGAAAoTWcKTWoKZV1y1wYAAChNZwpNZgplXXLYBgAAKE1qCk1rCmVdctkGAAAoTWwKTWsKZV1y2gYAAChNbApNZgplXXLbBgAAKE1gCk1mCmVdctwGAAAoTW8KTW4KZV1y3QYAAChNbwpNcAplXXLeBgAAKE1uCk1xCmVdct8GAAAoTW4KTW0KZV1y4AYAAChNcQpNcgplXXLhBgAAKE1zCk1yCmVdcuIGAAAoTXMKTXQKZV1y4wYAAChNcwpNdQplXXLkBgAAKE1oCk1tCmVdcuUGAAAoTXgKTXcKZV1y5gYAAChNeApNeQplXXLnBgAAKE13Ck16CmVdcugGAAAoTXcKTXYKZV1y6QYAAChNegpNfAplXXLqBgAAKE16Ck17CmVdcusGAAAoTX0KTXsKZV1y7AYAAChNbwpNdgplXXLtBgAAKE2ACk1/CmVdcu4GAAAoTYAKTYEKZV1y7wYAAChNfwpNggplXXLwBgAAKE1/Ck1+CmVdcvEGAAAoTYIKTYMKZV1y8gYAAChNggpNhAplXXLzBgAAKE14Ck1+CmVdcvQGAAAoTYcKTYYKZV1y9QYAAChNhwpNiAplXXL2BgAAKE2GCk2JCmVdcvcGAAAoTYYKTYUKZV1y+AYAAChNiQpNigplXXL5BgAAKE2MCk2LCmVdcvoGAAAoTYoKTYsKZV1y+wYAAChNgApNhQplXXL8BgAAKE2PCk2OCmVdcv0GAAAoTY8KTZAKZV1y/gYAAChNjgpNkQplXXL/BgAAKE2OCk2NCmVdcgAHAAAoTZEKTZIKZV1yAQcAAChNlApNkgplXXICBwAAKE2UCk2WCmVdcgMHAAAoTZUKTZMKZV1yBAcAAChNlQpNlgplXXIFBwAAKE2SCk2TCmVdcgYHAAAoTYcKTY0KZV1yBwcAAChNmQpNmAplXXIIBwAAKE2ZCk2aCmVdcgkHAAAoTZgKTZsKZV1yCgcAAChNmApNlwplXXILBwAAKE2bCk2cCmVdcgwHAAAoTY8KTZcKZV1yDQcAAChNnwpNngplXXIOBwAAKE2fCk2gCmVdcg8HAAAoTZ4KTaEKZV1yEAcAAChNngpNnQplXXIRBwAAKE2hCk2iCmVdchIHAAAoTaMKTaIKZV1yEwcAAChNowpNpQplXXIUBwAAKE2kCk2iCmVdchUHAAAoTaQKTaYKZV1yFgcAAChNpQpNpwplXXIXBwAAKE2mCk2nCmVdchgHAAAoTZkKTZ0KZV1yGQcAAChNqgpNqQplXXIaBwAAKE2qCk2rCmVdchsHAAAoTakKTawKZV1yHAcAAChNqQpNqAplXXIdBwAAKE2sCk2tCmVdch4HAAAoTa0KTa4KZV1yHwcAAChNrQpNrwplXXIgBwAAKE2fCk2oCmVdciEHAAAoTbIKTbEKZV1yIgcAAChNsgpNswplXXIjBwAAKE2xCk20CmVdciQHAAAoTbEKTbAKZV1yJQcAAChNtApNtQplXXImBwAAKE2qCk2wCmVdcicHAAAoTbgKTbcKZV1yKAcAAChNuApNuQplXXIpBwAAKE23Ck22CmVdcioHAAAoTbIKTbYKZV1yKwcAAChNvApNuwplXXIsBwAAKE28Ck29CmVdci0HAAAoTbsKTboKZV1yLgcAAChNuApNugplXXIvBwAAKE3ACk2/CmVdcjAHAAAoTcAKTcEKZV1yMQcAAChNvwpNwgplXXIyBwAAKE2/Ck2+CmVdcjMHAAAoTcIKTcMKZV1yNAcAAChNxApNwwplXXI1BwAAKE3ECk3FCmVdcjYHAAAoTcQKTcYKZV1yNwcAAChNvApNvgplXXI4BwAAKE3JCk3ICmVdcjkHAAAoTckKTcoKZV1yOgcAAChNyApNywplXXI7BwAAKE3ICk3HCmVdcjwHAAAoTcsKTcwKZV1yPQcAAChNzQpNzAplXXI+BwAAKE3NCk3PCmVdcj8HAAAoTc4KTcwKZV1yQAcAAChNzgpN0AplXXJBBwAAKE3PCk3RCmVdckIHAAAoTdAKTdEKZV1yQwcAAChNwApNxwplXXJEBwAAKE3UCk3TCmVdckUHAAAoTdQKTdUKZV1yRgcAAChN0wpN1gplXXJHBwAAKE3TCk3SCmVdckgHAAAoTdYKTdcKZV1ySQcAAChN2ApN1wplXXJKBwAAKE3YCk3aCmVdcksHAAAoTdkKTdcKZV1yTAcAAChN2QpN2wplXXJNBwAAKE3aCk3cCmVdck4HAAAoTdsKTdwKZV1yTwcAAChNyQpN0gplXXJQBwAAKE3fCk3eCmVdclEHAAAoTd8KTeAKZV1yUgcAAChN3gpN4QplXXJTBwAAKE3eCk3dCmVdclQHAAAoTeEKTeIKZV1yVQcAAChN4wpN4gplXXJWBwAAKE3jCk3lCmVdclcHAAAoTeQKTeIKZV1yWAcAAChN5ApN5gplXXJZBwAAKE3lCk3nCmVdcloHAAAoTeYKTecKZV1yWwcAAChN5wpN6AplXXJcBwAAKE3UCk3dCmVdcl0HAAAoTesKTeoKZV1yXgcAAChN6wpN7AplXXJfBwAAKE3qCk3tCmVdcmAHAAAoTeoKTekKZV1yYQcAAChN7QpN7gplXXJiBwAAKE3fCk3pCmVdcmMHAAAoTfEKTfAKZV1yZAcAAChN8QpN8gplXXJlBwAAKE3wCk3zCmVdcmYHAAAoTfAKTe8KZV1yZwcAAChN8wpN9AplXXJoBwAAKE30Ck31CmVdcmkHAAAoTfQKTfYKZV1yagcAAChN6wpN7wplXXJrBwAAKE35Ck34CmVdcmwHAAAoTfkKTfoKZV1ybQcAAChN+ApN+wplXXJuBwAAKE34Ck33CmVdcm8HAAAoTfsKTfwKZV1ycAcAAChN8QpN9wplXXJxBwAAKE3/Ck3+CmVdcnIHAAAoTf8KTQALZV1ycwcAAChN/gpNAQtlXXJ0BwAAKE3+Ck39CmVdcnUHAAAoTfkKTf0KZV1ydgcAAChNBAtNAwtlXXJ3BwAAKE0EC00FC2VdcngHAAAoTQMLTQYLZV1yeQcAAChNAwtNAgtlXXJ6BwAAKE0GC00HC2VdcnsHAAAoTQgLTQcLZV1yfAcAAChNCAtNCQtlXXJ9BwAAKE0IC00KC2Vdcn4HAAAoTf8KTQILZV1yfwcAAChNDQtNDAtlXXKABwAAKE0NC00OC2VdcoEHAAAoTQwLTQ8LZV1yggcAAChNDAtNCwtlXXKDBwAAKE0PC00QC2VdcoQHAAAoTRELTRALZV1yhQcAAChNEgtNEAtlXXKGBwAAKE0EC00LC2VdcocHAAAoTRULTRQLZV1yiAcAAChNFQtNFgtlXXKJBwAAKE0UC00XC2VdcooHAAAoTRQLTRMLZV1yiwcAAChNFwtNGAtlXXKMBwAAKE0ZC00YC2Vdco0HAAAoTRkLTRsLZV1yjgcAAChNGgtNGAtlXXKPBwAAKE0aC00cC2VdcpAHAAAoTRsLTR0LZV1ykQcAAChNHAtNHQtlXXKSBwAAKE0NC00TC2VdcpMHAAAoTSALTR8LZV1ylAcAAChNIAtNIQtlXXKVBwAAKE0fC00iC2VdcpYHAAAoTR8LTR4LZV1ylwcAAChNIgtNIwtlXXKYBwAAKE0jC00kC2VdcpkHAAAoTSMLTSULZV1ymgcAAChNFQtNHgtlXXKbBwAAKE0oC00nC2VdcpwHAAAoTSgLTSkLZV1ynQcAAChNJwtNKgtlXXKeBwAAKE0nC00mC2Vdcp8HAAAoTSoLTSsLZV1yoAcAAChNIAtNJgtlXXKhBwAAKE0uC00tC2VdcqIHAAAoTS4LTS8LZV1yowcAAChNLQtNMAtlXXKkBwAAKE0tC00sC2VdcqUHAAAoTTALTTILZV1ypgcAAChNMAtNMQtlXXKnBwAAKE0oC00sC2VdcqgHAAAoTTULTTQLZV1yqQcAAChNNQtNNgtlXXKqBwAAKE00C003C2VdcqsHAAAoTTQLTTMLZV1yrAcAAChNNwtNOAtlXXKtBwAAKE05C004C2Vdcq4HAAAoTTkLTTsLZV1yrwcAAChNOgtNOAtlXXKwBwAAKE06C008C2VdcrEHAAAoTToLTT0LZV1ysgcAAChNPAtNOwtlXXKzBwAAKE08C00+C2VdcrQHAAAoTT0LTT8LZV1ytQcAAChNQAtNPgtlXXK2BwAAKE1AC00/C2VdcrcHAAAoTS4LTTMLZV1yuAcAAChNQwtNQgtlXXK5BwAAKE1DC01EC2VdcroHAAAoTUILTUULZV1yuwcAAChNQgtNQQtlXXK8BwAAKE1FC01GC2Vdcr0HAAAoTUYLTUcLZV1yvgcAAChNRgtNSAtlXXK/BwAAKE01C01BC2VdcsAHAAAoTUsLTUoLZV1ywQcAAChNSwtNTAtlXXLCBwAAKE1KC01NC2VdcsMHAAAoTUoLTUkLZV1yxAcAAChNTQtNTgtlXXLFBwAAKE1OC01PC2VdcsYHAAAoTU4LTVALZV1yxwcAAChNQwtNSQtlXXLIBwAAKE1TC01SC2VdcskHAAAoTVMLTVQLZV1yygcAAChNUgtNVQtlXXLLBwAAKE1SC01RC2VdcswHAAAoTVULTVYLZV1yzQcAAChNVgtNVwtlXXLOBwAAKE1WC01YC2Vdcs8HAAAoTUsLTVELZV1y0AcAAChNWwtNWgtlXXLRBwAAKE1bC01cC2VdctIHAAAoTVoLTV0LZV1y0wcAAChNWgtNWQtlXXLUBwAAKE1dC01fC2VdctUHAAAoTV0LTV4LZV1y1gcAAChNUwtNWQtlZShdctcHAAAoTWILTWELZV1y2AcAAChNYgtNYwtlXXLZBwAAKE1hC01kC2VdctoHAAAoTWELTWALZV1y2wcAAChNZAtNZQtlXXLcBwAAKE1mC01lC2Vdct0HAAAoTWYLTWcLZV1y3gcAAChNZgtNaAtlXXLfBwAAKE1bC01gC2VdcuAHAAAoTWsLTWoLZV1y4QcAAChNawtNbAtlXXLiBwAAKE1qC01pC2VdcuMHAAAoTWILTWkLZV1y5AcAAChNbwtNbgtlXXLlBwAAKE1vC01wC2VdcuYHAAAoTW4LTXELZV1y5wcAAChNbgtNbQtlXXLoBwAAKE1xC01yC2VdcukHAAAoTWsLTW0LZV1y6gcAAChNdQtNdAtlXXLrBwAAKE11C012C2VdcuwHAAAoTXQLTXcLZV1y7QcAAChNdAtNcwtlXXLuBwAAKE13C014C2Vdcu8HAAAoTXgLTXkLZV1y8AcAAChNeAtNegtlXXLxBwAAKE1vC01zC2VdcvIHAAAoTX0LTXwLZV1y8wcAAChNfQtNfgtlXXL0BwAAKE18C01/C2VdcvUHAAAoTXwLTXsLZV1y9gcAAChNfwtNgAtlXXL3BwAAKE2AC02BC2VdcvgHAAAoTYALTYILZV1y+QcAAChNdQtNewtlXXL6BwAAKE2FC02EC2VdcvsHAAAoTYULTYYLZV1y/AcAAChNhAtNhwtlXXL9BwAAKE2EC02DC2Vdcv4HAAAoTYcLTYkLZV1y/wcAAChNhwtNiAtlXXIACAAAKE19C02DC2VdcgEIAAAoTYwLTYsLZV1yAggAAChNjAtNjQtlXXIDCAAAKE2LC02OC2VdcgQIAAAoTYsLTYoLZV1yBQgAAChNjgtNjwtlXXIGCAAAKE2QC02PC2VdcgcIAAAoTZALTZELZV1yCAgAAChNkAtNkgtlXXIJCAAAKE2FC02KC2VdcgoIAAAoTZULTZQLZV1yCwgAAChNlQtNlgtlXXIMCAAAKE2UC02TC2Vdcg0IAAAoTYwLTZMLZV1yDggAAChNmQtNmAtlXXIPCAAAKE2ZC02aC2VdchAIAAAoTZgLTZsLZV1yEQgAAChNmAtNlwtlXXISCAAAKE2bC02cC2VdchMIAAAoTZwLTZ0LZV1yFAgAAChNnAtNngtlXXIVCAAAKE2VC02XC2VdchYIAAAoTaELTaALZV1yFwgAAChNoQtNogtlXXIYCAAAKE2gC02jC2VdchkIAAAoTaALTZ8LZV1yGggAAChNowtNpQtlXXIbCAAAKE2jC02kC2VdchwIAAAoTZkLTZ8LZV1yHQgAAChNqAtNpwtlXXIeCAAAKE2oC02pC2Vdch8IAAAoTacLTaoLZV1yIAgAAChNpwtNpgtlXXIhCAAAKE2qC02sC2VdciIIAAAoTaoLTasLZV1yIwgAAChNrQtNqwtlXXIkCAAAKE2hC02mC2VdciUIAAAoTbALTa8LZV1yJggAAChNsAtNsQtlXXInCAAAKE2vC02yC2VdcigIAAAoTa8LTa4LZV1yKQgAAChNsgtNtAtlXXIqCAAAKE2yC02zC2VdcisIAAAoTagLTa4LZV1yLAgAAChNtwtNtgtlXXItCAAAKE23C024C2Vdci4IAAAoTbYLTbkLZV1yLwgAAChNtgtNtQtlXXIwCAAAKE25C026C2VdcjEIAAAoTbsLTboLZV1yMggAAChNvAtNugtlXXIzCAAAKE2wC021C2VdcjQIAAAoTb8LTb4LZV1yNQgAAChNvwtNwAtlXXI2CAAAKE2+C03BC2VdcjcIAAAoTb4LTb0LZV1yOAgAAChNwQtNwgtlXXI5CAAAKE3DC03CC2VdcjoIAAAoTcMLTb0LZV1yOwgAAChNtwtNvQtlXXI8CAAAKE3GC03FC2Vdcj0IAAAoTcYLTccLZV1yPggAAChNxQtNyAtlXXI/CAAAKE3FC03EC2VdckAIAAAoTcgLTckLZV1yQQgAAChNvwtNxAtlXXJCCAAAKE3MC03LC2VdckMIAAAoTcwLTc0LZV1yRAgAAChNywtNzgtlXXJFCAAAKE3LC03KC2VdckYIAAAoTc4LTc8LZV1yRwgAAChN0AtNzwtlXXJICAAAKE3QC03RC2VdckkIAAAoTdILTdELZV1ySggAAChN0gtN0wtlXXJLCAAAKE3SC03UC2VdckwIAAAoTcYLTcoLZV1yTQgAAChN1wtN1gtlXXJOCAAAKE3XC03YC2Vdck8IAAAoTdYLTdkLZV1yUAgAAChN1gtN1QtlXXJRCAAAKE3ZC03bC2VdclIIAAAoTdkLTdoLZV1yUwgAAChN3AtN2gtlXXJUCAAAKE3MC03VC2VdclUIAAAoTd8LTeALZV1yVggAAChN3wtN3gtlXXJXCAAAKE3eC03hC2VdclgIAAAoTd4LTd0LZV1yWQgAAChN4QtN4gtlXXJaCAAAKE3jC03iC2VdclsIAAAoTeMLTeQLZV1yXAgAAChN5AtN5QtlXXJdCAAAKE3XC03dC2Vdcl4IAAAoTegLTecLZV1yXwgAAChN6AtN6QtlXXJgCAAAKE3nC03qC2VdcmEIAAAoTecLTeYLZV1yYggAAChN6gtN6wtlXXJjCAAAKE3sC03rC2VdcmQIAAAoTewLTe0LZV1yZQgAAChN7AtN7gtlXXJmCAAAKE3fC03mC2VdcmcIAAAoTfELTfALZV1yaAgAAChN8QtN8gtlXXJpCAAAKE3wC03zC2VdcmoIAAAoTfALTe8LZV1yawgAAChN8wtN9QtlXXJsCAAAKE3zC030C2Vdcm0IAAAoTfYLTfQLZV1ybggAAChN6AtN7wtlXXJvCAAAKE35C034C2VdcnAIAAAoTfkLTfoLZV1ycQgAAChN+AtN+wtlXXJyCAAAKE34C033C2VdcnMIAAAoTfsLTf0LZV1ydAgAAChN+wtN/AtlXXJ1CAAAKE3+C038C2VdcnYIAAAoTfELTfcLZV1ydwgAAChNAQxNAAxlXXJ4CAAAKE0BDE0CDGVdcnkIAAAoTQAMTQMMZV1yeggAAChNAAxN/wtlXXJ7CAAAKE0DDE0EDGVdcnwIAAAoTQQMTQUMZV1yfQgAAChNBAxNBgxlXXJ+CAAAKE35C03/C2Vdcn8IAAAoTQkMTQgMZV1ygAgAAChNCQxNCgxlXXKBCAAAKE0IDE0LDGVdcoIIAAAoTQgMTQcMZV1ygwgAAChNCwxNDAxlXXKECAAAKE0ODE0NDGVdcoUIAAAoTQwMTQ0MZV1yhggAAChNAQxNBwxlXXKHCAAAKE0RDE0QDGVdcogIAAAoTREMTRIMZV1yiQgAAChNEAxNEwxlXXKKCAAAKE0QDE0PDGVdcosIAAAoTRMMTRQMZV1yjAgAAChNFQxNFAxlXXKNCAAAKE0VDE0XDGVdco4IAAAoTRYMTRQMZV1yjwgAAChNFgxNGAxlXXKQCAAAKE0WDE0ZDGVdcpEIAAAoTRgMTRcMZV1ykggAAChNGAxNGgxlXXKTCAAAKE0ZDE0bDGVdcpQIAAAoTRwMTRoMZV1ylQgAAChNHAxNGwxlXXKWCAAAKE0JDE0PDGVdcpcIAAAoTR8MTR4MZV1ymAgAAChNHwxNIAxlXXKZCAAAKE0eDE0hDGVdcpoIAAAoTR4MTR0MZV1ymwgAAChNIQxNIgxlXXKcCAAAKE0jDE0iDGVdcp0IAAAoTSMMTSQMZV1ynggAAChNIwxNJQxlXXKfCAAAKE0RDE0dDGVdcqAIAAAoTSgMTScMZV1yoQgAAChNKAxNKQxlXXKiCAAAKE0nDE0qDGVdcqMIAAAoTScMTSYMZV1ypAgAAChNKgxNKwxlXXKlCAAAKE0sDE0rDGVdcqYIAAAoTSwMTS0MZV1ypwgAAChNLAxNLgxlXXKoCAAAKE0fDE0mDGVdcqkIAAAoTTEMTTAMZV1yqggAAChNMQxNMgxlXXKrCAAAKE0wDE0zDGVdcqwIAAAoTTAMTS8MZV1yrQgAAChNMwxNNAxlXXKuCAAAKE0zDE01DGVdcq8IAAAoTSgMTS8MZV1ysAgAAChNOAxNNwxlXXKxCAAAKE04DE05DGVdcrIIAAAoTTcMTTYMZV1yswgAAChNMQxNNgxlXXK0CAAAKE08DE09DGVdcrUIAAAoTTwMTTsMZV1ytggAAChNOwxNPgxlXXK3CAAAKE07DE06DGVdcrgIAAAoTT4MTT8MZV1yuQgAAChNQAxNPwxlXXK6CAAAKE1ADE1BDGVdcrsIAAAoTUEMTUIMZV1yvAgAAChNOAxNOgxlXXK9CAAAKE1FDE1EDGVdcr4IAAAoTUUMTUYMZV1yvwgAAChNRAxNRwxlXXLACAAAKE1EDE1DDGVdcsEIAAAoTTwMTUMMZV1ywggAAChNSgxNSQxlXXLDCAAAKE1KDE1LDGVdcsQIAAAoTUkMTUwMZV1yxQgAAChNSQxNSAxlXXLGCAAAKE1MDE1NDGVdcscIAAAoTU8MTU4MZV1yyAgAAChNTQxNTgxlXXLJCAAAKE1FDE1IDGVdcsoIAAAoTVIMTVEMZV1yywgAAChNUgxNUwxlXXLMCAAAKE1RDE1UDGVdcs0IAAAoTVEMTVAMZV1yzggAAChNVAxNVQxlXXLPCAAAKE1WDE1VDGVdctAIAAAoTVYMTVgMZV1y0QgAAChNVwxNVQxlXXLSCAAAKE1XDE1ZDGVdctMIAAAoTVgMTVoMZV1y1AgAAChNWQxNWgxlXXLVCAAAKE1aDE1bDGVdctYIAAAoTUoMTVAMZV1y1wgAAChNXgxNXQxlXXLYCAAAKE1eDE1fDGVdctkIAAAoTV0MTWAMZV1y2ggAAChNXQxNXAxlXXLbCAAAKE1SDE1cDGVdctwIAAAoTWMMTWIMZV1y3QgAAChNYwxNZAxlXXLeCAAAKE1iDE1lDGVdct8IAAAoTWIMTWEMZV1y4AgAAChNZQxNZgxlXXLhCAAAKE1nDE1mDGVdcuIIAAAoTWcMTWEMZV1y4wgAAChNXgxNYQxlXXLkCAAAKE1qDE1pDGVdcuUIAAAoTWoMTWsMZV1y5ggAAChNaQxNbAxlXXLnCAAAKE1pDE1oDGVdcugIAAAoTWwMTW0MZV1y6QgAAChNbgxNbQxlXXLqCAAAKE1uDE1oDGVdcusIAAAoTWMMTWgMZV1y7AgAAChNcQxNcAxlXXLtCAAAKE1xDE1yDGVdcu4IAAAoTXAMTXMMZV1y7wgAAChNcAxNbwxlXXLwCAAAKE1zDE11DGVdcvEIAAAoTXMMTXQMZV1y8ggAAChNdgxNdAxlXXLzCAAAKE1qDE1vDGVdcvQIAAAoTXkMTXgMZV1y9QgAAChNeQxNegxlXXL2CAAAKE14DE17DGVdcvcIAAAoTXgMTXcMZV1y+AgAAChNewxNfAxlXXL5CAAAKE19DE18DGVdcvoIAAAoTX0MTX4MZV1y+wgAAChNfwxNfgxlXXL8CAAAKE1/DE2ADGVdcv0IAAAoTX8MTYEMZV1y/ggAAChNcQxNdwxlXXL/CAAAKE2EDE2DDGVdcgAJAAAoTYQMTYUMZV1yAQkAAChNgwxNggxlXXICCQAAKE15DE2CDGVdcgMJAAAoTYgMTYcMZV1yBAkAAChNiAxNiQxlXXIFCQAAKE2HDE2KDGVdcgYJAAAoTYcMTYYMZV1yBwkAAChNigxNiwxlXXIICQAAKE2MDE2LDGVdcgkJAAAoTYwMTY0MZV1yCgkAAChNjAxNjgxlXXILCQAAKE2EDE2GDGVdcgwJAAAoTZEMTZAMZV1yDQkAAChNkQxNkgxlXXIOCQAAKE2QDE2TDGVdcg8JAAAoTZAMTY8MZV1yEAkAAChNkwxNlQxlXXIRCQAAKE2TDE2UDGVdchIJAAAoTZYMTZQMZV1yEwkAAChNiAxNjwxlXXIUCQAAKE2ZDE2YDGVdchUJAAAoTZkMTZoMZV1yFgkAAChNmAxNmwxlXXIXCQAAKE2YDE2XDGVdchgJAAAoTZsMTZwMZV1yGQkAAChNnQxNnAxlXXIaCQAAKE2dDE2eDGVdchsJAAAoTZ8MTZ4MZV1yHAkAAChNnwxNoAxlXXIdCQAAKE2fDE2hDGVdch4JAAAoTZEMTZcMZV1yHwkAAChNpAxNowxlXXIgCQAAKE2kDE2lDGVdciEJAAAoTaMMTaYMZV1yIgkAAChNowxNogxlXXIjCQAAKE2mDE2nDGVdciQJAAAoTZkMTaIMZV1yJQkAAChNqgxNqQxlXXImCQAAKE2qDE2rDGVdcicJAAAoTakMTawMZV1yKAkAAChNqQxNqAxlXXIpCQAAKE2sDE2tDGVdcioJAAAoTaQMTagMZV1yKwkAAChNsAxNrwxlXXIsCQAAKE2wDE2xDGVdci0JAAAoTa8MTbIMZV1yLgkAAChNrwxNrgxlXXIvCQAAKE2yDE2zDGVdcjAJAAAoTaoMTa4MZV1yMQkAAChNtgxNtQxlXXIyCQAAKE22DE23DGVdcjMJAAAoTbUMTbgMZV1yNAkAAChNtQxNtAxlXXI1CQAAKE24DE25DGVdcjYJAAAoTbkMTboMZV1yNwkAAChNuQxNuwxlXXI4CQAAKE2wDE20DGVdcjkJAAAoTb4MTb0MZV1yOgkAAChNvgxNvwxlXXI7CQAAKE29DE3ADGVdcjwJAAAoTb0MTbwMZV1yPQkAAChNwAxNwgxlXXI+CQAAKE3ADE3BDGVdcj8JAAAoTcMMTcEMZV1yQAkAAChNtgxNvAxlXXJBCQAAKE3GDE3FDGVdckIJAAAoTcYMTccMZV1yQwkAAChNxQxNyAxlXXJECQAAKE3FDE3EDGVdckUJAAAoTcgMTcoMZV1yRgkAAChNyAxNyQxlXXJHCQAAKE2+DE3EDGVdckgJAAAoTc0MTcwMZV1ySQkAAChNzQxNzgxlXXJKCQAAKE3MDE3LDGVdcksJAAAoTcYMTcsMZV1yTAkAAChN0QxN0AxlXXJNCQAAKE3RDE3SDGVdck4JAAAoTdAMTdMMZV1yTwkAAChN0AxNzwxlXXJQCQAAKE3TDE3UDGVdclEJAAAoTdUMTdQMZV1yUgkAAChN1gxN1AxlXXJTCQAAKE3NDE3PDGVdclQJAAAoTdkMTdgMZV1yVQkAAChN2QxN2gxlXXJWCQAAKE3YDE3bDGVdclcJAAAoTdgMTdcMZV1yWAkAAChN2wxN3AxlXXJZCQAAKE3dDE3cDGVdcloJAAAoTd4MTdwMZV1yWwkAAChN0QxN1wxlXXJcCQAAKE3hDE3gDGVdcl0JAAAoTeEMTeIMZV1yXgkAAChN4AxN4wxlXXJfCQAAKE3gDE3fDGVdcmAJAAAoTeMMTeQMZV1yYQkAAChN5QxN5AxlXXJiCQAAKE3mDE3kDGVdcmMJAAAoTdkMTd8MZV1yZAkAAChN6QxN6AxlXXJlCQAAKE3pDE3qDGVdcmYJAAAoTegMTesMZV1yZwkAAChN6AxN5wxlXXJoCQAAKE3rDE3tDGVdcmkJAAAoTesMTewMZV1yagkAAChN4QxN5wxlXXJrCQAAKE3wDE3vDGVdcmwJAAAoTfAMTfEMZV1ybQkAAChN7wxN8gxlXXJuCQAAKE3vDE3uDGVdcm8JAAAoTfIMTfMMZV1ycAkAAChN9AxN8wxlXXJxCQAAKE30DE31DGVdcnIJAAAoTfYMTfUMZV1ycwkAAChN9gxN9wxlXXJ0CQAAKE32DE34DGVdcnUJAAAoTekMTe4MZV1ydgkAAChN+wxN+gxlXXJ3CQAAKE37DE38DGVdcngJAAAoTfoMTf0MZV1yeQkAAChN+gxN+QxlXXJ6CQAAKE39DE3+DGVdcnsJAAAoTf4MTf8MZV1yfAkAAChN/gxNAA1lXXJ9CQAAKE3wDE35DGVdcn4JAAAoTQMNTQINZV1yfwkAAChNAw1NBA1lXXKACQAAKE0CDU0BDWVdcoEJAAAoTfsMTQENZV1yggkAAChNBw1NBg1lXXKDCQAAKE0HDU0IDWVdcoQJAAAoTQYNTQUNZV1yhQkAAChNAw1NBQ1lXXKGCQAAKE0LDU0KDWVdcocJAAAoTQsNTQwNZV1yiAkAAChNCg1NDQ1lXXKJCQAAKE0KDU0JDWVdcooJAAAoTQ0NTQ8NZV1yiwkAAChNDQ1NDg1lXXKMCQAAKE0QDU0ODWVdco0JAAAoTQcNTQkNZV1yjgkAAChNEw1NEg1lXXKPCQAAKE0TDU0UDWVdcpAJAAAoTRINTRUNZV1ykQkAAChNEg1NEQ1lXXKSCQAAKE0VDU0WDWVdcpMJAAAoTRYNTRcNZV1ylAkAAChNFg1NGA1lXXKVCQAAKE0LDU0RDWVdcpYJAAAoTRsNTRoNZV1ylwkAAChNGw1NHA1lXXKYCQAAKE0aDU0dDWVdcpkJAAAoTRoNTRkNZV1ymgkAAChNHQ1NHg1lXXKbCQAAKE0fDU0eDWVdcpwJAAAoTR8NTSANZV1ynQkAAChNHw1NIQ1lXXKeCQAAKE0TDU0ZDWVdcp8JAAAoTSQNTSMNZV1yoAkAAChNJA1NJQ1lXXKhCQAAKE0jDU0mDWVdcqIJAAAoTSMNTSINZV1yowkAAChNJg1NJw1lXXKkCQAAKE0nDU0oDWVdcqUJAAAoTScNTSkNZV1ypgkAAChNGw1NIg1lXXKnCQAAKE0sDU0rDWVdcqgJAAAoTSwNTS0NZV1yqQkAAChNKw1NKg1lXXKqCQAAKE0kDU0qDWVdcqsJAAAoTTANTS8NZV1yrAkAAChNMA1NMQ1lXXKtCQAAKE0vDU0yDWVdcq4JAAAoTS8NTS4NZV1yrwkAAChNMg1NNA1lXXKwCQAAKE0yDU0zDWVdcrEJAAAoTSwNTS4NZV1ysgkAAChNNw1NNg1lXXKzCQAAKE03DU04DWVdcrQJAAAoTTYNTTkNZV1ytQkAAChNNg1NNQ1lXXK2CQAAKE05DU06DWVdcrcJAAAoTTsNTToNZV1yuAkAAChNOw1NPA1lXXK5CQAAKE07DU09DWVdcroJAAAoTTANTTUNZV1yuwkAAChNQA1NPw1lXXK8CQAAKE1ADU1BDWVdcr0JAAAoTT8NTUINZV1yvgkAAChNPw1NPg1lXXK/CQAAKE1CDU1EDWVdcsAJAAAoTUINTUMNZV1ywQkAAChNRQ1NQw1lXXLCCQAAKE03DU0+DWVdcsMJAAAoTUgNTUcNZV1yxAkAAChNSA1NSQ1lXXLFCQAAKE1HDU1KDWVdcsYJAAAoTUcNTUYNZV1yxwkAAChNSg1NSw1lXXLICQAAKE1MDU1LDWVdcskJAAAoTUwNTU4NZV1yygkAAChNTQ1NSw1lXXLLCQAAKE1NDU1PDWVdcswJAAAoTU4NTVANZV1yzQkAAChNTw1NUA1lXXLOCQAAKE1ADU1GDWVdcs8JAAAoTVMNTVINZV1y0AkAAChNUw1NVA1lXXLRCQAAKE1SDU1VDWVdctIJAAAoTVINTVENZV1y0wkAAChNVQ1NVg1lXXLUCQAAKE1XDU1WDWVdctUJAAAoTVcNTVgNZV1y1gkAAChNWQ1NWA1lXXLXCQAAKE1ZDU1aDWVdctgJAAAoTVkNTVsNZV1y2QkAAChNSA1NUQ1lXXLaCQAAKE1eDU1dDWVdctsJAAAoTV4NTV8NZV1y3AkAAChNXQ1NYA1lXXLdCQAAKE1dDU1cDWVdct4JAAAoTWANTWENZV1y3wkAAChNYg1NYQ1lXXLgCQAAKE1iDU1cDWVdcuEJAAAoTVMNTVwNZV1y4gkAAChNZQ1NZA1lXXLjCQAAKE1lDU1mDWVdcuQJAAAoTWQNTWMNZV1y5QkAAChNXg1NYw1lXXLmCQAAKE1pDU1oDWVdcucJAAAoTWkNTWoNZV1y6AkAAChNaA1NZw1lXXLpCQAAKE1lDU1nDWVdcuoJAAAoTW0NTWwNZV1y6wkAAChNbQ1Nbg1lXXLsCQAAKE1sDU1rDWVdcu0JAAAoTWkNTWsNZV1y7gkAAChNcQ1NcA1lXXLvCQAAKE1xDU1yDWVdcvAJAAAoTXANTXMNZV1y8QkAAChNcA1Nbw1lXXLyCQAAKE1zDU10DWVdcvMJAAAoTXQNTXUNZV1y9AkAAChNdA1Ndg1lXXL1CQAAKE1tDU1vDWVdcvYJAAAoTXkNTXgNZV1y9wkAAChNeQ1Neg1lXXL4CQAAKE14DU17DWVdcvkJAAAoTXgNTXcNZV1y+gkAAChNew1NfA1lXXL7CQAAKE1+DU19DWVdcvwJAAAoTXwNTX0NZV1y/QkAAChNcQ1Ndw1lXXL+CQAAKE2BDU2ADWVdcv8JAAAoTYENTYINZV1yAAoAAChNgA1Ngw1lXXIBCgAAKE2ADU1/DWVdcgIKAAAoTYMNTYQNZV1yAwoAAChNhQ1NhA1lXXIECgAAKE2FDU2GDWVdcgUKAAAoTYcNTYYNZV1yBgoAAChNhw1NiA1lXXIHCgAAKE2HDU2JDWVdcggKAAAoTXkNTX8NZV1yCQoAAChNjA1Niw1lXXIKCgAAKE2MDU2NDWVdcgsKAAAoTYsNTY4NZV1yDAoAAChNiw1Nig1lXXINCgAAKE2ODU2PDWVdcg4KAAAoTY8NTZANZV1yDwoAAChNjw1NkQ1lXXIQCgAAKE2BDU2KDWVdchEKAAAoTZQNTZMNZV1yEgoAAChNlA1NlQ1lXXITCgAAKE2TDU2WDWVdchQKAAAoTZMNTZINZV1yFQoAAChNlg1Nlw1lXXIWCgAAKE2XDU2YDWVdchcKAAAoTZcNTZkNZV1yGAoAAChNjA1Nkg1lXXIZCgAAKE2cDU2bDWVdchoKAAAoTZwNTZ0NZV1yGwoAAChNmw1Nng1lXXIcCgAAKE2bDU2aDWVdch0KAAAoTZ4NTZ8NZV1yHgoAAChNoA1Nnw1lXXIfCgAAKE2gDU2iDWVdciAKAAAoTaENTZ8NZV1yIQoAAChNoQ1Now1lXXIiCgAAKE2hDU2kDWVdciMKAAAoTaMNTaINZV1yJAoAAChNow1NpQ1lXXIlCgAAKE2kDU2mDWVdciYKAAAoTacNTaUNZV1yJwoAAChNpw1Npg1lXXIoCgAAKE2UDU2aDWVdcikKAAAoTaoNTakNZV1yKgoAAChNqg1Nqw1lXXIrCgAAKE2pDU2sDWVdciwKAAAoTakNTagNZV1yLQoAAChNrA1NrQ1lXXIuCgAAKE2uDU2tDWVdci8KAAAoTa4NTa8NZV1yMAoAAChNsA1Nrw1lXXIxCgAAKE2wDU2xDWVdcjIKAAAoTbANTbINZV1yMwoAAChNnA1NqA1lXXI0CgAAKE21DU20DWVdcjUKAAAoTbUNTbYNZV1yNgoAAChNtA1Ntw1lXXI3CgAAKE20DU2zDWVdcjgKAAAoTbcNTbgNZV1yOQoAAChNqg1Nsw1lXXI6CgAAKE27DU26DWVdcjsKAAAoTbsNTbwNZV1yPAoAAChNug1NvQ1lXXI9CgAAKE26DU25DWVdcj4KAAAoTb0NTb4NZV1yPwoAAChNvw1Nvg1lXXJACgAAKE2/DU3ADWVdckEKAAAoTb8NTcENZV1yQgoAAChNtQ1NuQ1lXXJDCgAAKE3EDU3DDWVdckQKAAAoTcQNTcUNZV1yRQoAAChNww1Nxg1lXXJGCgAAKE3DDU3CDWVdckcKAAAoTcYNTccNZV1ySAoAAChNyA1Nxw1lXXJJCgAAKE3JDU3HDWVdckoKAAAoTbsNTcINZV1ySwoAAChNzA1Nyw1lXXJMCgAAKE3MDU3NDWVdck0KAAAoTcsNTc4NZV1yTgoAAChNyw1Nyg1lXXJPCgAAKE3ODU3PDWVdclAKAAAoTdANTc8NZV1yUQoAAChN0A1N0g1lXXJSCgAAKE3RDU3PDWVdclMKAAAoTdENTdMNZV1yVAoAAChN0g1N1A1lXXJVCgAAKE3TDU3UDWVdclYKAAAoTdQNTdUNZV1yVwoAAChNxA1Nyg1lXXJYCgAAKE3YDU3ZDWVdclkKAAAoTdgNTdcNZV1yWgoAAChN1w1N2g1lXXJbCgAAKE3XDU3WDWVdclwKAAAoTdoNTdsNZV1yXQoAAChN3A1N2w1lXXJeCgAAKE3cDU3dDWVdcl8KAAAoTd0NTd4NZV1yYAoAAChNzA1N1g1lXXJhCgAAKE3hDU3gDWVdcmIKAAAoTeENTeINZV1yYwoAAChN4A1N4w1lXXJkCgAAKE3gDU3fDWVdcmUKAAAoTeMNTeQNZV1yZgoAAChN5Q1N5A1lXXJnCgAAKE3lDU3nDWVdcmgKAAAoTeYNTeQNZV1yaQoAAChN5g1N6A1lXXJqCgAAKE3nDU3pDWVdcmsKAAAoTegNTekNZV1ybAoAAChN6Q1N6g1lXXJtCgAAKE3YDU3fDWVdcm4KAAAoTe0NTe4NZV1ybwoAAChN7Q1N7A1lXXJwCgAAKE3sDU3vDWVdcnEKAAAoTewNTesNZV1ycgoAAChN7w1N8A1lXXJzCgAAKE3xDU3wDWVdcnQKAAAoTfENTfINZV1ydQoAAChN8g1N8w1lXXJ2CgAAKE3hDU3rDWVdcncKAAAoTfYNTfUNZV1yeAoAAChN9g1N9w1lXXJ5CgAAKE31DU34DWVdcnoKAAAoTfUNTfQNZV1yewoAAChN+A1N+Q1lXXJ8CgAAKE34DU36DWVdcn0KAAAoTe0NTfQNZV1yfgoAAChN/Q1N/A1lXXJ/CgAAKE39DU3+DWVdcoAKAAAoTfwNTf8NZV1ygQoAAChN/A1N+w1lXXKCCgAAKE3/DU0ADmVdcoMKAAAoTf8NTQEOZV1yhAoAAChN9g1N+w1lXXKFCgAAKE0EDk0FDmVdcoYKAAAoTQQOTQMOZV1yhwoAAChNAw5NBg5lXXKICgAAKE0DDk0CDmVdcokKAAAoTQYOTQcOZV1yigoAAChNCA5NBw5lXXKLCgAAKE0IDk0JDmVdcowKAAAoTQkOTQoOZV1yjQoAAChN/Q1NAg5lXXKOCgAAKE0NDk0MDmVdco8KAAAoTQ0OTQ4OZV1ykAoAAChNDA5NDw5lXXKRCgAAKE0MDk0LDmVdcpIKAAAoTQ8OTREOZV1ykwoAAChNDw5NEA5lXXKUCgAAKE0SDk0QDmVdcpUKAAAoTQQOTQsOZV1ylgoAAChNFQ5NFA5lXXKXCgAAKE0VDk0WDmVdcpgKAAAoTRUOTRwOZV1ymQoAAChNFA5NFw5lXXKaCgAAKE0UDk0TDmVdcpsKAAAoTRcOTRgOZV1ynAoAAChNGQ5NGA5lXXKdCgAAKE0ZDk0aDmVdcp4KAAAoTRkOTRsOZV1ynwoAAChNDQ5NEw5lXXKgCgAAKE0fDk0gDmVdcqEKAAAoTR8OTR4OZV1yogoAAChNHg5NHQ5lXXKjCgAAKE0eDk0hDmVdcqQKAAAoTSEOTSIOZV1ypQoAAChNIw5NIg5lXXKmCgAAKE0jDk0kDmVdcqcKAAAoTSQOTSUOZV1yqAoAAChNKA5NKQ5lXXKpCgAAKE0oDk0nDmVdcqoKAAAoTScOTSoOZV1yqwoAAChNJw5NJg5lXXKsCgAAKE0qDk0rDmVdcq0KAAAoTSwOTSsOZV1yrgoAAChNLA5NLQ5lXXKvCgAAKE0tDk0uDmVdcrAKAAAoTR8OTSYOZV1ysQoAAChNMQ5NMA5lXXKyCgAAKE0xDk0yDmVdcrMKAAAoTTAOTTMOZV1ytAoAAChNMA5NLw5lXXK1CgAAKE0zDk00DmVdcrYKAAAoTTMOTTUOZV1ytwoAAChNKA5NLw5lXXK4CgAAKE04Dk03DmVdcrkKAAAoTTgOTTkOZV1yugoAAChNNw5NOg5lXXK7CgAAKE03Dk02DmVdcrwKAAAoTToOTTsOZV1yvQoAAChNOg5NPA5lXXK+CgAAKE0xDk02DmVdcr8KAAAoTT8OTT4OZV1ywAoAAChNPw5NQA5lXXLBCgAAKE0+Dk1BDmVdcsIKAAAoTT4OTT0OZV1ywwoAAChNQQ5NQg5lXXLECgAAKE1DDk1CDmVdcsUKAAAoTUQOTUIOZV1yxgoAAChNOA5NPQ5lXXLHCgAAKE1HDk1GDmVdcsgKAAAoTUcOTUgOZV1yyQoAAChNRg5NRQ5lXXLKCgAAKE0/Dk1FDmVdcssKAAAoTUsOTUwOZV1yzAoAAChNSw5NSg5lXXLNCgAAKE1KDk1NDmVdcs4KAAAoTUoOTUkOZV1yzwoAAChNTQ5NTg5lXXLQCgAAKE1PDk1ODmVdctEKAAAoTU8OTVAOZV1y0goAAChNUA5NUQ5lXXLTCgAAKE1HDk1JDmVdctQKAAAoTVQOTVUOZV1y1QoAAChNVA5NUw5lXXLWCgAAKE1TDk1WDmVdctcKAAAoTVMOTVIOZV1y2AoAAChNVg5NVw5lXXLZCgAAKE1YDk1XDmVdctoKAAAoTVgOTVkOZV1y2woAAChNWQ5NWg5lXXLcCgAAKE1LDk1SDmVdct0KAAAoTV0OTVwOZV1y3goAAChNXQ5NXg5lXXLfCgAAKE1cDk1bDmVdcuAKAAAoTVQOTVsOZV1y4QoAAChNYQ5NYA5lXXLiCgAAKE1hDk1iDmVdcuMKAAAoTWAOTWMOZV1y5AoAAChNYA5NXw5lXXLlCgAAKE1jDk1kDmVdcuYKAAAoTWQOTWUOZV1y5woAAChNZA5NZg5lXXLoCgAAKE1dDk1fDmVdcukKAAAoTWkOTWgOZV1y6goAAChNaQ5Nag5lXXLrCgAAKE1oDk1rDmVdcuwKAAAoTWgOTWcOZV1y7QoAAChNaw5NbQ5lXXLuCgAAKE1rDk1sDmVdcu8KAAAoTWEOTWcOZV1y8AoAAChNcA5Nbw5lXXLxCgAAKE1wDk1xDmVdcvIKAAAoTW8OTXIOZV1y8woAAChNbw5Nbg5lXXL0CgAAKE1yDk1zDmVdcvUKAAAoTXIOTXQOZV1y9goAAChNaQ5Nbg5lXXL3CgAAKE13Dk12DmVdcvgKAAAoTXcOTXgOZV1y+QoAAChNdg5NeQ5lXXL6CgAAKE12Dk11DmVdcvsKAAAoTXkOTXoOZV1y/AoAAChNew5Neg5lXXL9CgAAKE17Dk18DmVdcv4KAAAoTXsOTX0OZV1y/woAAChNcA5NdQ5lXXIACwAAKE2ADk1/DmVdcgELAAAoTYAOTYEOZV1yAgsAAChNfw5Ngg5lXXIDCwAAKE1/Dk1+DmVdcgQLAAAoTYIOTYMOZV1yBQsAAChNhA5Ngw5lXXIGCwAAKE2FDk2DDmVdcgcLAAAoTXcOTX4OZV1yCAsAAChNiA5Nhw5lXXIJCwAAKE2IDk2JDmVdcgoLAAAoTYcOTYoOZV1yCwsAAChNhw5Nhg5lXXIMCwAAKE2KDk2MDmVdcg0LAAAoTYoOTYsOZV1yDgsAAChNgA5Nhg5lXXIPCwAAKE2PDk2ODmVdchALAAAoTY8OTZAOZV1yEQsAAChNjg5NkQ5lXXISCwAAKE2ODk2NDmVdchMLAAAoTZEOTZIOZV1yFAsAAChNiA5NjQ5lXXIVCwAAKE2VDk2UDmVdchYLAAAoTZUOTZYOZV1yFwsAAChNlA5Nlw5lXXIYCwAAKE2UDk2TDmVdchkLAAAoTZcOTZkOZV1yGgsAAChNlw5NmA5lXXIbCwAAKE2PDk2TDmVdchwLAAAoTZwOTZsOZV1yHQsAAChNnA5NnQ5lXXIeCwAAKE2bDk2eDmVdch8LAAAoTZsOTZoOZV1yIAsAAChNlQ5Nmg5lXXIhCwAAKE2hDk2gDmVdciILAAAoTaEOTaIOZV1yIwsAAChNoA5Now5lXXIkCwAAKE2gDk2fDmVdciULAAAoTaMOTaQOZV1yJgsAAChNnA5Nnw5lXXInCwAAKE2nDk2mDmVdcigLAAAoTacOTagOZV1yKQsAAChNpg5NqQ5lXXIqCwAAKE2mDk2lDmVdcisLAAAoTakOTaoOZV1yLAsAAChNqw5Nqg5lXXItCwAAKE2rDk2sDmVdci4LAAAoTasOTa0OZV1yLwsAAChNoQ5NpQ5lXXIwCwAAKE2wDk2xDmVdcjELAAAoTbAOTa8OZV1yMgsAAChNrw5Nsg5lXXIzCwAAKE2vDk2uDmVdcjQLAAAoTbIOTbMOZV1yNQsAAChNtA5Nsw5lXXI2CwAAKE20Dk21DmVdcjcLAAAoTbUOTbYOZV1yOAsAAChNpw5Nrg5lXXI5CwAAKE25Dk26DmVdcjoLAAAoTbkOTbgOZV1yOwsAAChNuA5Nuw5lXXI8CwAAKE24Dk23DmVdcj0LAAAoTbsOTbwOZV1yPgsAAChNvQ5NvA5lXXI/CwAAKE29Dk2+DmVdckALAAAoTb4OTb8OZV1yQQsAAChNsA5Ntw5lXXJCCwAAKE3CDk3BDmVdckMLAAAoTcIOTcMOZV1yRAsAAChNwQ5NxA5lXXJFCwAAKE3BDk3ADmVdckYLAAAoTcQOTcUOZV1yRwsAAChNuQ5NwA5lXXJICwAAKE3IDk3HDmVdckkLAAAoTcgOTckOZV1ySgsAAChNxw5Nyg5lXXJLCwAAKE3HDk3GDmVdckwLAAAoTcoOTcwOZV1yTQsAAChNyg5Nyw5lXXJOCwAAKE3NDk3LDmVdck8LAAAoTcIOTcYOZV1yUAsAAChN0A5Nzw5lXXJRCwAAKE3QDk3RDmVdclILAAAoTc8OTdIOZV1yUwsAAChNzw5Nzg5lXXJUCwAAKE3SDk3TDmVdclULAAAoTdQOTdMOZV1yVgsAAChN1A5N1Q5lXXJXCwAAKE3UDk3WDmVdclgLAAAoTcgOTc4OZV1yWQsAAChN2Q5N2A5lXXJaCwAAKE3ZDk3aDmVdclsLAAAoTdgOTdsOZV1yXAsAAChN2A5N1w5lXXJdCwAAKE3bDk3cDmVdcl4LAAAoTd0OTdwOZV1yXwsAAChN3Q5N3w5lXXJgCwAAKE3eDk3cDmVdcmELAAAoTd4OTeAOZV1yYgsAAChN3w5N4Q5lXXJjCwAAKE3gDk3hDmVdcmQLAAAoTdAOTdcOZV1yZQsAAChN5A5N4w5lXXJmCwAAKE3kDk3lDmVdcmcLAAAoTeMOTeYOZV1yaAsAAChN4w5N4g5lXXJpCwAAKE3mDk3nDmVdcmoLAAAoTekOTecOZV1yawsAAChN6Q5N6w5lXXJsCwAAKE3qDk3oDmVdcm0LAAAoTeoOTesOZV1ybgsAAChN5w5N6A5lXXJvCwAAKE3ZDk3iDmVdcnALAAAoTe4OTe0OZV1ycQsAAChN7g5N7w5lXXJyCwAAKE3tDk3wDmVdcnMLAAAoTe0OTewOZV1ydAsAAChN8A5N8Q5lXXJ1CwAAKE3yDk3xDmVdcnYLAAAoTfIOTfQOZV1ydwsAAChN8w5N8Q5lXXJ4CwAAKE3zDk31DmVdcnkLAAAoTfMOTfYOZV1yegsAAChN9Q5N9A5lXXJ7CwAAKE31Dk33DmVdcnwLAAAoTfYOTfgOZV1yfQsAAChN+Q5N9w5lXXJ+CwAAKE35Dk34DmVdcn8LAAAoTeQOTewOZV1ygAsAAChN/A5N/Q5lXXKBCwAAKE38Dk37DmVdcoILAAAoTfsOTf4OZV1ygwsAAChN+w5N+g5lXXKECwAAKE3+Dk3/DmVdcoULAAAoTQAPTf8OZV1yhgsAAChNAA9NAQ9lXXKHCwAAKE0BD00CD2VdcogLAAAoTe4OTfoOZV1yiQsAAChNBQ9NBA9lXXKKCwAAKE0FD00GD2VdcosLAAAoTQQPTQcPZV1yjAsAAChNBA9NAw9lXXKNCwAAKE0HD00ID2Vdco4LAAAoTQgPTQkPZV1yjwsAAChNCA9NCg9lXXKQCwAAKE38Dk0DD2VdcpELAAAoTQ0PTQwPZV1ykgsAAChNDQ9NDg9lXXKTCwAAKE0MD00PD2VdcpQLAAAoTQwPTQsPZV1ylQsAAChNDw9NEA9lXXKWCwAAKE0FD00LD2VdcpcLAAAoTRMPTRIPZV1ymAsAAChNEw9NFA9lXXKZCwAAKE0SD00VD2VdcpoLAAAoTRIPTREPZV1ymwsAAChNFQ9NFg9lXXKcCwAAKE0WD00XD2Vdcp0LAAAoTRYPTRgPZV1yngsAAChNDQ9NEQ9lXXKfCwAAKE0bD00aD2VdcqALAAAoTRsPTRwPZV1yoQsAAChNGg9NHQ9lXXKiCwAAKE0aD00ZD2VdcqMLAAAoTR0PTR4PZV1ypAsAAChNHw9NHg9lXXKlCwAAKE0fD00gD2VdcqYLAAAoTR8PTSEPZV1ypwsAAChNEw9NGQ9lXXKoCwAAKE0kD00jD2VdcqkLAAAoTSQPTSUPZV1yqgsAAChNIw9NJg9lXXKrCwAAKE0jD00iD2VdcqwLAAAoTSYPTSgPZV1yrQsAAChNJg9NJw9lXXKuCwAAKE0pD00nD2Vdcq8LAAAoTRsPTSIPZV1ysAsAAChNLA9NLQ9lXXKxCwAAKE0sD00rD2VdcrILAAAoTSsPTS4PZV1yswsAAChNKw9NKg9lXXK0CwAAKE0uD00vD2VdcrULAAAoTTAPTS8PZV1ytgsAAChNMA9NMQ9lXXK3CwAAKE0xD00yD2VdcrgLAAAoTSQPTSoPZV1yuQsAAChNNQ9NNA9lXXK6CwAAKE01D002D2VdcrsLAAAoTTQPTTcPZV1yvAsAAChNNA9NMw9lXXK9CwAAKE03D005D2Vdcr4LAAAoTTcPTTgPZWUoXXK/CwAAKE06D004D2VdcsALAAAoTSwPTTMPZV1ywQsAAChNPQ9NPA9lXXLCCwAAKE09D00+D2VdcsMLAAAoTTwPTT8PZV1yxAsAAChNPA9NOw9lXXLFCwAAKE0/D01AD2VdcsYLAAAoTUEPTUAPZV1yxwsAAChNQg9NQA9lXXLICwAAKE01D007D2VdcskLAAAoTUUPTUQPZV1yygsAAChNRQ9NRg9lXXLLCwAAKE1ED01DD2VdcswLAAAoTT0PTUMPZV1yzQsAAChNSQ9NSA9lXXLOCwAAKE1JD01KD2Vdcs8LAAAoTUgPTUsPZV1y0AsAAChNSA9NRw9lXXLRCwAAKE1LD01MD2VdctILAAAoTUwPTU0PZV1y0wsAAChNTA9NTg9lXXLUCwAAKE1FD01HD2VdctULAAAoTVEPTVAPZV1y1gsAAChNUQ9NUg9lXXLXCwAAKE1QD01TD2VdctgLAAAoTVAPTU8PZV1y2QsAAChNUw9NVA9lXXLaCwAAKE1VD01UD2VdctsLAAAoTVUPTVYPZV1y3AsAAChNVQ9NVw9lXXLdCwAAKE1JD01PD2Vdct4LAAAoTVoPTVkPZV1y3wsAAChNWg9NWw9lXXLgCwAAKE1ZD01YD2VdcuELAAAoTVEPTVgPZV1y4gsAAChNXg9NXQ9lXXLjCwAAKE1eD01fD2VdcuQLAAAoTV0PTWAPZV1y5QsAAChNXQ9NXA9lXXLmCwAAKE1gD01hD2VdcucLAAAoTVoPTVwPZV1y6AsAAChNZA9NYw9lXXLpCwAAKE1kD01lD2VdcuoLAAAoTWMPTWYPZV1y6wsAAChNYw9NYg9lXXLsCwAAKE1mD01nD2Vdcu0LAAAoTWgPTWcPZV1y7gsAAChNaA9Nag9lXXLvCwAAKE1pD01nD2VdcvALAAAoTWkPTWsPZV1y8QsAAChNag9NbA9lXXLyCwAAKE1rD01sD2VdcvMLAAAoTV4PTWIPZV1y9AsAAChNbw9Nbg9lXXL1CwAAKE1vD01wD2VdcvYLAAAoTW4PTXEPZV1y9wsAAChNbg9NbQ9lXXL4CwAAKE1xD01yD2VdcvkLAAAoTXMPTXIPZV1y+gsAAChNdA9Ncg9lXXL7CwAAKE1kD01tD2VdcvwLAAAoTXcPTXYPZV1y/QsAAChNdw9NeA9lXXL+CwAAKE12D015D2Vdcv8LAAAoTXYPTXUPZV1yAAwAAChNeQ9New9lXXIBDAAAKE15D016D2VdcgIMAAAoTW8PTXUPZV1yAwwAAChNfg9Nfw9lXXIEDAAAKE1+D019D2VdcgUMAAAoTX0PTYAPZV1yBgwAAChNfQ9NfA9lXXIHDAAAKE2AD02BD2VdcggMAAAoTYIPTYEPZV1yCQwAAChNgg9Ngw9lXXIKDAAAKE2DD02ED2VdcgsMAAAoTXcPTXwPZV1yDAwAAChNhw9Nhg9lXXINDAAAKE2HD02ID2Vdcg4MAAAoTYYPTYUPZV1yDwwAAChNfg9NhQ9lXXIQDAAAKE2LD02KD2VdchEMAAAoTYsPTYwPZV1yEgwAAChNig9NjQ9lXXITDAAAKE2KD02JD2VdchQMAAAoTY0PTY4PZV1yFQwAAChNjw9Njg9lXXIWDAAAKE2PD02JD2VdchcMAAAoTYcPTYkPZV1yGAwAAChNkg9NkQ9lXXIZDAAAKE2SD02TD2VdchoMAAAoTZEPTZQPZV1yGwwAAChNkQ9NkA9lXXIcDAAAKE2UD02VD2Vdch0MAAAoTYsPTZAPZV1yHgwAAChNmA9NmQ9lXXIfDAAAKE2YD02XD2VdciAMAAAoTZcPTZoPZV1yIQwAAChNlw9Nlg9lXXIiDAAAKE2aD02bD2VdciMMAAAoTZwPTZsPZV1yJAwAAChNnA9NnQ9lXXIlDAAAKE2dD02eD2VdciYMAAAoTZIPTZYPZV1yJwwAAChNoQ9NoA9lXXIoDAAAKE2hD02iD2VdcikMAAAoTaAPTaMPZV1yKgwAAChNoA9Nnw9lXXIrDAAAKE2jD02kD2VdciwMAAAoTaUPTaQPZV1yLQwAAChNpg9NpA9lXXIuDAAAKE2YD02fD2Vdci8MAAAoTakPTagPZV1yMAwAAChNqQ9Nqg9lXXIxDAAAKE2oD02rD2VdcjIMAAAoTagPTacPZV1yMwwAAChNqw9NrA9lXXI0DAAAKE2sD02tD2VdcjUMAAAoTawPTa4PZV1yNgwAAChNoQ9Npw9lXXI3DAAAKE2xD02wD2VdcjgMAAAoTbEPTbIPZV1yOQwAAChNsA9Nsw9lXXI6DAAAKE2wD02vD2VdcjsMAAAoTbMPTbQPZV1yPAwAAChNtA9NtQ9lXXI9DAAAKE20D022D2Vdcj4MAAAoTakPTa8PZV1yPwwAAChNuQ9NuA9lXXJADAAAKE25D026D2VdckEMAAAoTbgPTbsPZV1yQgwAAChNuA9Ntw9lXXJDDAAAKE27D028D2VdckQMAAAoTb0PTbwPZV1yRQwAAChNvQ9Nvg9lXXJGDAAAKE2/D02+D2VdckcMAAAoTb8PTcAPZV1ySAwAAChNvw9NwQ9lXXJJDAAAKE2xD023D2VdckoMAAAoTcQPTcMPZV1ySwwAAChNxA9NxQ9lXXJMDAAAKE3DD03GD2Vdck0MAAAoTcMPTcIPZV1yTgwAAChNuQ9Nwg9lXXJPDAAAKE3JD03ID2VdclAMAAAoTckPTcoPZV1yUQwAAChNyA9Nyw9lXXJSDAAAKE3ID03HD2VdclMMAAAoTcsPTcwPZV1yVAwAAChNzA9NzQ9lXXJVDAAAKE3MD03OD2VdclYMAAAoTcQPTccPZV1yVwwAAChN0Q9N0A9lXXJYDAAAKE3RD03SD2VdclkMAAAoTdAPTdMPZV1yWgwAAChN0A9Nzw9lXXJbDAAAKE3TD03UD2VdclwMAAAoTckPTc8PZV1yXQwAAChN1w9N1g9lXXJeDAAAKE3XD03YD2Vdcl8MAAAoTdYPTdkPZV1yYAwAAChN1g9N1Q9lXXJhDAAAKE3ZD03aD2VdcmIMAAAoTdsPTdoPZV1yYwwAAChN2w9N3A9lXXJkDAAAKE3dD03cD2VdcmUMAAAoTd0PTd4PZV1yZgwAAChN3Q9N3w9lXXJnDAAAKE3RD03VD2VdcmgMAAAoTeIPTeEPZV1yaQwAAChN4g9N4w9lXXJqDAAAKE3hD03kD2VdcmsMAAAoTeEPTeAPZV1ybAwAAChN5A9N5Q9lXXJtDAAAKE3mD03lD2Vdcm4MAAAoTeYPTecPZV1ybwwAAChN6A9N5w9lXXJwDAAAKE3oD03pD2VdcnEMAAAoTegPTeoPZV1ycgwAAChN1w9N4A9lXXJzDAAAKE3tD03sD2VdcnQMAAAoTe0PTe4PZV1ydQwAAChN7A9N7w9lXXJ2DAAAKE3sD03rD2VdcncMAAAoTe8PTfAPZV1yeAwAAChN4g9N6w9lXXJ5DAAAKE3zD03yD2VdcnoMAAAoTfMPTfQPZV1yewwAAChN8g9N9Q9lXXJ8DAAAKE3yD03xD2Vdcn0MAAAoTfUPTfYPZV1yfgwAAChN9w9N9g9lXXJ/DAAAKE34D032D2VdcoAMAAAoTe0PTfEPZV1ygQwAAChN+w9N+g9lXXKCDAAAKE37D038D2VdcoMMAAAoTfoPTf0PZV1yhAwAAChN+g9N+Q9lXXKFDAAAKE39D03+D2VdcoYMAAAoTf8PTf4PZV1yhwwAAChN/w9NARBlXXKIDAAAKE0AEE3+D2VdcokMAAAoTQAQTQIQZV1yigwAAChNABBNAxBlXXKLDAAAKE0CEE0BEGVdcowMAAAoTQIQTQQQZV1yjQwAAChNAxBNBRBlXXKODAAAKE0GEE0EEGVdco8MAAAoTQYQTQUQZV1ykAwAAChN8w9N+Q9lXXKRDAAAKE0JEE0IEGVdcpIMAAAoTQkQTQoQZV1ykwwAAChNCBBNCxBlXXKUDAAAKE0IEE0HEGVdcpUMAAAoTQsQTQwQZV1ylgwAAChNDBBNDRBlXXKXDAAAKE0MEE0OEGVdcpgMAAAoTfsPTQcQZV1ymQwAAChNERBNEBBlXXKaDAAAKE0REE0SEGVdcpsMAAAoTRAQTRMQZV1ynAwAAChNEBBNDxBlXXKdDAAAKE0TEE0UEGVdcp4MAAAoTRUQTRQQZV1ynwwAAChNFRBNFhBlXXKgDAAAKE0VEE0XEGVdcqEMAAAoTQkQTQ8QZV1yogwAAChNGhBNGRBlXXKjDAAAKE0aEE0bEGVdcqQMAAAoTRkQTRgQZV1ypQwAAChNERBNGBBlXXKmDAAAKE0eEE0dEGVdcqcMAAAoTR4QTR8QZV1yqAwAAChNHRBNIBBlXXKpDAAAKE0dEE0cEGVdcqoMAAAoTSAQTSEQZV1yqwwAAChNIRBNIhBlXXKsDAAAKE0hEE0jEGVdcq0MAAAoTRoQTRwQZV1yrgwAAChNJhBNJRBlXXKvDAAAKE0mEE0nEGVdcrAMAAAoTSUQTSgQZV1ysQwAAChNJRBNJBBlXXKyDAAAKE0oEE0pEGVdcrMMAAAoTSoQTSkQZV1ytAwAAChNKhBNLBBlXXK1DAAAKE0rEE0pEGVdcrYMAAAoTSsQTS0QZV1ytwwAAChNLBBNLhBlXXK4DAAAKE0tEE0uEGVdcrkMAAAoTR4QTSQQZV1yugwAAChNMRBNMBBlXXK7DAAAKE0xEE0yEGVdcrwMAAAoTTAQTTMQZV1yvQwAAChNMBBNLxBlXXK+DAAAKE0zEE00EGVdcr8MAAAoTTUQTTQQZV1ywAwAAChNNRBNLxBlXXLBDAAAKE0mEE0vEGVdcsIMAAAoTTgQTTcQZV1ywwwAAChNOBBNORBlXXLEDAAAKE03EE06EGVdcsUMAAAoTTcQTTYQZV1yxgwAAChNOhBNOxBlXXLHDAAAKE08EE07EGVdcsgMAAAoTT0QTTsQZV1yyQwAAChNMRBNNhBlXXLKDAAAKE1AEE0/EGVdcssMAAAoTUAQTUEQZV1yzAwAAChNPxBNQhBlXXLNDAAAKE0/EE0+EGVdcs4MAAAoTUIQTUQQZV1yzwwAAChNQhBNQxBlXXLQDAAAKE1FEE1DEGVdctEMAAAoTTgQTT4QZV1y0gwAAChNSBBNRxBlXXLTDAAAKE1IEE1JEGVdctQMAAAoTUcQTUoQZV1y1QwAAChNRxBNRhBlXXLWDAAAKE1KEE1MEGVdctcMAAAoTUoQTUsQZV1y2AwAAChNTRBNSxBlXXLZDAAAKE1AEE1GEGVdctoMAAAoTVAQTVEQZV1y2wwAAChNUBBNTxBlXXLcDAAAKE1PEE1SEGVdct0MAAAoTU8QTU4QZV1y3gwAAChNUhBNUxBlXXLfDAAAKE1UEE1TEGVdcuAMAAAoTVQQTVUQZV1y4QwAAChNVRBNVhBlXXLiDAAAKE1IEE1OEGVdcuMMAAAoTVkQTVgQZV1y5AwAAChNWRBNWhBlXXLlDAAAKE1YEE1bEGVdcuYMAAAoTVgQTVcQZV1y5wwAAChNWxBNXBBlXXLoDAAAKE1cEE1dEGVdcukMAAAoTVwQTV4QZV1y6gwAAChNUBBNVxBlXXLrDAAAKE1hEE1gEGVdcuwMAAAoTWEQTWIQZV1y7QwAAChNYBBNYxBlXXLuDAAAKE1gEE1fEGVdcu8MAAAoTWMQTWQQZV1y8AwAAChNZRBNZBBlXXLxDAAAKE1mEE1kEGVdcvIMAAAoTVkQTV8QZV1y8wwAAChNaRBNahBlXXL0DAAAKE1pEE1oEGVdcvUMAAAoTWgQTWsQZV1y9gwAAChNaBBNZxBlXXL3DAAAKE1rEE1sEGVdcvgMAAAoTW0QTWwQZV1y+QwAAChNbRBNbhBlXXL6DAAAKE1uEE1vEGVdcvsMAAAoTWEQTWcQZV1y/AwAAChNchBNcRBlXXL9DAAAKE1yEE1zEGVdcv4MAAAoTXEQTXQQZV1y/wwAAChNcRBNcBBlXXIADQAAKE10EE12EGVdcgENAAAoTXQQTXUQZV1yAg0AAChNdxBNdRBlXXIDDQAAKE1pEE1wEGVdcgQNAAAoTXoQTXkQZV1yBQ0AAChNehBNexBlXXIGDQAAKE15EE18EGVdcgcNAAAoTXkQTXgQZV1yCA0AAChNfBBNfRBlXXIJDQAAKE1+EE19EGVdcgoNAAAoTX4QTX8QZV1yCw0AAChNfhBNgBBlXXIMDQAAKE1yEE14EGVdcg0NAAAoTYMQTYIQZV1yDg0AAChNgxBNhBBlXXIPDQAAKE2CEE2FEGVdchANAAAoTYIQTYEQZV1yEQ0AAChNhRBNhhBlXXISDQAAKE2GEE2HEGVdchMNAAAoTYYQTYgQZV1yFA0AAChNehBNgRBlXXIVDQAAKE2LEE2KEGVdchYNAAAoTYsQTYwQZV1yFw0AAChNihBNjRBlXXIYDQAAKE2KEE2JEGVdchkNAAAoTY0QTY4QZV1yGg0AAChNgxBNiRBlXXIbDQAAKE2REE2QEGVdchwNAAAoTZEQTZIQZV1yHQ0AAChNkBBNkxBlXXIeDQAAKE2QEE2PEGVdch8NAAAoTZMQTZQQZV1yIA0AAChNlBBNlRBlXXIhDQAAKE2UEE2WEGVdciINAAAoTYsQTY8QZV1yIw0AAChNmRBNmBBlXXIkDQAAKE2ZEE2aEGVdciUNAAAoTZgQTZsQZV1yJg0AAChNmBBNlxBlXXInDQAAKE2bEE2dEGVdcigNAAAoTZsQTZwQZV1yKQ0AAChNkRBNlxBlXXIqDQAAKE2gEE2fEGVdcisNAAAoTaAQTaEQZV1yLA0AAChNnxBNohBlXXItDQAAKE2fEE2eEGVdci4NAAAoTaIQTaMQZV1yLw0AAChNpBBNoxBlXXIwDQAAKE2kEE2mEGVdcjENAAAoTaUQTaMQZV1yMg0AAChNpRBNpxBlXXIzDQAAKE2mEE2oEGVdcjQNAAAoTacQTagQZV1yNQ0AAChNqBBNqRBlXXI2DQAAKE2ZEE2eEGVdcjcNAAAoTawQTasQZV1yOA0AAChNrBBNrRBlXXI5DQAAKE2rEE2uEGVdcjoNAAAoTasQTaoQZV1yOw0AAChNrhBNsBBlXXI8DQAAKE2uEE2vEGVdcj0NAAAoTbEQTa8QZV1yPg0AAChNoBBNqhBlXXI/DQAAKE20EE2zEGVdckANAAAoTbQQTbUQZV1yQQ0AAChNsxBNthBlXXJCDQAAKE2zEE2yEGVdckMNAAAoTbYQTbcQZV1yRA0AAChNrBBNshBlXXJFDQAAKE26EE25EGVdckYNAAAoTboQTbsQZV1yRw0AAChNuRBNvBBlXXJIDQAAKE25EE24EGVdckkNAAAoTbwQTb0QZV1ySg0AAChNvhBNvRBlXXJLDQAAKE2+EE2/EGVdckwNAAAoTb4QTcAQZV1yTQ0AAChNtBBNuBBlXXJODQAAKE3DEE3CEGVdck8NAAAoTcMQTcQQZV1yUA0AAChNwhBNxRBlXXJRDQAAKE3CEE3BEGVdclINAAAoTcUQTcYQZV1yUw0AAChNxRBNxxBlXXJUDQAAKE26EE3BEGVdclUNAAAoTcoQTckQZV1yVg0AAChNyhBNyxBlXXJXDQAAKE3JEE3MEGVdclgNAAAoTckQTcgQZV1yWQ0AAChNzBBNzRBlXXJaDQAAKE3OEE3NEGVdclsNAAAoTc4QTc8QZV1yXA0AAChNzhBN0BBlXXJdDQAAKE3DEE3IEGVdcl4NAAAoTdMQTdIQZV1yXw0AAChN0xBN1BBlXXJgDQAAKE3SEE3VEGVdcmENAAAoTdIQTdEQZV1yYg0AAChN1RBN1hBlXXJjDQAAKE3WEE3XEGVdcmQNAAAoTdYQTdgQZV1yZQ0AAChNyhBN0RBlXXJmDQAAKE3bEE3aEGVdcmcNAAAoTdsQTdwQZV1yaA0AAChN2hBN3RBlXXJpDQAAKE3aEE3ZEGVdcmoNAAAoTd0QTd4QZV1yaw0AAChN3xBN3hBlXXJsDQAAKE3fEE3gEGVdcm0NAAAoTd8QTeEQZV1ybg0AAChN0xBN2RBlXXJvDQAAKE3kEE3lEGVdcnANAAAoTeQQTeMQZV1ycQ0AAChN4xBN5hBlXXJyDQAAKE3jEE3iEGVdcnMNAAAoTeYQTecQZV1ydA0AAChN6BBN5xBlXXJ1DQAAKE3oEE3pEGVdcnYNAAAoTekQTeoQZV1ydw0AAChN2xBN4hBlXXJ4DQAAKE3tEE3sEGVdcnkNAAAoTe0QTe4QZV1yeg0AAChN7BBN7xBlXXJ7DQAAKE3sEE3rEGVdcnwNAAAoTe8QTfAQZV1yfQ0AAChN8RBN8BBlXXJ+DQAAKE3xEE3yEGVdcn8NAAAoTfEQTfMQZV1ygA0AAChN5BBN6xBlXXKBDQAAKE32EE31EGVdcoINAAAoTfYQTfcQZV1ygw0AAChN9RBN+BBlXXKEDQAAKE31EE30EGVdcoUNAAAoTfgQTfkQZV1yhg0AAChN+hBN+RBlXXKHDQAAKE36EE37EGVdcogNAAAoTfoQTfwQZV1yiQ0AAChN7RBN9BBlXXKKDQAAKE3/EE3+EGVdcosNAAAoTf8QTQARZV1yjA0AAChN/hBNARFlXXKNDQAAKE3+EE39EGVdco4NAAAoTQERTQIRZV1yjw0AAChNARFNAxFlXXKQDQAAKE32EE39EGVdcpENAAAoTQYRTQURZV1ykg0AAChNBhFNBxFlXXKTDQAAKE0FEU0IEWVdcpQNAAAoTQURTQQRZV1ylQ0AAChNCBFNCRFlXXKWDQAAKE0KEU0JEWVdcpcNAAAoTQoRTQsRZV1ymA0AAChNChFNDBFlXXKZDQAAKE3/EE0EEWVdcpoNAAAoTQ8RTQ4RZV1ymw0AAChNDxFNEBFlXXKcDQAAKE0OEU0REWVdcp0NAAAoTQ4RTQ0RZV1yng0AAChNERFNEhFlXXKfDQAAKE0TEU0SEWVdcqANAAAoTRQRTRIRZV1yoQ0AAChNBhFNDRFlXXKiDQAAKE0XEU0WEWVdcqMNAAAoTRcRTRgRZV1ypA0AAChNFhFNGRFlXXKlDQAAKE0WEU0VEWVdcqYNAAAoTRkRTRoRZV1ypw0AAChNGxFNGhFlXXKoDQAAKE0cEU0aEWVdcqkNAAAoTQ8RTRURZV1yqg0AAChNHxFNHhFlXXKrDQAAKE0fEU0gEWVdcqwNAAAoTR4RTSERZV1yrQ0AAChNHhFNHRFlXXKuDQAAKE0hEU0iEWVdcq8NAAAoTSERTSMRZV1ysA0AAChNFxFNHRFlXXKxDQAAKE0mEU0lEWVdcrINAAAoTSYRTScRZV1ysw0AAChNJRFNKBFlXXK0DQAAKE0lEU0kEWVdcrUNAAAoTSgRTSkRZV1ytg0AAChNKhFNKRFlXXK3DQAAKE0qEU0sEWVdcrgNAAAoTSsRTSkRZV1yuQ0AAChNKxFNLRFlXXK6DQAAKE0sEU0uEWVdcrsNAAAoTS0RTS4RZV1yvA0AAChNHxFNJBFlXXK9DQAAKE0xEU0wEWVdcr4NAAAoTTERTTIRZV1yvw0AAChNMBFNLxFlXXLADQAAKE0mEU0vEWVdcsENAAAoTTURTTQRZV1ywg0AAChNNRFNNhFlXXLDDQAAKE00EU03EWVdcsQNAAAoTTQRTTMRZV1yxQ0AAChNNxFNOBFlXXLGDQAAKE05EU04EWVdcscNAAAoTToRTTgRZV1yyA0AAChNMRFNMxFlXXLJDQAAKE09EU08EWVdcsoNAAAoTT0RTT4RZV1yyw0AAChNPBFNPxFlXXLMDQAAKE08EU07EWVdcs0NAAAoTT8RTUERZV1yzg0AAChNPxFNQBFlXXLPDQAAKE01EU07EWVdctANAAAoTUQRTUMRZV1y0Q0AAChNRBFNRRFlXXLSDQAAKE1DEU1GEWVdctMNAAAoTUMRTUIRZV1y1A0AAChNPRFNQhFlXXLVDQAAKE1JEU1IEWVdctYNAAAoTUkRTUoRZV1y1w0AAChNSBFNSxFlXXLYDQAAKE1IEU1HEWVdctkNAAAoTUsRTUwRZV1y2g0AAChNTBFNTRFlXXLbDQAAKE1MEU1OEWVdctwNAAAoTUQRTUcRZV1y3Q0AAChNURFNUBFlXXLeDQAAKE1REU1SEWVdct8NAAAoTVARTVMRZV1y4A0AAChNUBFNTxFlXXLhDQAAKE1TEU1UEWVdcuINAAAoTUkRTU8RZV1y4w0AAChNVxFNVhFlXXLkDQAAKE1XEU1YEWVdcuUNAAAoTVYRTVkRZV1y5g0AAChNVhFNVRFlXXLnDQAAKE1ZEU1aEWVdcugNAAAoTVoRTVsRZV1y6Q0AAChNWhFNXBFlXXLqDQAAKE1REU1VEWVdcusNAAAoTV8RTV4RZV1y7A0AAChNXxFNYBFlXXLtDQAAKE1eEU1hEWVdcu4NAAAoTV4RTV0RZV1y7w0AAChNYRFNYxFlXXLwDQAAKE1hEU1iEWVdcvENAAAoTVcRTV0RZV1y8g0AAChNZhFNZRFlXXLzDQAAKE1mEU1nEWVdcvQNAAAoTWURTWgRZV1y9Q0AAChNZRFNZBFlXXL2DQAAKE1oEU1pEWVdcvcNAAAoTWsRTWkRZV1y+A0AAChNaxFNbRFlXXL5DQAAKE1sEU1qEWVdcvoNAAAoTWwRTW0RZV1y+w0AAChNaRFNahFlXXL8DQAAKE1fEU1kEWVdcv0NAAAoTXARTW8RZV1y/g0AAChNcBFNcRFlXXL/DQAAKE1vEU1yEWVdcgAOAAAoTW8RTW4RZV1yAQ4AAChNchFNcxFlXXICDgAAKE10EU1zEWVdcgMOAAAoTXURTXMRZV1yBA4AAChNZhFNbhFlXXIFDgAAKE14EU13EWVdcgYOAAAoTXgRTXkRZV1yBw4AAChNdxFNehFlXXIIDgAAKE13EU12EWVdcgkOAAAoTXoRTXsRZV1yCg4AAChNfBFNexFlXXILDgAAKE19EU17EWVdcgwOAAAoTXARTXYRZV1yDQ4AAChNgBFNfxFlXXIODgAAKE2AEU2BEWVdcg8OAAAoTX8RTYIRZV1yEA4AAChNfxFNfhFlXXIRDgAAKE2CEU2DEWVdchIOAAAoTYQRTYMRZV1yEw4AAChNhBFNhRFlXXIUDgAAKE2EEU2GEWVdchUOAAAoTXgRTX4RZV1yFg4AAChNiRFNiBFlXXIXDgAAKE2JEU2KEWVdchgOAAAoTYgRTYcRZV1yGQ4AAChNgBFNhxFlXXIaDgAAKE2NEU2MEWVdchsOAAAoTY0RTY4RZV1yHA4AAChNjBFNjxFlXXIdDgAAKE2MEU2LEWVdch4OAAAoTY8RTZARZV1yHw4AAChNkRFNkBFlXXIgDgAAKE2REU2SEWVdciEOAAAoTZERTZMRZV1yIg4AAChNiRFNixFlXXIjDgAAKE2WEU2VEWVdciQOAAAoTZYRTZcRZV1yJQ4AAChNlRFNmBFlXXImDgAAKE2VEU2UEWVdcicOAAAoTZgRTZkRZV1yKA4AAChNjRFNlBFlXXIpDgAAKE2cEU2bEWVdcioOAAAoTZwRTZ0RZV1yKw4AAChNmxFNnhFlXXIsDgAAKE2bEU2aEWVdci0OAAAoTZ4RTZ8RZV1yLg4AAChNoBFNnxFlXXIvDgAAKE2hEU2fEWVdcjAOAAAoTZYRTZoRZV1yMQ4AAChNpBFNoxFlXXIyDgAAKE2kEU2lEWVdcjMOAAAoTaMRTaYRZV1yNA4AAChNoxFNohFlXXI1DgAAKE2mEU2oEWVdcjYOAAAoTaYRTacRZV1yNw4AAChNnBFNohFlXXI4DgAAKE2rEU2qEWVdcjkOAAAoTasRTawRZV1yOg4AAChNqhFNrRFlXXI7DgAAKE2qEU2pEWVdcjwOAAAoTa0RTa4RZV1yPQ4AAChNrxFNrhFlXXI+DgAAKE2wEU2uEWVdcj8OAAAoTaQRTakRZV1yQA4AAChNsxFNshFlXXJBDgAAKE2zEU20EWVdckIOAAAoTbIRTbURZV1yQw4AAChNshFNsRFlXXJEDgAAKE21EU23EWVdckUOAAAoTbURTbYRZV1yRg4AAChNqxFNsRFlXXJHDgAAKE26EU25EWVdckgOAAAoTboRTbsRZV1ySQ4AAChNuRFNvBFlXXJKDgAAKE25EU24EWVdcksOAAAoTbwRTb0RZV1yTA4AAChNvhFNvRFlXXJNDgAAKE2/EU29EWVdck4OAAAoTbMRTbgRZV1yTw4AAChNwhFNwRFlXXJQDgAAKE3CEU3DEWVdclEOAAAoTcERTcQRZV1yUg4AAChNwRFNwBFlXXJTDgAAKE3EEU3FEWVdclQOAAAoTcYRTcURZV1yVQ4AAChNxhFNxxFlXXJWDgAAKE3GEU3IEWVdclcOAAAoTboRTcARZV1yWA4AAChNyxFNyhFlXXJZDgAAKE3LEU3MEWVdcloOAAAoTcoRTc0RZV1yWw4AAChNyhFNyRFlXXJcDgAAKE3NEU3OEWVdcl0OAAAoTcIRTckRZV1yXg4AAChN0RFN0BFlXXJfDgAAKE3REU3SEWVdcmAOAAAoTdARTdMRZV1yYQ4AAChN0BFNzxFlXXJiDgAAKE3TEU3UEWVdcmMOAAAoTdURTdQRZV1yZA4AAChN1RFNzxFlXXJlDgAAKE3LEU3PEWVdcmYOAAAoTdgRTdcRZV1yZw4AAChN2BFN2RFlXXJoDgAAKE3XEU3aEWVdcmkOAAAoTdcRTdYRZV1yag4AAChN2hFN2xFlXXJrDgAAKE3cEU3bEWVdcmwOAAAoTdwRTdYRZV1ybQ4AAChN0RFN1hFlXXJuDgAAKE3fEU3eEWVdcm8OAAAoTd8RTeARZV1ycA4AAChN3hFN3RFlXXJxDgAAKE3YEU3dEWVdcnIOAAAoTeMRTeIRZV1ycw4AAChN4xFN5BFlXXJ0DgAAKE3iEU3lEWVdcnUOAAAoTeIRTeERZV1ydg4AAChN5RFN5hFlXXJ3DgAAKE3fEU3hEWVdcngOAAAoTekRTegRZV1yeQ4AAChN6RFN6hFlXXJ6DgAAKE3oEU3rEWVdcnsOAAAoTegRTecRZV1yfA4AAChN6xFN7BFlXXJ9DgAAKE3jEU3nEWVdcn4OAAAoTe8RTe4RZV1yfw4AAChN7xFN8BFlXXKADgAAKE3uEU3xEWVdcoEOAAAoTe4RTe0RZV1ygg4AAChN8RFN8hFlXXKDDgAAKE3zEU3yEWVdcoQOAAAoTfMRTe0RZV1yhQ4AAChN6RFN7RFlXXKGDgAAKE32EU31EWVdcocOAAAoTfYRTfcRZV1yiA4AAChN9RFN+BFlXXKJDgAAKE31EU30EWVdcooOAAAoTfgRTfkRZV1yiw4AAChN7xFN9BFlXXKMDgAAKE38EU37EWVdco0OAAAoTfwRTf0RZV1yjg4AAChN+xFN/hFlXXKPDgAAKE37EU36EWVdcpAOAAAoTf4RTf8RZV1ykQ4AAChN/hFNABJlXXKSDgAAKE32EU36EWVdcpMOAAAoTQMSTQISZV1ylA4AAChNAxJNBBJlXXKVDgAAKE0CEk0FEmVdcpYOAAAoTQISTQESZV1ylw4AAChNBRJNBhJlXXKYDgAAKE0HEk0GEmVdcpkOAAAoTQcSTQgSZV1ymg4AAChNBxJNCRJlXXKbDgAAKE38EU0BEmVdcpwOAAAoTQwSTQsSZV1ynQ4AAChNDBJNDRJlXXKeDgAAKE0LEk0OEmVdcp8OAAAoTQsSTQoSZV1yoA4AAChNDhJNDxJlXXKhDgAAKE0DEk0KEmVdcqIOAAAoTRISTRESZV1yow4AAChNEhJNExJlXXKkDgAAKE0REk0UEmVdcqUOAAAoTRESTRASZV1ypg4AAChNFBJNFRJlXXKnDgAAKE0WEk0VEmVdcqgOAAAoTRYSTRcSZV1yqQ4AAChNGBJNFxJlXXKqDgAAKE0YEk0ZEmVdcqsOAAAoTRgSTRoSZV1yrA4AAChNDBJNEBJlXXKtDgAAKE0dEk0cEmVdcq4OAAAoTR0STR4SZV1yrw4AAChNHBJNHxJlXXKwDgAAKE0cEk0bEmVdcrEOAAAoTR8STSASZV1ysg4AAChNEhJNGxJlXXKzDgAAKE0jEk0iEmVdcrQOAAAoTSMSTSQSZV1ytQ4AAChNIhJNJRJlXXK2DgAAKE0iEk0hEmVdcrcOAAAoTSUSTSYSZV1yuA4AAChNJxJNJhJlXXK5DgAAKE0nEk0hEmVdcroOAAAoTR0STSESZV1yuw4AAChNKhJNKRJlXXK8DgAAKE0qEk0rEmVdcr0OAAAoTSkSTSwSZV1yvg4AAChNKRJNKBJlXXK/DgAAKE0sEk0tEmVdcsAOAAAoTS4STS0SZV1ywQ4AAChNLhJNLxJlXXLCDgAAKE0wEk0vEmVdcsMOAAAoTTASTTESZV1yxA4AAChNMBJNMhJlXXLFDgAAKE0jEk0oEmVdcsYOAAAoTTUSTTQSZV1yxw4AAChNNRJNNhJlXXLIDgAAKE00Ek0zEmVdcskOAAAoTSoSTTMSZV1yyg4AAChNORJNOhJlXXLLDgAAKE05Ek04EmVdcswOAAAoTTgSTTsSZV1yzQ4AAChNOBJNNxJlXXLODgAAKE07Ek08EmVdcs8OAAAoTT0STTwSZV1y0A4AAChNPRJNPhJlXXLRDgAAKE0+Ek0/EmVdctIOAAAoTTUSTTcSZV1y0w4AAChNQhJNQRJlXXLUDgAAKE1CEk1DEmVdctUOAAAoTUESTUQSZV1y1g4AAChNQRJNQBJlXXLXDgAAKE1EEk1FEmVdctgOAAAoTUUSTUYSZV1y2Q4AAChNRRJNRxJlXXLaDgAAKE05Ek1AEmVdctsOAAAoTUoSTUkSZV1y3A4AAChNShJNSxJlXXLdDgAAKE1JEk1MEmVdct4OAAAoTUkSTUgSZV1y3w4AAChNTBJNThJlXXLgDgAAKE1MEk1NEmVdcuEOAAAoTU8STU0SZV1y4g4AAChNQhJNSBJlXXLjDgAAKE1SEk1REmVdcuQOAAAoTVISTVMSZV1y5Q4AAChNURJNVBJlXXLmDgAAKE1REk1QEmVdcucOAAAoTVQSTVUSZV1y6A4AAChNVhJNVRJlXXLpDgAAKE1WEk1XEmVdcuoOAAAoTVYSTVgSZV1y6w4AAChNShJNUBJlXXLsDgAAKE1bEk1aEmVdcu0OAAAoTVsSTVwSZV1y7g4AAChNWhJNWRJlXXLvDgAAKE1SEk1ZEmVdcvAOAAAoTV8STV4SZV1y8Q4AAChNXxJNYBJlXXLyDgAAKE1eEk1dEmVdcvMOAAAoTVsSTV0SZV1y9A4AAChNYxJNZBJlXXL1DgAAKE1jEk1iEmVdcvYOAAAoTWISTWUSZV1y9w4AAChNYhJNYRJlXXL4DgAAKE1lEk1mEmVdcvkOAAAoTWcSTWYSZV1y+g4AAChNZxJNaBJlXXL7DgAAKE1oEk1pEmVdcvwOAAAoTV8STWESZV1y/Q4AAChNbBJNaxJlXXL+DgAAKE1sEk1tEmVdcv8OAAAoTWsSTW4SZV1yAA8AAChNaxJNahJlXXIBDwAAKE1uEk1wEmVdcgIPAAAoTW4STW8SZV1yAw8AAChNYxJNahJlXXIEDwAAKE1zEk1yEmVdcgUPAAAoTXMSTXQSZV1yBg8AAChNchJNdRJlXXIHDwAAKE1yEk1xEmVdcggPAAAoTXUSTXYSZV1yCQ8AAChNdxJNdhJlXXIKDwAAKE14Ek12EmVdcgsPAAAoTWwSTXESZV1yDA8AAChNexJNehJlXXINDwAAKE17Ek18EmVdcg4PAAAoTXoSTX0SZV1yDw8AAChNehJNeRJlXXIQDwAAKE19Ek1+EmVdchEPAAAoTXMSTXkSZV1yEg8AAChNgRJNgBJlXXITDwAAKE2BEk2CEmVdchQPAAAoTYASTYMSZV1yFQ8AAChNgBJNfxJlXXIWDwAAKE2DEk2EEmVdchcPAAAoTYMSTYUSZV1yGA8AAChNexJNfxJlXXIZDwAAKE2IEk2HEmVdchoPAAAoTYgSTYkSZV1yGw8AAChNhxJNihJlXXIcDwAAKE2HEk2GEmVdch0PAAAoTYoSTYsSZV1yHg8AAChNgRJNhhJlXXIfDwAAKE2OEk2NEmVdciAPAAAoTY4STY8SZV1yIQ8AAChNjRJNkBJlXXIiDwAAKE2NEk2MEmVdciMPAAAoTZASTZESZV1yJA8AAChNkhJNkRJlXXIlDwAAKE2SEk2TEmVdciYPAAAoTZISTZQSZV1yJw8AAChNiBJNjBJlXXIoDwAAKE2XEk2WEmVdcikPAAAoTZcSTZgSZV1yKg8AAChNlhJNmRJlXXIrDwAAKE2WEk2VEmVdciwPAAAoTZkSTZoSZV1yLQ8AAChNmxJNmhJlXXIuDwAAKE2cEk2aEmVdci8PAAAoTY4STZUSZV1yMA8AAChNnxJNnhJlXXIxDwAAKE2fEk2gEmVdcjIPAAAoTZ4STaESZV1yMw8AAChNnhJNnRJlXXI0DwAAKE2hEk2iEmVdcjUPAAAoTaMSTaISZV1yNg8AAChNoxJNpBJlXXI3DwAAKE2jEk2lEmVdcjgPAAAoTZcSTZ0SZV1yOQ8AAChNqBJNpxJlXXI6DwAAKE2oEk2pEmVdcjsPAAAoTacSTaoSZV1yPA8AAChNpxJNphJlXXI9DwAAKE2qEk2rEmVdcj4PAAAoTawSTasSZV1yPw8AAChNrRJNqxJlXXJADwAAKE2fEk2mEmVdckEPAAAoTbASTa8SZV1yQg8AAChNsBJNsRJlXXJDDwAAKE2vEk2yEmVdckQPAAAoTa8STa4SZV1yRQ8AAChNshJNsxJlXXJGDwAAKE20Ek2zEmVdckcPAAAoTbQSTbUSZV1ySA8AAChNtBJNthJlXXJJDwAAKE2oEk2uEmVdckoPAAAoTbkSTbgSZV1ySw8AAChNuRJNuhJlXXJMDwAAKE24Ek27EmVdck0PAAAoTbgSTbcSZV1yTg8AAChNuxJNvBJlXXJPDwAAKE28Ek29EmVdclAPAAAoTbwSTb4SZV1yUQ8AAChNsBJNtxJlXXJSDwAAKE3BEk3AEmVdclMPAAAoTcESTcISZV1yVA8AAChNwBJNwxJlXXJVDwAAKE3AEk2/EmVdclYPAAAoTcMSTcQSZV1yVw8AAChNuRJNvxJlXXJYDwAAKE3HEk3GEmVdclkPAAAoTccSTcgSZV1yWg8AAChNxhJNxRJlXXJbDwAAKE3BEk3FEmVdclwPAAAoTcsSTcoSZV1yXQ8AAChNyxJNzBJlXXJeDwAAKE3KEk3NEmVdcl8PAAAoTcoSTckSZV1yYA8AAChNzRJNzxJlXXJhDwAAKE3NEk3OEmVdcmIPAAAoTccSTckSZV1yYw8AAChN0hJN0RJlXXJkDwAAKE3SEk3TEmVdcmUPAAAoTdESTdQSZV1yZg8AAChN0RJN0BJlXXJnDwAAKE3UEk3VEmVdcmgPAAAoTdYSTdUSZV1yaQ8AAChN1hJN2BJlXXJqDwAAKE3XEk3VEmVdcmsPAAAoTdcSTdkSZV1ybA8AAChN1xJN2hJlXXJtDwAAKE3ZEk3YEmVdcm4PAAAoTdkSTdsSZV1ybw8AAChN2hJN3BJlXXJwDwAAKE3dEk3bEmVdcnEPAAAoTd0STdwSZV1ycg8AAChNyxJN0BJlXXJzDwAAKE3gEk3fEmVdcnQPAAAoTeASTeESZV1ydQ8AAChN3xJN4hJlXXJ2DwAAKE3fEk3eEmVdcncPAAAoTeISTeQSZV1yeA8AAChN4hJN4xJlXXJ5DwAAKE3SEk3eEmVdcnoPAAAoTecSTeYSZV1yew8AAChN5xJN6BJlXXJ8DwAAKE3mEk3pEmVdcn0PAAAoTeYSTeUSZV1yfg8AAChN6RJN6hJlXXJ/DwAAKE3gEk3lEmVdcoAPAAAoTe0STewSZV1ygQ8AAChN7RJN7hJlXXKCDwAAKE3sEk3vEmVdcoMPAAAoTewSTesSZV1yhA8AAChN7xJN8RJlXXKFDwAAKE3vEk3wEmVdcoYPAAAoTecSTesSZV1yhw8AAChN9BJN8xJlXXKIDwAAKE30Ek31EmVdcokPAAAoTfMSTfYSZV1yig8AAChN8xJN8hJlXXKLDwAAKE32Ek33EmVdcowPAAAoTfYSTfgSZV1yjQ8AAChN7RJN8hJlXXKODwAAKE37Ek36EmVdco8PAAAoTfsSTfwSZV1ykA8AAChN+hJN/RJlXXKRDwAAKE36Ek35EmVdcpIPAAAoTf0STf4SZV1ykw8AAChN/xJN/hJlXXKUDwAAKE0AE03+EmVdcpUPAAAoTfQSTfkSZV1ylg8AAChNAxNNAhNlXXKXDwAAKE0DE00EE2VdcpgPAAAoTQITTQUTZV1ymQ8AAChNAhNNARNlXXKaDwAAKE0FE00GE2VdcpsPAAAoTQcTTQYTZV1ynA8AAChNBxNNCBNlXXKdDwAAKE0HE00JE2Vdcp4PAAAoTfsSTQETZV1ynw8AAChNDBNNCxNlXXKgDwAAKE0ME00NE2VdcqEPAAAoTQsTTQ4TZV1yog8AAChNCxNNChNlXXKjDwAAKE0OE00PE2VdcqQPAAAoTQ8TTRATZV1ypQ8AAChNDxNNERNlXXKmDwAAKE0DE00KE2VlKF1ypw8AAChNFBNNExNlXXKoDwAAKE0UE00VE2VdcqkPAAAoTRMTTRYTZV1yqg8AAChNExNNEhNlXXKrDwAAKE0WE00XE2VdcqwPAAAoTRgTTRcTZV1yrQ8AAChNGBNNGRNlXXKuDwAAKE0YE00aE2Vdcq8PAAAoTQwTTRITZV1ysA8AAChNHRNNHhNlXXKxDwAAKE0dE00cE2VdcrIPAAAoTRwTTR8TZV1ysw8AAChNHBNNGxNlXXK0DwAAKE0fE00gE2VdcrUPAAAoTSETTSATZV1ytg8AAChNIRNNIhNlXXK3DwAAKE0iE00jE2VdcrgPAAAoTRQTTRsTZV1yuQ8AAChNJhNNJxNlXXK6DwAAKE0mE00lE2VdcrsPAAAoTSUTTSgTZV1yvA8AAChNJRNNJBNlXXK9DwAAKE0oE00pE2Vdcr4PAAAoTSoTTSkTZV1yvw8AAChNKhNNKxNlXXLADwAAKE0rE00sE2VdcsEPAAAoTR0TTSQTZV1ywg8AAChNLxNNLhNlXXLDDwAAKE0vE00wE2VdcsQPAAAoTS4TTTETZV1yxQ8AAChNLhNNLRNlXXLGDwAAKE0xE00yE2VdcscPAAAoTTETTTMTZV1yyA8AAChNJhNNLRNlXXLJDwAAKE02E001E2VdcsoPAAAoTTYTTTcTZV1yyw8AAChNNRNNOBNlXXLMDwAAKE01E000E2Vdcs0PAAAoTTgTTTkTZV1yzg8AAChNOhNNORNlXXLPDwAAKE06E007E2VdctAPAAAoTToTTTwTZV1y0Q8AAChNLxNNNBNlXXLSDwAAKE0/E00+E2VdctMPAAAoTT8TTUATZV1y1A8AAChNPhNNQRNlXXLVDwAAKE0+E009E2VdctYPAAAoTUETTUITZV1y1w8AAChNQxNNQhNlXXLYDwAAKE1DE01FE2VdctkPAAAoTUQTTUITZV1y2g8AAChNRBNNRhNlXXLbDwAAKE1FE01HE2VdctwPAAAoTUYTTUcTZV1y3Q8AAChNNhNNPRNlXXLeDwAAKE1KE01LE2Vdct8PAAAoTUoTTUkTZV1y4A8AAChNSRNNTBNlXXLhDwAAKE1JE01IE2VdcuIPAAAoTUwTTU0TZV1y4w8AAChNThNNTRNlXXLkDwAAKE1OE01PE2VdcuUPAAAoTU8TTVATZV1y5g8AAChNPxNNSBNlXXLnDwAAKE1TE01SE2VdcugPAAAoTVMTTVQTZV1y6Q8AAChNUhNNVRNlXXLqDwAAKE1SE01RE2VdcusPAAAoTVUTTVcTZV1y7A8AAChNVRNNVhNlXXLtDwAAKE1YE01WE2Vdcu4PAAAoTUoTTVETZV1y7w8AAChNWxNNWhNlXXLwDwAAKE1bE01cE2VdcvEPAAAoTVoTTV0TZV1y8g8AAChNWhNNWRNlXXLzDwAAKE1dE01eE2VdcvQPAAAoTV4TTV8TZV1y9Q8AAChNXhNNYBNlXXL2DwAAKE1TE01ZE2VdcvcPAAAoTWMTTWITZV1y+A8AAChNYxNNZBNlXXL5DwAAKE1iE01lE2VdcvoPAAAoTWITTWETZV1y+w8AAChNZRNNZxNlXXL8DwAAKE1lE01mE2Vdcv0PAAAoTWgTTWYTZV1y/g8AAChNWxNNYRNlXXL/DwAAKE1rE01qE2VdcgAQAAAoTWsTTWwTZV1yARAAAChNahNNbRNlXXICEAAAKE1qE01pE2VdcgMQAAAoTW0TTW8TZV1yBBAAAChNbRNNbhNlXXIFEAAAKE1jE01pE2VdcgYQAAAoTXITTXETZV1yBxAAAChNchNNcxNlXXIIEAAAKE1xE010E2VdcgkQAAAoTXETTXATZV1yChAAAChNdBNNdRNlXXILEAAAKE12E011E2VdcgwQAAAoTXYTTXcTZV1yDRAAAChNdhNNeBNlXXIOEAAAKE17E016E2Vdcg8QAAAoTXsTTXwTZV1yEBAAAChNehNNfRNlXXIREAAAKE16E015E2VdchIQAAAoTX0TTX4TZV1yExAAAChNfxNNfhNlXXIUEAAAKE2AE01+E2VdchUQAAAoTXITTXkTZV1yFhAAAChNgxNNghNlXXIXEAAAKE2DE02EE2VdchgQAAAoTYITTYUTZV1yGRAAAChNghNNgRNlXXIaEAAAKE2FE02GE2VdchsQAAAoTYUTTYcTZV1yHBAAAChNexNNgRNlXXIdEAAAKE2KE02JE2Vdch4QAAAoTYoTTYsTZV1yHxAAAChNiRNNjBNlXXIgEAAAKE2JE02IE2VdciEQAAAoTYwTTY0TZV1yIhAAAChNjhNNjRNlXXIjEAAAKE2PE02NE2VdciQQAAAoTYMTTYgTZV1yJRAAAChNkhNNkRNlXXImEAAAKE2SE02TE2VdcicQAAAoTZETTZQTZV1yKBAAAChNkRNNkBNlXXIpEAAAKE2UE02WE2VdcioQAAAoTZQTTZUTZV1yKxAAAChNihNNkBNlXXIsEAAAKE2ZE02YE2Vdci0QAAAoTZkTTZoTZV1yLhAAAChNmBNNmxNlXXIvEAAAKE2YE02XE2VdcjAQAAAoTZsTTZwTZV1yMRAAAChNnRNNnBNlXXIyEAAAKE2dE02eE2VdcjMQAAAoTZ0TTZ8TZV1yNBAAAChNkhNNlxNlXXI1EAAAKE2iE02hE2VdcjYQAAAoTaITTaMTZV1yNxAAAChNoRNNpBNlXXI4EAAAKE2hE02gE2VdcjkQAAAoTaQTTaUTZV1yOhAAAChNmRNNoBNlXXI7EAAAKE2oE02nE2VdcjwQAAAoTagTTakTZV1yPRAAAChNpxNNqhNlXXI+EAAAKE2nE02mE2Vdcj8QAAAoTaoTTasTZV1yQBAAAChNrBNNqxNlXXJBEAAAKE2sE02mE2VdckIQAAAoTaITTaYTZV1yQxAAAChNrxNNrhNlXXJEEAAAKE2vE02wE2VdckUQAAAoTa4TTa0TZV1yRhAAAChNqBNNrRNlXXJHEAAAKE2zE02yE2VdckgQAAAoTbMTTbQTZV1ySRAAAChNshNNtRNlXXJKEAAAKE2yE02xE2VdcksQAAAoTbUTTbcTZV1yTBAAAChNtRNNthNlXXJNEAAAKE2vE02xE2Vdck4QAAAoTboTTbkTZV1yTxAAAChNuhNNuxNlXXJQEAAAKE25E028E2VdclEQAAAoTbkTTbgTZV1yUhAAAChNvBNNvRNlXXJTEAAAKE2+E029E2VdclQQAAAoTb8TTb0TZV1yVRAAAChNsxNNuBNlXXJWEAAAKE3CE03BE2VdclcQAAAoTcITTcMTZV1yWBAAAChNwRNNxBNlXXJZEAAAKE3BE03AE2VdcloQAAAoTcQTTcUTZV1yWxAAAChNuhNNwBNlXXJcEAAAKE3IE03HE2Vdcl0QAAAoTcgTTckTZV1yXhAAAChNxxNNyhNlXXJfEAAAKE3HE03GE2VdcmAQAAAoTcoTTcsTZV1yYRAAAChNzBNNyxNlXXJiEAAAKE3NE03LE2VdcmMQAAAoTcITTcYTZV1yZBAAAChN0BNNzxNlXXJlEAAAKE3QE03RE2VdcmYQAAAoTc8TTdITZV1yZxAAAChNzxNNzhNlXXJoEAAAKE3SE03TE2VdcmkQAAAoTcgTTc4TZV1yahAAAChN1hNN1RNlXXJrEAAAKE3WE03XE2VdcmwQAAAoTdUTTdgTZV1ybRAAAChN1RNN1BNlXXJuEAAAKE3QE03UE2Vdcm8QAAAoTdsTTdoTZV1ycBAAAChN2xNN3BNlXXJxEAAAKE3aE03ZE2VdcnIQAAAoTdYTTdkTZV1ycxAAAChN3xNN3hNlXXJ0EAAAKE3fE03gE2VdcnUQAAAoTd4TTeETZV1ydhAAAChN3hNN3RNlXXJ3EAAAKE3hE03iE2VdcngQAAAoTeMTTeITZV1yeRAAAChN4xNN5BNlXXJ6EAAAKE3jE03lE2VdcnsQAAAoTdsTTd0TZV1yfBAAAChN6BNN5xNlXXJ9EAAAKE3oE03pE2Vdcn4QAAAoTecTTeoTZV1yfxAAAChN5xNN5hNlXXKAEAAAKE3qE03rE2VdcoEQAAAoTewTTesTZV1yghAAAChN7BNN7RNlXXKDEAAAKE3uE03tE2VdcoQQAAAoTe4TTe8TZV1yhRAAAChN7hNN8BNlXXKGEAAAKE3fE03mE2VdcocQAAAoTfMTTfITZV1yiBAAAChN8xNN9BNlXXKJEAAAKE3yE031E2VdcooQAAAoTfITTfETZV1yixAAAChN6BNN8RNlXXKMEAAAKE34E033E2Vdco0QAAAoTfgTTfkTZV1yjhAAAChN9xNN+hNlXXKPEAAAKE33E032E2VdcpAQAAAoTfoTTfwTZV1ykRAAAChN+hNN+xNlXXKSEAAAKE3zE032E2VdcpMQAAAoTf8TTf4TZV1ylBAAAChN/xNNABRlXXKVEAAAKE3+E00BFGVdcpYQAAAoTf4TTf0TZV1ylxAAAChNARRNAhRlXXKYEAAAKE0DFE0CFGVdcpkQAAAoTQQUTQIUZV1ymhAAAChN+BNN/RNlXXKbEAAAKE0HFE0GFGVdcpwQAAAoTQcUTQgUZV1ynRAAAChNBhRNCRRlXXKeEAAAKE0GFE0FFGVdcp8QAAAoTQkUTQoUZV1yoBAAAChN/xNNBRRlXXKhEAAAKE0NFE0MFGVdcqIQAAAoTQ0UTQ4UZV1yoxAAAChNDBRNDxRlXXKkEAAAKE0MFE0LFGVdcqUQAAAoTQ8UTRAUZV1yphAAAChNBxRNCxRlXXKnEAAAKE0TFE0SFGVdcqgQAAAoTRMUTRQUZV1yqRAAAChNEhRNFRRlXXKqEAAAKE0SFE0RFGVdcqsQAAAoTRUUTRYUZV1yrBAAAChNFxRNFhRlXXKtEAAAKE0XFE0YFGVdcq4QAAAoTRkUTRgUZV1yrxAAAChNGRRNGhRlXXKwEAAAKE0ZFE0bFGVdcrEQAAAoTQ0UTREUZV1yshAAAChNHhRNHRRlXXKzEAAAKE0eFE0fFGVdcrQQAAAoTR0UTSAUZV1ytRAAAChNHRRNHBRlXXK2EAAAKE0TFE0cFGVdcrcQAAAoTSMUTSIUZV1yuBAAAChNIxRNJBRlXXK5EAAAKE0iFE0lFGVdcroQAAAoTSIUTSEUZV1yuxAAAChNJRRNJhRlXXK8EAAAKE0eFE0hFGVdcr0QAAAoTSkUTSgUZV1yvhAAAChNKRRNKhRlXXK/EAAAKE0yFE0oFGVdcsAQAAAoTTIUTSoUZV1ywRAAAChNKBRNKxRlXXLCEAAAKE0oFE0nFGVdcsMQAAAoTTEUTSsUZV1yxBAAAChNMRRNKRRlXXLFEAAAKE0xFE0nFGVdcsYQAAAoTSsUTSwUZV1yxxAAAChNNBRNKBRlXXLIEAAAKE00FE0sFGVdcskQAAAoTS0UTSwUZV1yyhAAAChNLRRNLhRlXXLLEAAAKE0tFE0vFGVdcswQAAAoTTAUTSgUZV1yzRAAAChNMxRNKRRlXXLOEAAAKE01FE00FGVdcs8QAAAoTSMUTScUZV1y0BAAAChNIxRNMBRlXXLREAAAKE04FE03FGVdctIQAAAoTTgUTTkUZV1y0xAAAChNNxRNOhRlXXLUEAAAKE03FE02FGVdctUQAAAoTToUTTsUZV1y1hAAAChNOhRNPBRlXXLXEAAAKE0pFE02FGVdctgQAAAoTTIUTTYUZV1y2RAAAChNPxRNPhRlXXLaEAAAKE0/FE1AFGVdctsQAAAoTT4UTUEUZV1y3BAAAChNPhRNPRRlXXLdEAAAKE1BFE1CFGVdct4QAAAoTTgUTT0UZV1y3xAAAChNRRRNRBRlXXLgEAAAKE1FFE1GFGVdcuEQAAAoTUQUTUcUZV1y4hAAAChNRBRNQxRlXXLjEAAAKE1HFE1IFGVdcuQQAAAoTT8UTUMUZV1y5RAAAChNSxRNShRlXXLmEAAAKE1LFE1MFGVdcucQAAAoTUoUTUkUZV1y6BAAAChNRRRNSRRlXXLpEAAAKE1PFE1OFGVdcuoQAAAoTU8UTVAUZV1y6xAAAChNThRNURRlXXLsEAAAKE1OFE1NFGVdcu0QAAAoTVEUTVIUZV1y7hAAAChNSxRNTRRlXXLvEAAAKE1VFE1UFGVdcvAQAAAoTVUUTVYUZV1y8RAAAChNVBRNVxRlXXLyEAAAKE1UFE1TFGVdcvMQAAAoTVcUTVgUZV1y9BAAAChNWRRNWBRlXXL1EAAAKE1aFE1YFGVdcvYQAAAoTU8UTVMUZV1y9xAAAChNXRRNXBRlXXL4EAAAKE1dFE1eFGVdcvkQAAAoTVwUTV8UZV1y+hAAAChNXBRNWxRlXXL7EAAAKE1VFE1bFGVdcvwQAAAoTWIUTWEUZV1y/RAAAChNYhRNYxRlXXL+EAAAKE1hFE1kFGVdcv8QAAAoTWEUTWAUZV1yABEAAChNZBRNZRRlXXIBEQAAKE1mFE1lFGVdcgIRAAAoTWYUTWgUZV1yAxEAAChNZxRNZRRlXXIEEQAAKE1nFE1pFGVdcgURAAAoTWcUTWoUZV1yBhEAAChNaRRNaBRlXXIHEQAAKE1pFE1rFGVdcggRAAAoTWoUTWwUZV1yCREAAChNbRRNaxRlXXIKEQAAKE1tFE1sFGVdcgsRAAAoTV0UTWAUZV1yDBEAAChNcBRNbxRlXXINEQAAKE1wFE1xFGVdcg4RAAAoTW8UTXIUZV1yDxEAAChNbxRNbhRlXXIQEQAAKE1yFE1zFGVdchERAAAoTXQUTXMUZV1yEhEAAChNdBRNdhRlXXITEQAAKE11FE1zFGVdchQRAAAoTXUUTXcUZV1yFREAAChNdhRNeBRlXXIWEQAAKE13FE14FGVdchcRAAAoTXgUTXkUZV1yGBEAAChNYhRNbhRlXXIZEQAAKE18FE17FGVdchoRAAAoTXwUTX0UZV1yGxEAAChNexRNfhRlXXIcEQAAKE17FE16FGVdch0RAAAoTX4UTX8UZV1yHhEAAChNgBRNfxRlXXIfEQAAKE2AFE2BFGVdciARAAAoTYAUTYIUZV1yIREAAChNcBRNehRlXXIiEQAAKE2FFE2EFGVdciMRAAAoTYUUTYYUZV1yJBEAAChNhBRNhxRlXXIlEQAAKE2EFE2DFGVdciYRAAAoTYcUTYgUZV1yJxEAAChNiRRNiBRlXXIoEQAAKE2JFE2KFGVdcikRAAAoTYkUTYsUZV1yKhEAAChNfBRNgxRlXXIrEQAAKE2OFE2PFGVdciwRAAAoTY4UTY0UZV1yLREAAChNjRRNkBRlXXIuEQAAKE2NFE2MFGVdci8RAAAoTZAUTZEUZV1yMBEAAChNkhRNkRRlXXIxEQAAKE2SFE2TFGVdcjIRAAAoTZMUTZQUZV1yMxEAAChNhRRNjBRlXXI0EQAAKE2XFE2WFGVdcjURAAAoTZcUTZgUZV1yNhEAAChNlhRNmRRlXXI3EQAAKE2WFE2VFGVdcjgRAAAoTZkUTZoUZV1yOREAAChNmxRNmhRlXXI6EQAAKE2bFE2VFGVdcjsRAAAoTY4UTZUUZV1yPBEAAChNnhRNnRRlXXI9EQAAKE2eFE2fFGVdcj4RAAAoTZ0UTZwUZV1yPxEAAChNlxRNnBRlXXJAEQAAKE2iFE2hFGVdckERAAAoTaIUTaMUZV1yQhEAAChNoRRNpBRlXXJDEQAAKE2hFE2gFGVdckQRAAAoTaQUTaUUZV1yRREAAChNphRNpRRlXXJGEQAAKE2mFE2nFGVdckcRAAAoTaYUTagUZV1ySBEAAChNnhRNoBRlXXJJEQAAKE2rFE2qFGVdckoRAAAoTasUTawUZV1ySxEAAChNqhRNrRRlXXJMEQAAKE2qFE2pFGVdck0RAAAoTaIUTakUZV1yThEAAChNsBRNrxRlXXJPEQAAKE2wFE2xFGVdclARAAAoTa8UTbIUZV1yUREAAChNrxRNrhRlXXJSEQAAKE2yFE2zFGVdclMRAAAoTbQUTbMUZV1yVBEAAChNtBRNrhRlXXJVEQAAKE2rFE2uFGVdclYRAAAoTbcUTbYUZV1yVxEAAChNtxRNuBRlXXJYEQAAKE22FE25FGVdclkRAAAoTbYUTbUUZV1yWhEAAChNuRRNuhRlXXJbEQAAKE27FE26FGVdclwRAAAoTbsUTbwUZV1yXREAAChNvRRNvBRlXXJeEQAAKE29FE2+FGVdcl8RAAAoTb0UTb8UZV1yYBEAAChNsBRNtRRlXXJhEQAAKE3CFE3BFGVdcmIRAAAoTcIUTcMUZV1yYxEAAChNwRRNxBRlXXJkEQAAKE3BFE3AFGVdcmURAAAoTcQUTcUUZV1yZhEAAChNxhRNxRRlXXJnEQAAKE3HFE3FFGVdcmgRAAAoTbcUTcAUZV1yaREAAChNyhRNyRRlXXJqEQAAKE3KFE3LFGVdcmsRAAAoTckUTcwUZV1ybBEAAChNyRRNyBRlXXJtEQAAKE3MFE3NFGVdcm4RAAAoTc4UTc0UZV1ybxEAAChNzxRNzRRlXXJwEQAAKE3CFE3IFGVdcnERAAAoTdIUTdEUZV1ychEAAChN0hRN0xRlXXJzEQAAKE3RFE3UFGVdcnQRAAAoTdEUTdAUZV1ydREAAChN1BRN1hRlXXJ2EQAAKE3UFE3VFGVdcncRAAAoTdcUTdUUZV1yeBEAAChNyhRN0BRlXXJ5EQAAKE3aFE3ZFGVdcnoRAAAoTdoUTdsUZV1yexEAAChN2RRN3BRlXXJ8EQAAKE3ZFE3YFGVdcn0RAAAoTdwUTd0UZV1yfhEAAChN3hRN3RRlXXJ/EQAAKE3eFE3gFGVdcoARAAAoTd8UTd0UZV1ygREAAChN3xRN4RRlXXKCEQAAKE3gFE3iFGVdcoMRAAAoTeEUTeIUZV1yhBEAAChN4hRN4xRlXXKFEQAAKE3SFE3YFGVdcoYRAAAoTeYUTeUUZV1yhxEAAChN5hRN5xRlXXKIEQAAKE3lFE3kFGVdcokRAAAoTdoUTeQUZV1yihEAAChN6hRN6RRlXXKLEQAAKE3qFE3rFGVdcowRAAAoTekUTewUZV1yjREAAChN6RRN6BRlXXKOEQAAKE3mFE3oFGVdco8RAAAoTe8UTe4UZV1ykBEAAChN7xRN8BRlXXKREQAAKE3uFE3xFGVdcpIRAAAoTe4UTe0UZV1ykxEAAChN8RRN8hRlXXKUEQAAKE3qFE3tFGVdcpURAAAoTfUUTfQUZV1ylhEAAChN9RRN9hRlXXKXEQAAKE30FE33FGVdcpgRAAAoTfQUTfMUZV1ymREAAChN9xRN+RRlXXKaEQAAKE33FE34FGVdcpsRAAAoTe8UTfMUZV1ynBEAAChN/BRN+xRlXXKdEQAAKE38FE39FGVdcp4RAAAoTfsUTf4UZV1ynxEAAChN+xRN+hRlXXKgEQAAKE3+FE3/FGVdcqERAAAoTQAVTf8UZV1yohEAAChNABVNARVlXXKjEQAAKE0CFU0BFWVdcqQRAAAoTQIVTQMVZV1ypREAAChNAhVNBBVlXXKmEQAAKE31FE36FGVdcqcRAAAoTQcVTQYVZV1yqBEAAChNBxVNCBVlXXKpEQAAKE0GFU0JFWVdcqoRAAAoTQYVTQUVZV1yqxEAAChN/BRNBRVlXXKsEQAAKE0MFU0LFWVdcq0RAAAoTQwVTQ0VZV1yrhEAAChNCxVNDhVlXXKvEQAAKE0LFU0KFWVdcrARAAAoTQ4VTRAVZV1ysREAAChNDhVNDxVlXXKyEQAAKE0HFU0KFWVdcrMRAAAoTRMVTRIVZV1ytBEAAChNExVNFBVlXXK1EQAAKE0SFU0RFWVdcrYRAAAoTQwVTREVZV1ytxEAAChNFxVNFhVlXXK4EQAAKE0XFU0YFWVdcrkRAAAoTRYVTRkVZV1yuhEAAChNFhVNFRVlXXK7EQAAKE0ZFU0bFWVdcrwRAAAoTRkVTRoVZV1yvREAAChNHBVNGhVlXXK+EQAAKE0TFU0VFWVdcr8RAAAoTR8VTR4VZV1ywBEAAChNHxVNIBVlXXLBEQAAKE0eFU0hFWVdcsIRAAAoTR4VTR0VZV1ywxEAAChNIRVNIhVlXXLEEQAAKE0jFU0iFWVdcsURAAAoTSMVTR0VZV1yxhEAAChNFxVNHRVlXXLHEQAAKE0mFU0lFWVdcsgRAAAoTSYVTScVZV1yyREAAChNJRVNKBVlXXLKEQAAKE0lFU0kFWVdcssRAAAoTSgVTSkVZV1yzBEAAChNKRVNKhVlXXLNEQAAKE0pFU0rFWVdcs4RAAAoTR8VTSQVZV1yzxEAAChNLhVNLRVlXXLQEQAAKE0uFU0vFWVdctERAAAoTS0VTTAVZV1y0hEAAChNLRVNLBVlXXLTEQAAKE0wFU0xFWVdctQRAAAoTTIVTTEVZV1y1REAAChNMhVNMxVlXXLWEQAAKE00FU0zFWVdctcRAAAoTTQVTTUVZV1y2BEAAChNNBVNNhVlXXLZEQAAKE0mFU0sFWVdctoRAAAoTTkVTTgVZV1y2xEAAChNORVNOhVlXXLcEQAAKE04FU07FWVdct0RAAAoTTgVTTcVZV1y3hEAAChNOxVNPBVlXXLfEQAAKE09FU08FWVdcuARAAAoTT0VTT8VZV1y4REAAChNPhVNPBVlXXLiEQAAKE0+FU1AFWVdcuMRAAAoTT8VTUEVZV1y5BEAAChNQBVNQRVlXXLlEQAAKE0uFU03FWVdcuYRAAAoTUQVTUMVZV1y5xEAAChNRBVNRRVlXXLoEQAAKE1DFU1GFWVdcukRAAAoTUMVTUIVZV1y6hEAAChNRhVNRxVlXXLrEQAAKE05FU1CFWVdcuwRAAAoTUoVTUkVZV1y7REAAChNShVNSxVlXXLuEQAAKE1JFU1IFWVdcu8RAAAoTUQVTUgVZV1y8BEAAChNThVNTRVlXXLxEQAAKE1OFU1PFWVdcvIRAAAoTU0VTVAVZV1y8xEAAChNTRVNTBVlXXL0EQAAKE1QFU1RFWVdcvURAAAoTUoVTUwVZV1y9hEAAChNVBVNUxVlXXL3EQAAKE1UFU1VFWVdcvgRAAAoTVMVTVIVZV1y+REAAChNThVNUhVlXXL6EQAAKE1YFU1XFWVdcvsRAAAoTVgVTVkVZV1y/BEAAChNVxVNWhVlXXL9EQAAKE1XFU1WFWVdcv4RAAAoTVoVTVsVZV1y/xEAAChNVBVNVhVlXXIAEgAAKE1eFU1dFWVdcgESAAAoTV4VTV8VZV1yAhIAAChNXRVNXBVlXXIDEgAAKE1YFU1cFWVdcgQSAAAoTWIVTWEVZV1yBRIAAChNYhVNYxVlXXIGEgAAKE1hFU1kFWVdcgcSAAAoTWEVTWAVZV1yCBIAAChNZBVNZhVlXXIJEgAAKE1kFU1lFWVdcgoSAAAoTV4VTWAVZV1yCxIAAChNaRVNaBVlXXIMEgAAKE1pFU1qFWVdcg0SAAAoTWgVTWsVZV1yDhIAAChNaBVNZxVlXXIPEgAAKE1rFU1sFWVdchASAAAoTWwVTW0VZV1yERIAAChNbBVNbhVlXXISEgAAKE1iFU1nFWVdchMSAAAoTXEVTXAVZV1yFBIAAChNcRVNchVlXXIVEgAAKE1wFU1zFWVdchYSAAAoTXAVTW8VZV1yFxIAAChNcxVNdBVlXXIYEgAAKE11FU10FWVdchkSAAAoTXUVTXcVZV1yGhIAAChNdhVNdBVlXXIbEgAAKE12FU14FWVdchwSAAAoTXcVTXkVZV1yHRIAAChNeBVNeRVlXXIeEgAAKE1pFU1vFWVdch8SAAAoTXwVTXsVZV1yIBIAAChNfBVNfRVlXXIhEgAAKE17FU1+FWVdciISAAAoTXsVTXoVZV1yIxIAAChNfhVNgBVlXXIkEgAAKE1+FU1/FWVdciUSAAAoTXEVTXoVZV1yJhIAAChNgxVNghVlXXInEgAAKE2DFU2EFWVdcigSAAAoTYIVTYUVZV1yKRIAAChNghVNgRVlXXIqEgAAKE2FFU2GFWVdcisSAAAoTYcVTYYVZV1yLBIAAChNiBVNhhVlXXItEgAAKE18FU2BFWVdci4SAAAoTYsVTYoVZV1yLxIAAChNixVNjBVlXXIwEgAAKE2KFU2NFWVdcjESAAAoTYoVTYkVZV1yMhIAAChNjRVNjxVlXXIzEgAAKE2NFU2OFWVdcjQSAAAoTYMVTYkVZV1yNRIAAChNkhVNkRVlXXI2EgAAKE2SFU2TFWVdcjcSAAAoTZEVTZQVZV1yOBIAAChNkRVNkBVlXXI5EgAAKE2UFU2WFWVdcjoSAAAoTZQVTZUVZV1yOxIAAChNlxVNlRVlXXI8EgAAKE2LFU2QFWVdcj0SAAAoTZoVTZkVZV1yPhIAAChNmhVNmxVlXXI/EgAAKE2ZFU2YFWVdckASAAAoTZIVTZgVZV1yQRIAAChNnhVNnRVlXXJCEgAAKE2eFU2fFWVdckMSAAAoTZ0VTaAVZV1yRBIAAChNnRVNnBVlXXJFEgAAKE2gFU2hFWVdckYSAAAoTaIVTaEVZV1yRxIAAChNohVNoxVlXXJIEgAAKE2kFU2jFWVdckkSAAAoTaQVTaUVZV1yShIAAChNpBVNphVlXXJLEgAAKE2aFU2cFWVdckwSAAAoTakVTagVZV1yTRIAAChNqRVNqhVlXXJOEgAAKE2oFU2rFWVdck8SAAAoTagVTacVZV1yUBIAAChNqxVNrBVlXXJREgAAKE2tFU2sFWVdclISAAAoTa4VTawVZV1yUxIAAChNnhVNpxVlXXJUEgAAKE2xFU2wFWVdclUSAAAoTbEVTbIVZV1yVhIAAChNsBVNsxVlXXJXEgAAKE2wFU2vFWVdclgSAAAoTbMVTbQVZV1yWRIAAChNtRVNtBVlXXJaEgAAKE21FU22FWVdclsSAAAoTbUVTbcVZV1yXBIAAChNqRVNrxVlXXJdEgAAKE26FU25FWVdcl4SAAAoTboVTbsVZV1yXxIAAChNuRVNvBVlXXJgEgAAKE25FU24FWVdcmESAAAoTbwVTb0VZV1yYhIAAChNvhVNvRVlXXJjEgAAKE2+FU24FWVdcmQSAAAoTbEVTbgVZV1yZRIAAChNwRVNwBVlXXJmEgAAKE3BFU3CFWVdcmcSAAAoTcAVTcMVZV1yaBIAAChNwBVNvxVlXXJpEgAAKE3DFU3EFWVdcmoSAAAoTcUVTcQVZV1yaxIAAChNxRVNxhVlXXJsEgAAKE3FFU3HFWVdcm0SAAAoTboVTb8VZV1ybhIAAChNyhVNyRVlXXJvEgAAKE3KFU3LFWVdcnASAAAoTckVTcwVZV1ycRIAAChNyRVNyBVlXXJyEgAAKE3MFU3NFWVdcnMSAAAoTc0VTc4VZV1ydBIAAChNzRVNzxVlXXJ1EgAAKE3BFU3IFWVdcnYSAAAoTdIVTdEVZV1ydxIAAChN0hVN0xVlXXJ4EgAAKE3RFU3UFWVdcnkSAAAoTdEVTdAVZV1yehIAAChN1BVN1RVlXXJ7EgAAKE3WFU3VFWVdcnwSAAAoTdcVTdUVZV1yfRIAAChNyhVN0BVlXXJ+EgAAKE3aFU3ZFWVdcn8SAAAoTdoVTdsVZV1ygBIAAChN2RVN3BVlXXKBEgAAKE3ZFU3YFWVdcoISAAAoTdIVTdgVZV1ygxIAAChN3xVN3hVlXXKEEgAAKE3fFU3gFWVdcoUSAAAoTd4VTeEVZV1yhhIAAChN3hVN3RVlXXKHEgAAKE3hFU3iFWVdcogSAAAoTeEVTeMVZV1yiRIAAChN2hVN3RVlXXKKEgAAKE3mFU3lFWVdcosSAAAoTeYVTecVZV1yjBIAAChN5RVN6BVlXXKNEgAAKE3lFU3kFWVdco4SAAAoTegVTekVZV1yjxIAAChN6hVN6RVlXXKQEgAAKE3qFU3sFWVdcpESAAAoTesVTekVZV1ykhIAAChN6xVN7RVlXXKTEgAAKE3sFU3uFWVdcpQSAAAoTe0VTe4VZV1ylRIAAChN7hVN7xVlXXKWEgAAKE3fFU3kFWVdcpcSAAAoTfIVTfEVZV1ymBIAAChN8hVN8xVlXXKZEgAAKE3xFU30FWVdcpoSAAAoTfEVTfAVZV1ymxIAAChN9BVN9RVlXXKcEgAAKE32FU31FWVdcp0SAAAoTfYVTfgVZV1ynhIAAChN9xVN9RVlXXKfEgAAKE33FU35FWVdcqASAAAoTfgVTfoVZV1yoRIAAChN+RVN+hVlXXKiEgAAKE36FU37FWVdcqMSAAAoTeYVTfAVZV1ypBIAAChN/hVN/RVlXXKlEgAAKE3+FU3/FWVdcqYSAAAoTf0VTQAWZV1ypxIAAChN/RVN/BVlXXKoEgAAKE0AFk0BFmVdcqkSAAAoTfIVTfwVZV1yqhIAAChNBBZNAxZlXXKrEgAAKE0EFk0FFmVdcqwSAAAoTQMWTQYWZV1yrRIAAChNAxZNAhZlXXKuEgAAKE0GFk0HFmVdcq8SAAAoTQgWTQcWZV1ysBIAAChNCBZNCRZlXXKxEgAAKE0IFk0KFmVdcrISAAAoTf4VTQIWZV1ysxIAAChNDRZNDBZlXXK0EgAAKE0NFk0OFmVdcrUSAAAoTQwWTQ8WZV1ythIAAChNDBZNCxZlXXK3EgAAKE0PFk0QFmVdcrgSAAAoTREWTRAWZV1yuRIAAChNERZNEhZlXXK6EgAAKE0RFk0TFmVdcrsSAAAoTQQWTQsWZV1yvBIAAChNFhZNFRZlXXK9EgAAKE0WFk0XFmVdcr4SAAAoTRUWTRgWZV1yvxIAAChNFRZNFBZlXXLAEgAAKE0YFk0ZFmVdcsESAAAoTRoWTRkWZV1ywhIAAChNGhZNHBZlXXLDEgAAKE0bFk0ZFmVdcsQSAAAoTRsWTR0WZV1yxRIAAChNHBZNHhZlXXLGEgAAKE0dFk0eFmVdcscSAAAoTR4WTR8WZV1yyBIAAChNDRZNFBZlXXLJEgAAKE0iFk0hFmVdcsoSAAAoTSIWTSMWZV1yyxIAAChNIRZNIBZlXXLMEgAAKE0WFk0gFmVdcs0SAAAoTSYWTSUWZV1yzhIAAChNJhZNJxZlXXLPEgAAKE0lFk0oFmVdctASAAAoTSUWTSQWZV1y0RIAAChNKBZNKhZlXXLSEgAAKE0oFk0pFmVdctMSAAAoTSIWTSQWZV1y1BIAAChNLRZNLBZlXXLVEgAAKE0tFk0uFmVdctYSAAAoTSwWTS8WZV1y1xIAAChNLBZNKxZlXXLYEgAAKE0vFk0wFmVdctkSAAAoTSYWTSsWZV1y2hIAAChNMxZNMhZlXXLbEgAAKE0zFk00FmVdctwSAAAoTTIWTTUWZV1y3RIAAChNMhZNMRZlXXLeEgAAKE01Fk02FmVdct8SAAAoTTcWTTYWZV1y4BIAAChNNxZNMRZlXXLhEgAAKE0tFk0xFmVdcuISAAAoTToWTTkWZV1y4xIAAChNOhZNOxZlXXLkEgAAKE05Fk08FmVdcuUSAAAoTTkWTTgWZV1y5hIAAChNPBZNPRZlXXLnEgAAKE0+Fk09FmVdcugSAAAoTT4WTUAWZV1y6RIAAChNPxZNPRZlXXLqEgAAKE0/Fk1BFmVdcusSAAAoTUAWTUIWZV1y7BIAAChNQRZNQhZlXXLtEgAAKE1CFk1DFmVdcu4SAAAoTTMWTTgWZV1y7xIAAChNRhZNRRZlXXLwEgAAKE1GFk1HFmVdcvESAAAoTUUWTUgWZV1y8hIAAChNRRZNRBZlXXLzEgAAKE1IFk1KFmVdcvQSAAAoTUgWTUkWZV1y9RIAAChNOhZNRBZlXXL2EgAAKE1NFk1MFmVdcvcSAAAoTU0WTU4WZV1y+BIAAChNTBZNTxZlXXL5EgAAKE1MFk1LFmVdcvoSAAAoTU8WTVAWZV1y+xIAAChNURZNUBZlXXL8EgAAKE1RFk1TFmVdcv0SAAAoTVIWTVAWZV1y/hIAAChNUhZNVBZlXXL/EgAAKE1TFk1VFmVdcgATAAAoTVQWTVUWZV1yARMAAChNRhZNSxZlXXICEwAAKE1YFk1XFmVdcgMTAAAoTVgWTVkWZV1yBBMAAChNVxZNVhZlXXIFEwAAKE1NFk1WFmVdcgYTAAAoTVwWTVsWZV1yBxMAAChNXBZNXRZlXXIIEwAAKE1bFk1eFmVdcgkTAAAoTVsWTVoWZV1yChMAAChNXhZNXxZlXXILEwAAKE1gFk1fFmVdcgwTAAAoTWAWTWEWZV1yDRMAAChNYBZNYhZlXXIOEwAAKE1YFk1aFmVdcg8TAAAoTWUWTWQWZV1yEBMAAChNZRZNZhZlXXIREwAAKE1kFk1jFmVdchITAAAoTVwWTWMWZV1yExMAAChNaRZNaBZlXXIUEwAAKE1pFk1qFmVdchUTAAAoTWgWTWsWZV1yFhMAAChNaBZNZxZlXXIXEwAAKE1rFk1tFmVdchgTAAAoTWsWTWwWZV1yGRMAAChNZRZNZxZlXXIaEwAAKE1wFk1xFmVdchsTAAAoTXAWTW8WZV1yHBMAAChNbxZNchZlXXIdEwAAKE1vFk1uFmVdch4TAAAoTXIWTXMWZV1yHxMAAChNdBZNcxZlXXIgEwAAKE10Fk11FmVdciETAAAoTXUWTXYWZV1yIhMAAChNaRZNbhZlXXIjEwAAKE15Fk14FmVdciQTAAAoTXkWTXoWZV1yJRMAAChNeBZNexZlXXImEwAAKE14Fk13FmVdcicTAAAoTXsWTXwWZV1yKBMAAChNfRZNfBZlXXIpEwAAKE1+Fk18FmVdcioTAAAoTXAWTXcWZV1yKxMAAChNgRZNgBZlXXIsEwAAKE2BFk2CFmVdci0TAAAoTYAWTYMWZV1yLhMAAChNgBZNfxZlXXIvEwAAKE2DFk2EFmVdcjATAAAoTYUWTYQWZV1yMRMAAChNhRZNhhZlXXIyEwAAKE2FFk2HFmVdcjMTAAAoTXkWTX8WZV1yNBMAAChNihZNiRZlXXI1EwAAKE2KFk2LFmVdcjYTAAAoTYkWTYwWZV1yNxMAAChNiRZNiBZlXXI4EwAAKE2MFk2OFmVdcjkTAAAoTYwWTY0WZV1yOhMAAChNjxZNjRZlXXI7EwAAKE2BFk2IFmVdcjwTAAAoTZIWTZMWZV1yPRMAAChNkhZNkRZlXXI+EwAAKE2RFk2UFmVdcj8TAAAoTZEWTZAWZV1yQBMAAChNlBZNlRZlXXJBEwAAKE2WFk2VFmVdckITAAAoTZYWTZcWZV1yQxMAAChNlxZNmBZlXXJEEwAAKE2KFk2QFmVdckUTAAAoTZsWTZoWZV1yRhMAAChNmxZNnBZlXXJHEwAAKE2aFk2dFmVdckgTAAAoTZoWTZkWZV1ySRMAAChNnRZNnhZlXXJKEwAAKE2fFk2eFmVdcksTAAAoTZ8WTaAWZV1yTBMAAChNoRZNoBZlXXJNEwAAKE2hFk2iFmVdck4TAAAoTaEWTaMWZV1yTxMAAChNkhZNmRZlXXJQEwAAKE2mFk2lFmVdclETAAAoTaYWTacWZV1yUhMAAChNpRZNqBZlXXJTEwAAKE2lFk2kFmVdclQTAAAoTagWTaoWZV1yVRMAAChNqBZNqRZlXXJWEwAAKE2bFk2kFmVdclcTAAAoTa0WTawWZV1yWBMAAChNrRZNrhZlXXJZEwAAKE2sFk2vFmVdcloTAAAoTawWTasWZV1yWxMAAChNrxZNsBZlXXJcEwAAKE2vFk2xFmVdcl0TAAAoTaYWTasWZV1yXhMAAChNtBZNsxZlXXJfEwAAKE20Fk21FmVdcmATAAAoTbMWTbYWZV1yYRMAAChNsxZNshZlXXJiEwAAKE2tFk2yFmVdcmMTAAAoTbkWTbgWZV1yZBMAAChNuRZNuhZlXXJlEwAAKE24Fk27FmVdcmYTAAAoTbgWTbcWZV1yZxMAAChNtBZNtxZlXXJoEwAAKE2+Fk29FmVdcmkTAAAoTb4WTb8WZV1yahMAAChNvRZNwBZlXXJrEwAAKE29Fk28FmVdcmwTAAAoTcAWTcEWZV1ybRMAAChNwhZNwRZlXXJuEwAAKE3CFk28FmVdcm8TAAAoTbkWTbwWZV1ycBMAAChNxRZNxBZlXXJxEwAAKE3FFk3GFmVdcnITAAAoTcQWTccWZV1ycxMAAChNxBZNwxZlXXJ0EwAAKE3HFk3IFmVdcnUTAAAoTb4WTcMWZV1ydhMAAChNyxZNyhZlXXJ3EwAAKE3LFk3MFmVdcngTAAAoTcoWTc0WZV1yeRMAAChNyhZNyRZlXXJ6EwAAKE3NFk3OFmVdcnsTAAAoTc0WTc8WZV1yfBMAAChNxRZNyRZlXXJ9EwAAKE3SFk3RFmVdcn4TAAAoTdIWTdMWZV1yfxMAAChN0RZN1BZlXXKAEwAAKE3RFk3QFmVdcoETAAAoTdQWTdUWZV1yghMAAChN1hZN1RZlXXKDEwAAKE3WFk3YFmVdcoQTAAAoTdcWTdUWZV1yhRMAAChN1xZN2RZlXXKGEwAAKE3YFk3aFmVdcocTAAAoTdkWTdoWZV1yiBMAAChNyxZN0BZlXXKJEwAAKE3dFk3cFmVdcooTAAAoTd0WTd4WZV1yixMAAChN3BZN3xZlXXKMEwAAKE3cFk3bFmVdco0TAAAoTd8WTeEWZV1yjhMAAChN3xZN4BZlZShdco8TAAAoTeIWTeAWZV1ykBMAAChN0hZN2xZlXXKREwAAKE3lFk3kFmVdcpITAAAoTeUWTeYWZV1ykxMAAChN5BZN5xZlXXKUEwAAKE3kFk3jFmVdcpUTAAAoTecWTegWZV1ylhMAAChN6RZN6BZlXXKXEwAAKE3pFk3rFmVdcpgTAAAoTeoWTegWZV1ymRMAAChN6hZN7BZlXXKaEwAAKE3rFk3tFmVdcpsTAAAoTewWTe0WZV1ynBMAAChN3RZN4xZlXXKdEwAAKE3wFk3vFmVdcp4TAAAoTfAWTfEWZV1ynxMAAChN7xZN8hZlXXKgEwAAKE3vFk3uFmVdcqETAAAoTfIWTfMWZV1yohMAAChN9BZN8xZlXXKjEwAAKE30Fk3uFmVdcqQTAAAoTeUWTe4WZV1ypRMAAChN9xZN9hZlXXKmEwAAKE33Fk34FmVdcqcTAAAoTfYWTfkWZV1yqBMAAChN9hZN9RZlXXKpEwAAKE35Fk36FmVdcqoTAAAoTfsWTfoWZV1yqxMAAChN+xZN9RZlXXKsEwAAKE3wFk31FmVdcq0TAAAoTf4WTf0WZV1yrhMAAChN/hZN/xZlXXKvEwAAKE39Fk0AF2VdcrATAAAoTf0WTfwWZV1ysRMAAChNABdNARdlXXKyEwAAKE33Fk38FmVdcrMTAAAoTQQXTQMXZV1ytBMAAChNBBdNBRdlXXK1EwAAKE0DF00GF2VdcrYTAAAoTQMXTQIXZV1ytxMAAChNBhdNBxdlXXK4EwAAKE0HF00IF2VdcrkTAAAoTQcXTQkXZV1yuhMAAChN/hZNAhdlXXK7EwAAKE0MF00LF2VdcrwTAAAoTQwXTQ0XZV1yvRMAAChNCxdNDhdlXXK+EwAAKE0LF00KF2Vdcr8TAAAoTQ4XTQ8XZV1ywBMAAChNEBdNDxdlXXLBEwAAKE0QF00RF2VdcsITAAAoTRAXTRIXZV1ywxMAAChNBBdNChdlXXLEEwAAKE0VF00UF2VdcsUTAAAoTRUXTRYXZV1yxhMAAChNFBdNFxdlXXLHEwAAKE0UF00TF2VdcsgTAAAoTRcXTRgXZV1yyRMAAChNGRdNGBdlXXLKEwAAKE0ZF00aF2VdcssTAAAoTRkXTRsXZV1yzBMAAChNDBdNExdlXXLNEwAAKE0eF00dF2Vdcs4TAAAoTR4XTR8XZV1yzxMAAChNHRdNIBdlXXLQEwAAKE0dF00cF2VdctETAAAoTSAXTSEXZV1y0hMAAChNIhdNIRdlXXLTEwAAKE0jF00hF2VdctQTAAAoTRUXTRwXZV1y1RMAAChNJhdNJxdlXXLWEwAAKE0mF00lF2VdctcTAAAoTSUXTSgXZV1y2BMAAChNJRdNJBdlXXLZEwAAKE0oF00pF2VdctoTAAAoTSoXTSkXZV1y2xMAAChNKhdNKxdlXXLcEwAAKE0rF00sF2Vdct0TAAAoTR4XTSQXZV1y3hMAAChNLxdNLhdlXXLfEwAAKE0vF00wF2VdcuATAAAoTS4XTTEXZV1y4RMAAChNLhdNLRdlXXLiEwAAKE0xF00yF2VdcuMTAAAoTSYXTS0XZV1y5BMAAChNNRdNNBdlXXLlEwAAKE01F002F2VdcuYTAAAoTTQXTTMXZV1y5xMAAChNLxdNMxdlXXLoEwAAKE05F004F2VdcukTAAAoTTkXTToXZV1y6hMAAChNOBdNOxdlXXLrEwAAKE04F003F2VdcuwTAAAoTTsXTT0XZV1y7RMAAChNOxdNPBdlXXLuEwAAKE01F003F2Vdcu8TAAAoTUAXTT8XZV1y8BMAAChNQBdNQRdlXXLxEwAAKE0/F01CF2VdcvITAAAoTT8XTT4XZV1y8xMAAChNORdNPhdlXXL0EwAAKE1FF01EF2VdcvUTAAAoTUUXTUYXZV1y9hMAAChNRBdNRxdlXXL3EwAAKE1EF01DF2VdcvgTAAAoTUcXTUgXZV1y+RMAAChNQBdNQxdlXXL6EwAAKE1LF01KF2VdcvsTAAAoTUsXTUwXZV1y/BMAAChNShdNTRdlXXL9EwAAKE1KF01JF2Vdcv4TAAAoTU0XTU4XZV1y/xMAAChNTRdNTxdlXXIAFAAAKE1FF01JF2VdcgEUAAAoTVIXTVEXZV1yAhQAAChNUhdNUxdlXXIDFAAAKE1RF01UF2VdcgQUAAAoTVEXTVAXZV1yBRQAAChNVBdNVRdlXXIGFAAAKE1UF01WF2VdcgcUAAAoTUsXTVAXZV1yCBQAAChNWRdNWBdlXXIJFAAAKE1ZF01aF2VdcgoUAAAoTVgXTVsXZV1yCxQAAChNWBdNVxdlXXIMFAAAKE1bF01cF2Vdcg0UAAAoTVIXTVcXZV1yDhQAAChNXxdNXhdlXXIPFAAAKE1fF01gF2VdchAUAAAoTV4XTWEXZV1yERQAAChNXhdNXRdlXXISFAAAKE1hF01iF2VdchMUAAAoTWMXTWIXZV1yFBQAAChNZBdNYhdlXXIVFAAAKE1ZF01dF2VdchYUAAAoTWcXTWYXZV1yFxQAAChNZxdNaBdlXXIYFAAAKE1mF01pF2VdchkUAAAoTWYXTWUXZV1yGhQAAChNaRdNahdlXXIbFAAAKE1rF01qF2VdchwUAAAoTWwXTWoXZV1yHRQAAChNXxdNZRdlXXIeFAAAKE1vF01uF2Vdch8UAAAoTW8XTXAXZV1yIBQAAChNbhdNcRdlXXIhFAAAKE1uF01tF2VdciIUAAAoTXEXTXIXZV1yIxQAAChNchdNcxdlXXIkFAAAKE1yF010F2VdciUUAAAoTWcXTW0XZV1yJhQAAChNdxdNdhdlXXInFAAAKE13F014F2VdcigUAAAoTXYXTXkXZV1yKRQAAChNdhdNdRdlXXIqFAAAKE15F016F2VdcisUAAAoTXoXTXsXZV1yLBQAAChNehdNfBdlXXItFAAAKE1vF011F2Vdci4UAAAoTX8XTX4XZV1yLxQAAChNfxdNgBdlXXIwFAAAKE1+F02BF2VdcjEUAAAoTX4XTX0XZV1yMhQAAChNgRdNghdlXXIzFAAAKE2DF02CF2VdcjQUAAAoTYMXTYUXZV1yNRQAAChNhBdNghdlXXI2FAAAKE2EF02GF2VdcjcUAAAoTYUXTYcXZV1yOBQAAChNhhdNhxdlXXI5FAAAKE13F019F2VdcjoUAAAoTYoXTYkXZV1yOxQAAChNihdNixdlXXI8FAAAKE2JF02MF2Vdcj0UAAAoTYkXTYgXZV1yPhQAAChNjBdNjRdlXXI/FAAAKE2OF02NF2VdckAUAAAoTY4XTZAXZV1yQRQAAChNjxdNjRdlXXJCFAAAKE2PF02RF2VdckMUAAAoTZAXTZIXZV1yRBQAAChNkRdNkhdlXXJFFAAAKE2SF02TF2VdckYUAAAoTX8XTYgXZV1yRxQAAChNlhdNlRdlXXJIFAAAKE2WF02XF2VdckkUAAAoTZUXTZgXZV1yShQAAChNlRdNlBdlXXJLFAAAKE2YF02ZF2VdckwUAAAoTZoXTZkXZV1yTRQAAChNmhdNlBdlXXJOFAAAKE2KF02UF2Vdck8UAAAoTZ0XTZwXZV1yUBQAAChNnRdNnhdlXXJRFAAAKE2cF02fF2VdclIUAAAoTZwXTZsXZV1yUxQAAChNnxdNoBdlXXJUFAAAKE2hF02gF2VdclUUAAAoTaEXTaIXZV1yVhQAAChNoxdNohdlXXJXFAAAKE2jF02kF2VdclgUAAAoTaMXTaUXZV1yWRQAAChNlhdNmxdlXXJaFAAAKE2oF02nF2VdclsUAAAoTagXTakXZV1yXBQAAChNpxdNqhdlXXJdFAAAKE2nF02mF2Vdcl4UAAAoTaoXTasXZV1yXxQAAChNrBdNqxdlXXJgFAAAKE2sF02tF2VdcmEUAAAoTawXTa4XZV1yYhQAAChNnRdNphdlXXJjFAAAKE2xF02wF2VdcmQUAAAoTbEXTbIXZV1yZRQAAChNsBdNsxdlXXJmFAAAKE2wF02vF2VdcmcUAAAoTagXTa8XZV1yaBQAAChNthdNtxdlXXJpFAAAKE22F021F2VdcmoUAAAoTbUXTbgXZV1yaxQAAChNtRdNtBdlXXJsFAAAKE24F025F2Vdcm0UAAAoTboXTbkXZV1ybhQAAChNuhdNuxdlXXJvFAAAKE27F028F2VdcnAUAAAoTbEXTbQXZV1ycRQAAChNvxdNvhdlXXJyFAAAKE2/F03AF2VdcnMUAAAoTb4XTcEXZV1ydBQAAChNvhdNvRdlXXJ1FAAAKE3BF03CF2VdcnYUAAAoTcEXTcMXZV1ydxQAAChNthdNvRdlXXJ4FAAAKE3GF03FF2VdcnkUAAAoTcYXTccXZV1yehQAAChNxRdNyBdlXXJ7FAAAKE3FF03EF2VdcnwUAAAoTcgXTckXZV1yfRQAAChNyhdNyRdlXXJ+FAAAKE3KF03LF2Vdcn8UAAAoTcoXTcwXZV1ygBQAAChNvxdNxBdlXXKBFAAAKE3PF03OF2VdcoIUAAAoTc8XTdAXZV1ygxQAAChNzhdN0RdlXXKEFAAAKE3OF03NF2VdcoUUAAAoTdEXTdIXZV1yhhQAAChN0xdN0hdlXXKHFAAAKE3TF03VF2VdcogUAAAoTdQXTdIXZV1yiRQAAChN1BdN1hdlXXKKFAAAKE3UF03XF2VdcosUAAAoTdYXTdUXZV1yjBQAAChN1hdN2BdlXXKNFAAAKE3XF03ZF2Vdco4UAAAoTdoXTdgXZV1yjxQAAChN2hdN2RdlXXKQFAAAKE3GF03NF2VdcpEUAAAoTd0XTd4XZV1ykhQAAChN3RdN3BdlXXKTFAAAKE3cF03fF2VdcpQUAAAoTdwXTdsXZV1ylRQAAChN3xdN4BdlXXKWFAAAKE3hF03gF2VdcpcUAAAoTeEXTeIXZV1ymBQAAChN4hdN4xdlXXKZFAAAKE3PF03bF2VdcpoUAAAoTeYXTeUXZV1ymxQAAChN5hdN5xdlXXKcFAAAKE3lF03oF2Vdcp0UAAAoTeUXTeQXZV1ynhQAAChN6BdN6RdlXXKfFAAAKE3oF03qF2VdcqAUAAAoTd0XTeQXZV1yoRQAAChN7RdN7BdlXXKiFAAAKE3tF03uF2VdcqMUAAAoTewXTe8XZV1ypBQAAChN7BdN6xdlXXKlFAAAKE3vF03wF2VdcqYUAAAoTfAXTfEXZV1ypxQAAChN8BdN8hdlXXKoFAAAKE3mF03rF2VdcqkUAAAoTfUXTfQXZV1yqhQAAChN9RdN9hdlXXKrFAAAKE30F033F2VdcqwUAAAoTfQXTfMXZV1yrRQAAChN9xdN+BdlXXKuFAAAKE34F035F2Vdcq8UAAAoTfgXTfoXZV1ysBQAAChN7RdN8xdlXXKxFAAAKE39F038F2VdcrIUAAAoTf0XTf4XZV1ysxQAAChN/BdN/xdlXXK0FAAAKE38F037F2VdcrUUAAAoTfUXTfsXZV1ythQAAChNAhhNARhlXXK3FAAAKE0CGE0DGGVdcrgUAAAoTQEYTQQYZV1yuRQAAChNARhNABhlXXK6FAAAKE0EGE0FGGVdcrsUAAAoTQYYTQUYZV1yvBQAAChNBxhNBRhlXXK9FAAAKE39F00AGGVdcr4UAAAoTQoYTQkYZV1yvxQAAChNChhNCxhlXXLAFAAAKE0JGE0MGGVdcsEUAAAoTQkYTQgYZV1ywhQAAChNDBhNDRhlXXLDFAAAKE0OGE0NGGVdcsQUAAAoTQ4YTQ8YZV1yxRQAAChNDhhNEBhlXXLGFAAAKE0CGE0IGGVdcscUAAAoTRMYTRIYZV1yyBQAAChNExhNFBhlXXLJFAAAKE0SGE0VGGVdcsoUAAAoTRIYTREYZV1yyxQAAChNFRhNFhhlXXLMFAAAKE0KGE0RGGVdcs0UAAAoTRkYTRgYZV1yzhQAAChNGRhNGhhlXXLPFAAAKE0YGE0XGGVdctAUAAAoTRMYTRcYZV1y0RQAAChNHRhNHBhlXXLSFAAAKE0dGE0eGGVdctMUAAAoTRwYTR8YZV1y1BQAAChNHBhNGxhlXXLVFAAAKE0fGE0gGGVdctYUAAAoTSAYTSEYZV1y1xQAAChNIBhNIhhlXXLYFAAAKE0ZGE0bGGVdctkUAAAoTSUYTSQYZV1y2hQAAChNJRhNJhhlXXLbFAAAKE0kGE0nGGVdctwUAAAoTSQYTSMYZV1y3RQAAChNJxhNKBhlXXLeFAAAKE0dGE0jGGVdct8UAAAoTSsYTSoYZV1y4BQAAChNKxhNLBhlXXLhFAAAKE0qGE0tGGVdcuIUAAAoTSoYTSkYZV1y4xQAAChNLRhNLhhlXXLkFAAAKE0vGE0uGGVdcuUUAAAoTS8YTTAYZV1y5hQAAChNLxhNMRhlXXLnFAAAKE0lGE0pGGVdcugUAAAoTTQYTTMYZV1y6RQAAChNNBhNNRhlXXLqFAAAKE0zGE02GGVdcusUAAAoTTMYTTIYZV1y7BQAAChNNhhNNxhlXXLtFAAAKE04GE03GGVdcu4UAAAoTTgYTTkYZV1y7xQAAChNOBhNOhhlXXLwFAAAKE0rGE0yGGVdcvEUAAAoTT0YTTwYZV1y8hQAAChNPRhNPhhlXXLzFAAAKE08GE0/GGVdcvQUAAAoTTwYTTsYZV1y9RQAAChNPxhNQBhlXXL2FAAAKE00GE07GGVdcvcUAAAoTUMYTUIYZV1y+BQAAChNQxhNRBhlXXL5FAAAKE1CGE1FGGVdcvoUAAAoTUIYTUEYZV1y+xQAAChNRRhNRhhlXXL8FAAAKE1FGE1HGGVdcv0UAAAoTT0YTUEYZV1y/hQAAChNShhNSRhlXXL/FAAAKE1KGE1LGGVdcgAVAAAoTUkYTUwYZV1yARUAAChNSRhNSBhlXXICFQAAKE1MGE1OGGVdcgMVAAAoTUwYTU0YZV1yBBUAAChNQxhNSBhlXXIFFQAAKE1RGE1QGGVdcgYVAAAoTVEYTVIYZV1yBxUAAChNUBhNUxhlXXIIFQAAKE1QGE1PGGVdcgkVAAAoTVMYTVQYZV1yChUAAChNVRhNVBhlXXILFQAAKE1VGE1WGGVdcgwVAAAoTVUYTVcYZV1yDRUAAChNShhNTxhlXXIOFQAAKE1aGE1ZGGVdcg8VAAAoTVoYTVsYZV1yEBUAAChNWRhNXBhlXXIRFQAAKE1ZGE1YGGVdchIVAAAoTVwYTV0YZV1yExUAAChNXhhNXRhlXXIUFQAAKE1eGE1fGGVdchUVAAAoTV4YTWAYZV1yFhUAAChNURhNWBhlXXIXFQAAKE1jGE1iGGVdchgVAAAoTWMYTWQYZV1yGRUAAChNYhhNZRhlXXIaFQAAKE1iGE1hGGVdchsVAAAoTWUYTWYYZV1yHBUAAChNZhhNZxhlXXIdFQAAKE1mGE1oGGVdch4VAAAoTVoYTWEYZV1yHxUAAChNaxhNahhlXXIgFQAAKE1rGE1sGGVdciEVAAAoTWoYTW0YZV1yIhUAAChNahhNaRhlXXIjFQAAKE1tGE1uGGVdciQVAAAoTWMYTWkYZV1yJRUAAChNcRhNcBhlXXImFQAAKE1xGE1yGGVdcicVAAAoTXAYTXMYZV1yKBUAAChNcBhNbxhlXXIpFQAAKE1zGE10GGVdcioVAAAoTXUYTXQYZV1yKxUAAChNdRhNdhhlXXIsFQAAKE13GE12GGVdci0VAAAoTXcYTXgYZV1yLhUAAChNdxhNeRhlXXIvFQAAKE1rGE1vGGVdcjAVAAAoTXwYTXsYZV1yMRUAAChNfBhNfRhlXXIyFQAAKE17GE1+GGVdcjMVAAAoTXsYTXoYZV1yNBUAAChNfhhNfxhlXXI1FQAAKE1/GE2AGGVdcjYVAAAoTX8YTYEYZV1yNxUAAChNcRhNehhlXXI4FQAAKE2EGE2DGGVdcjkVAAAoTYQYTYUYZV1yOhUAAChNgxhNhhhlXXI7FQAAKE2DGE2CGGVdcjwVAAAoTYYYTYcYZV1yPRUAAChNfBhNghhlXXI+FQAAKE2KGE2JGGVdcj8VAAAoTYoYTYsYZV1yQBUAAChNiRhNjBhlXXJBFQAAKE2JGE2IGGVdckIVAAAoTYwYTY4YZV1yQxUAAChNjBhNjRhlXXJEFQAAKE2EGE2IGGVdckUVAAAoTZEYTZAYZV1yRhUAAChNkRhNkhhlXXJHFQAAKE2QGE2TGGVdckgVAAAoTZAYTY8YZV1ySRUAAChNkxhNlBhlXXJKFQAAKE2VGE2UGGVdcksVAAAoTZUYTZcYZV1yTBUAAChNlhhNlBhlXXJNFQAAKE2WGE2YGGVdck4VAAAoTZcYTZkYZV1yTxUAAChNmBhNmRhlXXJQFQAAKE2ZGE2aGGVdclEVAAAoTYoYTY8YZV1yUhUAAChNnRhNnBhlXXJTFQAAKE2dGE2eGGVdclQVAAAoTZwYTZ8YZV1yVRUAAChNnBhNmxhlXXJWFQAAKE2fGE2gGGVdclcVAAAoTZEYTZsYZV1yWBUAAChNoxhNohhlXXJZFQAAKE2jGE2kGGVdcloVAAAoTaIYTaUYZV1yWxUAAChNohhNoRhlXXJcFQAAKE2lGE2mGGVdcl0VAAAoTacYTaYYZV1yXhUAAChNqBhNphhlXXJfFQAAKE2dGE2hGGVdcmAVAAAoTasYTaoYZV1yYRUAAChNqxhNrBhlXXJiFQAAKE2qGE2pGGVdcmMVAAAoTaMYTakYZV1yZBUAAChNrxhNrhhlXXJlFQAAKE2vGE2wGGVdcmYVAAAoTa4YTbEYZV1yZxUAAChNrhhNrRhlXXJoFQAAKE2xGE2yGGVdcmkVAAAoTasYTa0YZV1yahUAAChNtRhNtBhlXXJrFQAAKE21GE22GGVdcmwVAAAoTbQYTbcYZV1ybRUAAChNtBhNsxhlXXJuFQAAKE23GE25GGVdcm8VAAAoTbcYTbgYZV1ycBUAAChNrxhNsxhlXXJxFQAAKE28GE27GGVdcnIVAAAoTbwYTb0YZV1ycxUAAChNuxhNvhhlXXJ0FQAAKE27GE26GGVdcnUVAAAoTb4YTb8YZV1ydhUAAChNwBhNvxhlXXJ3FQAAKE3BGE2/GGVdcngVAAAoTbUYTboYZV1yeRUAAChNxBhNwxhlXXJ6FQAAKE3EGE3FGGVdcnsVAAAoTcMYTcYYZV1yfBUAAChNwxhNwhhlXXJ9FQAAKE3GGE3IGGVdcn4VAAAoTcYYTccYZV1yfxUAAChNvBhNwhhlXXKAFQAAKE3LGE3KGGVdcoEVAAAoTcsYTcwYZV1yghUAAChNyhhNzRhlXXKDFQAAKE3KGE3JGGVdcoQVAAAoTc0YTc4YZV1yhRUAAChNzxhNzhhlXXKGFQAAKE3QGE3OGGVdcocVAAAoTcQYTckYZV1yiBUAAChN0xhN0hhlXXKJFQAAKE3TGE3UGGVdcooVAAAoTdIYTdUYZV1yixUAAChN0hhN0RhlXXKMFQAAKE3VGE3WGGVdco0VAAAoTcsYTdEYZV1yjhUAAChN2RhN2hhlXXKPFQAAKE3ZGE3YGGVdcpAVAAAoTdgYTdsYZV1ykRUAAChN2BhN1xhlXXKSFQAAKE3bGE3cGGVdcpMVAAAoTd0YTdwYZV1ylBUAAChN3RhN3hhlXXKVFQAAKE3eGE3fGGVdcpYVAAAoTdMYTdcYZV1ylxUAAChN4hhN4RhlXXKYFQAAKE3iGE3jGGVdcpkVAAAoTeEYTeQYZV1ymhUAAChN4RhN4BhlXXKbFQAAKE3ZGE3gGGVdcpwVAAAoTecYTeYYZV1ynRUAAChN5xhN6BhlXXKeFQAAKE3mGE3pGGVdcp8VAAAoTeYYTeUYZV1yoBUAAChN6RhN6hhlXXKhFQAAKE3qGE3rGGVdcqIVAAAoTeoYTewYZV1yoxUAAChN4hhN5RhlXXKkFQAAKE3vGE3uGGVdcqUVAAAoTe8YTfAYZV1yphUAAChN7hhN8RhlXXKnFQAAKE3uGE3tGGVdcqgVAAAoTfEYTfIYZV1yqRUAAChN8xhN8hhlXXKqFQAAKE3zGE31GGVdcqsVAAAoTfQYTfIYZV1yrBUAAChN9BhN9hhlXXKtFQAAKE31GE33GGVdcq4VAAAoTfYYTfcYZV1yrxUAAChN9xhN+BhlXXKwFQAAKE3nGE3tGGVdcrEVAAAoTfsYTfoYZV1yshUAAChN+xhN/BhlXXKzFQAAKE36GE39GGVdcrQVAAAoTfoYTfkYZV1ytRUAAChN/RhN/hhlXXK2FQAAKE3/GE3+GGVdcrcVAAAoTf8YTQAZZV1yuBUAAChN/xhNARllXXK5FQAAKE3vGE35GGVdcroVAAAoTQQZTQUZZV1yuxUAAChNBBlNAxllXXK8FQAAKE0DGU0GGWVdcr0VAAAoTQMZTQIZZV1yvhUAAChNBhlNBxllXXK/FQAAKE0IGU0HGWVdcsAVAAAoTQgZTQkZZV1ywRUAAChNCRlNChllXXLCFQAAKE37GE0CGWVdcsMVAAAoTQ0ZTQwZZV1yxBUAAChNDRlNDhllXXLFFQAAKE0MGU0PGWVdcsYVAAAoTQwZTQsZZV1yxxUAAChNDxlNEBllXXLIFQAAKE0SGU0QGWVdcskVAAAoTRIZTRQZZV1yyhUAAChNExlNERllXXLLFQAAKE0TGU0UGWVdcswVAAAoTRAZTREZZV1yzRUAAChNBBlNCxllXXLOFQAAKE0XGU0YGWVdcs8VAAAoTRcZTRYZZV1y0BUAAChNFhlNGRllXXLRFQAAKE0WGU0VGWVdctIVAAAoTRkZTRoZZV1y0xUAAChNGxlNGhllXXLUFQAAKE0bGU0cGWVdctUVAAAoTRwZTR0ZZV1y1hUAAChNDRlNFRllXXLXFQAAKE0gGU0fGWVdctgVAAAoTSAZTSEZZV1y2RUAAChNHxlNIhllXXLaFQAAKE0fGU0eGWVdctsVAAAoTSIZTSMZZV1y3BUAAChNIhlNJBllXXLdFQAAKE0XGU0eGWVdct4VAAAoTScZTSYZZV1y3xUAAChNJxlNKBllXXLgFQAAKE0mGU0pGWVdcuEVAAAoTSYZTSUZZV1y4hUAAChNKRlNKhllXXLjFQAAKE0rGU0qGWVdcuQVAAAoTSsZTS0ZZV1y5RUAAChNLBlNKhllXXLmFQAAKE0sGU0uGWVdcucVAAAoTS0ZTS8ZZV1y6BUAAChNLhlNLxllXXLpFQAAKE0vGU0wGWVdcuoVAAAoTSAZTSUZZV1y6xUAAChNMxlNMhllXXLsFQAAKE0zGU00GWVdcu0VAAAoTTIZTTUZZV1y7hUAAChNMhlNMRllXXLvFQAAKE0nGU0xGWVdcvAVAAAoTTgZTTcZZV1y8RUAAChNOBlNORllXXLyFQAAKE03GU06GWVdcvMVAAAoTTcZTTYZZV1y9BUAAChNOhlNOxllXXL1FQAAKE0zGU02GWVdcvYVAAAoTT4ZTT0ZZV1y9xUAAChNPhlNPxllXXL4FQAAKE09GU1AGWVdcvkVAAAoTT0ZTTwZZV1y+hUAAChNQBlNQRllXXL7FQAAKE1CGU1BGWVdcvwVAAAoTUIZTUMZZV1y/RUAAChNQhlNRBllXXL+FQAAKE04GU08GWVdcv8VAAAoTUcZTUYZZV1yABYAAChNRxlNSBllXXIBFgAAKE1GGU1JGWVdcgIWAAAoTUYZTUUZZV1yAxYAAChNSRlNShllXXIEFgAAKE1JGU1LGWVdcgUWAAAoTT4ZTUUZZV1yBhYAAChNThlNTRllXXIHFgAAKE1OGU1PGWVdcggWAAAoTU0ZTVAZZV1yCRYAAChNTRlNTBllXXIKFgAAKE1QGU1SGWVdcgsWAAAoTVAZTVEZZV1yDBYAAChNRxlNTBllXXINFgAAKE1VGU1UGWVdcg4WAAAoTVUZTVYZZV1yDxYAAChNVBlNVxllXXIQFgAAKE1UGU1TGWVdchEWAAAoTVcZTVgZZV1yEhYAAChNWhlNWBllXXITFgAAKE1aGU1cGWVdchQWAAAoTVsZTVkZZV1yFRYAAChNWxlNXBllXXIWFgAAKE1YGU1ZGWVdchcWAAAoTU4ZTVMZZV1yGBYAAChNXxlNXhllXXIZFgAAKE1fGU1gGWVdchoWAAAoTV4ZTWEZZV1yGxYAAChNXhlNXRllXXIcFgAAKE1hGU1iGWVdch0WAAAoTWMZTWIZZV1yHhYAAChNYxlNZBllXXIfFgAAKE1jGU1lGWVdciAWAAAoTVUZTV0ZZV1yIRYAAChNaBlNZxllXXIiFgAAKE1oGU1pGWVdciMWAAAoTWcZTWYZZV1yJBYAAChNXxlNZhllXXIlFgAAKE1sGU1rGWVdciYWAAAoTWwZTW0ZZV1yJxYAAChNaxlNbhllXXIoFgAAKE1rGU1qGWVdcikWAAAoTW4ZTW8ZZV1yKhYAAChNcBlNbxllXXIrFgAAKE1xGU1vGWVdciwWAAAoTWgZTWoZZV1yLRYAAChNdBlNcxllXXIuFgAAKE10GU11GWVdci8WAAAoTXMZTXYZZV1yMBYAAChNcxlNchllXXIxFgAAKE12GU13GWVdcjIWAAAoTWwZTXIZZV1yMxYAAChNehlNeRllXXI0FgAAKE16GU17GWVdcjUWAAAoTXkZTXwZZV1yNhYAAChNeRlNeBllXXI3FgAAKE18GU19GWVdcjgWAAAoTXQZTXgZZV1yORYAAChNgBlNfxllXXI6FgAAKE2AGU2BGWVdcjsWAAAoTX8ZTYIZZV1yPBYAAChNfxlNfhllXXI9FgAAKE2CGU2DGWVdcj4WAAAoTYQZTYMZZV1yPxYAAChNhBlNfhllXXJAFgAAKE16GU1+GWVdckEWAAAoTYcZTYYZZV1yQhYAAChNhxlNiBllXXJDFgAAKE2GGU2JGWVdckQWAAAoTYYZTYUZZV1yRRYAAChNiRlNihllXXJGFgAAKE2JGU2LGWVdckcWAAAoTYAZTYUZZV1ySBYAAChNjhlNjRllXXJJFgAAKE2OGU2PGWVdckoWAAAoTY0ZTZAZZV1ySxYAAChNjRlNjBllXXJMFgAAKE2QGU2SGWVdck0WAAAoTZAZTZEZZV1yThYAAChNhxlNjBllXXJPFgAAKE2VGU2WGWVdclAWAAAoTZUZTZQZZV1yURYAAChNlBlNlxllXXJSFgAAKE2UGU2TGWVdclMWAAAoTZcZTZgZZV1yVBYAAChNmRlNmBllXXJVFgAAKE2ZGU2aGWVdclYWAAAoTZoZTZsZZV1yVxYAAChNjhlNkxllXXJYFgAAKE2eGU2dGWVdclkWAAAoTZ4ZTZ8ZZV1yWhYAAChNnRlNoBllXXJbFgAAKE2dGU2cGWVdclwWAAAoTaAZTaEZZV1yXRYAAChNlRlNnBllXXJeFgAAKE2kGU2jGWVdcl8WAAAoTaQZTaUZZV1yYBYAAChNoxlNphllXXJhFgAAKE2jGU2iGWVdcmIWAAAoTaYZTacZZV1yYxYAAChNqBlNpxllXXJkFgAAKE2oGU2qGWVdcmUWAAAoTakZTacZZV1yZhYAAChNqRlNqxllXXJnFgAAKE2qGU2sGWVdcmgWAAAoTasZTawZZV1yaRYAAChNnhlNohllXXJqFgAAKE2vGU2uGWVdcmsWAAAoTa8ZTbAZZV1ybBYAAChNrhlNsRllXXJtFgAAKE2uGU2tGWVdcm4WAAAoTbEZTbIZZV1ybxYAAChNshlNsxllXXJwFgAAKE2yGU20GWVdcnEWAAAoTaQZTa0ZZV1ychYAAChNtxlNthllXXJzFgAAKE23GU24GWVdcnQWAAAoTbYZTbkZZV1ydRYAAChNthlNtRllXXJ2FgAAKE25GU26GWVdcncWAAAoTbsZTboZZV1yeBYAAChNuxlNvBllXXJ5FgAAKE29GU28GWVdcnoWAAAoTb0ZTb4ZZV1yexYAAChNvRlNvxllXXJ8FgAAKE2vGU21GWVdcn0WAAAoTcIZTcEZZV1yfhYAAChNwhlNwxllXXJ/FgAAKE3BGU3AGWVdcoAWAAAoTbcZTcAZZV1ygRYAAChNxhlNxRllXXKCFgAAKE3GGU3HGWVdcoMWAAAoTcUZTcgZZV1yhBYAAChNxRlNxBllXXKFFgAAKE3IGU3JGWVdcoYWAAAoTcoZTckZZV1yhxYAAChNyhlNyxllXXKIFgAAKE3KGU3MGWVdcokWAAAoTcIZTcQZZV1yihYAAChNzxlNzhllXXKLFgAAKE3PGU3QGWVdcowWAAAoTc8ZTdMZZV1yjRYAAChNzhlN0RllXXKOFgAAKE3OGU3NGWVdco8WAAAoTdEZTdIZZV1ykBYAAChNxhlNzRllXXKRFgAAKE3WGU3VGWVdcpIWAAAoTdYZTdcZZV1ykxYAAChN1RlN2BllXXKUFgAAKE3VGU3UGWVdcpUWAAAoTdgZTdkZZV1ylhYAAChN2hlN2RllXXKXFgAAKE3aGU3bGWVdcpgWAAAoTdoZTdwZZV1ymRYAAChN3xlN3hllXXKaFgAAKE3fGU3gGWVdcpsWAAAoTd4ZTeEZZV1ynBYAAChN3hlN3RllXXKdFgAAKE3hGU3iGWVdcp4WAAAoTeMZTeIZZV1ynxYAAChN5BlN4hllXXKgFgAAKE3WGU3dGWVdcqEWAAAoTecZTeYZZV1yohYAAChN5xlN6BllXXKjFgAAKE3mGU3pGWVdcqQWAAAoTeYZTeUZZV1ypRYAAChN6RlN6hllXXKmFgAAKE3rGU3qGWVdcqcWAAAoTewZTeoZZV1yqBYAAChN3xlN5RllXXKpFgAAKE3vGU3uGWVdcqoWAAAoTe8ZTfAZZV1yqxYAAChN7hlN8RllXXKsFgAAKE3uGU3tGWVdcq0WAAAoTfEZTfIZZV1yrhYAAChN8xlN8hllXXKvFgAAKE3zGU30GWVdcrAWAAAoTfMZTfUZZV1ysRYAAChN5xlN7RllXXKyFgAAKE34GU33GWVdcrMWAAAoTfgZTfkZZV1ytBYAAChN9xlN+hllXXK1FgAAKE33GU32GWVdcrYWAAAoTfoZTfsZZV1ytxYAAChN/BlN+xllXXK4FgAAKE38GU39GWVdcrkWAAAoTfwZTf4ZZV1yuhYAAChN7xlN9hllXXK7FgAAKE0BGk0AGmVdcrwWAAAoTQEaTQIaZV1yvRYAAChNABpNAxplXXK+FgAAKE0AGk3/GWVdcr8WAAAoTQMaTQQaZV1ywBYAAChN+BlN/xllXXLBFgAAKE0HGk0GGmVdcsIWAAAoTQcaTQgaZV1ywxYAAChNBhpNBRplXXLEFgAAKE0BGk0FGmVdcsUWAAAoTQsaTQoaZV1yxhYAAChNCxpNDBplXXLHFgAAKE0KGk0NGmVdcsgWAAAoTQoaTQkaZV1yyRYAAChNBxpNCRplXXLKFgAAKE0QGk0PGmVdcssWAAAoTRAaTREaZV1yzBYAAChNDxpNEhplXXLNFgAAKE0PGk0OGmVdcs4WAAAoTRIaTRMaZV1yzxYAAChNFBpNExplXXLQFgAAKE0UGk0VGmVdctEWAAAoTRQaTRYaZV1y0hYAAChNCxpNDhplXXLTFgAAKE0ZGk0YGmVdctQWAAAoTRkaTRoaZV1y1RYAAChNGBpNGxplXXLWFgAAKE0YGk0XGmVdctcWAAAoTRsaTRwaZV1y2BYAAChNGxpNHRplXXLZFgAAKE0QGk0XGmVdctoWAAAoTSAaTSEaZV1y2xYAAChNIBpNHxplXXLcFgAAKE0fGk0iGmVdct0WAAAoTR8aTR4aZV1y3hYAAChNIhpNIxplXXLfFgAAKE0kGk0jGmVdcuAWAAAoTSQaTSUaZV1y4RYAAChNJRpNJhplXXLiFgAAKE0ZGk0eGmVdcuMWAAAoTSkaTSoaZV1y5BYAAChNKRpNKBplXXLlFgAAKE0oGk0rGmVdcuYWAAAoTSgaTScaZV1y5xYAAChNKxpNLBplXXLoFgAAKE0tGk0sGmVdcukWAAAoTS0aTS4aZV1y6hYAAChNLhpNLxplXXLrFgAAKE0gGk0nGmVdcuwWAAAoTTIaTTEaZV1y7RYAAChNMhpNMxplXXLuFgAAKE0xGk00GmVdcu8WAAAoTTEaTTAaZV1y8BYAAChNNBpNNRplXXLxFgAAKE02Gk01GmVdcvIWAAAoTTYaTTAaZV1y8xYAAChNKRpNMBplXXL0FgAAKE05Gk04GmVdcvUWAAAoTTkaTToaZV1y9hYAAChNOBpNNxplXXL3FgAAKE0yGk03GmVdcvgWAAAoTT0aTTwaZV1y+RYAAChNPRpNPhplXXL6FgAAKE08Gk0/GmVdcvsWAAAoTTwaTTsaZV1y/BYAAChNPxpNQBplXXL9FgAAKE05Gk07GmVdcv4WAAAoTUMaTUIaZV1y/xYAAChNQxpNRBplXXIAFwAAKE1CGk1FGmVdcgEXAAAoTUIaTUEaZV1yAhcAAChNRRpNRhplXXIDFwAAKE09Gk1BGmVdcgQXAAAoTUkaTUgaZV1yBRcAAChNSRpNShplXXIGFwAAKE1IGk1LGmVdcgcXAAAoTUgaTUcaZV1yCBcAAChNSxpNTBplXXIJFwAAKE1LGk1NGmVdcgoXAAAoTUMaTUcaZV1yCxcAAChNUBpNTxplXXIMFwAAKE1QGk1RGmVdcg0XAAAoTU8aTVIaZV1yDhcAAChNTxpNThplXXIPFwAAKE1SGk1TGmVdchAXAAAoTVQaTVMaZV1yERcAAChNVBpNVRplXXISFwAAKE1UGk1WGmVdchMXAAAoTUkaTU4aZV1yFBcAAChNWRpNWBplXXIVFwAAKE1ZGk1aGmVdchYXAAAoTVgaTVsaZV1yFxcAAChNWBpNVxplXXIYFwAAKE1bGk1cGmVdchkXAAAoTVsaTV0aZV1yGhcAAChNUBpNVxplXXIbFwAAKE1gGk1fGmVdchwXAAAoTWAaTWEaZV1yHRcAAChNXxpNYhplXXIeFwAAKE1fGk1eGmVdch8XAAAoTWIaTWMaZV1yIBcAAChNWRpNXhplXXIhFwAAKE1mGk1lGmVdciIXAAAoTWYaTWcaZV1yIxcAAChNZRpNaBplXXIkFwAAKE1lGk1kGmVdciUXAAAoTWgaTWkaZV1yJhcAAChNYBpNZBplXXInFwAAKE1sGk1tGmVdcigXAAAoTWwaTWsaZV1yKRcAAChNaxpNbhplXXIqFwAAKE1rGk1qGmVdcisXAAAoTW4aTW8aZV1yLBcAAChNcBpNbxplXXItFwAAKE1wGk1xGmVdci4XAAAoTXEaTXIaZV1yLxcAAChNZhpNahplXXIwFwAAKE11Gk10GmVdcjEXAAAoTXUaTXYaZV1yMhcAAChNdBpNdxplXXIzFwAAKE10Gk1zGmVdcjQXAAAoTWwaTXMaZV1yNRcAAChNehpNeRplXXI2FwAAKE16Gk17GmVdcjcXAAAoTXkaTXwaZV1yOBcAAChNeRpNeBplXXI5FwAAKE18Gk19GmVdcjoXAAAoTXUaTXgaZV1yOxcAAChNgBpNfxplXXI8FwAAKE2AGk2BGmVdcj0XAAAoTX8aTX4aZV1yPhcAAChNehpNfhplXXI/FwAAKE2EGk2DGmVdckAXAAAoTYQaTYUaZV1yQRcAAChNgxpNghplXXJCFwAAKE2AGk2CGmVdckMXAAAoTYgaTYcaZV1yRBcAAChNiBpNiRplXXJFFwAAKE2HGk2KGmVdckYXAAAoTYcaTYYaZV1yRxcAAChNihpNjBplXXJIFwAAKE2KGk2LGmVdckkXAAAoTYQaTYYaZV1yShcAAChNjxpNjhplXXJLFwAAKE2PGk2QGmVdckwXAAAoTY4aTZEaZV1yTRcAAChNjhpNjRplXXJOFwAAKE2RGk2SGmVdck8XAAAoTZMaTZIaZV1yUBcAAChNkxpNlRplXXJRFwAAKE2UGk2SGmVdclIXAAAoTZQaTZYaZV1yUxcAAChNlRpNlxplXXJUFwAAKE2WGk2XGmVdclUXAAAoTYgaTY0aZV1yVhcAAChNmhpNmRplXXJXFwAAKE2aGk2bGmVdclgXAAAoTZkaTZwaZV1yWRcAAChNmRpNmBplXXJaFwAAKE2cGk2dGmVdclsXAAAoTY8aTZgaZV1yXBcAAChNoBpNnxplXXJdFwAAKE2gGk2hGmVdcl4XAAAoTZ8aTaIaZV1yXxcAAChNnxpNnhplXXJgFwAAKE2iGk2jGmVdcmEXAAAoTaUaTaQaZV1yYhcAAChNoxpNpBplXXJjFwAAKE2aGk2eGmVdcmQXAAAoTagaTacaZV1yZRcAAChNqBpNqRplXXJmFwAAKE2nGk2qGmVdcmcXAAAoTacaTaYaZV1yaBcAAChNqhpNqxplXXJpFwAAKE2sGk2rGmVdcmoXAAAoTawaTa4aZV1yaxcAAChNrRpNqxplXXJsFwAAKE2tGk2vGmVdcm0XAAAoTa4aTbAaZV1ybhcAAChNrxpNsBplXXJvFwAAKE2wGk2xGmVdcnAXAAAoTaAaTaYaZV1ycRcAAChNtBpNsxplXXJyFwAAKE20Gk21GmVdcnMXAAAoTbMaTbIaZV1ydBcAAChNqBpNshplXXJ1FwAAKE24Gk23GmVdcnYXAAAoTbgaTbkaZWUoXXJ3FwAAKE23Gk26GmVdcngXAAAoTbcaTbYaZV1yeRcAAChNuhpNuxplXXJ6FwAAKE28Gk27GmVdcnsXAAAoTbwaTb4aZV1yfBcAAChNvRpNuxplXXJ9FwAAKE29Gk2/GmVdcn4XAAAoTb4aTcAaZV1yfxcAAChNvxpNwBplXXKAFwAAKE20Gk22GmVdcoEXAAAoTcMaTcIaZV1yghcAAChNwxpNxBplXXKDFwAAKE3CGk3FGmVdcoQXAAAoTcIaTcEaZV1yhRcAAChNxRpNxhplXXKGFwAAKE3GGk3HGmVdcocXAAAoTcYaTcgaZV1yiBcAAChNuBpNwRplXXKJFwAAKE3LGk3KGmVdcooXAAAoTcsaTcwaZV1yixcAAChNyhpNzRplXXKMFwAAKE3KGk3JGmVdco0XAAAoTc0aTc4aZV1yjhcAAChNzxpNzhplXXKPFwAAKE3PGk3RGmVdcpAXAAAoTdAaTc4aZV1ykRcAAChN0BpN0hplXXKSFwAAKE3QGk3TGmVdcpMXAAAoTdIaTdEaZV1ylBcAAChN0hpN1BplXXKVFwAAKE3TGk3VGmVdcpYXAAAoTdYaTdQaZV1ylxcAAChN1hpN1RplXXKYFwAAKE3DGk3JGmVdcpkXAAAoTdkaTdgaZV1ymhcAAChN2RpN2hplXXKbFwAAKE3YGk3bGmVdcpwXAAAoTdgaTdcaZV1ynRcAAChN2xpN3BplXXKeFwAAKE3bGk3dGmVdcp8XAAAoTcsaTdcaZV1yoBcAAChN4BpN3xplXXKhFwAAKE3gGk3hGmVdcqIXAAAoTd8aTeIaZV1yoxcAAChN3xpN3hplXXKkFwAAKE3iGk3jGmVdcqUXAAAoTeQaTeMaZV1yphcAAChN5BpN5RplXXKnFwAAKE3mGk3lGmVdcqgXAAAoTeYaTecaZV1yqRcAAChN5hpN6BplXXKqFwAAKE3ZGk3eGmVdcqsXAAAoTesaTeoaZV1yrBcAAChN6xpN7BplXXKtFwAAKE3qGk3tGmVdcq4XAAAoTeoaTekaZV1yrxcAAChN7RpN7hplXXKwFwAAKE3vGk3uGmVdcrEXAAAoTe8aTfAaZV1yshcAAChN7xpN8RplXXKzFwAAKE3gGk3pGmVdcrQXAAAoTfQaTfMaZV1ytRcAAChN9BpN9RplXXK2FwAAKE3zGk32GmVdcrcXAAAoTfMaTfIaZV1yuBcAAChN6xpN8hplXXK5FwAAKE35Gk34GmVdcroXAAAoTfkaTfoaZV1yuxcAAChN+BpN+xplXXK8FwAAKE34Gk33GmVdcr0XAAAoTfsaTfwaZV1yvhcAAChN/RpN/BplXXK/FwAAKE39Gk33GmVdcsAXAAAoTfQaTfcaZV1ywRcAAChNABtN/xplXXLCFwAAKE0AG00BG2VdcsMXAAAoTf8aTf4aZV1yxBcAAChN+RpN/hplXXLFFwAAKE0EG00DG2VdcsYXAAAoTQQbTQUbZV1yxxcAAChNAxtNBhtlXXLIFwAAKE0DG00CG2VdcskXAAAoTQYbTQcbZV1yyhcAAChNCRtNBxtlXXLLFwAAKE0JG00LG2VdcswXAAAoTQobTQgbZV1yzRcAAChNChtNCxtlXXLOFwAAKE0HG00IG2Vdcs8XAAAoTQAbTQIbZV1y0BcAAChNDhtNDRtlXXLRFwAAKE0OG00PG2VdctIXAAAoTQ0bTQwbZV1y0xcAAChNBBtNDBtlXXLUFwAAKE0SG00RG2VdctUXAAAoTRIbTRMbZV1y1hcAAChNERtNFBtlXXLXFwAAKE0RG00QG2VdctgXAAAoTRQbTRUbZV1y2RcAAChNFhtNFRtlXXLaFwAAKE0XG00VG2VdctsXAAAoTQ4bTRAbZV1y3BcAAChNGhtNGRtlXXLdFwAAKE0aG00bG2Vdct4XAAAoTRkbTRwbZV1y3xcAAChNGRtNGBtlXXLgFwAAKE0cG00dG2VdcuEXAAAoTR4bTR0bZV1y4hcAAChNHhtNHxtlXXLjFwAAKE0eG00gG2VdcuQXAAAoTRIbTRgbZV1y5RcAAChNIxtNIhtlXXLmFwAAKE0jG00kG2VdcucXAAAoTSIbTSUbZV1y6BcAAChNIhtNIRtlXXLpFwAAKE0lG00mG2VdcuoXAAAoTScbTSYbZV1y6xcAAChNJxtNKRtlXXLsFwAAKE0oG00mG2Vdcu0XAAAoTSgbTSobZV1y7hcAAChNKBtNKxtlXXLvFwAAKE0qG00pG2VdcvAXAAAoTSobTSwbZV1y8RcAAChNKxtNLRtlXXLyFwAAKE0uG00sG2VdcvMXAAAoTS4bTS0bZV1y9BcAAChNGhtNIRtlXXL1FwAAKE0xG00wG2VdcvYXAAAoTTEbTTIbZV1y9xcAAChNMBtNMxtlXXL4FwAAKE0wG00vG2VdcvkXAAAoTTMbTTQbZV1y+hcAAChNNhtNNRtlXXL7FwAAKE00G001G2VdcvwXAAAoTSMbTS8bZV1y/RcAAChNORtNOBtlXXL+FwAAKE05G006G2Vdcv8XAAAoTTgbTTcbZV1yABgAAChNMRtNNxtlXXIBGAAAKE09G008G2VdcgIYAAAoTT0bTT4bZV1yAxgAAChNPBtNOxtlXXIEGAAAKE05G007G2VdcgUYAAAoTUEbTUAbZV1yBhgAAChNQRtNQhtlXXIHGAAAKE1AG01DG2VdcggYAAAoTUAbTT8bZV1yCRgAAChNQxtNRRtlXXIKGAAAKE1DG01EG2VdcgsYAAAoTUYbTUQbZV1yDBgAAChNPRtNPxtlXXINGAAAKE1JG01IG2Vdcg4YAAAoTUkbTUobZV1yDxgAAChNURtNSBtlXXIQGAAAKE1RG01KG2VdchEYAAAoTUgbTUsbZV1yEhgAAChNSBtNRxtlXXITGAAAKE1QG01LG2VdchQYAAAoTVAbTUkbZV1yFRgAAChNUBtNRxtlXXIWGAAAKE1LG01NG2VdchcYAAAoTUsbTUwbZV1yGBgAAChNUxtNSBtlXXIZGAAAKE1TG01NG2VdchoYAAAoTVMbTUwbZV1yGxgAAChNThtNTBtlXXIcGAAAKE1PG01IG2Vdch0YAAAoTVIbTUkbZV1yHhgAAChNVRtNVBtlXXIfGAAAKE1VG01PG2VdciAYAAAoTVQbTVMbZV1yIRgAAChNQRtNRxtlXXIiGAAAKE1BG01PG2VdciMYAAAoTVgbTVcbZV1yJBgAAChNWBtNWRtlXXIlGAAAKE1XG01aG2VdciYYAAAoTVcbTVYbZV1yJxgAAChNWhtNXBtlXXIoGAAAKE1aG01bG2VdcikYAAAoTV0bTVsbZV1yKhgAAChNSRtNVhtlXXIrGAAAKE1RG01WG2VdciwYAAAoTWAbTV8bZV1yLRgAAChNYBtNYRtlXXIuGAAAKE1fG01iG2Vdci8YAAAoTV8bTV4bZV1yMBgAAChNYhtNYxtlXXIxGAAAKE1kG01jG2VdcjIYAAAoTWQbTWYbZV1yMxgAAChNZRtNYxtlXXI0GAAAKE1lG01nG2VdcjUYAAAoTWYbTWgbZV1yNhgAAChNZxtNaBtlXXI3GAAAKE1YG01eG2VdcjgYAAAoTWsbTWobZV1yORgAAChNaxtNbBtlXXI6GAAAKE1qG01pG2VdcjsYAAAoTWAbTWkbZV1yPBgAAChNbxtNbhtlXXI9GAAAKE1vG01wG2Vdcj4YAAAoTW4bTXEbZV1yPxgAAChNbhtNbRtlXXJAGAAAKE1xG01zG2VdckEYAAAoTXEbTXIbZV1yQhgAAChNaxtNbRtlXXJDGAAAKE12G011G2VdckQYAAAoTXYbTXcbZV1yRRgAAChNdRtNeBtlXXJGGAAAKE11G010G2VdckcYAAAoTXgbTXkbZV1ySBgAAChNbxtNdBtlXXJJGAAAKE18G017G2VdckoYAAAoTXwbTX0bZV1ySxgAAChNextNfhtlXXJMGAAAKE17G016G2Vdck0YAAAoTX4bTX8bZV1yThgAAChNfxtNgBtlXXJPGAAAKE1/G02BG2VdclAYAAAoTXYbTXobZV1yURgAAChNhBtNgxtlXXJSGAAAKE2EG02FG2VdclMYAAAoTYMbTYYbZV1yVBgAAChNgxtNghtlXXJVGAAAKE2GG02HG2VdclYYAAAoTYgbTYcbZV1yVxgAAChNiBtNihtlXXJYGAAAKE2JG02HG2VdclkYAAAoTYkbTYsbZV1yWhgAAChNihtNjBtlXXJbGAAAKE2LG02MG2VdclwYAAAoTYwbTY0bZV1yXRgAAChNfBtNghtlXXJeGAAAKE2QG02PG2Vdcl8YAAAoTZAbTZEbZV1yYBgAAChNjxtNkhtlXXJhGAAAKE2PG02OG2VdcmIYAAAoTYQbTY4bZV1yYxgAAChNlRtNlBtlXXJkGAAAKE2VG02WG2VdcmUYAAAoTZQbTZcbZV1yZhgAAChNlBtNkxtlXXJnGAAAKE2XG02YG2VdcmgYAAAoTZkbTZgbZV1yaRgAAChNmRtNmhtlXXJqGAAAKE2ZG02bG2VdcmsYAAAoTZAbTZMbZV1ybBgAAChNnhtNnxtlXXJtGAAAKE2eG02dG2Vdcm4YAAAoTZ0bTaAbZV1ybxgAAChNnRtNnBtlXXJwGAAAKE2gG02hG2VdcnEYAAAoTaIbTaEbZV1ychgAAChNohtNoxtlXXJzGAAAKE2jG02kG2VdcnQYAAAoTZUbTZwbZV1ydRgAAChNpxtNphtlXXJ2GAAAKE2nG02oG2VdcncYAAAoTaYbTakbZV1yeBgAAChNphtNpRtlXXJ5GAAAKE2pG02qG2VdcnoYAAAoTasbTaobZV1yexgAAChNqxtNrRtlXXJ8GAAAKE2sG02qG2Vdcn0YAAAoTawbTa4bZV1yfhgAAChNrRtNrxtlXXJ/GAAAKE2uG02vG2VdcoAYAAAoTZ4bTaUbZV1ygRgAAChNshtNsRtlXXKCGAAAKE2yG02zG2VdcoMYAAAoTbEbTbQbZV1yhBgAAChNsRtNsBtlXXKFGAAAKE20G021G2VdcoYYAAAoTbYbTbUbZV1yhxgAAChNthtNtxtlXXKIGAAAKE24G023G2VdcokYAAAoTbgbTbkbZV1yihgAAChNuBtNuhtlXXKLGAAAKE2nG02wG2VdcowYAAAoTb0bTbwbZV1yjRgAAChNvRtNvhtlXXKOGAAAKE28G027G2Vdco8YAAAoTbIbTbsbZV1ykBgAAChNwRtNwBtlXXKRGAAAKE3BG03CG2VdcpIYAAAoTcAbTcMbZV1ykxgAAChNwBtNvxtlXXKUGAAAKE3DG03EG2VdcpUYAAAoTcUbTcQbZV1ylhgAAChNxRtNxhtlXXKXGAAAKE3HG03GG2VdcpgYAAAoTccbTcgbZV1ymRgAAChNxxtNyRtlXXKaGAAAKE29G02/G2VdcpsYAAAoTcwbTcsbZV1ynBgAAChNzBtNzRtlXXKdGAAAKE3LG03OG2Vdcp4YAAAoTcsbTcobZV1ynxgAAChNzhtNzxtlXXKgGAAAKE3OG03QG2VdcqEYAAAoTcEbTcobZV1yohgAAChN0xtN0htlXXKjGAAAKE3TG03UG2VdcqQYAAAoTdIbTdUbZV1ypRgAAChN0htN0RtlXXKmGAAAKE3VG03XG2VdcqcYAAAoTdUbTdYbZV1yqBgAAChNzBtN0RtlXXKpGAAAKE3aG03ZG2VdcqoYAAAoTdobTdsbZV1yqxgAAChN2RtN3BtlXXKsGAAAKE3ZG03YG2Vdcq0YAAAoTdwbTd0bZV1yrhgAAChN3htN3RtlXXKvGAAAKE3eG03gG2VdcrAYAAAoTd8bTd0bZV1ysRgAAChN3xtN4RtlXXKyGAAAKE3gG03iG2VdcrMYAAAoTeEbTeIbZV1ytBgAAChN0xtN2BtlXXK1GAAAKE3lG03kG2VdcrYYAAAoTeUbTeYbZV1ytxgAAChN5BtN5xtlXXK4GAAAKE3kG03jG2VdcrkYAAAoTecbTekbZV1yuhgAAChN5xtN6BtlXXK7GAAAKE3aG03jG2VdcrwYAAAoTewbTesbZV1yvRgAAChN7BtN7RtlXXK+GAAAKE3rG03uG2Vdcr8YAAAoTesbTeobZV1ywBgAAChN5RtN6htlXXLBGAAAKE3xG03wG2VdcsIYAAAoTfEbTfIbZV1ywxgAAChN8BtN8xtlXXLEGAAAKE3wG03vG2VdcsUYAAAoTfMbTfQbZV1yxhgAAChN9BtN9RtlXXLHGAAAKE30G032G2VdcsgYAAAoTewbTe8bZV1yyRgAAChN+RtN+BtlXXLKGAAAKE35G036G2VdcssYAAAoTfgbTfsbZV1yzBgAAChN+BtN9xtlXXLNGAAAKE37G038G2Vdcs4YAAAoTf0bTfwbZV1yzxgAAChN/RtN/htlXXLQGAAAKE39G03/G2VdctEYAAAoTfEbTfcbZV1y0hgAAChNAhxNARxlXXLTGAAAKE0CHE0DHGVdctQYAAAoTQEcTQQcZV1y1RgAAChNARxNABxlXXLWGAAAKE35G00AHGVdctcYAAAoTQccTQYcZV1y2BgAAChNBxxNCBxlXXLZGAAAKE0GHE0JHGVdctoYAAAoTQYcTQUcZV1y2xgAAChNCRxNCxxlXXLcGAAAKE0JHE0KHGVdct0YAAAoTQIcTQUcZV1y3hgAAChNDhxNDRxlXXLfGAAAKE0OHE0PHGVdcuAYAAAoTQ0cTRAcZV1y4RgAAChNDRxNDBxlXXLiGAAAKE0QHE0RHGVdcuMYAAAoTQccTQwcZV1y5BgAAChNFBxNExxlXXLlGAAAKE0UHE0VHGVdcuYYAAAoTRMcTRYcZV1y5xgAAChNExxNEhxlXXLoGAAAKE0WHE0YHGVdcukYAAAoTRYcTRccZV1y6hgAAChNDhxNEhxlXXLrGAAAKE0bHE0aHGVdcuwYAAAoTRscTRwcZV1y7RgAAChNGhxNHRxlXXLuGAAAKE0aHE0ZHGVdcu8YAAAoTRQcTRkcZV1y8BgAAChNIBxNHxxlXXLxGAAAKE0gHE0hHGVdcvIYAAAoTR8cTSIcZV1y8xgAAChNHxxNHhxlXXL0GAAAKE0iHE0jHGVdcvUYAAAoTSQcTSMcZV1y9hgAAChNJBxNJhxlXXL3GAAAKE0lHE0jHGVdcvgYAAAoTSUcTSccZV1y+RgAAChNJhxNKBxlXXL6GAAAKE0nHE0oHGVdcvsYAAAoTSgcTSkcZV1y/BgAAChNGxxNHhxlXXL9GAAAKE0sHE0rHGVdcv4YAAAoTSwcTS0cZV1y/xgAAChNKxxNLhxlXXIAGQAAKE0rHE0qHGVdcgEZAAAoTS4cTS8cZV1yAhkAAChNMRxNMBxlXXIDGQAAKE0vHE0wHGVdcgQZAAAoTSAcTSocZV1yBRkAAChNNBxNMxxlXXIGGQAAKE00HE01HGVdcgcZAAAoTTMcTTYcZV1yCBkAAChNMxxNMhxlXXIJGQAAKE02HE03HGVdcgoZAAAoTTgcTTccZV1yCxkAAChNOBxNORxlXXIMGQAAKE04HE06HGVdcg0ZAAAoTSwcTTIcZV1yDhkAAChNPRxNPBxlXXIPGQAAKE09HE0+HGVdchAZAAAoTUUcTTwcZV1yERkAAChNRRxNPhxlXXISGQAAKE1MHE08HGVdchMZAAAoTUwcTT4cZV1yFBkAAChNVBxNPBxlXXIVGQAAKE1UHE0+HGVdchYZAAAoTTwcTT8cZV1yFxkAAChNPBxNOxxlXXIYGQAAKE1EHE0/HGVdchkZAAAoTUQcTT0cZV1yGhkAAChNRBxNOxxlXXIbGQAAKE1LHE0/HGVdchwZAAAoTUscTT0cZV1yHRkAAChNSxxNOxxlXXIeGQAAKE1THE0/HGVdch8ZAAAoTVMcTT0cZV1yIBkAAChNUxxNOxxlXXIhGQAAKE0/HE1AHGVdciIZAAAoTUccTTwcZV1yIxkAAChNRxxNQBxlXXIkGQAAKE1OHE08HGVdciUZAAAoTU4cTUAcZV1yJhkAAChNVhxNPBxlXXInGQAAKE1WHE1AHGVdcigZAAAoTUEcTUAcZV1yKRkAAChNWBxNQBxlXXIqGQAAKE1CHE1AHGVdcisZAAAoTVkcTUAcZV1yLBkAAChNTxxNPxxlXXItGQAAKE1PHE1BHGVdci4ZAAAoTU8cTUIcZV1yLxkAAChNVxxNPxxlXXIwGQAAKE1XHE1BHGVdcjEZAAAoTVccTUIcZV1yMhkAAChNQxxNPBxlXXIzGQAAKE1KHE08HGVdcjQZAAAoTVIcTTwcZV1yNRkAAChNRhxNPRxlXXI2GQAAKE1NHE09HGVdcjcZAAAoTVUcTT0cZV1yOBkAAChNSRxNRxxlXXI5GQAAKE1RHE1PHGVdcjoZAAAoTVAcTU8cZV1yOxkAAChNSBxNRxxlXXI8GQAAKE00HE07HGVdcj0ZAAAoTTQcTUMcZV1yPhkAAChNNBxNShxlXXI/GQAAKE00HE1SHGVdckAZAAAoTVwcTVscZV1yQRkAAChNXBxNXRxlXXJCGQAAKE1bHE1eHGVdckMZAAAoTVscTVocZV1yRBkAAChNXhxNXxxlXXJFGQAAKE1gHE1fHGVdckYZAAAoTWAcTWEcZV1yRxkAAChNYhxNYRxlXXJIGQAAKE1iHE1jHGVdckkZAAAoTWIcTWQcZV1yShkAAChNPRxNWhxlXXJLGQAAKE1FHE1aHGVdckwZAAAoTUwcTVocZV1yTRkAAChNVBxNWhxlXXJOGQAAKE1nHE1mHGVdck8ZAAAoTWccTWgcZV1yUBkAAChNZhxNaRxlXXJRGQAAKE1mHE1lHGVdclIZAAAoTWkcTWocZV1yUxkAAChNXBxNZRxlXXJUGQAAKE1tHE1sHGVdclUZAAAoTW0cTW4cZV1yVhkAAChNbBxNbxxlXXJXGQAAKE1sHE1rHGVdclgZAAAoTW8cTXAcZV1yWRkAAChNcBxNcRxlXXJaGQAAKE1wHE1yHGVdclsZAAAoTWccTWscZV1yXBkAAChNdRxNdBxlXXJdGQAAKE11HE12HGVdcl4ZAAAoTXQcTXccZV1yXxkAAChNdBxNcxxlXXJgGQAAKE13HE14HGVdcmEZAAAoTXgcTXkcZV1yYhkAAChNeBxNehxlXXJjGQAAKE1tHE1zHGVdcmQZAAAoTX0cTXwcZV1yZRkAAChNfRxNfhxlXXJmGQAAKE18HE1/HGVdcmcZAAAoTXwcTXscZV1yaBkAAChNfxxNgRxlXXJpGQAAKE1/HE2AHGVdcmoZAAAoTXUcTXscZV1yaxkAAChNhBxNgxxlXXJsGQAAKE2EHE2FHGVdcm0ZAAAoTYMcTYYcZV1ybhkAAChNgxxNghxlXXJvGQAAKE19HE2CHGVdcnAZAAAoTYkcTYgcZV1ycRkAAChNiRxNihxlXXJyGQAAKE2IHE2LHGVdcnMZAAAoTYgcTYccZV1ydBkAAChNixxNjBxlXXJ1GQAAKE2LHE2NHGVdcnYZAAAoTYQcTYccZV1ydxkAAChNkBxNjxxlXXJ4GQAAKE2QHE2RHGVdcnkZAAAoTY8cTZIcZV1yehkAAChNjxxNjhxlXXJ7GQAAKE2SHE2THGVdcnwZAAAoTZQcTZMcZV1yfRkAAChNlBxNlhxlXXJ+GQAAKE2VHE2THGVdcn8ZAAAoTZUcTZccZV1ygBkAAChNlhxNmBxlXXKBGQAAKE2XHE2YHGVdcoIZAAAoTZgcTZkcZV1ygxkAAChNiRxNjhxlXXKEGQAAKE2cHE2bHGVdcoUZAAAoTZwcTZ0cZV1yhhkAAChNmxxNnhxlXXKHGQAAKE2bHE2aHGVdcogZAAAoTZ4cTZ8cZV1yiRkAAChNoBxNnxxlXXKKGQAAKE2gHE2iHGVdcosZAAAoTaEcTZ8cZV1yjBkAAChNoRxNoxxlXXKNGQAAKE2iHE2kHGVdco4ZAAAoTaMcTaQcZV1yjxkAAChNpBxNpRxlXXKQGQAAKE2QHE2aHGVdcpEZAAAoTagcTaccZV1ykhkAAChNqBxNqRxlXXKTGQAAKE2nHE2qHGVdcpQZAAAoTaccTaYcZV1ylRkAAChNqhxNqxxlXXKWGQAAKE2cHE2mHGVdcpcZAAAoTa4cTa0cZV1ymBkAAChNrhxNrxxlXXKZGQAAKE2tHE2wHGVdcpoZAAAoTa0cTawcZV1ymxkAAChNqBxNrBxlXXKcGQAAKE2zHE2yHGVdcp0ZAAAoTbMcTbQcZV1ynhkAAChNshxNtRxlXXKfGQAAKE2yHE2xHGVdcqAZAAAoTbUcTbYcZV1yoRkAAChNtxxNthxlXXKiGQAAKE23HE24HGVdcqMZAAAoTbkcTbgcZV1ypBkAAChNuRxNuhxlXXKlGQAAKE25HE27HGVdcqYZAAAoTa4cTbEcZV1ypxkAAChNvhxNvRxlXXKoGQAAKE2+HE2/HGVdcqkZAAAoTb0cTcAcZV1yqhkAAChNvRxNvBxlXXKrGQAAKE3AHE3BHGVdcqwZAAAoTcEcTcIcZV1yrRkAAChNwRxNwxxlXXKuGQAAKE2zHE28HGVdcq8ZAAAoTcYcTcUcZV1ysBkAAChNxhxNxxxlXXKxGQAAKE3FHE3IHGVdcrIZAAAoTcUcTcQcZV1ysxkAAChNyBxNyRxlXXK0GQAAKE3KHE3JHGVdcrUZAAAoTcocTcwcZV1ythkAAChNyxxNyRxlXXK3GQAAKE3LHE3NHGVdcrgZAAAoTcwcTc4cZV1yuRkAAChNzRxNzhxlXXK6GQAAKE2+HE3EHGVdcrsZAAAoTdEcTdAcZV1yvBkAAChN0RxN0hxlXXK9GQAAKE3QHE3PHGVdcr4ZAAAoTcYcTc8cZV1yvxkAAChN1RxN1BxlXXLAGQAAKE3VHE3WHGVdcsEZAAAoTdQcTdccZV1ywhkAAChN1BxN0xxlXXLDGQAAKE3XHE3YHGVdcsQZAAAoTdkcTdgcZV1yxRkAAChN2RxN0xxlXXLGGQAAKE3RHE3THGVdcscZAAAoTdwcTdscZV1yyBkAAChN3BxN3RxlXXLJGQAAKE3bHE3eHGVdcsoZAAAoTdscTdocZV1yyxkAAChN3hxN3xxlXXLMGQAAKE3fHE3gHGVdcs0ZAAAoTd8cTeEcZV1yzhkAAChN1RxN2hxlXXLPGQAAKE3kHE3jHGVdctAZAAAoTeQcTeUcZV1y0RkAAChN4xxN5hxlXXLSGQAAKE3jHE3iHGVdctMZAAAoTeYcTeccZV1y1BkAAChN6BxN5xxlXXLVGQAAKE3oHE3qHGVdctYZAAAoTekcTeccZV1y1xkAAChN6RxN6xxlXXLYGQAAKE3pHE3sHGVdctkZAAAoTescTeocZV1y2hkAAChN6xxN7RxlXXLbGQAAKE3sHE3uHGVdctwZAAAoTe8cTe0cZV1y3RkAAChN7xxN7hxlXXLeGQAAKE3cHE3iHGVdct8ZAAAoTfIcTfEcZV1y4BkAAChN8hxN8xxlXXLhGQAAKE3xHE30HGVdcuIZAAAoTfEcTfAcZV1y4xkAAChN9BxN9RxlXXLkGQAAKE32HE31HGVdcuUZAAAoTfYcTfccZV1y5hkAAChN9hxN+BxlXXLnGQAAKE3kHE3wHGVdcugZAAAoTfscTfocZV1y6RkAAChN+xxN/BxlXXLqGQAAKE0DHU36HGVdcusZAAAoTQMdTfwcZV1y7BkAAChNBx1N+hxlXXLtGQAAKE0HHU38HGVdcu4ZAAAoTQ8dTfocZV1y7xkAAChNDx1N/BxlXXLwGQAAKE0VHU36HGVdcvEZAAAoTRUdTfwcZV1y8hkAAChNIR1N+hxlXXLzGQAAKE0hHU38HGVdcvQZAAAoTSkdTfocZV1y9RkAAChNKR1N/BxlXXL2GQAAKE0tHU36HGVdcvcZAAAoTS0dTfwcZV1y+BkAAChNMx1N+hxlXXL5GQAAKE0zHU38HGVdcvoZAAAoTTcdTfocZV1y+xkAAChNNx1N/BxlXXL8GQAAKE1CHU36HGVdcv0ZAAAoTUIdTfwcZV1y/hkAAChNRh1N+hxlXXL/GQAAKE1GHU38HGVdcgAaAAAoTVEdTfocZV1yARoAAChNUR1N/BxlXXICGgAAKE36HE39HGVdcgMaAAAoTfocTfkcZV1yBBoAAChNAh1N/RxlXXIFGgAAKE0CHU37HGVdcgYaAAAoTQIdTfkcZV1yBxoAAChNBh1N/RxlXXIIGgAAKE0GHU37HGVdcgkaAAAoTQYdTfkcZV1yChoAAChNDh1N/RxlXXILGgAAKE0OHU37HGVdcgwaAAAoTQ4dTfkcZV1yDRoAAChNFB1N/RxlXXIOGgAAKE0UHU37HGVdcg8aAAAoTRQdTfkcZV1yEBoAAChNIB1N/RxlXXIRGgAAKE0gHU37HGVdchIaAAAoTSAdTfkcZV1yExoAAChNKB1N/RxlXXIUGgAAKE0oHU37HGVdchUaAAAoTSgdTfkcZV1yFhoAAChNLB1N/RxlXXIXGgAAKE0sHU37HGVdchgaAAAoTSwdTfkcZV1yGRoAAChNMh1N/RxlXXIaGgAAKE0yHU37HGVdchsaAAAoTTIdTfkcZV1yHBoAAChNNh1N/RxlXXIdGgAAKE02HU37HGVdch4aAAAoTTYdTfkcZV1yHxoAAChNQR1N/RxlXXIgGgAAKE1BHU37HGVdciEaAAAoTUEdTfkcZV1yIhoAAChNRR1N/RxlXXIjGgAAKE1FHU37HGVdciQaAAAoTUUdTfkcZV1yJRoAAChNUB1N/RxlXXImGgAAKE1QHU37HGVdcicaAAAoTVAdTfkcZV1yKBoAAChN/RxN/hxlXXIpGgAAKE0JHU36HGVdcioaAAAoTQkdTf4cZV1yKxoAAChNER1N+hxlXXIsGgAAKE0RHU3+HGVdci0aAAAoTRcdTfocZV1yLhoAAChNFx1N/hxlXXIvGgAAKE0jHU36HGVdcjAaAAAoTSMdTf4cZV1yMRoAAChNLx1N+hxlXXIyGgAAKE0vHU3+HGVdcjMaAAAoTTkdTfocZV1yNBoAAChNOR1N/hxlXXI1GgAAKE1IHU36HGVdcjYaAAAoTUgdTf4cZV1yNxoAAChNUx1N+hxlXXI4GgAAKE1THU3+HGVdcjkaAAAoTf4cTf8cZV1yOhoAAChN/hxNAB1lXXI7GgAAKE0KHU39HGVdcjwaAAAoTQodTf8cZV1yPRoAAChNCh1NAB1lXXI+GgAAKE0YHU39HGVdcj8aAAAoTRgdTf8cZV1yQBoAAChNGB1NAB1lXXJBGgAAKE0kHU39HGVdckIaAAAoTSQdTf8cZV1yQxoAAChNJB1NAB1lXXJEGgAAKE06HU39HGVdckUaAAAoTTodTf8cZV1yRhoAAChNOh1NAB1lXXJHGgAAKE1JHU39HGVdckgaAAAoTUkdTf8cZV1ySRoAAChNSR1NAB1lXXJKGgAAKE1UHU39HGVdcksaAAAoTVQdTf8cZV1yTBoAAChNVB1NAB1lXXJNGgAAKE0BHU36HGVdck4aAAAoTQUdTfocZV1yTxoAAChNDR1N+hxlXXJQGgAAKE0THU36HGVdclEaAAAoTR8dTfocZV1yUhoAAChNJx1N+hxlXXJTGgAAKE0rHU36HGVdclQaAAAoTTEdTfocZV1yVRoAAChNNR1N+hxlXXJWGgAAKE1AHU36HGVdclcaAAAoTUQdTfocZV1yWBoAAChNTx1N+hxlXXJZGgAAKE0EHU37HGVdcloaAAAoTQgdTfscZV1yWxoAAChNEB1N+xxlXXJcGgAAKE0WHU37HGVdcl0aAAAoTSIdTfscZV1yXhoAAChNKh1N+xxlXXJfGgAAKE0uHU37HGVdcmAaAAAoTTQdTfscZV1yYRoAAChNOB1N+xxlXXJiGgAAKE1DHU37HGVdcmMaAAAoTUcdTfscZV1yZBoAAChNUh1N+xxlXXJlGgAAKE0LHU3+HGVdcmYaAAAoTSUdTf4cZV1yZxoAAChNDB1N/hxlXXJoGgAAKE0mHU3+HGVdcmkaAAAoTTsdTTodZV1yahoAAChNOx1NPB1lXXJrGgAAKE0ZHU0bHWVdcmwaAAAoTRkdTRgdZV1ybRoAAChNSh1NTB1lXXJuGgAAKE1KHU1JHWVdcm8aAAAoTVUdTVcdZV1ycBoAAChNVR1NVB1lXXJxGgAAKE0aHU0cHWVdcnIaAAAoTRodTRgdZV1ycxoAAChNSx1NTR1lXXJ0GgAAKE1LHU1JHWVdcnUaAAAoTVYdTVgdZV1ydhoAAChNVh1NVB1lXXJ3GgAAKE0bHU0dHWVdcngaAAAoTUwdTU4dZV1yeRoAAChNVx1NWR1lXXJ6GgAAKE0cHU0dHWVdcnsaAAAoTU0dTU4dZV1yfBoAAChNWB1NWR1lXXJ9GgAAKE0dHU0eHWVdcn4aAAAoTT0dTTwdZV1yfxoAAChNPR1NPh1lXXKAGgAAKE09HU0/HWVdcoEaAAAoTRIdTREdZV1yghoAAChNMB1NLx1lXXKDGgAAKE3yHE35HGVdcoQaAAAoTfIcTQEdZV1yhRoAAChN8hxNBR1lXXKGGgAAKE3yHE0NHWVdcocaAAAoTfIcTRMdZV1yiBoAAChN8hxNHx1lXXKJGgAAKE3yHE0nHWVdcooaAAAoTfIcTSsdZV1yixoAAChN8hxNMR1lXXKMGgAAKE3yHE01HWVdco0aAAAoTfIcTUAdZV1yjhoAAChN8hxNRB1lXXKPGgAAKE3yHE1PHWVdcpAaAAAoTVwdTVsdZV1ykRoAAChNXB1NXR1lXXKSGgAAKE1bHU1eHWVdcpMaAAAoTVsdTVodZV1ylBoAAChNXh1NXx1lXXKVGgAAKE1fHU1gHWVdcpYaAAAoTV8dTWEdZV1ylxoAAChN+xxNWh1lXXKYGgAAKE0DHU1aHWVdcpkaAAAoTQcdTVodZV1ymhoAAChNDx1NWh1lXXKbGgAAKE0VHU1aHWVdcpwaAAAoTSEdTVodZV1ynRoAAChNKR1NWh1lXXKeGgAAKE0tHU1aHWVdcp8aAAAoTTMdTVodZV1yoBoAAChNNx1NWh1lXXKhGgAAKE1CHU1aHWVdcqIaAAAoTUYdTVodZV1yoxoAAChNUR1NWh1lXXKkGgAAKE1kHU1jHWVdcqUaAAAoTWQdTWUdZV1yphoAAChNYx1NZh1lXXKnGgAAKE1jHU1iHWVdcqgaAAAoTWYdTWcdZV1yqRoAAChNaB1NZx1lXXKqGgAAKE1oHU1qHWVdcqsaAAAoTWkdTWcdZV1yrBoAAChNaR1Nax1lXXKtGgAAKE1qHU1sHWVdcq4aAAAoTWsdTWwdZV1yrxoAAChNXB1NYh1lXXKwGgAAKE1vHU1uHWVdcrEaAAAoTW8dTXAdZV1yshoAAChNbh1NcR1lXXKzGgAAKE1uHU1tHWVdcrQaAAAoTXEdTXIdZV1ytRoAAChNcx1Nch1lXXK2GgAAKE1zHU11HWVdcrcaAAAoTXQdTXIdZV1yuBoAAChNdB1Ndh1lXXK5GgAAKE10HU13HWVdcroaAAAoTXYdTXUdZV1yuxoAAChNdh1NeB1lXXK8GgAAKE13HU15HWVdcr0aAAAoTXodTXgdZV1yvhoAAChNeh1NeR1lXXK/GgAAKE1kHU1tHWVdcsAaAAAoTX0dTXwdZV1ywRoAAChNfR1Nfh1lXXLCGgAAKE18HU17HWVdcsMaAAAoTW8dTXsdZV1yxBoAAChNgR1NgB1lXXLFGgAAKE2BHU2CHWVdcsYaAAAoTYAdTYMdZV1yxxoAAChNgB1Nfx1lXXLIGgAAKE2DHU2EHWVdcskaAAAoTYUdTYQdZV1yyhoAAChNhR1Nhh1lXXLLGgAAKE2FHU2HHWVdcswaAAAoTX0dTX8dZV1yzRoAAChNih1NiR1lXXLOGgAAKE2KHU2LHWVdcs8aAAAoTYkdTYgdZV1y0BoAAChNgR1NiB1lXXLRGgAAKE2OHU2NHWVdctIaAAAoTY4dTY8dZV1y0xoAAChNjR1NkB1lXXLUGgAAKE2NHU2MHWVdctUaAAAoTZAdTZIdZV1y1hoAAChNkB1NkR1lXXLXGgAAKE2KHU2MHWVdctgaAAAoTZUdTZQdZV1y2RoAAChNlR1Nlh1lXXLaGgAAKE2UHU2XHWVdctsaAAAoTZQdTZMdZV1y3BoAAChNlx1NmB1lXXLdGgAAKE2ZHU2YHWVdct4aAAAoTZodTZgdZV1y3xoAAChNjh1Nkx1lXXLgGgAAKE2dHU2cHWVdcuEaAAAoTZ0dTZ4dZV1y4hoAAChNnB1Nnx1lXXLjGgAAKE2cHU2bHWVdcuQaAAAoTZ8dTaAdZV1y5RoAAChNnx1NoR1lXXLmGgAAKE2VHU2bHWVdcucaAAAoTaQdTaMdZV1y6BoAAChNpB1NpR1lXXLpGgAAKE2jHU2mHWVdcuoaAAAoTaMdTaIdZV1y6xoAAChNph1NqB1lXXLsGgAAKE2mHU2nHWVdcu0aAAAoTZ0dTaIdZV1y7hoAAChNqx1Nqh1lXXLvGgAAKE2rHU2sHWVdcvAaAAAoTaodTa0dZV1y8RoAAChNqh1NqR1lXXLyGgAAKE2tHU2uHWVdcvMaAAAoTa0dTa8dZV1y9BoAAChNpB1NqR1lXXL1GgAAKE2yHU2xHWVdcvYaAAAoTbIdTbMdZV1y9xoAAChNsR1NtB1lXXL4GgAAKE2xHU2wHWVdcvkaAAAoTbQdTbUdZV1y+hoAAChNqx1NsB1lXXL7GgAAKE24HU23HWVdcvwaAAAoTbgdTbkdZV1y/RoAAChNtx1Nuh1lXXL+GgAAKE23HU22HWVdcv8aAAAoTbodTbsdZV1yABsAAChNsh1Nth1lXXIBGwAAKE2+HU29HWVdcgIbAAAoTb4dTb8dZV1yAxsAAChNvR1NwB1lXXIEGwAAKE29HU28HWVdcgUbAAAoTbgdTbwdZV1yBhsAAChNwx1Nwh1lXXIHGwAAKE3DHU3EHWVdcggbAAAoTcIdTcUdZV1yCRsAAChNwh1NwR1lXXIKGwAAKE3FHU3GHWVdcgsbAAAoTb4dTcEdZV1yDBsAAChNyR1NyB1lXXINGwAAKE3JHU3KHWVdcg4bAAAoTcgdTcsdZV1yDxsAAChNyB1Nxx1lXXIQGwAAKE3LHU3NHWVdchEbAAAoTcsdTcwdZV1yEhsAAChNwx1Nxx1lXXITGwAAKE3QHU3RHWVdchQbAAAoTdAdTc8dZV1yFRsAAChNzx1N0h1lXXIWGwAAKE3PHU3OHWVdchcbAAAoTdIdTdMdZV1yGBsAAChN1B1N0x1lXXIZGwAAKE3UHU3VHWVdchobAAAoTdUdTdYdZV1yGxsAAChNyR1Nzh1lXXIcGwAAKE3ZHU3YHWVdch0bAAAoTdkdTdodZV1yHhsAAChN2B1N1x1lXXIfGwAAKE3QHU3XHWVdciAbAAAoTd0dTdwdZV1yIRsAAChN3R1N3h1lXXIiGwAAKE3cHU3fHWVdciMbAAAoTdwdTdsdZV1yJBsAAChN3x1N4B1lXXIlGwAAKE3hHU3gHWVdciYbAAAoTeEdTdsdZV1yJxsAAChN2R1N2x1lXXIoGwAAKE3kHU3jHWVdcikbAAAoTeQdTeUdZV1yKhsAAChN4x1N5h1lXXIrGwAAKE3jHU3iHWVdciwbAAAoTeYdTecdZV1yLRsAAChN3R1N4h1lXXIuGwAAKE3qHU3pHWVdci8bAAAoTeodTesdZV1yMBsAAChN6R1N7B1lXXIxGwAAKE3pHU3oHWVdcjIbAAAoTewdTe0dZV1yMxsAAChN7B1N7h1lXXI0GwAAKE3kHU3oHWVdcjUbAAAoTfEdTfAdZV1yNhsAAChN8R1N8h1lXXI3GwAAKE3wHU3zHWVdcjgbAAAoTfAdTe8dZV1yORsAAChN8x1N9B1lXXI6GwAAKE31HU30HWVdcjsbAAAoTfUdTfcdZV1yPBsAAChN9h1N9B1lXXI9GwAAKE32HU34HWVdcj4bAAAoTfcdTfkdZV1yPxsAAChN+B1N+R1lXXJAGwAAKE3qHU3vHWVdckEbAAAoTfwdTfsdZV1yQhsAAChN/B1N/R1lXXJDGwAAKE37HU3+HWVdckQbAAAoTfsdTfodZV1yRRsAAChN/h1N/x1lXXJGGwAAKE0AHk3/HWVdckcbAAAoTQAeTfodZV1ySBsAAChN8R1N+h1lXXJJGwAAKE0DHk0CHmVdckobAAAoTQMeTQQeZV1ySxsAAChNAh5NBR5lXXJMGwAAKE0CHk0BHmVdck0bAAAoTQUeTQYeZV1yThsAAChNBx5NBh5lXXJPGwAAKE0IHk0GHmVdclAbAAAoTfwdTQEeZV1yURsAAChNCx5NCh5lXXJSGwAAKE0LHk0MHmVdclMbAAAoTQoeTQ0eZV1yVBsAAChNCh5NCR5lXXJVGwAAKE0DHk0JHmVdclYbAAAoTRAeTQ8eZV1yVxsAAChNEB5NER5lXXJYGwAAKE0PHk0SHmVdclkbAAAoTQ8eTQ4eZV1yWhsAAChNEh5NEx5lXXJbGwAAKE0UHk0THmVdclwbAAAoTRQeTQ4eZV1yXRsAAChNCx5NDh5lXXJeGwAAKE0XHk0WHmVlKF1yXxsAAChNFx5NGB5lXXJgGwAAKE0WHk0ZHmVdcmEbAAAoTRYeTRUeZV1yYhsAAChNGR5NGh5lXXJjGwAAKE0QHk0VHmVdcmQbAAAoTR0eTRweZV1yZRsAAChNHR5NHh5lXXJmGwAAKE0cHk0fHmVdcmcbAAAoTRweTRseZV1yaBsAAChNHx5NIB5lXXJpGwAAKE0XHk0bHmVdcmobAAAoTSMeTSQeZV1yaxsAAChNIx5NIh5lXXJsGwAAKE0iHk0lHmVdcm0bAAAoTSIeTSEeZV1ybhsAAChNJR5NJh5lXXJvGwAAKE0nHk0mHmVdcnAbAAAoTSceTSgeZV1ycRsAAChNKB5NKR5lXXJyGwAAKE0dHk0hHmVdcnMbAAAoTSweTSseZV1ydBsAAChNLB5NLR5lXXJ1GwAAKE0rHk0uHmVdcnYbAAAoTSseTSoeZV1ydxsAAChNLh5NLx5lXXJ4GwAAKE0jHk0qHmVdcnkbAAAoTTIeTTEeZV1yehsAAChNMh5NMx5lXXJ7GwAAKE0xHk00HmVdcnwbAAAoTTEeTTAeZV1yfRsAAChNNB5NNh5lXXJ+GwAAKE00Hk01HmVdcn8bAAAoTSweTTAeZV1ygBsAAChNOR5NOB5lXXKBGwAAKE05Hk06HmVdcoIbAAAoTTgeTTseZV1ygxsAAChNOB5NNx5lXXKEGwAAKE07Hk08HmVdcoUbAAAoTTIeTTceZV1yhhsAAChNPx5NPh5lXXKHGwAAKE0/Hk1AHmVdcogbAAAoTT4eTT0eZV1yiRsAAChNOR5NPR5lXXKKGwAAKE1DHk1CHmVdcosbAAAoTUMeTUQeZV1yjBsAAChNQh5NQR5lXXKNGwAAKE0/Hk1BHmVdco4bAAAoTUceTUYeZV1yjxsAAChNRx5NSB5lXXKQGwAAKE1GHk1JHmVdcpEbAAAoTUYeTUUeZV1ykhsAAChNSR5NSx5lXXKTGwAAKE1JHk1KHmVdcpQbAAAoTUMeTUUeZV1ylRsAAChNTh5NTR5lXXKWGwAAKE1OHk1PHmVdcpcbAAAoTU0eTVAeZV1ymBsAAChNTR5NTB5lXXKZGwAAKE1HHk1MHmVdcpobAAAoTVMeTVIeZV1ymxsAAChNUx5NVB5lXXKcGwAAKE1SHk1VHmVdcp0bAAAoTVIeTVEeZV1ynhsAAChNTh5NUR5lXXKfGwAAKE1YHk1XHmVdcqAbAAAoTVgeTVkeZV1yoRsAAChNVx5NWh5lXXKiGwAAKE1XHk1WHmVdcqMbAAAoTVoeTVseZV1ypBsAAChNXB5NWx5lXXKlGwAAKE1dHk1bHmVdcqYbAAAoTVMeTVYeZV1ypxsAAChNYB5NXx5lXXKoGwAAKE1gHk1hHmVdcqkbAAAoTV8eTV4eZV1yqhsAAChNWB5NXh5lXXKrGwAAKE1kHk1jHmVdcqwbAAAoTWQeTWUeZV1yrRsAAChNYx5NZh5lXXKuGwAAKE1jHk1iHmVdcq8bAAAoTWYeTWceZV1ysBsAAChNYB5NYh5lXXKxGwAAKE1qHk1pHmVdcrIbAAAoTWoeTWseZV1ysxsAAChNaR5NbB5lXXK0GwAAKE1pHk1oHmVdcrUbAAAoTWweTW0eZV1ythsAAChNbh5NbR5lXXK3GwAAKE1vHk1tHmVdcrgbAAAoTWQeTWgeZV1yuRsAAChNch5NcR5lXXK6GwAAKE1yHk1zHmVdcrsbAAAoTXEeTXQeZV1yvBsAAChNcR5NcB5lXXK9GwAAKE10Hk11HmVdcr4bAAAoTXQeTXYeZV1yvxsAAChNah5NcB5lXXLAGwAAKE15Hk16HmVdcsEbAAAoTXkeTXgeZV1ywhsAAChNeB5Nex5lXXLDGwAAKE14Hk13HmVdcsQbAAAoTXseTXweZV1yxRsAAChNfR5NfB5lXXLGGwAAKE19Hk1+HmVdcscbAAAoTX4eTX8eZV1yyBsAAChNch5Ndx5lXXLJGwAAKE2CHk2BHmVdcsobAAAoTYIeTYMeZV1yyxsAAChNgR5NhB5lXXLMGwAAKE2BHk2AHmVdcs0bAAAoTYQeTYUeZV1yzhsAAChNhR5Nhh5lXXLPGwAAKE2FHk2HHmVdctAbAAAoTXkeTYAeZV1y0RsAAChNih5NiR5lXXLSGwAAKE2KHk2LHmVdctMbAAAoTYkeTYweZV1y1BsAAChNiR5NiB5lXXLVGwAAKE2MHk2NHmVdctYbAAAoTY4eTY0eZV1y1xsAAChNjh5NkB5lXXLYGwAAKE2PHk2NHmVdctkbAAAoTY8eTZEeZV1y2hsAAChNkB5Nkh5lXXLbGwAAKE2RHk2SHmVdctwbAAAoTZIeTZMeZV1y3RsAAChNgh5NiB5lXXLeGwAAKE2WHk2VHmVdct8bAAAoTZYeTZceZV1y4BsAAChNlR5NmB5lXXLhGwAAKE2VHk2UHmVdcuIbAAAoTZgeTZkeZV1y4xsAAChNmh5NmR5lXXLkGwAAKE2aHk2cHmVdcuUbAAAoTZseTZkeZV1y5hsAAChNmx5NnR5lXXLnGwAAKE2cHk2eHmVdcugbAAAoTZ0eTZ4eZV1y6RsAAChNih5NlB5lXXLqGwAAKE2hHk2gHmVdcusbAAAoTaEeTaIeZV1y7BsAAChNoB5Nox5lXXLtGwAAKE2gHk2fHmVdcu4bAAAoTaMeTaQeZV1y7xsAAChNpR5NpB5lXXLwGwAAKE2lHk2fHmVdcvEbAAAoTZYeTZ8eZV1y8hsAAChNqB5Npx5lXXLzGwAAKE2oHk2pHmVdcvQbAAAoTaceTaoeZV1y9RsAAChNpx5Nph5lXXL2GwAAKE2qHk2rHmVdcvcbAAAoTaweTaseZV1y+BsAAChNrB5NrR5lXXL5GwAAKE2sHk2uHmVdcvobAAAoTaEeTaYeZV1y+xsAAChNsR5NsB5lXXL8GwAAKE2xHk2yHmVdcv0bAAAoTbAeTbMeZV1y/hsAAChNsB5Nrx5lXXL/GwAAKE2zHk20HmVdcgAcAAAoTbUeTbQeZV1yARwAAChNtR5Nrx5lXXICHAAAKE2oHk2vHmVdcgMcAAAoTbgeTbceZV1yBBwAAChNuB5NuR5lXXIFHAAAKE23Hk26HmVdcgYcAAAoTbceTbYeZV1yBxwAAChNuh5Nux5lXXIIHAAAKE26Hk28HmVdcgkcAAAoTbEeTbYeZV1yChwAAChNvx5Nvh5lXXILHAAAKE2/Hk3AHmVdcgwcAAAoTb4eTcEeZV1yDRwAAChNvh5NvR5lXXIOHAAAKE3BHk3DHmVdcg8cAAAoTcEeTcIeZV1yEBwAAChNuB5NvR5lXXIRHAAAKE3GHk3FHmVdchIcAAAoTcYeTcceZV1yExwAAChNxR5NyB5lXXIUHAAAKE3FHk3EHmVdchUcAAAoTcgeTckeZV1yFhwAAChNyB5Nyh5lXXIXHAAAKE2/Hk3EHmVdchgcAAAoTc0eTcweZV1yGRwAAChNzR5Nzh5lXXIaHAAAKE3MHk3PHmVdchscAAAoTcweTcseZV1yHBwAAChNzx5N0B5lXXIdHAAAKE3GHk3LHmVdch4cAAAoTdMeTdIeZV1yHxwAAChN0x5N1B5lXXIgHAAAKE3SHk3VHmVdciEcAAAoTdIeTdEeZV1yIhwAAChN1R5N1h5lXXIjHAAAKE3XHk3WHmVdciQcAAAoTdceTdkeZV1yJRwAAChN2B5N1h5lXXImHAAAKE3YHk3aHmVdciccAAAoTdgeTdseZV1yKBwAAChN2h5N2R5lXXIpHAAAKE3aHk3cHmVdciocAAAoTdseTd0eZV1yKxwAAChN3h5N3B5lXXIsHAAAKE3eHk3dHmVdci0cAAAoTc0eTdEeZV1yLhwAAChN4R5N4B5lXXIvHAAAKE3hHk3iHmVdcjAcAAAoTeAeTeMeZV1yMRwAAChN4B5N3x5lXXIyHAAAKE3jHk3kHmVdcjMcAAAoTeQeTeUeZV1yNBwAAChN5B5N5h5lXXI1HAAAKE3THk3fHmVdcjYcAAAoTekeTegeZV1yNxwAAChN6R5N6h5lXXI4HAAAKE3oHk3rHmVdcjkcAAAoTegeTeceZV1yOhwAAChN6x5N7B5lXXI7HAAAKE3hHk3nHmVdcjwcAAAoTe8eTe4eZV1yPRwAAChN7x5N8B5lXXI+HAAAKE3uHk3tHmVdcj8cAAAoTekeTe0eZV1yQBwAAChN8x5N8h5lXXJBHAAAKE3zHk30HmVdckIcAAAoTfIeTfUeZV1yQxwAAChN8h5N8R5lXXJEHAAAKE3vHk3xHmVdckUcAAAoTfgeTfceZV1yRhwAAChN+B5N+R5lXXJHHAAAKE33Hk36HmVdckgcAAAoTfceTfYeZV1ySRwAAChN+h5N+x5lXXJKHAAAKE38Hk37HmVdckscAAAoTf0eTfseZV1yTBwAAChN8x5N9h5lXXJNHAAAKE0AH03/HmVdck4cAAAoTQAfTQEfZV1yTxwAAChN/x5NAh9lXXJQHAAAKE3/Hk3+HmVdclEcAAAoTQIfTQQfZV1yUhwAAChNAh9NAx9lXXJTHAAAKE34Hk3+HmVdclQcAAAoTQcfTQYfZV1yVRwAAChNBx9NCB9lXXJWHAAAKE0GH00JH2VdclccAAAoTQYfTQUfZV1yWBwAAChNCR9NCh9lXXJZHAAAKE0AH00FH2VdclocAAAoTQ0fTQwfZV1yWxwAAChNDR9NDh9lXXJcHAAAKE0MH00LH2Vdcl0cAAAoTQcfTQsfZV1yXhwAAChNER9NEB9lXXJfHAAAKE0RH00SH2VdcmAcAAAoTRAfTRMfZV1yYRwAAChNEB9NDx9lXXJiHAAAKE0TH00UH2VdcmMcAAAoTRMfTRUfZV1yZBwAAChNDR9NDx9lXXJlHAAAKE0YH00XH2VdcmYcAAAoTRgfTRkfZV1yZxwAAChNFx9NGh9lXXJoHAAAKE0XH00WH2VdcmkcAAAoTRofTRsfZV1yahwAAChNHR9NGx9lXXJrHAAAKE0dH00fH2VdcmwcAAAoTR4fTRwfZV1ybRwAAChNHh9NHx9lXXJuHAAAKE0bH00cH2Vdcm8cAAAoTREfTRYfZV1ycBwAAChNIh9NIR9lXXJxHAAAKE0iH00jH2VdcnIcAAAoTSEfTSQfZV1ycxwAAChNIR9NIB9lXXJ0HAAAKE0kH00mH2VdcnUcAAAoTSQfTSUfZV1ydhwAAChNGB9NIB9lXXJ3HAAAKE0pH00oH2VdcngcAAAoTSkfTSofZV1yeRwAAChNKB9NKx9lXXJ6HAAAKE0oH00nH2VdcnscAAAoTSsfTSwfZV1yfBwAAChNLR9NLB9lXXJ9HAAAKE0tH00vH2Vdcn4cAAAoTS4fTSwfZV1yfxwAAChNLh9NMB9lXXKAHAAAKE0vH00xH2VdcoEcAAAoTTAfTTEfZV1yghwAAChNIh9NJx9lXXKDHAAAKE00H00zH2VdcoQcAAAoTTQfTTUfZV1yhRwAAChNMx9NNh9lXXKGHAAAKE0zH00yH2VdcoccAAAoTTYfTTcfZV1yiBwAAChNOB9NNx9lXXKJHAAAKE04H00yH2VdcoocAAAoTSkfTTIfZV1yixwAAChNOx9NOh9lXXKMHAAAKE07H008H2Vdco0cAAAoTTofTT0fZV1yjhwAAChNOh9NOR9lXXKPHAAAKE00H005H2VdcpAcAAAoTUAfTT8fZV1ykRwAAChNQB9NQR9lXXKSHAAAKE0/H01CH2VdcpMcAAAoTT8fTT4fZV1ylBwAAChNQh9NQx9lXXKVHAAAKE1CH01EH2VdcpYcAAAoTTsfTT4fZV1ylxwAAChNRx9NRh9lXXKYHAAAKE1HH01IH2VdcpkcAAAoTUYfTUkfZV1ymhwAAChNRh9NRR9lXXKbHAAAKE1JH01KH2VdcpwcAAAoTUsfTUofZV1ynRwAAChNTB9NSh9lXXKeHAAAKE1AH01FH2Vdcp8cAAAoTU8fTU4fZV1yoBwAAChNTx9NUB9lXXKhHAAAKE1OH01RH2VdcqIcAAAoTU4fTU0fZV1yoxwAAChNUR9NUh9lXXKkHAAAKE1TH01SH2VdcqUcAAAoTVMfTVQfZV1yphwAAChNUx9NVR9lXXKnHAAAKE1HH01NH2VdcqgcAAAoTVgfTVcfZV1yqRwAAChNWB9NWR9lXXKqHAAAKE1XH01aH2VdcqscAAAoTVcfTVYfZV1yrBwAAChNWh9NWx9lXXKtHAAAKE1PH01WH2Vdcq4cAAAoTV4fTV0fZV1yrxwAAChNXh9NXx9lXXKwHAAAKE1dH01gH2VdcrEcAAAoTV0fTVwfZV1yshwAAChNYB9NYR9lXXKzHAAAKE1YH01cH2VdcrQcAAAoTWQfTWMfZV1ytRwAAChNZB9NZR9lXXK2HAAAKE1jH01iH2VdcrccAAAoTV4fTWIfZV1yuBwAAChNaB9NZx9lXXK5HAAAKE1oH01pH2VdcrocAAAoTWcfTWofZV1yuxwAAChNZx9NZh9lXXK8HAAAKE1qH01rH2Vdcr0cAAAoTWwfTWsfZV1yvhwAAChNbR9Nax9lXXK/HAAAKE1kH01mH2VdcsAcAAAoTXAfTW8fZV1ywRwAAChNcB9NcR9lXXLCHAAAKE1vH01yH2VdcsMcAAAoTW8fTW4fZV1yxBwAAChNch9Ncx9lXXLFHAAAKE10H01zH2VdcsYcAAAoTXQfTXYfZV1yxxwAAChNdR9Ncx9lXXLIHAAAKE11H013H2VdcskcAAAoTXYfTXgfZV1yyhwAAChNdx9NeB9lXXLLHAAAKE14H015H2VdcswcAAAoTWgfTW4fZV1yzRwAAChNfB9Nex9lXXLOHAAAKE18H019H2Vdcs8cAAAoTXsfTX4fZV1y0BwAAChNex9Neh9lXXLRHAAAKE1+H01/H2VdctIcAAAoTXAfTXofZV1y0xwAAChNgh9NgR9lXXLUHAAAKE2CH02DH2VdctUcAAAoTYEfTYQfZV1y1hwAAChNgR9NgB9lXXLXHAAAKE2EH02FH2VdctgcAAAoTYYfTYUfZV1y2RwAAChNhx9NhR9lXXLaHAAAKE18H02AH2VdctscAAAoTYofTYkfZV1y3BwAAChNih9Nix9lXXLdHAAAKE2JH02MH2Vdct4cAAAoTYkfTYgfZV1y3xwAAChNjB9NjR9lXXLgHAAAKE2CH02IH2VdcuEcAAAoTZAfTY8fZV1y4hwAAChNkB9NkR9lXXLjHAAAKE2PH02SH2VdcuQcAAAoTY8fTY4fZV1y5RwAAChNkh9Nkx9lXXLmHAAAKE2KH02OH2VdcuccAAAoTZYfTZUfZV1y6BwAAChNlh9Nlx9lXXLpHAAAKE2VH02YH2VdcuocAAAoTZUfTZQfZV1y6xwAAChNmB9NmR9lXXLsHAAAKE2YH02aH2Vdcu0cAAAoTZAfTZQfZV1y7hwAAChNnR9NnB9lXXLvHAAAKE2dH02eH2VdcvAcAAAoTZwfTZ8fZV1y8RwAAChNnB9Nmx9lXXLyHAAAKE2fH02gH2VdcvMcAAAoTZ8fTaEfZV1y9BwAAChNlh9Nmx9lXXL1HAAAKE2kH02jH2VdcvYcAAAoTaQfTaUfZV1y9xwAAChNox9Nph9lXXL4HAAAKE2jH02iH2VdcvkcAAAoTaYfTagfZV1y+hwAAChNph9Npx9lXXL7HAAAKE2dH02iH2VdcvwcAAAoTasfTaofZV1y/RwAAChNqx9NrB9lXXL+HAAAKE2qH02tH2Vdcv8cAAAoTaofTakfZV1yAB0AAChNrR9Nrh9lXXIBHQAAKE2tH02vH2VdcgIdAAAoTaQfTakfZV1yAx0AAChNsh9NsR9lXXIEHQAAKE2yH02zH2VdcgUdAAAoTbEfTbQfZV1yBh0AAChNsR9NsB9lXXIHHQAAKE20H021H2VdcggdAAAoTbYfTbUfZV1yCR0AAChNth9NsB9lXXIKHQAAKE2rH02wH2VdcgsdAAAoTbkfTbgfZV1yDB0AAChNuR9Nuh9lXXINHQAAKE24H027H2Vdcg4dAAAoTbgfTbcfZV1yDx0AAChNux9NvB9lXXIQHQAAKE2yH023H2VdchEdAAAoTb8fTb4fZV1yEh0AAChNvx9NwB9lXXITHQAAKE2+H03BH2VdchQdAAAoTb4fTb0fZV1yFR0AAChNwR9Nwh9lXXIWHQAAKE25H029H2VdchcdAAAoTcUfTcQfZV1yGB0AAChNxR9Nxh9lXXIZHQAAKE3EH03HH2VdchodAAAoTcQfTcMfZV1yGx0AAChNxx9NyB9lXXIcHQAAKE2/H03DH2Vdch0dAAAoTcsfTcofZV1yHh0AAChNyx9NzB9lXXIfHQAAKE3KH03NH2VdciAdAAAoTcofTckfZV1yIR0AAChNzR9Nzh9lXXIiHQAAKE3PH03OH2VdciMdAAAoTdAfTc4fZV1yJB0AAChNxR9NyR9lXXIlHQAAKE3TH03SH2VdciYdAAAoTdMfTdQfZV1yJx0AAChN0h9N0R9lXXIoHQAAKE3LH03RH2VdcikdAAAoTdcfTdYfZV1yKh0AAChN1x9N2B9lXXIrHQAAKE3WH03ZH2VdciwdAAAoTdYfTdUfZV1yLR0AAChN2R9N2x9lXXIuHQAAKE3ZH03aH2Vdci8dAAAoTdMfTdUfZV1yMB0AAChN3h9N3R9lXXIxHQAAKE3eH03fH2VdcjIdAAAoTd0fTeAfZV1yMx0AAChN3R9N3B9lXXI0HQAAKE3gH03hH2VdcjUdAAAoTeIfTeEfZV1yNh0AAChN4h9N4x9lXXI3HQAAKE3iH03kH2VdcjgdAAAoTdcfTdwfZV1yOR0AAChN5x9N5h9lXXI6HQAAKE3nH03oH2VdcjsdAAAoTeYfTekfZV1yPB0AAChN5h9N5R9lXXI9HQAAKE3pH03rH2Vdcj4dAAAoTekfTeofZV1yPx0AAChN3h9N5R9lXXJAHQAAKE3uH03tH2VdckEdAAAoTe4fTe8fZV1yQh0AAChN7R9N8B9lXXJDHQAAKE3tH03sH2VdckQdAAAoTfAfTfEfZV1yRR0AAChN8h9N8R9lXXJGHQAAKE3yH030H2VdckcdAAAoTfMfTfEfZV1ySB0AAChN8x9N9R9lXXJJHQAAKE30H032H2VdckodAAAoTfUfTfYfZV1ySx0AAChN9h9N9x9lXXJMHQAAKE3nH03sH2Vdck0dAAAoTfofTfkfZV1yTh0AAChN+h9N+x9lXXJPHQAAKE35H038H2VdclAdAAAoTfkfTfgfZV1yUR0AAChN/B9N/h9lXXJSHQAAKE38H039H2VdclMdAAAoTf8fTf0fZV1yVB0AAChN7h9N+B9lXXJVHQAAKE0CIE0BIGVdclYdAAAoTQIgTQMgZV1yVx0AAChNASBNBCBlXXJYHQAAKE0BIE0AIGVdclkdAAAoTQQgTQUgZV1yWh0AAChN+h9NACBlXXJbHQAAKE0IIE0HIGVdclwdAAAoTQggTQkgZV1yXR0AAChNByBNCiBlXXJeHQAAKE0HIE0GIGVdcl8dAAAoTQogTQsgZV1yYB0AAChNCyBNDCBlXXJhHQAAKE0LIE0NIGVdcmIdAAAoTQIgTQYgZV1yYx0AAChNECBNDyBlXXJkHQAAKE0QIE0RIGVdcmUdAAAoTQ8gTRIgZV1yZh0AAChNDyBNDiBlXXJnHQAAKE0SIE0TIGVdcmgdAAAoTRIgTRQgZV1yaR0AAChNCCBNDiBlXXJqHQAAKE0XIE0WIGVdcmsdAAAoTRcgTRggZV1ybB0AAChNFiBNGSBlXXJtHQAAKE0WIE0VIGVdcm4dAAAoTRkgTRogZV1ybx0AAChNGiBNGyBlXXJwHQAAKE0aIE0cIGVdcnEdAAAoTRAgTRUgZV1ych0AAChNHyBNHiBlXXJzHQAAKE0fIE0gIGVdcnQdAAAoTR4gTSEgZV1ydR0AAChNHiBNHSBlXXJ2HQAAKE0hIE0iIGVdcncdAAAoTSQgTSIgZV1yeB0AAChNJCBNJiBlXXJ5HQAAKE0lIE0jIGVdcnodAAAoTSUgTSYgZV1yex0AAChNIiBNIyBlXXJ8HQAAKE0XIE0dIGVdcn0dAAAoTSkgTSogZV1yfh0AAChNKSBNKCBlXXJ/HQAAKE0oIE0rIGVdcoAdAAAoTSggTScgZV1ygR0AAChNKyBNLCBlXXKCHQAAKE0tIE0sIGVdcoMdAAAoTS0gTS4gZV1yhB0AAChNLiBNLyBlXXKFHQAAKE0fIE0nIGVdcoYdAAAoTTIgTTEgZV1yhx0AAChNMiBNMyBlXXKIHQAAKE0xIE00IGVdcokdAAAoTTEgTTAgZV1yih0AAChNNCBNNSBlXXKLHQAAKE02IE01IGVdcowdAAAoTTYgTTAgZV1yjR0AAChNKSBNMCBlXXKOHQAAKE05IE04IGVdco8dAAAoTTkgTTogZV1ykB0AAChNOCBNOyBlXXKRHQAAKE04IE03IGVdcpIdAAAoTTsgTTwgZV1ykx0AAChNMiBNNyBlXXKUHQAAKE0/IE0+IGVdcpUdAAAoTT8gTUAgZV1ylh0AAChNPiBNQSBlXXKXHQAAKE0+IE09IGVdcpgdAAAoTUEgTUIgZV1ymR0AAChNQiBNQyBlXXKaHQAAKE1CIE1EIGVdcpsdAAAoTTkgTT0gZV1ynB0AAChNRyBNRiBlXXKdHQAAKE1HIE1IIGVdcp4dAAAoTUYgTUkgZV1ynx0AAChNRiBNRSBlXXKgHQAAKE1JIE1LIGVdcqEdAAAoTUkgTUogZV1yoh0AAChNPyBNRSBlXXKjHQAAKE1OIE1PIGVdcqQdAAAoTU4gTU0gZV1ypR0AAChNTSBNUCBlXXKmHQAAKE1NIE1MIGVdcqcdAAAoTVAgTVEgZV1yqB0AAChNUiBNUSBlXXKpHQAAKE1SIE1TIGVdcqodAAAoTVMgTVQgZV1yqx0AAChNRyBNTCBlXXKsHQAAKE1XIE1WIGVdcq0dAAAoTVcgTVggZV1yrh0AAChNViBNWSBlXXKvHQAAKE1WIE1VIGVdcrAdAAAoTVkgTVogZV1ysR0AAChNWSBNWyBlXXKyHQAAKE1OIE1VIGVdcrMdAAAoTV4gTV0gZV1ytB0AAChNXiBNXyBlXXK1HQAAKE1dIE1gIGVdcrYdAAAoTV0gTVwgZV1ytx0AAChNYCBNYSBlXXK4HQAAKE1hIE1iIGVdcrkdAAAoTWEgTWMgZV1yuh0AAChNVyBNXCBlXXK7HQAAKE1mIE1nIGVdcrwdAAAoTWYgTWUgZV1yvR0AAChNZSBNaCBlXXK+HQAAKE1lIE1kIGVdcr8dAAAoTWggTWkgZV1ywB0AAChNaiBNaSBlXXLBHQAAKE1qIE1rIGVdcsIdAAAoTWsgTWwgZV1ywx0AAChNXiBNZCBlXXLEHQAAKE1vIE1wIGVdcsUdAAAoTW8gTW4gZV1yxh0AAChNbiBNcSBlXXLHHQAAKE1uIE1tIGVdcsgdAAAoTXEgTXIgZV1yyR0AAChNcyBNciBlXXLKHQAAKE1zIE10IGVdcssdAAAoTXQgTXUgZV1yzB0AAChNZiBNbSBlXXLNHQAAKE14IE13IGVdcs4dAAAoTXggTXkgZV1yzx0AAChNdyBNeiBlXXLQHQAAKE13IE12IGVdctEdAAAoTXogTXsgZV1y0h0AAChNeiBNfCBlXXLTHQAAKE1vIE12IGVdctQdAAAoTX8gTX4gZV1y1R0AAChNfyBNgCBlXXLWHQAAKE1+IE2BIGVdctcdAAAoTX4gTX0gZV1y2B0AAChNgSBNgiBlXXLZHQAAKE2DIE2CIGVdctodAAAoTYMgTYQgZV1y2x0AAChNgyBNhSBlXXLcHQAAKE14IE19IGVdct0dAAAoTYggTYcgZV1y3h0AAChNiCBNiSBlXXLfHQAAKE2HIE2KIGVdcuAdAAAoTYcgTYYgZV1y4R0AAChNiiBNiyBlXXLiHQAAKE2MIE2LIGVdcuMdAAAoTYwgTYYgZV1y5B0AAChNfyBNhiBlXXLlHQAAKE2PIE2QIGVdcuYdAAAoTY8gTY4gZV1y5x0AAChNjiBNkSBlXXLoHQAAKE2OIE2NIGVdcukdAAAoTZEgTZIgZV1y6h0AAChNkyBNkiBlXXLrHQAAKE2TIE2UIGVdcuwdAAAoTZQgTZUgZV1y7R0AAChNiCBNjSBlXXLuHQAAKE2YIE2XIGVdcu8dAAAoTZggTZkgZV1y8B0AAChNlyBNmiBlXXLxHQAAKE2XIE2WIGVdcvIdAAAoTZogTZsgZV1y8x0AAChNjyBNliBlXXL0HQAAKE2eIE2dIGVdcvUdAAAoTZ4gTZ8gZV1y9h0AAChNnSBNoCBlXXL3HQAAKE2dIE2cIGVdcvgdAAAoTaAgTaEgZV1y+R0AAChNmCBNnCBlXXL6HQAAKE2iIE2jIGVdcvsdAAAoTaIgTa0gZV1y/B0AAChNoyBNpCBlXXL9HQAAKE2jIE2qIGVdcv4dAAAoTaQgTaUgZV1y/x0AAChNpCBNqyBlXXIAHgAAKE2lIE2mIGVdcgEeAAAoTaUgTawgZV1yAh4AAChNpiBNpyBlXXIDHgAAKE2mIE2tIGVdcgQeAAAoTacgTa4gZV1yBR4AAChNqCBNqSBlXXIGHgAAKE2oIE2qIGVdcgceAAAoTaggTa8gZV1yCB4AAChNsCBNsSBlXXIJHgAAKE2wIE24IGVdcgoeAAAoTbEgTbIgZV1yCx4AAChNsSBNvSBlXXIMHgAAKE2yIE2zIGVdcg0eAAAoTbIgTbkgZV1yDh4AAChNsyBNtCBlXXIPHgAAKE2zIE26IGVdchAeAAAoTbQgTbUgZV1yER4AAChNtCBNuCBlXXISHgAAKE21IE27IGVdchMeAAAoTbYgTbcgZV1yFB4AAChNtiBNvSBlXXIVHgAAKE22IE28IGVdchYeAAAoTb4gTb8gZV1yFx4AAChNviBNxyBlXXIYHgAAKE2/IE3AIGVdchkeAAAoTb8gTcQgZV1yGh4AAChNwCBNwSBlXXIbHgAAKE3AIE3FIGVdchweAAAoTcEgTcIgZV1yHR4AAChNwSBNxiBlXXIeHgAAKE3CIE3DIGVdch8eAAAoTcIgTccgZV1yIB4AAChNuyBNviBlXXIhHgAAKE3IIE3JIGVdciIeAAAoTcggTdAgZV1yIx4AAChNySBNyiBlXXIkHgAAKE3JIE3VIGVdciUeAAAoTcogTcsgZV1yJh4AAChNyiBN0SBlXXInHgAAKE3LIE3MIGVdcigeAAAoTcsgTdIgZV1yKR4AAChNzCBNzSBlXXIqHgAAKE3MIE3QIGVdciseAAAoTc0gTdMgZV1yLB4AAChNziBNzyBlXXItHgAAKE3OIE3VIGVdci4eAAAoTc4gTdQgZV1yLx4AAChN1iBN1yBlXXIwHgAAKE3WIE3hIGVdcjEeAAAoTdcgTdggZV1yMh4AAChN1yBN3iBlXXIzHgAAKE3YIE3ZIGVdcjQeAAAoTdggTd8gZV1yNR4AAChN2SBN2iBlXXI2HgAAKE3ZIE3gIGVdcjceAAAoTdogTdsgZV1yOB4AAChN2iBN4SBlXXI5HgAAKE3bIE3iIGVdcjoeAAAoTdwgTd0gZV1yOx4AAChN3CBN3iBlXXI8HgAAKE3cIE3jIGVdcj0eAAAoTeQgTeUgZV1yPh4AAChN5CBN6SBlXXI/HgAAKE3lIE3mIGVdckAeAAAoTeUgTeogZV1yQR4AAChN5iBN5yBlXXJCHgAAKE3mIE3rIGVdckMeAAAoTecgTeggZV1yRB4AAChN5yBN7CBlXXJFHgAAKE3oIE3tIGVdckYeAAAoTe4gTe8gZV1yRx4AAChN7iBN8yBlXXJIHgAAKE3vIE3wIGVdckkeAAAoTe8gTfQgZV1ySh4AAChN8CBN8SBlXXJLHgAAKE3wIE31IGVdckweAAAoTfEgTfIgZV1yTR4AAChN8SBN9iBlXXJOHgAAKE3yIE33IGVdck8eAAAoTfggTfkgZV1yUB4AAChN+CBN/SBlXXJRHgAAKE35IE36IGVdclIeAAAoTfkgTf4gZV1yUx4AAChN+iBN+yBlXXJUHgAAKE36IE3/IGVdclUeAAAoTfsgTfwgZV1yVh4AAChN+yBNACFlXXJXHgAAKE38IE0BIWVdclgeAAAoTQMhTQIhZV1yWR4AAChNBCFNAiFlXXJaHgAAKE0FIU0CIWVdclseAAAoTQYhTQIhZV1yXB4AAChNCCFNByFlXXJdHgAAKE0JIU0HIWVdcl4eAAAoTQohTQchZV1yXx4AAChNCyFNByFlXXJgHgAAKE0NIU0MIWVdcmEeAAAoTQ4hTQwhZV1yYh4AAChNDyFNDCFlXXJjHgAAKE0QIU0MIWVdcmQeAAAoTRIhTREhZV1yZR4AAChNEyFNESFlXXJmHgAAKE0UIU0RIWVdcmceAAAoTRUhTREhZV1yaB4AAChNFyFNFiFlXXJpHgAAKE0YIU0WIWVdcmoeAAAoTRkhTRYhZV1yax4AAChNGiFNFiFlZVUFbGFiZWxybB4AAE1lHlgAAAAAfYdVCGhhbGZib25kcm0eAABNZR6IfYdVBnJhZGl1c3JuHgAATWUeRz/JmZmgAAAAfYdVC2xhYmVsT2Zmc2V0cm8eAABNZR5OfYdVCGRyYXdNb2RlcnAeAABNZR5LAX2HVQhvcHRpb25hbHJxHgAAfVUHZGlzcGxheXJyHgAATWUeSwJ9h3Uu'))
[truncated: 520,835 more chars]
